# Supplementary material for: Input data for inferring species distributions in Kyphosidae world-wide
Source: Data Brief. 2016 Jul 5;8:1013–7. doi: 10.1016/j.dib.2016.06.043 (PMC4969239; doi:10.1016/j.dib.2016.06.043)
Supplement: Supplementary file 1 — Supplementary material [file mmc1.zip]

Archive with 2 entries (2 files):
- coi_disclosure_KDC.pdf
- coi_disclosure_SWK.pdf
