# Supplementary material for: Input data for inferring species distributions in Kyphosidae world-wide
Source: Data Brief. 2016 Jul 5;8:1013–7. doi: 10.1016/j.dib.2016.06.043 (PMC4969239; doi:10.1016/j.dib.2016.06.043)
Supplement: Supplementary file 2 — Supplementary material [file mmc2.zip]

Archive with 125 entries (124 files):
- BEAST_A7_03_fig03.beautiv180
- __MACOSX/
- __MACOSX/._BEAST_A7_03_fig03.beautiv180
- beast_A7_03_fig03.xml
- __MACOSX/._beast_A7_03_fig03.xml
- beast_A7_03E_fig03.xml
- __MACOSX/._beast_A7_03E_fig03.xml
- bk86_07_36ss_no_constraints.xml
- __MACOSX/._bk86_07_36ss_no_constraints.xml
- bk86_07_36ss_no_constraints_log_marg-lik01.txt
- __MACOSX/._bk86_07_36ss_no_constraints_log_marg-lik01.txt
- bk86_07_36ss_no_constraints_log_marg-lik02.txt
- __MACOSX/._bk86_07_36ss_no_constraints_log_marg-lik02.txt
- bk86_07_36ss_no_constraints_log_marg-lik03.txt
- __MACOSX/._bk86_07_36ss_no_constraints_log_marg-lik03.txt
- bk86_07_36ss_no_constraints_log_marg-lik04.txt
- __MACOSX/._bk86_07_36ss_no_constraints_log_marg-lik04.txt
- bk86_07_36ss_no_constraints_mean_tree.tre
- __MACOSX/._bk86_07_36ss_no_constraints_mean_tree.tre
- bk86_07_37ss_kyp_gir.xml
- __MACOSX/._bk86_07_37ss_kyp_gir.xml
- bk86_07_37ss_kyp_gir_log_marg-lik01.txt
- __MACOSX/._bk86_07_37ss_kyp_gir_log_marg-lik01.txt
- bk86_07_37ss_kyp_gir_log_marg-lik02.txt
- __MACOSX/._bk86_07_37ss_kyp_gir_log_marg-lik02.txt
- bk86_07_37ss_kyp_gir_log_marg-lik03.txt
- __MACOSX/._bk86_07_37ss_kyp_gir_log_marg-lik03.txt
- bk86_07_37ss_kyp_gir_log_marg-lik04.txt
- __MACOSX/._bk86_07_37ss_kyp_gir_log_marg-lik04.txt
- bk86_07_37ss_kyp_gir_mean_tree.tre
- __MACOSX/._bk86_07_37ss_kyp_gir_mean_tree.tre
- bk86_07_38ss_kyp_sco.xml
- __MACOSX/._bk86_07_38ss_kyp_sco.xml
- bk86_07_38ss_kyp_sco_log_marg-lik01.txt
- __MACOSX/._bk86_07_38ss_kyp_sco_log_marg-lik01.txt
- bk86_07_38ss_kyp_sco_log_marg-lik02.txt
- __MACOSX/._bk86_07_38ss_kyp_sco_log_marg-lik02.txt
- bk86_07_38ss_kyp_sco_log_marg-lik03.txt
- __MACOSX/._bk86_07_38ss_kyp_sco_log_marg-lik03.txt
- bk86_07_38ss_kyp_sco_log_marg-lik04.txt
- __MACOSX/._bk86_07_38ss_kyp_sco_log_marg-lik04.txt
- bk86_07_38ss_kyp_sco_mean_tree.tre
- __MACOSX/._bk86_07_38ss_kyp_sco_mean_tree.tre
- bk86_07_39ss_kyp_mic.xml
- __MACOSX/._bk86_07_39ss_kyp_mic.xml
- bk86_07_39ss_kyp_mic_log_marg-lik01.txt
- __MACOSX/._bk86_07_39ss_kyp_mic_log_marg-lik01.txt
- bk86_07_39ss_kyp_mic_log_marg-lik02.txt
- __MACOSX/._bk86_07_39ss_kyp_mic_log_marg-lik02.txt
- bk86_07_39ss_kyp_mic_log_marg-lik03.txt
- __MACOSX/._bk86_07_39ss_kyp_mic_log_marg-lik03.txt
- bk86_07_39ss_kyp_mic_log_marg-lik04.txt
- __MACOSX/._bk86_07_39ss_kyp_mic_log_marg-lik04.txt
- bk86_07_39ss_kyp_mic_mean_tree.tre
- __MACOSX/._bk86_07_39ss_kyp_mic_mean_tree.tre
- bk86_07_40ss_kyp_kuh.xml
- __MACOSX/._bk86_07_40ss_kyp_kuh.xml
- bk86_07_40ss_kyp_kuh_log_marg-lik01.txt
- __MACOSX/._bk86_07_40ss_kyp_kuh_log_marg-lik01.txt
- bk86_07_40ss_kyp_kuh_log_marg-lik02.txt
- __MACOSX/._bk86_07_40ss_kyp_kuh_log_marg-lik02.txt
- bk86_07_40ss_kyp_kuh_log_marg-lik03.txt
- __MACOSX/._bk86_07_40ss_kyp_kuh_log_marg-lik03.txt
- bk86_07_40ss_kyp_kuh_log_marg-lik04.txt
- __MACOSX/._bk86_07_40ss_kyp_kuh_log_marg-lik04.txt
- bk86_07_40ss_kyp_kuh_mean_tree.tre
- __MACOSX/._bk86_07_40ss_kyp_kuh_mean_tree.tre
- bk86_07_41ss_kyp_ter.xml
- __MACOSX/._bk86_07_41ss_kyp_ter.xml
- bk86_07_41ss_kyp_ter_log_marg-lik01.txt
- __MACOSX/._bk86_07_41ss_kyp_ter_log_marg-lik01.txt
- bk86_07_41ss_kyp_ter_log_marg-lik02.txt
- __MACOSX/._bk86_07_41ss_kyp_ter_log_marg-lik02.txt
- bk86_07_41ss_kyp_ter_log_marg-lik03.txt
- __MACOSX/._bk86_07_41ss_kyp_ter_log_marg-lik03.txt
- bk86_07_41ss_kyp_ter_log_marg-lik04.txt
- __MACOSX/._bk86_07_41ss_kyp_ter_log_marg-lik04.txt
- bk86_07_41ss_kyp_ter_mean_tree.tre
- __MACOSX/._bk86_07_41ss_kyp_ter_mean_tree.tre
- bk86_07_42ss_kyp_opl.xml
- __MACOSX/._bk86_07_42ss_kyp_opl.xml
- bk86_07_42ss_kyp_opl_log_marg-lik01.txt
- __MACOSX/._bk86_07_42ss_kyp_opl_log_marg-lik01.txt
- bk86_07_42ss_kyp_opl_log_marg-lik02.txt
- __MACOSX/._bk86_07_42ss_kyp_opl_log_marg-lik02.txt
- bk86_07_42ss_kyp_opl_log_marg-lik03.txt
- __MACOSX/._bk86_07_42ss_kyp_opl_log_marg-lik03.txt
- bk86_07_42ss_kyp_opl_log_marg-lik04.txt
- __MACOSX/._bk86_07_42ss_kyp_opl_log_marg-lik04.txt
- bk86_07_42ss_kyp_opl_mean_tree.tre
- __MACOSX/._bk86_07_42ss_kyp_opl_mean_tree.tre
- mb_A1_SFig02_nmt.nex
- __MACOSX/._mb_A1_SFig02_nmt.nex
- mb_A1_SFig02_nmt.nex.con.nwk
- __MACOSX/._mb_A1_SFig02_nmt.nex.con.nwk
- mb_A2_SFig01_mt.nex
- __MACOSX/._mb_A2_SFig01_mt.nex
- mb_A2_SFig01_mt.nex.con.nwk
- __MACOSX/._mb_A2_SFig01_mt.nex.con.nwk
- mb_A3_SFig03_n.nex
- __MACOSX/._mb_A3_SFig03_n.nex
- mb_A3_SFig03_n.nex.con.nwk
- __MACOSX/._mb_A3_SFig03_n.nex.con.nwk
- mb_A4_SFig04_r1.nex
- __MACOSX/._mb_A4_SFig04_r1.nex
- mb_A4_SFig04_r1.nex.con.nwk
- __MACOSX/._mb_A4_SFig04_r1.nex.con.nwk
- mb_A5_SFig05_r2.nex
- __MACOSX/._mb_A5_SFig05_r2.nex
- mb_A5_SFig05_r2.nex.con.nwk
- __MACOSX/._mb_A5_SFig05_r2.nex.con.nwk
- mb_A6_SFig06_t4.nex
- __MACOSX/._mb_A6_SFig06_t4.nex
- mb_A6_SFig06_t4.nex.con.nwk
- __MACOSX/._mb_A6_SFig06_t4.nex.con.nwk
- mb_A7_fig02input.nex
- __MACOSX/._mb_A7_fig02input.nex
- mb_A7_fig02tree.nwk
- __MACOSX/._mb_A7_fig02tree.nwk
- morph_pars_matrix.nex
- __MACOSX/._morph_pars_matrix.nex
- morph_pars_matrix_tree.nwk
- __MACOSX/._morph_pars_matrix_tree.nwk
- READ_ME.txt
- __MACOSX/._READ_ME.txt
