# Supplementary material for: Input data for inferring species distributions in Kyphosidae world-wide
Source: Data Brief. 2016 Jul 5;8:1013–7. doi: 10.1016/j.dib.2016.06.043 (PMC4969239; doi:10.1016/j.dib.2016.06.043)
Supplement: Supplementary file 2 — Supplementary material [file mmc2.zip › beast_A7_03_fig03.xml]

<?xml version="1.0" standalone="yes"?>

<!-- Generated by BEAUTi v1.8.0                                              -->
<!--       by Alexei J. Drummond, Andrew Rambaut and Marc A. Suchard         -->
<!--       Department of Computer Science, University of Auckland and        -->
<!--       Institute of Evolutionary Biology, University of Edinburgh        -->
<!--       David Geffen School of Medicine, University of California, Los Angeles-->
<!--       http://beast.bio.ed.ac.uk/                                        -->
<beast>

	<!-- The list of taxa to be analysed (can also include dates/ages).          -->
	<!-- ntax=47                                                                 -->
	<taxa id="taxa">
		<taxon id="Atypichthys_strigatus_AMS_I44632_009_Australia_AstrTa003"/>
		<taxon id="Balistes_capriscus_NCBI"/>
		<taxon id="Chaetodipterus_faber_NCBI"/>
		<taxon id="Chaetodon_semilarvatus_NCBI"/>
		<taxon id="Chaetodon_striatus_NCBI"/>
		<taxon id="Diagramma_picta_NCBI"/>
		<taxon id="Etroplus_maculatus_NCBI"/>
		<taxon id="Forcipiger_flavissimus_NCBI"/>
		<taxon id="Girella_cyanea_AIM_MA30178_New_Zealand_GcyaTh005"/>
		<taxon id="Girella_fimbriata_AIM_MA30179_New_Zealand_GfimLa001"/>
		<taxon id="Girella_punctata_no_voucher_Japan_GmelJa001"/>
		<taxon id="Girella_nebulosa_no_voucher_Pacific_GnebEa001"/>
		<taxon id="Girella_nigricans_no_voucher_E_Pacific_GnigBa001"/>
		<taxon id="Graus_nigra_no_voucher_E_Pacific_GnigCh006"/>
		<taxon id="Girella_punctata_no_voucher_W_Pacific_GpunJa001"/>
		<taxon id="Girella_simplicidens_no_voucher_E_Pacific_GsimSa003"/>
		<taxon id="Girella_tricuspidata_AIM_MA30173_New_Zealand_GtriTu001"/>
		<taxon id="Girella_zebra_no_voucher_W_Australia_GzebRo001"/>
		<taxon id="Hyperoglyphe_antarctica_NMNZ_P037102_New_Zealand_HantMo001"/>
		<taxon id="Kyphosus_azureus_no_voucher_E_Pacific_HBa002"/>
		<taxon id="Hemitaurichthys_polylepis_NCBI"/>
		<taxon id="Heniochus_chrysostomus_NCBI"/>
		<taxon id="Kyphosus_bigibbus_AIM_MA30189_New_Zealand_KbigNZ059"/>
		<taxon id="Kyphosus_cinerascens_WAM__P33449_001_NW_Australia_KcinNi019"/>
		<taxon id="Kyphosus_cornelii_WAM_P33451_003_W_Australia_KcorAb015"/>
		<taxon id="Kyphosus_elegans_no_voucher_E_Pacific_KeleCl012"/>
		<taxon id="Kyphosus_hawaiiensis_AIM_MA30172_Pacific_KhawHa001"/>
		<taxon id="Kuhlia_mugil_NMNZ_P050009_SW_Pacific_KmugKe001"/>
		<taxon id="Kyphosus_sectatrix_ZMUC_P5195_W_Atlantic_KsecAt005"/>
		<taxon id="Kyphosus_gladius_WAM_P33456_001_Indian_Ocean_KspWCa038"/>
		<taxon id="Kyphosus_sydneyanus_NMNZ_P045651_New_Zealand_KsydAh009"/>
		<taxon id="Kyphosus_vaigiensis_WAM__P33449_002_NW_Australia_KvaiNi043"/>
		<taxon id="Medialuna_california_no_voucher_E_Pacific_McalPo005"/>
		<taxon id="Microcanthus_strigatus_AMS__I41866_017_E_Australia_MstrTw001"/>
		<taxon id="Nannoperca_obscura_NCBI"/>
		<taxon id="Neoscorpis_litophilus_no_voucher_W_Indian_Ocean_NlitPo001"/>
		<taxon id="Oplegnathus_punctatus_NCBI"/>
		<taxon id="Oplegnathus_woodwardi_NMNZ__P042395_New_Zealand_OwooNZ001"/>
		<taxon id="Platax_orbicularis_NCBI"/>
		<taxon id="Rhynchopelates_oxyrhynchus_NCBI"/>
		<taxon id="Scatophagus_argus_NCBI"/>
		<taxon id="Scomber_scombrus_NCBI"/>
		<taxon id="Selenotoca_multifasciata_NCBI"/>
		<taxon id="Scorpis_lineolatus_AIM__MA30185_New_Zealand_SlinWh003"/>
		<taxon id="Kyphosus_ocyurus_no_voucher_E_Pacific_SocyCl003"/>
		<taxon id="Scorpis_violaceus_AIM__MA30188_New_Zealand_SvioWh001"/>
		<taxon id="Zanclus_cornutus_NCBI"/>
	</taxa>
	<taxa id="Acanthuridae">
		<taxon idref="Chaetodipterus_faber_NCBI"/>
		<taxon idref="Platax_orbicularis_NCBI"/>
		<taxon idref="Zanclus_cornutus_NCBI"/>
	</taxa>
	<taxa id="Chaet_Scato">
		<taxon idref="Chaetodon_semilarvatus_NCBI"/>
		<taxon idref="Chaetodon_striatus_NCBI"/>
		<taxon idref="Forcipiger_flavissimus_NCBI"/>
		<taxon idref="Hemitaurichthys_polylepis_NCBI"/>
		<taxon idref="Heniochus_chrysostomus_NCBI"/>
		<taxon idref="Scatophagus_argus_NCBI"/>
		<taxon idref="Selenotoca_multifasciata_NCBI"/>
	</taxa>
	<taxa id="Chaetodontidae">
		<taxon idref="Chaetodon_semilarvatus_NCBI"/>
		<taxon idref="Chaetodon_striatus_NCBI"/>
		<taxon idref="Forcipiger_flavissimus_NCBI"/>
		<taxon idref="Hemitaurichthys_polylepis_NCBI"/>
		<taxon idref="Heniochus_chrysostomus_NCBI"/>
	</taxa>
	<taxa id="Girella">
		<taxon idref="Girella_cyanea_AIM_MA30178_New_Zealand_GcyaTh005"/>
		<taxon idref="Girella_fimbriata_AIM_MA30179_New_Zealand_GfimLa001"/>
		<taxon idref="Girella_nebulosa_no_voucher_Pacific_GnebEa001"/>
		<taxon idref="Girella_nigricans_no_voucher_E_Pacific_GnigBa001"/>
		<taxon idref="Girella_punctata_no_voucher_Japan_GmelJa001"/>
		<taxon idref="Girella_punctata_no_voucher_W_Pacific_GpunJa001"/>
		<taxon idref="Girella_simplicidens_no_voucher_E_Pacific_GsimSa003"/>
		<taxon idref="Girella_tricuspidata_AIM_MA30173_New_Zealand_GtriTu001"/>
		<taxon idref="Girella_zebra_no_voucher_W_Australia_GzebRo001"/>
	</taxa>
	<taxa id="Girellidae">
		<taxon idref="Girella_cyanea_AIM_MA30178_New_Zealand_GcyaTh005"/>
		<taxon idref="Girella_fimbriata_AIM_MA30179_New_Zealand_GfimLa001"/>
		<taxon idref="Girella_nebulosa_no_voucher_Pacific_GnebEa001"/>
		<taxon idref="Girella_nigricans_no_voucher_E_Pacific_GnigBa001"/>
		<taxon idref="Girella_punctata_no_voucher_Japan_GmelJa001"/>
		<taxon idref="Girella_punctata_no_voucher_W_Pacific_GpunJa001"/>
		<taxon idref="Girella_simplicidens_no_voucher_E_Pacific_GsimSa003"/>
		<taxon idref="Girella_tricuspidata_AIM_MA30173_New_Zealand_GtriTu001"/>
		<taxon idref="Girella_zebra_no_voucher_W_Australia_GzebRo001"/>
		<taxon idref="Graus_nigra_no_voucher_E_Pacific_GnigCh006"/>
	</taxa>
	<taxa id="Gnig_Gsim">
		<taxon idref="Girella_nigricans_no_voucher_E_Pacific_GnigBa001"/>
		<taxon idref="Girella_simplicidens_no_voucher_E_Pacific_GsimSa003"/>
	</taxa>
	<taxa id="Kyphosidae">
		<taxon idref="Kyphosus_azureus_no_voucher_E_Pacific_HBa002"/>
		<taxon idref="Kyphosus_bigibbus_AIM_MA30189_New_Zealand_KbigNZ059"/>
		<taxon idref="Kyphosus_cinerascens_WAM__P33449_001_NW_Australia_KcinNi019"/>
		<taxon idref="Kyphosus_cornelii_WAM_P33451_003_W_Australia_KcorAb015"/>
		<taxon idref="Kyphosus_elegans_no_voucher_E_Pacific_KeleCl012"/>
		<taxon idref="Kyphosus_gladius_WAM_P33456_001_Indian_Ocean_KspWCa038"/>
		<taxon idref="Kyphosus_hawaiiensis_AIM_MA30172_Pacific_KhawHa001"/>
		<taxon idref="Kyphosus_ocyurus_no_voucher_E_Pacific_SocyCl003"/>
		<taxon idref="Kyphosus_sectatrix_ZMUC_P5195_W_Atlantic_KsecAt005"/>
		<taxon idref="Kyphosus_sydneyanus_NMNZ_P045651_New_Zealand_KsydAh009"/>
		<taxon idref="Kyphosus_vaigiensis_WAM__P33449_002_NW_Australia_KvaiNi043"/>
		<taxon idref="Neoscorpis_litophilus_no_voucher_W_Indian_Ocean_NlitPo001"/>
	</taxa>
	<taxa id="Microcanthidae">
		<taxon idref="Atypichthys_strigatus_AMS_I44632_009_Australia_AstrTa003"/>
		<taxon idref="Microcanthus_strigatus_AMS__I41866_017_E_Australia_MstrTw001"/>
	</taxa>
	<taxa id="Oplegnathidae">
		<taxon idref="Oplegnathus_punctatus_NCBI"/>
		<taxon idref="Oplegnathus_woodwardi_NMNZ__P042395_New_Zealand_OwooNZ001"/>
	</taxa>
	<taxa id="Scatophagidae">
		<taxon idref="Scatophagus_argus_NCBI"/>
		<taxon idref="Selenotoca_multifasciata_NCBI"/>
	</taxa>
	<taxa id="Scorpidae">
		<taxon idref="Medialuna_california_no_voucher_E_Pacific_McalPo005"/>
		<taxon idref="Scorpis_lineolatus_AIM__MA30185_New_Zealand_SlinWh003"/>
		<taxon idref="Scorpis_violaceus_AIM__MA30188_New_Zealand_SvioWh001"/>
	</taxa>
	<taxa id="root">
		<taxon idref="Atypichthys_strigatus_AMS_I44632_009_Australia_AstrTa003"/>
		<taxon idref="Balistes_capriscus_NCBI"/>
		<taxon idref="Chaetodipterus_faber_NCBI"/>
		<taxon idref="Chaetodon_semilarvatus_NCBI"/>
		<taxon idref="Chaetodon_striatus_NCBI"/>
		<taxon idref="Diagramma_picta_NCBI"/>
		<taxon idref="Etroplus_maculatus_NCBI"/>
		<taxon idref="Forcipiger_flavissimus_NCBI"/>
		<taxon idref="Girella_cyanea_AIM_MA30178_New_Zealand_GcyaTh005"/>
		<taxon idref="Girella_fimbriata_AIM_MA30179_New_Zealand_GfimLa001"/>
		<taxon idref="Girella_nebulosa_no_voucher_Pacific_GnebEa001"/>
		<taxon idref="Girella_nigricans_no_voucher_E_Pacific_GnigBa001"/>
		<taxon idref="Girella_punctata_no_voucher_Japan_GmelJa001"/>
		<taxon idref="Girella_punctata_no_voucher_W_Pacific_GpunJa001"/>
		<taxon idref="Girella_simplicidens_no_voucher_E_Pacific_GsimSa003"/>
		<taxon idref="Girella_tricuspidata_AIM_MA30173_New_Zealand_GtriTu001"/>
		<taxon idref="Girella_zebra_no_voucher_W_Australia_GzebRo001"/>
		<taxon idref="Graus_nigra_no_voucher_E_Pacific_GnigCh006"/>
		<taxon idref="Hemitaurichthys_polylepis_NCBI"/>
		<taxon idref="Heniochus_chrysostomus_NCBI"/>
		<taxon idref="Hyperoglyphe_antarctica_NMNZ_P037102_New_Zealand_HantMo001"/>
		<taxon idref="Kuhlia_mugil_NMNZ_P050009_SW_Pacific_KmugKe001"/>
		<taxon idref="Kyphosus_azureus_no_voucher_E_Pacific_HBa002"/>
		<taxon idref="Kyphosus_bigibbus_AIM_MA30189_New_Zealand_KbigNZ059"/>
		<taxon idref="Kyphosus_cinerascens_WAM__P33449_001_NW_Australia_KcinNi019"/>
		<taxon idref="Kyphosus_cornelii_WAM_P33451_003_W_Australia_KcorAb015"/>
		<taxon idref="Kyphosus_elegans_no_voucher_E_Pacific_KeleCl012"/>
		<taxon idref="Kyphosus_gladius_WAM_P33456_001_Indian_Ocean_KspWCa038"/>
		<taxon idref="Kyphosus_hawaiiensis_AIM_MA30172_Pacific_KhawHa001"/>
		<taxon idref="Kyphosus_ocyurus_no_voucher_E_Pacific_SocyCl003"/>
		<taxon idref="Kyphosus_sectatrix_ZMUC_P5195_W_Atlantic_KsecAt005"/>
		<taxon idref="Kyphosus_sydneyanus_NMNZ_P045651_New_Zealand_KsydAh009"/>
		<taxon idref="Kyphosus_vaigiensis_WAM__P33449_002_NW_Australia_KvaiNi043"/>
		<taxon idref="Medialuna_california_no_voucher_E_Pacific_McalPo005"/>
		<taxon idref="Microcanthus_strigatus_AMS__I41866_017_E_Australia_MstrTw001"/>
		<taxon idref="Nannoperca_obscura_NCBI"/>
		<taxon idref="Neoscorpis_litophilus_no_voucher_W_Indian_Ocean_NlitPo001"/>
		<taxon idref="Oplegnathus_punctatus_NCBI"/>
		<taxon idref="Oplegnathus_woodwardi_NMNZ__P042395_New_Zealand_OwooNZ001"/>
		<taxon idref="Platax_orbicularis_NCBI"/>
		<taxon idref="Rhynchopelates_oxyrhynchus_NCBI"/>
		<taxon idref="Scatophagus_argus_NCBI"/>
		<taxon idref="Scomber_scombrus_NCBI"/>
		<taxon idref="Scorpis_lineolatus_AIM__MA30185_New_Zealand_SlinWh003"/>
		<taxon idref="Scorpis_violaceus_AIM__MA30188_New_Zealand_SvioWh001"/>
		<taxon idref="Selenotoca_multifasciata_NCBI"/>
		<taxon idref="Zanclus_cornutus_NCBI"/>
	</taxa>

	<!-- The sequence alignment (each sequence refers to a taxon above).         -->
	<!-- ntax=47 nchar=479                                                       -->
	<alignment id="alignment1" dataType="nucleotide">
		<sequence>
			<taxon idref="Atypichthys_strigatus_AMS_I44632_009_Australia_AstrTa003"/>
			NNN---TTTTATGCTGAGGTGTTTGGCCTACCNTCCCCTGAGGTGAAGTGGTTCTGCAACAAAACCCAAATGGTGGCAGGCGACCGAGTTAAAATGGAGAGAGATGGTGATAGCATCTCGCTAACAATTCACAATGTCACCAAAACCGATCAGGGAGAGTATATCTGCGAGGCTGTAAACTACGTCGGGGAAGCCAGAAGTGTTGCTTTAGTGGTAGTTGTATCGCAGGAAGTGAGGTTCATGCCTGCCCCACCTGCTGTCACCCATCAGCATGTCATGGAGTTTGATGTGGAGGAAGATGACTCTTCTCGTTCTCCTTCCCCTCAGGAGATTCTGCTCGAAGTAGAATTGGATGAAAACGAGGTGAAAGAATTTGAGAAACAAGTTAAGATCATCACCATTCCTGAGTACACAGCCGACAACAAGAGCATGATCATATCTTTGGATGTGTTACCAAGTATTTATGAGGAGGGCGCTGT
		</sequence>
		<sequence>
			<taxon idref="Balistes_capriscus_NCBI"/>
			NNNACGTTTTATGCTGAGGTATTTGGCTTGCCTTCTCCTGAGGTCAAGTGGTTTTGCAATAAAACCCAATTATTGGCTGATGAAAGAGTTAAAATAGAGAGAGATGGCGATTGTATCTCGATGACCATTCTTAACGTCACTAAAGCTGACCAGGGAGAGTATATCTGTGAGGCTGTTAATTATGTCGGGGAGGCCAGAAGTGTTGCTTTAGTGGTAGTTGTATCTCAAGAAGTGAGATTCATGCCTGCTCCACCTGCTGTCACGCATCAACATGTGATGGAGTTTGATGTAGAAGAGGATGACTCCTCTCGTTCTCCTTCCCCCCAGGAGATTCTCCTTGAGGTAGAATTGGATGAAAATGAGGTTAAAGAATTTGAGAAGCAGGTGAAGATTATCACCATTCCAGAGTACACAGCTGACAACAAAAGCATGATCATATCTTTGGATGTTCTACCAAGTATTTATGAGGAAGGTGCTGT
		</sequence>
		<sequence>
			<taxon idref="Chaetodipterus_faber_NCBI"/>
			NNNACATTTTACGCTGAGGTGTTTGGCCTACCTTCCCCTGAGGTGAAGTGGTTYTGCAACAAAACACAATTGGTGGCAGATGACAGAGTTAAAATGGAGAGAGATGGCGATAGCATCTCGCTATCGATTCAAAATGTCACTAAAGTTGACCAGGGAGAGTATATCTGTGAGGCTGTGAACTATGTGGGGGAAGCCCGAAGTGTTGCCTTAGTAGTAGTTGTATCGCAGGAAGTGAGGTTCATGCCTGCACCACCCGCTGTCACCCATCAGCATGTGATGGAGTTTGATGTGGAGGAAGATGACTCTTCTCGTTCTCCTTCCCCACAAGAGATTCTCCTTGAAGTGGAATTGGATGAAAATGAGGTGAAAGAATTTGAGAAACAGGTTAAGATCATCACCATTCCTGAGTACACAGCTGACAATAAGAGCATGATCATATCCTTGGATGTGTTACCGAGTATTTATGAGGAGGGCGCTGT
		</sequence>
		<sequence>
			<taxon idref="Chaetodon_semilarvatus_NCBI"/>
			NNNACATTTTATGCTGAGGTTTTTGGCCTACCTTCCCCTGAGGTGAAGTGGTTCTGCAACAAAACCCAACTGATGGCAGATGACAGAGTTAAAATGGAGAGAGATGGCGACAGCATCTCCCTAACAGTTCACAATGTCACTAAAGCCGACCAGGGAGAGTATATCTGYGAGGCTGTGAACTATGTCGGTGAAGCCAGAAGTGTTGCTCTAGTGGTAGTTGTATCGCAGGAAGTGAAGTTCATGCCTGCTCCACCTGCTGTCACCCATCAGCATGTGATGGAATTTGATGTGGAGGAAGATGATTCTTCTCGTTCTCCTTCCCCCCAGGAGATTCTGCTTGAAGTAGAATTGGATGAAAATGAGGTGAAAGAATTTGAGAAACAGGTTAAAATCATCACCATTCCGGAGTACACAGCTGACAACAAGAGCATGATCATTTCTTTGGATGTGTTACCAAGTATGTATGAGGAGGGTGCTGT
		</sequence>
		<sequence>
			<taxon idref="Chaetodon_striatus_NCBI"/>
			NNNACATTTTATGCTGAGGTTTTTGGCCTACCTTCCCCTGAGGTGAAGTGGTTCTGCAACAAAACCCAACTGATGGCAGATGACAGAGTTAAAATGGAGAGAGATGGCGACAGCATCTCCCTAACAGTTCACAATGTCACTAAAGCCGACCAGGGAGAGTATATCTGCGAGGCTGTGAACTATGTCGGTGAAGCCAGAAGTGTTGCTCTAGTGGTAGTTGTATCGCAGGAAGTGAAGTTCATGCCTGCTCCACCTGCTGTCACCCATCAGCATGTGATGGAATTTGATGTGGAGGAAGATGACTCTTCTCGTTCTCCTTCCCCTCAGGAGATTCTGCTTGAAGTAGAATTGGATGAAAATGAGGTGAAAGAATTTGAGAAACAGGTTAAGATCATCACCATTCCGGAGTACACAGCTGACAACAAGAGCATGATCATTTCTTTGGATGTGTTACCAAGTATGTATGAGGAGGGTGCTGT
		</sequence>
		<sequence>
			<taxon idref="Diagramma_picta_NCBI"/>
			NNNACATTTTACGCTGAGGTTTTTGGTCTACCGTCCCCTGAGGTGAAGTGGTTCTGCAACAAAACTCAACTGGTAGCAGACGACAGAGTTAAAATGGAGAGAGATGGTGATAGCATCTCGCTAACAATTCACAATGTCACTAAAGCCGACCAGGGGGAGTATATTTGCGAGGCTATGAATTATGTTGGGGAAGCCAGAAGTGTTGCCTTAGTGGTGGTTGTATCACAAGAAGTGAGGTTCATGCCTGCCCCACCTGCTGTCACTCATCAACATGTGATGGAGTTTGATGTGGAGGACGATGACTCTTCTCGTTCTCCTTCCCCTCAGGAAATTCTGCTCGAAGTAGAATTGGATGAAAATGAGGTGAAAGAATTTGAGAAACAGGTTAAGATCATCACCATTCCTGAGTACACAGCCGACAACAAGAGCATGATCATATCTTTGGATGTGTTA--------------------------
		</sequence>
		<sequence>
			<taxon idref="Etroplus_maculatus_NCBI"/>
			NNNACATTTTATGCTGAGGTATTTGGCCTACCTTCCCCTGAGGTGAAGTGGTTCTGCAACAAAACCCAACTGGTGGCAGATGACAGAGTTACAATAGAGCGAGATGGTGATAGTATCTCACTCAAAATTCATAGTGTCACGAAAGCTGACCAGGGAGAGTATATCTGTGAGGCTGTGAACTATGTTGGAGAAGCCAGAAGTGTTGCTCTGGTGGTAGTTGTATCACAGGAAGTGAGATTTATGCCTGCTCCACCTGCTGTCACTCATCAGCATGTGATGGAGTTTGATGTGGAAGAAGATGACTCTTCTCGTTCACCATCTCCTCAAGAGATTTTGCTTGAAGTAGAGCTGGATGAAAGTGAAGTCAAGGAATTTGAGAAACAGGTGAAGATCATCACTATACCTGAGTACACAGCTGACAACAAGAGTATGATCATATCTTTGGATGTGTTACCGAGTGTTTATGAGGAGGGTG----
		</sequence>
		<sequence>
			<taxon idref="Forcipiger_flavissimus_NCBI"/>
			NNNACATTTTACGCTGAGGTGTTTGGCCTACCCTCCCCTGAGGTGAAGTGGTTCTGCAACAAAACCCAACTGGTGGCAGATGACAGAATTAAAATGGAAAGAGATGGTGACAGTATCTCGCTAACAGTTCACAATGTCACTAAAGCCGACCAGGGAGAGTATATCTGCGAGGCCGTGAACTATGTTGGTGAAGCCAGAAGTGTTGCTTTAGTGGTGGTTGTATCGCAGGAAGTGAGGTTTATGCCTGCCCCACCTGCTGTCACCCATCAGCATGTGATGGAGTTTGATGTGGAGGAAGACGATTCTTCTCGTTCTCCTTCCCCTCAGGAGATTCTGCTTGAAGTAGAATTGGATGAAAACGAGGTGAAAGAATTTGAGAAACAGGTTAAGATCATCACCATTCCTGAGTACACAGCTGATAACAAGAGCATGATCATTTCTTTGGATGTGTTACCAAGTATTTATGAGGAGGGCGCTGT
		</sequence>
		<sequence>
			<taxon idref="Girella_cyanea_AIM_MA30178_New_Zealand_GcyaTh005"/>
			NNNACATTTTATGCAGAGGTGTTTGGCCTACCTTCCCCTGAGGTGAAGTGGTTCTGCAACAAAACCCAAGTGATGGCAGACAACAGGGTTAAAATGGAGAGAGATGGCGATAGCATCTCGTTAACAATTCAAAATGTCACTAAAGCCGATCAGGGAGAGTATATCTGCGAGGCTGTAAACTATGTTGGGGAGGCCAGAAGTGTTGCTTTAGTGGTAATTGTATCTCAGGAAGTGAGATTTATGCCTGCCCCACCTGCTGTCACCCATCAGCATGTGATGGAGTTTGATGTGGAGGAAGATGATTCTTCTCGTTCTCCTTCCCCCCAGGAGATTCTGCTCGAAGTAGAATTGGATGAAAACGAGGTGAAGGAATTTGAGAAACAGGTTAAGATCATTACCATTCCGGAGTACACAGCCGATAACAAGAGCATGATCATATCTTTGGATGTGTTACCAAGTATTTATGAAGAGGGCGCTGT
		</sequence>
		<sequence>
			<taxon idref="Girella_fimbriata_AIM_MA30179_New_Zealand_GfimLa001"/>
			NNNACGTTTTATGCAGAGGTGTTTGGCCTACCTTCCCCTGAGGTGAAGTGGTTCTGCAACAAAACCCAACTGATGGCAGACAACAGAGTTAAAATGGAGAGAGATGGCGACAGCATCTCGTTAACAATTCAAAATGTCACTAAAGCCGATCAGGGAGAGTATATCTGCGAGGCTGTAAACTATGTTGGGGAGGCCAGAAGTGTTGCTTTAGTGGTAATTGTATCGCAGGAAGTGAGATTTATGCCTGCCCCACCTGCTGTCACCCATCAGCATGTGATGGAGTTTGATGTGGAGGAAGATGATTCTTCTCGTTCTCCTTCCCCCCAGGAGATTCTGCTCGAAGTAGAATTGGATGAAAACGAGGTGAAGGAATTTGAGAAACAGGTTAAGATCATTACCATTCCTGAGTACACAGCCGATAACAAGAGCATGATCATATCTTTGGATGTGTTACCAAGTATTTATGAGGAGGGCGCTGT
		</sequence>
		<sequence>
			<taxon idref="Girella_punctata_no_voucher_Japan_GmelJa001"/>
			NNNACATTTTATGCGGAGGTGTTTGGCCTACCTTCCCCTGAGGTGAAGTGGTTCTGCAACAAAACCCAACTGATGGCAGACAACAGGGTTAAAATGGAGAGAGATGGCGATAGCATCTCGTTAACAATTCAAAATGTCACTAAAGCCGATCAGGGAGAGTATATCTGCGAGGCTGTAAACTATGTTGGGGAGGCCAGAAGTGTTGCTTTAGTGGTAATTGTATCTCAGGAAGTGAGATTTATGCCTGCCCCACCTGCTGTCACCCATCAGCATGTGATGGAGTTTGATGTGGAGGAAGATGATTCTTCTCGTTCTCCTTCCCCCCAGGAGATTCTGCTTGAAGTAGAATTGGATGAAAACGAGGTGAAGGAATTTGAGAAACAGGTTAAGATCATTACCATTCCGGAGTACACAGCCGATAACAAGAGCATGATCATATCTTTGGATGTGTTACCAAGTATTTATGAAGAGGGCGCCGT
		</sequence>
		<sequence>
			<taxon idref="Girella_nebulosa_no_voucher_Pacific_GnebEa001"/>
			NNNACGTTTTATGCAGAGGTGTTTGGCCTACCTTCCCCTGAGGTGAAGTGGTTCTGCAACAAAACCCAACTGATGGCAGACAACAGAGTTAAAATGGAGAGAGATGGCGACAGCATCTCGTTAACAATTCAAAATGTCACTAAAGCCGATCAGGGAGAGTATATCTGCGAGGCTGTAAACTATGTTGGGGAGGCCAGAAGTGTTGCTTTAGTGGTAATTGTATCGCAGGAAGTGAGATTTATGCCTGCCCCACCTGCTGTCACCCATCAGCATGTGATGGAGTTTGATGTGGAGGAAGATGATTCTTCTCGTTCTCCTTCCCCCCAGGAGATTCTGCTCGAAGTAGAATTGGATGAAAACGAGGTGAAGGAATTTGAGAAACAGGTTAAGATCATTACCATTCCTGAGTACACAGCCGATAACAAGAGCATGATCATATCTTTGGATGTGTTACCAAGTATTTATGAGGAGGGCGCTGT
		</sequence>
		<sequence>
			<taxon idref="Girella_nigricans_no_voucher_E_Pacific_GnigBa001"/>
			NNNACATTTTATGCAGAGGTGTTTGGCCTACCTTCCCCTGAGGTGAAGTGGTTCTGCAACAAAACCCAACTGATGGCAGACAACAGGGTTAAAATGGAGAGAGATGGCGATAGCATCTCGTTAACAATTCAAAATGTCACTAAAGCCGATCAGGGAGAGTATATCTGCGAGGCTGTAAACTATGTTGGGGAGGCCAGAAGTGTTGCTTTAGTGGTAATTGTATCTCAGGAAGTGAGATTTATGCCTGCCCCACCTGCTGTCACCCATCAGCATGTGATGGAGTTTGATGTGGAGGAAGATGATTCTTCTCGTTCTCCTTCCCCCCAGGAGATTCTGCTCGAAGTAGAATTGGATGAAAACGAGGTGAAGGAATTTGAGAAACAGGTTAAGATCATTACCATTCCGGAGTACACAGCTGATAACAAGAGCATGATCATATCTTTGGATGTGTTACCAAGTATTTATGAAGAGGGTGCTGT
		</sequence>
		<sequence>
			<taxon idref="Graus_nigra_no_voucher_E_Pacific_GnigCh006"/>
			NNNACGTTTTATGCAGAGGTGTTTGGCCTACCTTCCCCTGAAGTGAAGTGGTTCTGCAACAAAACCCAACTGATGGCAGACGACAGAGTTAAAATGGAGAGAGATGGCGATAGCATCTCGTTAACAATTCAAAATGTCACTAAAGCTGATCAGGGAGAGTATATCTGCGAGGCTGTGAACTATGTTGGGGAGGCCAGAAGTGTTGCTTTAGTGGTAATTGTATCACAGGAAGTGAGATTTATGCCTGCCCCACCTGCTGTCACCCATCAGCATGTGATGGAGTTTGATGTGGAGGAAGATGATTCTTCTCGTTCTCCTTCCCCCCAGGAGATTCTGCTCGAAGTAGAATTGGATGAAAACGAGGTCAAGGAATTTGAGAAACAGGTTAAGATCATTACCATTCCCGAGTACACAGCTGATAACAAGAGCATGATCATATCTTTGGATGTGTTACCAAGTATTTATGAGGAGGGCGCTGT
		</sequence>
		<sequence>
			<taxon idref="Girella_punctata_no_voucher_W_Pacific_GpunJa001"/>
			NNNACATTTTATGCAGASSYGTTTGGCCTAYSTTCCCCTGAGGTGAAGTGGTTCTGCAACAAAACCCAACTGATGGCAGACAACAGGGTTAAAATGGAGAGAGATGGCGATAGCATCTCGTTAACAATTCAAAATGTCACTAAAGCCGATCAGGGAGAGTATATCTGCGAGGCTGTAAACTATGTTGGGGAGGCCAGAAGTGTTGCTTTAGTGGTAATTGTATCTCAGGAAGTGAGATTTATGCCTGCCCCACCTGCTGTCACCCATCAGCACGTGATGGAGTTTGATGTGGAGGAAGATGATTCTTCTCGTTCACCTTCCCCCCAGGAGATTCTGCTCGAAGTAGAATTGGATGAAAACGAGGTGAAGGAATTTGAGAAACAGGTTAAGATCATTACCATTCCGGAGTACACAGCCGATAACAAGAGCATGATCATATCTTTGGATGTGTTACCAAGTATTTATGAAGAGGGCGCCGT
		</sequence>
		<sequence>
			<taxon idref="Girella_simplicidens_no_voucher_E_Pacific_GsimSa003"/>
			NNNACATTTTATGCAGAGGTGTTTGGCCTACCTTCCCCTGAGGTGAAGTGGTTCTGCAACAAAACCCAACTGATGGCAGACAACAGGGTTAAAATGGAGAGAGATGGCGATAGCATCTCGTTAACAATTCAAAATGTCACTAAAGCCGATCAGGGAGAGTATATCTGCGAGGCTGTAAACTATGTTGGGGAGGCCAGAAGTGTTGCTTTAGTGGTAATTGTATCTCAGGAAGTGAGATTTATGCCTGCCCCACCTGCTGTCACCCATCAGCATGTGATGGAGTTTGATGTGGAGGAAGATGATTCTTCTCGTTCTCCTTCCCCCCAGGAGATTCTGCTCGAAGTAGAATTGGATGAAAACGAGGTGAAGGAATTTGAGAAACAGGTTAAGATCATTACCATTCCGGAGTACACAGCTGATAACAAGAGCATGATCATATCTTTGGATGTGTTACCAAGTATTTATGAAGAGGGCGCTGT
		</sequence>
		<sequence>
			<taxon idref="Girella_tricuspidata_AIM_MA30173_New_Zealand_GtriTu001"/>
			NNNACATTTTATGCAGAGGTGTTTGGCCTACCTTCTCCTGAGGTGAAGTGGTTCTGCAACAAAACCCAACTGATGGTAGACAACAGGGTAAAAATGGAGAGAGATGGCGATAGCATCTCGTTAACAATTCAAAATGTCACTAAAGCCGATCAGGGAGAGTATATCTGCGAGGCTGTAAACTATGTTGGGGAGGCCAGAAGTGTTGCTTTAGTGGTAATTGTATCTCAGGAAGTTAGATTTATGCCTGCCCCACCTGCTGTCACCCATCAGCACGTGATGGAGTTTGATGTGGAGGAAGATGATTCTTCTCGTTCTCCTTCCCCCCAGGAGATTCTGCTCGAAGTAGAATTGGATGAAAACGAGGTGAAGGAATTTGAGAAACAGGTTAAGATCATTACCATTCCGGAGTACACAGCCGATAACAAGAGCATGATCATATCTTTGGATGTGTTACCAAGTATTTATGAAGAGGGCGCTGT
		</sequence>
		<sequence>
			<taxon idref="Girella_zebra_no_voucher_W_Australia_GzebRo001"/>
			NNNACATTTTATGCAGAGGTGTTTGGCCTACCTTCCCCTGAGGTGAAGTGGTTCTGCAACAAAACCCAACTGATGGCAGACAACAGGGTTAAAATGGAGAGAGATGGCGATAGCATCTCGTTAACAATTCAAAATGTCACTAAAGCCGATCAGGGAGAGTATATCTGCGAGGCTGTAAACTATGTTGGGGAGGCCAGAAGTGTTGCTTTAGTGGTAATTGTATCTCAGGAAGTGAGATTTATGCCTGTCCCACCTGCTGTCACCCATCAGCATGTGATGGAGTTTGATGTGGAGGAAGATGATTCTTCTCGTTCTCCTTCCCCCCAGGAGATTCTGCTCGAAGTAGAATTGGATGAAAACGAGGTGAAGGAATTTGAGAAACAGGTTAAGATCATTACCATTCCGGAGTACACAGCCGATAACAAGAGCATGATCATATCTTTGGATGTGTTACCAAGTATTTATGAGGAGGGCGCTGT
		</sequence>
		<sequence>
			<taxon idref="Hyperoglyphe_antarctica_NMNZ_P037102_New_Zealand_HantMo001"/>
			NNNATGTTTTACGCAGAGGTGTTTGGCCTTCCTTCCCCTGAGGTGAAATGGTTCTGTAACAAAACCCAACTGGTAGCAGACAACAGAATCAAAATGGAGAGAGATGGCGATAGCATCTCGCTAACAATTCACAATGTCACTAAAGCTGACCAGGGAGAGTATATCTGCGAGGCTGTGAACTATGTCGGGGAAGCCAGAAGTGTTGCTTTAGTGGTAGTTGTATCGCAGGAAGTGAGGTTCATGCCTGCCCCGCCTGCTGTAACCCATCAGCACGTGATGGAGTTTGATGTGGAGGAAGATGACTCCTCTCGTTCTCCATCCCCTCAGGAGATTCTGCTCGAAGTAGAATTGGACGAAAATGAGGTAAAAGAGTTTGAGAAACAGGTTAAGATCATCACCATTCCTGAGTACACAGCTGACAACAAGAGCATGATCATATCTTTGGATGTGTTACCAAGTATTTACGAGGAGGGTGCTGT
		</sequence>
		<sequence>
			<taxon idref="Kyphosus_azureus_no_voucher_E_Pacific_HBa002"/>
			NNNTCATTTAATGCTGAGGTGTTTGGCCTACCTTCCCCTGAGGTGAAGTGGTTCTGCAACAAAACTCAACTGGTGGCAGATGACAGAGTTAAAATGGAGAGAGATGGCGATAGCATCTCGCTAACAATTCACAATGTCACTAAAGCCGATCAGGGAGAGTATATCTGCGAGGCTTTAAACTATGTCGGGGAAGCAAGAAGTGTTGCTTTAGTGGTAGTTGTATCACAGGAAGTGAGGTTCATGCCTGCCCCGCCTGCTGTCACACATCAGCATGTGATGGAGTTTGATGTGGAGGAAGATGACTCTTCTCGTTCTCCTTCCCCTCAGGAGATTCTGCTCGAAGTAGAATTGGATGAAAACGAGGTGAAAGAATTTGAGAAACAGGTTAAGATCATCACCATTCCTGAGTACACAGCCGACAACAAGAGCATGATCATATCTTTGGATGTGTTACCAAGTATTTATGAGGAGAGCGCTGT
		</sequence>
		<sequence>
			<taxon idref="Hemitaurichthys_polylepis_NCBI"/>
			NNNACATTTTACGCTGAGGTGTTTGGCCTACCCTCCCCTGAGGTGAAGTGGTTCTGCAACAAAACCCAACTGGTGGCAGATGACAGAATTAAAATGGAGAGAGATGGTGACAGTATCTCGCTAACAGTTCACAATGTCACTAAAGCTGACCAGGGAGAGTATATCTGCGAGGCTGTGAACTATGTCGGTGAAGCCAGAAGTGTTGCTTTAGTGGTGGTTGTATCGCAGGAAGTGAGGTTCATGCCTGCCCCACCTGCTGTCACCCATCAGCATGTGATGGAGTTTGATGTGGAGGAAGATGACTCTTCTCGTTCTCCTTCCCCTCAGGAGATTCTGCTTGAAGTAGAATTGGATGAAAATGAGGTGAAAGAATTTGAGAAACAGGTTAAGATCATCACCATTCCTGAGTACACAGCTGATAACAAGAGCATGATAATTTCTTTGGATGTGTTACCGAGTATTTATGAGGAGGGTGCTGT
		</sequence>
		<sequence>
			<taxon idref="Heniochus_chrysostomus_NCBI"/>
			NNNNNNNNNNNNNNNNNNNNNNNNNNNNNNNNNNNNNNNNNNNNNNNNNNNNNNNNNNNNNNNNNNNNNNNNNNNNNNNNNNNNNNNNNNNNNNNNNNNNNNNNNNNNNNNNNNNNNNNNNNNNNNNNNNNNNNNNNNNNNNNNNNNNNNNNNNNNNNNNNNNNNNNNNNNNNNNNNNNNNNNNNNNNNNNNNNNNNNNNNNNNNNNNNNNNNNNNNNNNNNNNNNNNNNNNNNNNNNNNNNNNNNNNNNNNNNNNNNNNNNNNNNNNNNNNNNNNNNNNNNNNNNNNNNNNNNNNNNNNNNNNNNNNNNNNNNNNNNNNNNNNNNNNNNNNNNNNNNNNNNNNNNNNNNNNNNNNNNNNNNNNNNNNNNNNNNNNNNNNNNNNNNNNNNNNNNNNNNNNNNNNNNNNNNNNNNNNNNNNNNNNNNNNNNNNNNNNNNNNNNNNNNNNNNNNNNNNNNNNNNNNNNNNNNNNNNNNNNN
		</sequence>
		<sequence>
			<taxon idref="Kyphosus_bigibbus_AIM_MA30189_New_Zealand_KbigNZ059"/>
			NNNACATTTTATGCTGAGGTGTTTGGCCTACCTTCCCCTGAGGTGAAGTGGTTCTGCAACAAAACCCAACTGGTGGCAGATGACAGAGTTAAAATGGAGAGAGATGGCGATAGCATCTCGCTAACAATTCACAATGTCACTAAAGCCGATCAGGGAGAGTATATCTGCGAGGCTTTAAACTATGTCGGGGAAGCAAGAAGTGTTGCTTTAGTGGTAGTTGTATCGCAGGAAGTGAGGTTCATGCCTGCCCCACCTGCTGTCACCCATCAGCATGTGATGGAGTTTGATGTGGAGGAAGATGACTCTTCTCGTTCTCCTTCCCCTCAGGAGATTCTGCTTGAAGTAGAATTGGATGAAAACGAGGTGAAAGAATTTGAGAAACAGGTTAAGATCATCACCATTCCTGAGTACACAG----------------------------------------------------------------
		</sequence>
		<sequence>
			<taxon idref="Kyphosus_cinerascens_WAM__P33449_001_NW_Australia_KcinNi019"/>
			NNNACATTTTATGCTGAGGTGTTTGGCCTACCTTCCCCTGAGGTGAAGTGGTTCTGCAACAAAACCCAACTGGTGGCAGATGACAGAGTTAAAATGGAGAGAGATGGCGATAGCATCTCGCTAACAATTCACAATGTCACTAAAGGCGATCAGGGAGAGTATATCTGCGAGGCTTTAAACTATGTCGGGGAAGCAAGAAGTGTTGCTTTAGTGGTAGTTGTATCGCAGGAAGTGAGGTTCATGCCTGCCCCACCTGCTGTCACCCATCAGCATGTGATGGAGTTTGATGTGGAGGAAGATGACTCTTCTCGTTCTCCTTCCCCTCAGGAGATTCTGCTTGAAGTAGAATTGGATGAAAACGAGGTGAAAGAATTTGAGAAACAGGTTAAGATCATCACCATTCCTGAGTACACAGCCGACAACAAGAGCATGATCATATCTTTGGATGTGTTACCAAGTATTTATGAGGAGGGCGCTGT
		</sequence>
		<sequence>
			<taxon idref="Kyphosus_cornelii_WAM_P33451_003_W_Australia_KcorAb015"/>
			NNNTCATTTAATGCTGAGGTGTTTGGCCTACCTTCCCCTGAGGTGAAGTGGTTCTGCAACAAAACACAACTGGTGGCAGATGACAGAGTTAAAATGGAGAGAGATGGTGATAGCATCTCGCTAACAATTCACAATGTCAATAAAGCCGATCAGGGAGAGTATATCTGCGAGGCTTTAAACTATGTCGGGGAAGCAAGAAGTGTTGCTTTAGTGGTAGTTGTATCGCAGGAAGTGAGGTTCATGCCTGCCCCACCTGCTGTCACACATCAGCATGTGATGGAGTTTGATGTGGAGGAAGATGACTCTTCTCGTTCTCCTTCCCCTCAGGAGATTCTGCTCGAAGTAGAATTGGATGAAAACGAGGTGAAAGAATTTGAGAAACAGGTTAAGATCATCACCATTCCTGAGTACACAGCCGACTMCAANAGCATGATCATATCTTTG-----------------------------------
		</sequence>
		<sequence>
			<taxon idref="Kyphosus_elegans_no_voucher_E_Pacific_KeleCl012"/>
			NNNACATTTTATGCTGAGGTGTTTGGCCTACCTTCCCCTGAGGTGAAGTGGTTCTGCAACAAAACCCAACTGGTGGCAGATGACAGAGTTAAAATGGAGAGAGATGGCGATAGCATCTCGCTAACAATTCACAATGTCACTAAAGGCGATCAGGGAGAGTATATCTGCGAGGCTTTAAACTATGTCGGGGAAGCAAGAAGTGTTGCTTTAGTGGTAGTTGTATCGCAGGAAGTGAGGTTCATGCCTGCCCCACCTGCTGTCACCCATCAGCATGTGATGGAGTTTGATGTGGAGGAAGATGACTCTTCTCGTTCTCCTTCCCCTCAGGAGATTCTGCTTGAAGTAGAATTGGATGAAAACGAGGTGAAAGAATTTGAGAAACAGGTTAAGATCATCACCATTCCTGAGTACACAGCCGACAACAAGAGCATGATCATATCTTTGGATGTGTTACCAAGTATTTATGAGGAGGGCGCTGT
		</sequence>
		<sequence>
			<taxon idref="Kyphosus_hawaiiensis_AIM_MA30172_Pacific_KhawHa001"/>
			NNNACATTTTATGCTGAGGTGTTTGGCCTACCTTCCCCTGAGGTGAAGTGGTTCTGCAACAAAACCCAACTGGTGGCAGATGACAGAGTTAAAATGGAGAGAGATGGCGATAGCATCTCACTAACAATTAACAATGTCACTAAAGCCGATCAGGGAGAGTATATCTGCGAGGCTTTAAACTATGTTGGGGAAGCAAGAAGTGTTGCTTTAGTGGTAGTTGTATCGCAGGAAGTGAGGTTCATGCCTGCCCCACCTGCTGTCACCCATCAGCATGTGATGGAGTTTGATGTGGAGGAAGATGACTCTTCTCGTTCTCCTTCCCCTCAGGAGATTCTGCTTGAAGTAGAATTGGATGAAAACGAGGTGAAAGAATTTGAGAAACAGGTTAAGATCATCACCATTCCTGAGTACACAGCCGACAACAAGAGCATGATCATATCTTTGGATGTGTTACCAAGTATTTATGAGGAGGGCGCTGT
		</sequence>
		<sequence>
			<taxon idref="Kuhlia_mugil_NMNZ_P050009_SW_Pacific_KmugKe001"/>
			NNNACNTTTTATGCTGAGGTGTTTGGCCTTCCTTCCCCTGAGGTGAAGTGGTTCTGCAACAAAACCCAACTTGTGGCAGATGATAGAGTTAAAATGGAGAGAGATGGCGATAGCATCTCGCTAACAATTCACAATGTGACTAAAGCTGATCAGGGAGAGTATATCTGCGAGGCTATAAACTATGTTGGGGAGGCCAGAAGTGTTGCTTTAGTAGTAGTTGTATCACAGGAAGTGAGGTTCATGCCAGCCCCACCTGCTGTCACACATCAGCATGTGATGGAGTTTGATGTGGAGGAAGATGACTCTTCTCGTTCTCCTTCCCCTCAGGAGATTCTGCTTGAAGTGGAATTGGATGAAAATGAGGTGAAAGAATTTGAGAAACAGGTTAAGATCATCACTATTCCTGAGTACACAGCCGACAACAAGAGCATGATCATATCTTTGGATGTGTTACCAAGTATTTATGAGGAGGGCGCTGT
		</sequence>
		<sequence>
			<taxon idref="Kyphosus_sectatrix_ZMUC_P5195_W_Atlantic_KsecAt005"/>
			NNNACATTTTATGCTGAGGTGTTTGGCCTACCTTCCCCTGAGGTGAAGTGGTTCTGCAACAAAACCCAACTGGTGGCAGATGACAGAGTTAAAATGGAGAGAGATGGCGATAGCATCTCGCTAACAATTCACAATGTCACTAAAGCCGATCAGGGAGAGTATATCTGTGAGGCTTTAAACTATGTCGGGGAAGCAAGAAGTGTTGCTTTAGTAGTAGTTGTATCGCAGGAAGTGAGGTTCATGCCTGCCCCACCTGCTGTCACCCATCAGCATGTGATGGAGTTTGATGTGGAGGAAGATGACTCTTCTCGTTCTCCTTCCCCTCAGGAGATTTTGCTTGAAGTAGAATTGGATGAAAACGAGGTGAAAGAATTTGAGAAACAGGTTAAGATCATCACCATTCCTGAGTACACAGCCGACAACAAGAGCATGATCATATCTTTGGATGTTTTACCAAGTATTTATGAGGAGGGCGCTGT
		</sequence>
		<sequence>
			<taxon idref="Kyphosus_gladius_WAM_P33456_001_Indian_Ocean_KspWCa038"/>
			NNNGCATTTTATGCTGAGGTGTTTGGCCTACCTTCCCCTGAGGTGAAGTGGTTCTGCAACAAAACCCAACTGGTGGCAGATGACAGAGTTAATATGGAGAGAGATGGCGATAGCATCTCGCTAACAATTCACAATGTCACTAAAGCCGATCAGGGAGAGTATATTTGCGAGGCTTTAAACTATGTCGGGGAAGCAAGAAGTGTTGCTTTAGTGGTAGTTGTATCGCAGGAAGTGAGGTTCATGCCTGCCCCACCTGCTGTCACCCATCAGCATGTGATGGAGTTTGATGTGGAGGAAGATGACTCTTCTCGTTCTCCTTCCCCTCAGGAGATTCTGCTTGAAGTAGAATTGGATGAAAACGAGGTGAAAGAATTTGAGAAACAGGTTAAGATCATCACCATTCCTGAGTACACAGCC--------------------------------------------------------------
		</sequence>
		<sequence>
			<taxon idref="Kyphosus_sydneyanus_NMNZ_P045651_New_Zealand_KsydAh009"/>
			NNNACATTTTATGCTGAGGTGTTTGGCCTACCTTCCCCTGAGGTGAAGTGGTTCTGCAACAAAACCCAACTGGTGGCAGATGACAGAGTTAAAATGGAGAGAGATGGCGATAGCATCTCGCTAACAATTCACAATGTCACTAAAGCCGATCAGGGAGAGTATATTTGCGAGGCTTTAAACTATGTCGGGGAAGCAAGAAGTGTTGCTTTAGTGGTAGTTGTATCGCAGGAAGTGAGGTTCATGCCTGCCCCACCTGCTGTCACCCATCAGCATGTGATGGAGTTTGATGTGGAGGAAGATGACTCTTCTCGTTCTCCTTCCCCTCAGGAGATTCTGCTTGAAGTAGAATTGGATGAAAACGAGGTGAAAGAATTTGAGAAACAGGTTAAGATCATCACCATTCCTGAGTACACAGCCGACAACAAGAGCATGATCATATCTTTGGATGTGTTACCAAGTATTTATGAGGAGGGCGCTGT
		</sequence>
		<sequence>
			<taxon idref="Kyphosus_vaigiensis_WAM__P33449_002_NW_Australia_KvaiNi043"/>
			NNNACATTTTATGCTGAGGTGTTTGGCCTACSTTCCCCTGAGGTGAAGTGGTTCTGCAACAAAACCCAACTGGTGGCAGATGACAGAGTTAAAATGGAGAGAGATGGCGATAGTATCTCGCTAACAATTCACAATGTCACTAAAGCCGATCAGGGAGAGTATATCTGCGAGGCTTTAAACTATGTCGGGGAAGCAAGAAGTGTTGCTTTAGTGGTAGTTGTATCGCAGGAAGTGAGGTTCATGCCTGCCCCACCTGCTGTCACCCATCAGCATGTGATGGAGTTTGATGTGGAGGAAGATGACTCTTCTCGTTCTCCTTCCCCTCAGGAGATTCTGCTTGAAGTAGAATTGGATGAAAACGAGGTGAAAGAATTTGAGAAACAGGTTAAGATCATCACCATTCCTGAGTACACAGCCGACWACAAGAGCATGATCATATCTTTGGATGTGTTACCAAGTATTTATGAGGAGGGCGCTGT
		</sequence>
		<sequence>
			<taxon idref="Medialuna_california_no_voucher_E_Pacific_McalPo005"/>
			NNNACGTTTTATGCTGAGGTATTTGGCCTACCTTCCCCTGAGGTGAAGTGGTTCTGCAACAAAACCCAACTCGTGGCAGATGACAGAGTTAAAATGGAGAGAGATGGCGATAGCATCTCACTAACAATTCACAATGTCACTAAAGCCGATCAGGGAGAGTATATCTGCGAGGCTGTAAACTATGTCGGGGAAGCCAGAAGTGTTGCTTTAGTGGTAATTGTATCGCAGGAAGTGAGGTTCATGCCTGCTCCACCTGCTGTCACTCATCAGCATGTCATGGAGTTTGATGTGGAGGAAGATGACTCTTCTCGTTCTCCTTCCCCTCAGGAGATTCTGCTCGAAGTAGAATTGGATGAAAACGAGGTGAAAGAATTTGAGAAACAGGTTAAGATCATCACCATTCCTGAGTACACAGCCGACAACAAGAGCATGATCATATCTTTGGATGTGTTACCAAGCATTTATGAGGAGGGCGCTGT
		</sequence>
		<sequence>
			<taxon idref="Microcanthus_strigatus_AMS__I41866_017_E_Australia_MstrTw001"/>
			NNNACATTTTGTGCTGAGGTGTTTGGCCTACSTTCCCCTGAGGTGAAGTGGTTCTGCAACAAAACCCAAGTGGTGGAAGACGGCCGAGTTAAAATGGAGAGAGATGGCGATAGCATCTCGCTAACAATTCACAATGTCACTAAAGCTGATCAGGGAGAGTATATCTGCGAGGCTGTAAACTACGTTGGGGAAGCCAGAAGTGTTGCTTTAGTGGTAGTTGTATCGCACGAAGTGAGGTTCATGCCTGCCCCCCCTGCAGTCACCCATCAGCATGTGATGGAGTTTGATGTGGAGGACGATGACTCTTCTCGTTCTCCTTCCCCTCAGGAGATTCTGCTCGAAGTAGAATTGGATGAAAACGAGGTGAAAGAATTTGAGAAACAAGTTAAGATCATCACCATTCCTGAGTACACAGCCGACWACAAGAGCATGATCATATCTTTGGATGTGTTACCTAGTATTTATGAGGAGGGCGCCGT
		</sequence>
		<sequence>
			<taxon idref="Nannoperca_obscura_NCBI"/>
			NNNNNNNNNNNNNNNNNNNNNNNNNNNNNNNNNNNNNNNNNNNNNNNNNNNNNNNNNNNNNNNNNNNNNNNNNNNNNNNNNNNNNNNNNNNNNNNNNNNNNNNNNNNNNNNNNNNNNNNNNNNNNNNNNNNNNNNNNNNNNNNNNNNNNNNNNNNNNNNNNNNNNNNNNNNNNNNNNNNNNNNNNNNNNNNNNNNNNNNNNNNNNNNNNNNNNNNNNNNNNNNNNNNNNNNNNNNNNNNNNNNNNNNNNNNNNNNNNNNNNNNNNNNNNNNNNNNNNNNNNNNNNNNNNNNNNNNNNNNNNNNNNNNNNNNNNNNNNNNNNNNNNNNNNNNNNNNNNNNNNNNNNNNNNNNNNNNNNNNNNNNNNNNNNNNNNNNNNNNNNNNNNNNNNNNNNNNNNNNNNNNNNNNNNNNNNNNNNNNNNNNNNNNNNNNNNNNNNNNNNNNNNNNNNNNNNNNNNNNNNNNNNNNNNNNNNNNNNNN
		</sequence>
		<sequence>
			<taxon idref="Neoscorpis_litophilus_no_voucher_W_Indian_Ocean_NlitPo001"/>
			NNNACATTTTATGCTGAGGTGTTTGGCCTACCTTCCCCTGAGGTGAAGTGGTTCTGCAATAAAACCCAACTGGTGGCAGATGACAGAGTTAAAATGGAGAGAGATGGTGATAGCATCTCGCTAACAATTCACAATGTCACTAAAGCCGATCAGGGAGAGTATATCTGCGAGGCTTTAAACTATGTCGGGGAAGCAAGAAGTGTTGCTTTAGTGGTAGTTGTATCGCAGGAAGTGAGGTTCATGCCTGCCCCACCTGCTGTCACCCATCAACATGTGATGGAGTTTGATGTGGAGGAAGATGACTCTTCTCGTTCTCCTTCCCCTCAGGAGATTCTGCTTGAAGTAGAATTGGATGAAAACGAGGTGAAAGAATTTGAAAAACAGGTTAAGATTATCACCATTCCTGAGTACACAGCCGCCTCCNAGAGCATGATCATATCTTTGGATGTGTTACCAAGTATTTATGAGGAGGGTGCTGT
		</sequence>
		<sequence>
			<taxon idref="Oplegnathus_punctatus_NCBI"/>
			NNNNNNNNNNNNNNNNNNNNNNNNNNNNNNNNNNNNNNNNNNNNNNNNNNNNNNNNNNNNNNNNNNNNNNNNNNNNNNNNNNNNNNNNNNNNNNNNNNNNNNNNNNNNNNNNNNNNNNNNNNNNNNNNNNNNNNNNNNNNNNNNNNNNNNNNNNNNNNNNNNNNNNNNNNNNNNNNNNNNNNNNNNNNNNNNNNNNNNNNNNNNNNNNNNNNNNNNNNNNNNNNNNNNNNNNNNNNNNNNNNNNNNNNNNNNNNNNNNNNNNNNNNNNNNNNNNNNNNNNNNNNNNNNNNNNNNNNNNNNNNNNNNNNNNNNNNNNNNNNNNNNNNNNNNNNNNNNNNNNNNNNNNNNNNNNNNNNNNNNNNNNNNNNNNNNNNNNNNNNNNNNNNNNNNNNNNNNNNNNNNNNNNNNNNNNNNNNNNNNNNNNNNNNNNNNNNNNNNNNNNNNNNNNNNNNNNNNNNNNNNNNNNNNNNNNNNNNNNN
		</sequence>
		<sequence>
			<taxon idref="Oplegnathus_woodwardi_NMNZ__P042395_New_Zealand_OwooNZ001"/>
			NNNACGTTTTATGCTGAGGTGTTTGGCCTACCTTCCCCTGAGGTGAAGTGGTTCTGCAACAAAACCCAACTGGTGGCAGACGACAGAGTTAAAATGGAGAGAGATGGCGACAGCATATCGCTAACAATTCACAATGTCACTAAAGCCGATCAGGGAGAGTATATCTGCGAGGCTGTAAACTATGTCGGGGAAGCCAGAAGTGTTGCTTTAGTGGTAGTTATATCGCAGGAAGTGAGGTTCATGCCTGCCCCACCTGCTGTCACCCATCAGCATGTGATGGAGTTTGATGTGGAGGAAGATGACTCTTCTCGTTCTCCTTCCCCTCAGGAGATTCTGCTCGAAGTAGAATTGGATGAAAACGAGGTGAAAGAATTTGAGAAACAGGTTAAGATCATCACCATTCCTGAGTACACAGCCGACAACAAGAGCATGATCATATCTTTGGATGTGTTACCAAGTATTTATGAGGAGGGCGCTGT
		</sequence>
		<sequence>
			<taxon idref="Platax_orbicularis_NCBI"/>
			NNNACATTTTACGCTGAGGTGTTTGGGCTACCTTCCCCTGAGGTGAAGTGGTTCTGCAACAAAACACAACTTATGGCAGACGACAGAGTTAAAATGGAGAGAGATGGCGATAGCATCTCGCTAACAATTCAAAATGTCACTAAAGCCGANCAGGGAGAGTATATCTGTGAGGCTGTGAACTATGTGGGGGAAGCCAGAAGCGTTGCTTTAGTAGTAGTTGTATCACAGGAAGTGAGGTTCATGCCTGCACCACCTGCTGTCACCCATCAGCATGTGATGGAGTTTGATGTNGAGGAAGATGACTCTTCTCGTTCTCCTTCCCCACAGGAGNTTCTCCTTGAAGTAGAATTGGATGAAAATGAGGTGAAAGAATTTGAGAAACAGGTTAAGATCATCACCATTCCTGAGTACACAGCCGACAATAAGAGCATGATCATATCTTTGGATGTGTTG--------------------------
		</sequence>
		<sequence>
			<taxon idref="Rhynchopelates_oxyrhynchus_NCBI"/>
			NNN---------------------------------------GTGAAGTGGTTCTGCAACAAAAACCAACTGGTAGCAGATGACAGAGTTAAAATGGAGAGAGATGGTGATAGCATCTCGCTAACAGTTCATAATGTCACTAAAGCTGATCAGGGAGAGTATATCTGCGAGGCTGTAAACTATGTCGGGGAGGCGAGAAGTGTTGCTTTAGTGGCAGTTGTATCACAGGAAGTAAGGTTCATGCCTGCCCCACCTGCTGTCACCCATCAGCATGTGATGGAGTTTGATGTGGAGGAAGATGATTCTTCTCGTTCGCCTTCTCCTCAGGAGATTCTGCTTGAGGTAGAATTGGATGAAAATGAGGTGAAAGAATTTGAGAAACAGGTTAAGATCATAACCATTCCTGAGTACACAGCTGACAACAAGAGCATGATCATATCTTTAGATGTGTTACCAAGTATTTATGAGGAAGGCATGGT
		</sequence>
		<sequence>
			<taxon idref="Scatophagus_argus_NCBI"/>
			NNNNNNNNNNNNNNNNNNNNNNNNNNNNNNNNNNNNNNNNNNNNNNNNNNNNNNNNNNNNNNNNNNNNNNNNNNNNNNNNNNNNNNNNNNNNNNNNNNNNNNNNNNNNNNNNNNNNNNNNNNNNNNNNNNNNNNNNNNNNNNNNNNNNNNNNNNNNNNNNNNNNNNNNNNNNNNNNNNNNNNNNNNNNNNNNNNNNNNNNNNNNNNNNNNNNNNNNNNNNNNNNNNNNNNNNNNNNNNNNNNNNNNNNNNNNNNNNNNNNNNNNNNNNNNNNNNNNNNNNNNNNNNNNNNNNNNNNNNNNNNNNNNNNNNNNNNNNNNNNNNNNNNNNNNNNNNNNNNNNNNNNNNNNNNNNNNNNNNNNNNNNNNNNNNNNNNNNNNNNNNNNNNNNNNNNNNNNNNNNNNNNNNNNNNNNNNNNNNNNNNNNNNNNNNNNNNNNNNNNNNNNNNNNNNNNNNNNNNNNNNNNNNNNNNNNNNNNNNN
		</sequence>
		<sequence>
			<taxon idref="Scomber_scombrus_NCBI"/>
			NNNATGTTTTACGCTGAGGTGTTTGGCCTTCCTTCCCCTGAGGTAAAATGGTTCTGTAACAAATCCCAACTGGTAGCAGATGACAGAGTCAAAATGGAGAGAGATGGTGATAGCATATCACTAACAATACACAACGTCACTAAAGCTGATCAGGGAGAGTATATCTGTGAAGCTGTGAACTATATTGGGGAAGCYAGAAGTGTTGCTTTAGTGGTAGTTGTATCGCAGGAATTGAGGTTCATGCCTGCCCCACCTGCTGTCACTCATCAGCACGTAATGGAGTTTGATGTGGAAGAAGATGACTCCTCTCGTTCTCCATCCCCTCAGGAGATTCTGCTTGAAGTAGAACTGGATGAAAATGAGGTGAAAGAGTTTGAGAAACAGATTAAGATCATTACCATTCCTGAGTATACAGCTGACAACAAGAGCATGATCATATCTTTGGATGTTTTACCAAGTATTTACGAGGAGGGTGCTGT
		</sequence>
		<sequence>
			<taxon idref="Selenotoca_multifasciata_NCBI"/>
			NNNACTTTTCACGCTGAGGTGTTTGGCCTACCTTCCCCTGAGGTGAAGTGGTTCTGCAACAAAACTGAACTGGTGGCAGAGGACAGAGTACAAATGGAGAGAGCTGGTGATAGCATCTCTCTAACAATTCACAATGTCACTAAAGCTGACCAGGGAGAGTATATCTGCGAGGCTGTGAATTATGTTGGYGAAGCCAGAAGTGTTGCTTTRGTGGTAGTTGTATCACAAGAAGTGCGATTCATGCCTGCCCCACCCACTGTCACCCATCAGCATGTGATGGAGTTTGATGTTGAAGAAGATGACTCTTCGCGTTCTCCTTCTCCTCAGGAGATTCTGCTTGAAGTAGAACTGGATGAAAATGAGGTGAAAGAATTTGAGAAACAGGTTAAGATCATCACTATTCCTGAGTACACAGCTGACAACAAGAGCATGATCATATCTTTGGATGTGTTGCCCAGTATTTATGAGGAGGGTGCTGT
		</sequence>
		<sequence>
			<taxon idref="Scorpis_lineolatus_AIM__MA30185_New_Zealand_SlinWh003"/>
			NNNACGTTTTATGCTGAGGTGTTTGGCCTACCTTCCCCTGAGGTGAAATGGTTCTGCAACAAAACCCAACTCATGGCAGACGACAGAGTTAAAATGGAGAGAGATGGCGATAGCATCTCACTAACAATTCACAATGTCACTAAAGCCGATCAGGGAGAGTATATCTGCGAGGCTGTAAACTATGTCGGGGAAGCCAGAAGTGTTGCTCTAGTGGTAGTTGTATCGCAGGAAGTGAGGTTCATGCCTGCCCCACCTGCTGTCACTCATCAGCATGTGATGGAGTTTGATGTGGAGGAAGATGACTCTTCTCGTTCTCCTTCCCCTCAGGAGATTCTGCTCGAAGTAGAATTGGATGAAAACGAAGTGAAAGAATTTGAGAAACAGGTTAAGATCATCACCATTCCTGAGTACACAGCCGACAACAAGAGCATGATCATATCTTTGGATGTGTTACCAAGTATTTATGAGGAGGGCGCTGT
		</sequence>
		<sequence>
			<taxon idref="Kyphosus_ocyurus_no_voucher_E_Pacific_SocyCl003"/>
			NNNACATTTTATGCTGAGGTGTTTGGCCTACCTTCCCCTGAGGTGAAGTGGTTCTGCAACAAAACCCAACTAGTGGCAGATGACAGAGTTAAAATGGAGAGAGATGGCGATAGTATCTCGCTAACAATTCACAATGTCACTAAAGCCGATCAGGGAGAGTATATCTGCGAGGCTTTAAACTATGTCGGGGAAGCAAGAAGTGTTGCTTTAGTGGTAGTTGTATCGCAGGAAGTGAGGTTCATACCTGCCCCACCTGCTGTCACCCATCAGCATGTGATGGAGTTTGATGTGGAGGAAGATGACTCTTCTCGTTCTCCTTCCCCTCAGGAGATTCTGCTTGAAGTAGAATTGGATGAAAACGAGGTGAAAGAATTTGAGAAACAGGTTAAGATCATCACCATTCCTGAGTACACAGCCGACWACAAGAGCATGATCATATCTTTGGATGTGTTACCAAGTATTTATGAGGAGGGCGCTGT
		</sequence>
		<sequence>
			<taxon idref="Scorpis_violaceus_AIM__MA30188_New_Zealand_SvioWh001"/>
			NNNACGTTTTATGCTGAGGTGTTTGGCCTACCTTCCCCTGAGGTGAAGTGGTTCTGCAACAAAACCCAACTCATGGCAGACGACAGAGTTAAAATGGAGAGAGATGGCGATAGCATCTCACTAACAATTCACAATGTCACTAAAGCCGATCAGGGAGAGTATATCTGCGAGGCTGTAAACTATGTCGGGGAAGCCAGAAGTGTTGCTCTAGTGGTAGTTGTATCGCAGGAAGTGAGGTTCATGCCTGCCCCACCTGCTGTCACTCATCAGCATGTGATGGAGTTTGATGTGGAGGAAGATGACTCTTCTCGTTCTCCTTCCCCTCAGGAGATTCTGCTCGAAGTAGAATTGGATGAAAACGAGGTGAAAGAATTTGAGAAACAGGTTAAGATCATCACCATTCCTGAGTACACAGCCGACAACAAGAGCATGATCATATCTTTGGATGTGTTACCAAGTATTTATGAGGAGGGCGCTGT
		</sequence>
		<sequence>
			<taxon idref="Zanclus_cornutus_NCBI"/>
			NNNACATTTTACGCTGAGGTGTTTGGACTACCTACCCCAGAGGTGAAGTGGTTCTGTAACAAAACCCAACTGGTGGCAGATAACAGAGTTAAAATGGAGAGAGATGGTGACAGCATCTCGCTAACAATTCTAAATGCCACTAAAGCTGACCAGGGAGAGTATATCTGTGAGGCTGTAAACTATGTCGGGGAAGCCAGAAGTGTTGCTTTAGTAGTTGTTGTATCGCAGGAGGTGAGGTCCATGCCCGCCCCACCTGCTGTCACCCATCAGCATGTCATGGAGTTTGATGTGGAAGAAGATGACTCTTCTCGTTCTCCTTCACCTCAGGAGATTCTGCTTGAAGTAGAATTGGATGAAAATGAGGTGAAAGAATTTGAGAAACAGGTTAAGATCATCACCATTCCTGAGTACACAGCTGACAATAAGAGCATGATTATATCTTTGGATGTGTTACCGAGTATTTATGAGGAGGGTGCTGT
		</sequence>
	</alignment>

	<!-- The sequence alignment (each sequence refers to a taxon above).         -->
	<!-- ntax=47 nchar=146                                                       -->
	<alignment id="alignment2" dataType="nucleotide">
		<sequence>
			<taxon idref="Atypichthys_strigatus_AMS_I44632_009_Australia_AstrTa003"/>
			NCATCGCTGCACTGGCGATACGACCGACCCAACGTTTCTGTGACCTACAACGGGCGCCTTACGCAGGCACCATACCACATCCTACTCTTACGGGGGACATAGGACGGCCTAAAGCGGTCCTTTCTCACACTGGTTGAAGCGTCT--
		</sequence>
		<sequence>
			<taxon idref="Balistes_capriscus_NCBI"/>
			NCTTCGCTTCACCGGCGATACGACCGACCCAACGTTTCTGTGACCTACAACGGGTGCCGTACGCAAACACCATACCGTATCCAACTCTTACAGGAGACATAGGACGGCCTAAAGCGGTAATTTCTCTAACCGAGGGAATCGTCT--
		</sequence>
		<sequence>
			<taxon idref="Chaetodipterus_faber_NCBI"/>
			NNNNNNNNNNNNNNNNNNNNNNNNNNNNNNNNNNNNNNNNNNNNNNNNNNNNNNNNNNNNNNNNNNNNNNNNNNNNNNNNNNNNNNNNNNNNNNNNNNNNNNNNNNNNNNNNNNNNNNNNNNNNNNNNNNNNNNNNNNNNNNNNNN
		</sequence>
		<sequence>
			<taxon idref="Chaetodon_semilarvatus_NCBI"/>
			NNNNNNNNNNNNNNNNNNNNNNNNNNNNNNNNNNNNNNNNNNNNNNNNNNNNNNNNNNNNNNNNNNNNNNNNNNNNNNNNNNNNNNNNNNNNNNNNNNNNNNNNNNNNNNNNNNNNNNNNNNNNNNNNNNNNNNNNNNNNNNNNNN
		</sequence>
		<sequence>
			<taxon idref="Chaetodon_striatus_NCBI"/>
			NNNNNNNNNNNNNNNNNNNNNNNNNNNNNNNNNNNNNNNNNNNNNNNNNNNNNNNNNNNNNNNNNNNNNNNNNNNNNNNNNNNNNNNNNNNNNNNNNNNNNNNNNNNNNNNNNNNNNNNNNNNNNNNNNNNNNNNNNNNNNNNNNN
		</sequence>
		<sequence>
			<taxon idref="Diagramma_picta_NCBI"/>
			NCATCGCTTCACTGGCGATACGACCGACCCAACGTTTCTGTGACCTACAACGGGTGCCGTACGCAGGCACCATACCGCATCCCACTCTTACAGAGGACATAGGACGGCCTAAAGCAGTTCTTTCTCGTACCGGTAGAAGCGTCT--
		</sequence>
		<sequence>
			<taxon idref="Etroplus_maculatus_NCBI"/>
			NTATCGCTTCATCGGCGATACGACTGACCCAACGTTTCTGTGACCTACAACGGGCGCCGTACACACGCACCATACCACATCCAACCCTTCCGGGGAACATAGGACGGCCTAGAGCACCTTATT-TCACACGGATGGAAGCA-----
		</sequence>
		<sequence>
			<taxon idref="Forcipiger_flavissimus_NCBI"/>
			NCATCGCTTCACTGGCGATACGACCGACCCAACGTTTCTGTGACCTACAACGGGCGTCTTACGCAGGCCCCATAGCAAATCCAACTTTTACGGGGGACATAGGACGGCCTAAAGCAGTCTTTTCTCG-------------------
		</sequence>
		<sequence>
			<taxon idref="Girella_cyanea_AIM_MA30178_New_Zealand_GcyaTh005"/>
			NTATCGCTTCAGTGGCGATACGACCGACCCAACGTTTCTGTGACCTACAATGGGCGCTGTATGCAGGCACCATACCACATCCCACCCTTGCGGGGGACATAGGACGGCCTAAAGCGGTTCTTTCTCACACCGGTAGAAACCTCT--
		</sequence>
		<sequence>
			<taxon idref="Girella_fimbriata_AIM_MA30179_New_Zealand_GfimLa001"/>
			NCATTGCTTCAGTGGCGATACGACCGACCCAACGTTTCTGTGACCTACAACGGGCGCTTTATACAGGCACCATACCACATCCCACCCTTACGGGGAACATAGGACGGCCTAAAGCAGTTCTTTCTCGCACTGGTAGAAACCTCT--
		</sequence>
		<sequence>
			<taxon idref="Girella_punctata_no_voucher_Japan_GmelJa001"/>
			NTATCGCTTCAGCGGCGATACGACTGACCCAACGTTTCTGTGACCTACAACGGGCGCTGTACGCAGGCACCATACCACATCCCACCCTTACGGGGGACATAGGACGGCCTAAAGCGGTTCTTTCTCACACCGGTCGAAACCTCT--
		</sequence>
		<sequence>
			<taxon idref="Girella_nebulosa_no_voucher_Pacific_GnebEa001"/>
			NCATTGCTTCAGTGGCGATACGACCGACCCAACGTTTCTGTGACCTACAACGGGCGCTTTATACAGGCACCATACCACATCCCACCCTTACGGGGAACATAGGACGGCCTAAAGCAGTTCTTTCTCGCACCGGTAGAAACCTCT--
		</sequence>
		<sequence>
			<taxon idref="Girella_nigricans_no_voucher_E_Pacific_GnigBa001"/>
			NTATCGCTTCAGCGGCGATACGACTGACCCAACGTTTCTGTGACCTACAATGGGCGCTGTATGCAGGCACCATACCACATCCCACCCTTACAGGGGACATAGGACGGCCTGAAGCGGTTCTTTCTCACACCGGTGGAAACCTCT--
		</sequence>
		<sequence>
			<taxon idref="Graus_nigra_no_voucher_E_Pacific_GnigCh006"/>
			NCATTGCTTCAGCGGCGATACGACCGACCCAACGTTTCTGTGACCTACAACGGGTGCCTTATGCAGGCACCATACCACATCCTACATTTGCGGGGGACATAGGACGGCCTGAAGCAGTCTTTTCTTGCTCTGGTGGAAACCTTT--
		</sequence>
		<sequence>
			<taxon idref="Girella_punctata_no_voucher_W_Pacific_GpunJa001"/>
			NTATCGCTTCAGCGGCGATACGACTGACCCAACGTTTCTGTGACCTACAACGGGTGCCGTATGCAGGCACCATACCACATCCCACCCTTACGGGGGACATAGGACGGCCTAAAGCGGTTCTTTCTCGCACCGGTAGAAACCTCT--
		</sequence>
		<sequence>
			<taxon idref="Girella_simplicidens_no_voucher_E_Pacific_GsimSa003"/>
			NTATCGCTTCAGCGGCGATACGACTGACCCAACGTTTCTGTGACCTACAATGGGCGCTGTATGCAGGCACCATACCACATCCCACCCTTACAGGGGACATAGGACGGCCTGAAGCGGTTCTTTCTCACACCGGTGGAAACCTCT--
		</sequence>
		<sequence>
			<taxon idref="Girella_tricuspidata_AIM_MA30173_New_Zealand_GtriTu001"/>
			N-ATCGCTTCAGCGGCNATACGACTGACCCAACGTTTCTGTGACCTACAATGGGCGCTGTATGCAGGCACCATACCACATCCCACCCTTATGGGGGACATAGGACGGCCTAAAGCAGTTCTTTCTCGCACCGGTAGAAACCTCT--
		</sequence>
		<sequence>
			<taxon idref="Girella_zebra_no_voucher_W_Australia_GzebRo001"/>
			NTATCGCTTCAGCGGCGATACGACTGACCCAACGTTTCTGTGACCTACAATGGGCGCTGTATGCAGGCACCATACCACATCCCACCCTTACGGGGGACATAGGACGGCCTAAAGCGGTTCTTTCTCACACCGGTGGAAACCTCT--
		</sequence>
		<sequence>
			<taxon idref="Hyperoglyphe_antarctica_NMNZ_P037102_New_Zealand_HantMo001"/>
			NCGTCGCTTCACCGGCGATACGACAGACCCAACGTTTCTGTGACCTACAACGGGCGCCGTACGCAGGCTCCATACCGTATCCGTCTCTTACGGGGGACATAGGACGGCCTAAAGCAGTTCTTTCTCGTTCCGGTGGAAACGTTT--
		</sequence>
		<sequence>
			<taxon idref="Kyphosus_azureus_no_voucher_E_Pacific_HBa002"/>
			N---------------------------------TTTCTGTGACCTACAACGGGCGCCTTATGCAGGCACCATACCACATCCCACTCTTACGGGGGACATAGGACGGCCTAAAGCGGTTTTTCCTTGCTCNGGTTGAAGCGTCT--
		</sequence>
		<sequence>
			<taxon idref="Hemitaurichthys_polylepis_NCBI"/>
			NCATCGCTTCACCGGCGATACGACCGACCCAACGTTTCTGTGACCTATAACGGGCGCCGTACGCAAGCACCATACCACATCCCACTCTTACAGAGAACATAGGACGGCCTAAAGCGGTCCTTTCTCA-------------------
		</sequence>
		<sequence>
			<taxon idref="Heniochus_chrysostomus_NCBI"/>
			NCTTCGTTTCACCGGCGATACGACCGACCCAACGTTTCTGTGACCTACAACGGGCGCCGTACGCAAGCACCATACCACATCCTACTCTTACAGAGAACATAGGACGGCCTAAAGCGGTTTTTTCTCA-------------------
		</sequence>
		<sequence>
			<taxon idref="Kyphosus_bigibbus_AIM_MA30189_New_Zealand_KbigNZ059"/>
			NCATTGCTTCACCGGCGATACGACCGACCCAACGTTTCTGTGACCTACAACGGGCGCCGTACGCAGGCACCATACCACATCCCACTTTTACGGGGGACATAGGACGGCCTAAAGCGGTTTTTTCTTGCTCTGGTTGAAGCGTCT--
		</sequence>
		<sequence>
			<taxon idref="Kyphosus_cinerascens_WAM__P33449_001_NW_Australia_KcinNi019"/>
			N-ATCGCTTCACCGGCGATACGACCGACCCAACGTTTCTGTGACCTACAACGGGCGCCGTACGCAGGCACCATACCACATCCCACTTTTACGGGGGACATAGGACGGCCTAAAGCGGTTTTTTCTCGCTCTGGTCGAAGCGTCT--
		</sequence>
		<sequence>
			<taxon idref="Kyphosus_cornelii_WAM_P33451_003_W_Australia_KcorAb015"/>
			NCNTCGCTTCACCGGCGATACGACTGACCCAACGTTTCTGTGACCTACAACGGGCGCCTTACGCAGGCACCATACCACATCCCACTCTTACGGGGGACATAGGACGGCCTAAAGCGGTTCTTCCTTGCTCTGGTCGAAGCGTCT--
		</sequence>
		<sequence>
			<taxon idref="Kyphosus_elegans_no_voucher_E_Pacific_KeleCl012"/>
			N-------------------------AACCAACGTTTCTGTGACCTACAACGGGCGCCGTACGCAGGCACCATACCACATCCCACTTTTACGGGGGACATAGGACGGCCTAAAGCGGTTTTTTCTCGCTCTGGTTGAAGCGTCT--
		</sequence>
		<sequence>
			<taxon idref="Kyphosus_hawaiiensis_AIM_MA30172_Pacific_KhawHa001"/>
			NCATTGCTNCACCGGCGATACGACCGACCCAACGTTTCTGTGACCTACAACGGGCGCCGTACGCAGGCACCATACCACATCCCACTTTTACGGGGGACATAGGACGGCCTAAAGCGGTTTTTTCTTGCTCTGGTTGAAGCGTCT--
		</sequence>
		<sequence>
			<taxon idref="Kuhlia_mugil_NMNZ_P050009_SW_Pacific_KmugKe001"/>
			NCATCGTTTCACCGGCGATACGACCGACCCAACGTTTCTGTGACCTACAACGGGTGCTTTACGCAGGCACCATACCACATCCCACTCTTACGGGGGACATAGGACGGGCTAAAGCGGTTCTTTCTTGCGCCAGTGGAGACATAT--
		</sequence>
		<sequence>
			<taxon idref="Kyphosus_sectatrix_ZMUC_P5195_W_Atlantic_KsecAt005"/>
			N-------------------CGACCGACCCAACGTTTCTGTGACCTACAACGGGTGCCGTACGCAGGCACCATACCACATCCCACTTTTACGGGGGACATAGGACGGCCTAAAGCGGTTTTTTCTTGCTCTGGTTGAAGCGTCT--
		</sequence>
		<sequence>
			<taxon idref="Kyphosus_gladius_WAM_P33456_001_Indian_Ocean_KspWCa038"/>
			N----GCTTCACCGGCGATACGACCGACCCAACGTTTCTGTGACCTACAACGGGCGCCGTACGCAGGCACCATACCACATCCCACTTTTACGGGGGACATAGGACGGCCTAAAGCGGTTCTTCCTTGCTCTGGTTGAAGCGTCT--
		</sequence>
		<sequence>
			<taxon idref="Kyphosus_sydneyanus_NMNZ_P045651_New_Zealand_KsydAh009"/>
			NTATTGCTTCACCGGCGATACGACCGACCCAACGTTTCTGTGACCTACAACGGGCGCCGTACGCAGGCACCATACCACATCCCACTTTTACGGGGGACATAGGACGGCCTAAAGCGGTTCTTCCTTGCTCTGGTTGAAGCGTCT--
		</sequence>
		<sequence>
			<taxon idref="Kyphosus_vaigiensis_WAM__P33449_002_NW_Australia_KvaiNi043"/>
			NNATCGCTTCACCGGCGATACGACCGACCCAACGTTTCTGTGACCTACAACGGGCGCCGTACGCAGGCACCATACCACATCCCACTTTTACGGGGGACATAGGACGGCCTAAAGCGGTTTTTTCTTGCTCTGGTTGAAGCGTCT--
		</sequence>
		<sequence>
			<taxon idref="Medialuna_california_no_voucher_E_Pacific_McalPo005"/>
			NCAGCGCTTCACCGGCGATACGACCGACCCAACGTTTCTGTGACCTACAACGGGTGCCTTACGCAGGCACCATACCGCATCCTACTCTTACAGGGGACATAGGACGGCCTAAAGCGGTTTTTTCTCACACTGGTGGAAACCTCT--
		</sequence>
		<sequence>
			<taxon idref="Microcanthus_strigatus_AMS__I41866_017_E_Australia_MstrTw001"/>
			NCATTGCTGCACCGGCGATACGACTGACCCAACGTTTCTGTGATCTACAACGGGCGCCTTACGCAGGCACCATACCACATCCTACTCTTGCAGGAAACATAGGACGGCCTAAAGCAGTCCTTCCTCGTACAAGTCGAAACGTTT--
		</sequence>
		<sequence>
			<taxon idref="Nannoperca_obscura_NCBI"/>
			NCTTCTCTTCACCGGCGATACGACCGACCCAACGTTTTTGTGACCTACAACGGGTGCCGTACGCAGGCACCATACCGTATCCCACTCTTACAGGGGACATAGGACGGCCTAGAGCAGTTCTTTCTTACACCGGTCGA-GCGTTTAA
		</sequence>
		<sequence>
			<taxon idref="Neoscorpis_litophilus_no_voucher_W_Indian_Ocean_NlitPo001"/>
			NCGTCGCTTCACCGGCGATACGACTGACCCAACGTTTCTGTGACCTACAACGGGCGCCGTACGTAGGCACCATACCACATCCATCTCTTACGGGGGACATAGGACGGCCTAAAGCGGTTCTTTTTCGCACAGGTGGAAACCTTT--
		</sequence>
		<sequence>
			<taxon idref="Oplegnathus_punctatus_NCBI"/>
			NCGTTGCTTCACTGGCGATACGACCGACCCAACGTTTTTGTGACCTACAACGGGCGCCTTATGCAGGCACCATACCACATCCCACTTTTACGGGGAACATAGGACGGCCTAAAGCGGTTCTTCCTCACACAGGTAGAAGCCTCT--
		</sequence>
		<sequence>
			<taxon idref="Oplegnathus_woodwardi_NMNZ__P042395_New_Zealand_OwooNZ001"/>
			NCATTGCTTCACCGGCGATACGACCGACCCAACGTTTCTGTGACCTACAACGGGCGCCTTATGCAGGCACCATACCACATCCTACTTTTACGGGGAACATAGGACGGCCTAAAGCAGTTCTTTCTTACGCCGGTGGAAGCCTTT--
		</sequence>
		<sequence>
			<taxon idref="Platax_orbicularis_NCBI"/>
			NCATCGCTTCACTGGCGATACGACCGACCCAACGTTTCTGTGACCTACAACGGGCGTCGTACGCAAGCCCCATACCGCATCCGACTCTTGCGGAGAACATAGGACGGCCTAAAGCGGTTCTTTCTCGCGCAAGTAGAAGCGTTT--
		</sequence>
		<sequence>
			<taxon idref="Rhynchopelates_oxyrhynchus_NCBI"/>
			NCATCGCTTCACCGGCGATACGACCGACCCAACGTTTCTGTGACCTACAACGGGCGCCGTACGCAGGCACCATACCATATCCCACGCTTCCGGGGAACATAGGACGGCCTAAAGCAGTTCTTTATTGCACCGGCGGAGGCATTT--
		</sequence>
		<sequence>
			<taxon idref="Scatophagus_argus_NCBI"/>
			NTATCGCTACACCGGCGATACGACCGACCCAACGTTTCTGTGACCTACAACGGGCGCCGTACGCAGGCGCCATACCACGTCCTACTCTTACAGAGGACATAGGACGGTCTAAAGCAGTCCTTGCTCCGACGAGTTGAAACTTGT--
		</sequence>
		<sequence>
			<taxon idref="Scomber_scombrus_NCBI"/>
			NCATCGCTTCACTGGCGATACGACAGACCCAACGTTTCTGTGACCTACAATGGGTGCCGTACACAGGCTCCATACCGCATCCGTCTCTTACGGGGGGCATAGGACGGCCTAAAGCGGTGCTTTTTCGCTCCGGTGGAAGCGTAT--
		</sequence>
		<sequence>
			<taxon idref="Selenotoca_multifasciata_NCBI"/>
			NNNNNNNNNNNNNNNNNNNNNNNNNNNNNNNNNNNNNNNNNNNNNNNNNNNNNNNNNNNNNNNNNNNNNNNNNNNNNNNNNNNNNNNNNNNNNNNNNNNNNNNNNNNNNNNNNNNNNNNNNNNNNNNNNNNNNNNNNNNNNNNNNN
		</sequence>
		<sequence>
			<taxon idref="Scorpis_lineolatus_AIM__MA30185_New_Zealand_SlinWh003"/>
			NCATCGTTTCATCGGCGATACGACCGACCCAACGTTTCTGTGACCTACAACGGGTGCCTTACGCAGGCACCATACCGAATCCTACTCTTGCGGGGGACATAGGACGGCCTAAAGCGGTTTTTTCTCACACCGGTGGAAACACCT--
		</sequence>
		<sequence>
			<taxon idref="Kyphosus_ocyurus_no_voucher_E_Pacific_SocyCl003"/>
			NCATCGCTTCACCGGCGATACGACCGACCCAACGTTTCTGTGACCTACAACGGGCGCCGTACGCAGGCACCATACCACATCCCACTTTTACGGGGGACATAGGACGGCCTAAAGCGGTTTTTTCTTGCTCTGGTTGAAGCGTCT--
		</sequence>
		<sequence>
			<taxon idref="Scorpis_violaceus_AIM__MA30188_New_Zealand_SvioWh001"/>
			NCATTGTTTCATCGGCGATACGACTGACCCAACGTTTCTGTGACCTACAACGGGTGCCTTACGCAGGCACCATACCGAATCCTACTCTTGCGGGGGACATAGGACGGCCTAAAGCGGTTTTTTCTCACACCGGTGGAAACATCT--
		</sequence>
		<sequence>
			<taxon idref="Zanclus_cornutus_NCBI"/>
			NCATTGCTTCACCGGCGATACGACCGACCCAACGTTTCTGTGACCTACAACGGGCGCCGTACGCAAGCACCATACCACATCCTACTTTTACAGAGGACATAGGACGGCCTAAAGCAGTGTTTTCTCACACCAGTCGAAGCGTCT--
		</sequence>
	</alignment>

	<!-- The sequence alignment (each sequence refers to a taxon above).         -->
	<!-- ntax=47 nchar=146                                                       -->
	<alignment id="alignment3" dataType="nucleotide">
		<sequence>
			<taxon idref="Atypichthys_strigatus_AMS_I44632_009_Australia_AstrTa003"/>
			NTCCTCTTCCATTGACAATCCCACTTCCCATACAGATTTCACTTGCTCAATGGTTCTTTCTTTTTTTCTTACCAAGGTCTGCTCATTTGCTTCATCTTCGTGGTCTAACTTTTGATCCTTATTTTTTTCCTCGGTAAATTAGA---
		</sequence>
		<sequence>
			<taxon idref="Balistes_capriscus_NCBI"/>
			NTCCTCTTCCATTGACAATCCCACTTCCCATACAGATTTCACTTGCTCAATGGTTCTTGCTTTTTTTCTTACCAAGGTCTGCTCATTTGCTTCATCTTCGTGGTCTAACATTTGACCCTTATCTTTTTTCTCGTCAAATTGGT---
		</sequence>
		<sequence>
			<taxon idref="Chaetodipterus_faber_NCBI"/>
			NNNNNNNNNNNNNNNNNNNNNNNNNNNNNNNNNNNNNNNNNNNNNNNNNNNNNNNNNNNNNNNNNNNNNNNNNNNNNNNNNNNNNNNNNNNNNNNNNNNNNNNNNNNNNNNNNNNNNNNNNNNNNNNNNNNNNNNNNNNNNNNNNN
		</sequence>
		<sequence>
			<taxon idref="Chaetodon_semilarvatus_NCBI"/>
			NNNNNNNNNNNNNNNNNNNNNNNNNNNNNNNNNNNNNNNNNNNNNNNNNNNNNNNNNNNNNNNNNNNNNNNNNNNNNNNNNNNNNNNNNNNNNNNNNNNNNNNNNNNNNNNNNNNNNNNNNNNNNNNNNNNNNNNNNNNNNNNNNN
		</sequence>
		<sequence>
			<taxon idref="Chaetodon_striatus_NCBI"/>
			NNNNNNNNNNNNNNNNNNNNNNNNNNNNNNNNNNNNNNNNNNNNNNNNNNNNNNNNNNNNNNNNNNNNNNNNNNNNNNNNNNNNNNNNNNNNNNNNNNNNNNNNNNNNNNNNNNNNNNNNNNNNNNNNNNNNNNNNNNNNNNNNNN
		</sequence>
		<sequence>
			<taxon idref="Diagramma_picta_NCBI"/>
			NTCCTCTTCCATTGACAATCCCACTTCCCATACAGATTTCACTTGCTCAATGGTTCTTCCTTTTTTTCTTACCAAGGTCTGCTCATTTGCTTCATCTTCGTGGTCTAACATTTGATCCTTATTTTTTTCCTCGGTAAACTGGA---
		</sequence>
		<sequence>
			<taxon idref="Etroplus_maculatus_NCBI"/>
			NTTCTCTTCCATTGACAATCCCACTTCCCATACAGATTTCACTTGCTCAATGGTTCTTCCTTTTTTTCTTACCAAGGTCTGCTCATTTGTTTCATTTTCGTGGTCTACCTTTTGACACCTCCCTTTTTTCCCCGTAAACT------
		</sequence>
		<sequence>
			<taxon idref="Forcipiger_flavissimus_NCBI"/>
			NTCCTCTTCCATTGACAATCCCACTTCCCATACAGATTTCACTTGCTCAATGGTTCTTTCTTTTTTTCTTACCAAGGTCTGCTCATTTGCTTCATCTTCGTGGTCTAACTTTTGATCCTTATTTTT--------------------
		</sequence>
		<sequence>
			<taxon idref="Girella_cyanea_AIM_MA30178_New_Zealand_GcyaTh005"/>
			NTCCTCTTCCACTGACAATCCCACTTCCCATACAGATTTCACTTGCTCAATGGTTCTTCCTTTTTTTCTTACCAAGGTCTGCTCATTTGTTTCATCTTCGTGGTCTAACTTTTGATCCTTATTTTTTTCCTCGGTAAATTAGA---
		</sequence>
		<sequence>
			<taxon idref="Girella_fimbriata_AIM_MA30179_New_Zealand_GfimLa001"/>
			NTCCTCTTCCACTGACAATCCCACTTCCCATACAGATTTCACTTGCTCAATGGTTCTTCCTTTTTTTCTTACCAAGGTCTGCTCATTTGTTTCATTTTCGTGGTCTAACTTTTGATCCTTATTTTTTTCCTCGGTAAATTAGA---
		</sequence>
		<sequence>
			<taxon idref="Girella_punctata_no_voucher_Japan_GmelJa001"/>
			NTCCTCTTCCACTGACAATCCCACTTCCCATACAGATTTCACTTGCTCAATGGTTCTTCCTTTTTTTCTTACCAAGGTCTGCTCATTTGTTTCATCTTCGTGGTCTAACTTTTGATCCTTATTTTTTTCCTCGGTAAATTAGA---
		</sequence>
		<sequence>
			<taxon idref="Girella_nebulosa_no_voucher_Pacific_GnebEa001"/>
			NTCCTCTTCCACTGACAATCCCACTTCCCATACAGATTTCACTTGCTCAATGGTTCTTCCTTTTTTTCTTACCAAGGTCTGCTCATTTGTTTCATTTTCGTGGTCTAACTTTTGATCCTTATTTTTTTCCTCGGTAAATTAGA---
		</sequence>
		<sequence>
			<taxon idref="Girella_nigricans_no_voucher_E_Pacific_GnigBa001"/>
			NTCCTCTTCCACTGACAATCCCACTTCCCATACAGATTTCACTTGCTCAATGGTTCTTCCTTTTTTTCTTACCAAGGTCTGCTCATTTGTTTCATCTTCGTGGTCTAACTTTTGATCCTTATCTTTTTCCTCGGTAAATTAGA---
		</sequence>
		<sequence>
			<taxon idref="Graus_nigra_no_voucher_E_Pacific_GnigCh006"/>
			NTCCTCTTCCACTGACAATCCCACTTCCCATACAGATTTCACTTGCTCAATGGTTCTTCCTTTTTTTCTTACCAAGGTCTGCTCATTTGTTTCATCTTCGTGGTCTAACTTTTGATCCTTATCTTTTTCCTCGGTAAATTAGA---
		</sequence>
		<sequence>
			<taxon idref="Girella_punctata_no_voucher_W_Pacific_GpunJa001"/>
			NTCCTCTTCCACTGACAATCCCACTTCCCATACAGATTTCACTTGCTCAATGGTTCTTCCTTTTTTTCTTACCAAGGTCTGCTCATTTGTTTCATCTTCGTGGTCTAACTTTTGATCCTTATTTTTTTCCTCGGTAAATTAGA---
		</sequence>
		<sequence>
			<taxon idref="Girella_simplicidens_no_voucher_E_Pacific_GsimSa003"/>
			NTCCTCTTCCACTGACAATCCCACTTCCCATACAGATTTCACTTGCTCAATGGTTCTTCCTTTTTTTCTTACCAAGGTCTGCTCATTTGTTTCATCTTCGTGGTCTAACTTTTGATCCTTATCTTTTTCCTCGGCAAATTAGA---
		</sequence>
		<sequence>
			<taxon idref="Girella_tricuspidata_AIM_MA30173_New_Zealand_GtriTu001"/>
			N-CCTCTTCCACTGANNATCCCACTTCCCATACAGATTTCACTTGCTCAATGGTTCTTCCTTTTTTTCTTACCAAGGTCTGCTCATTTGTTTCATCTTCGTGGTCTAACTTTTGATCCTTATTTTTTTCCTCGGTAAATTAGA---
		</sequence>
		<sequence>
			<taxon idref="Girella_zebra_no_voucher_W_Australia_GzebRo001"/>
			NTCCTCTTCCACTGACAATCCCACTTCCCATACAGATTTCACTTGCTCAATGGTTCTTCCTTTTTTTCTTACCAAGGTCTGCTCATTTGTTTCATCTTCGTGGTCTAACTTTTGATCCTTATCTTTTTCCTCGGTAAATTAGA---
		</sequence>
		<sequence>
			<taxon idref="Hyperoglyphe_antarctica_NMNZ_P037102_New_Zealand_HantMo001"/>
			NTCCTCTTCCATTGACAATCCCACTTCCCATACAGATTTCACTTGCTCAATGGTTCTTCCTTTTTTTCTTACCAAGCTCTGCTCATTTGCTTCATTTTCGTGGTCCAACTTTTGATCCTTATCTTTTTTCTCGGTAAATTGGC---
		</sequence>
		<sequence>
			<taxon idref="Kyphosus_azureus_no_voucher_E_Pacific_HBa002"/>
			N---------------------------------GATTTCACTTGCTCAATGGNNCTTCCTTTTTTTCTTACCAAGGTCTGCTCATTTGCTTCATCTTCGTGGTCTAACTTTTGATCCTTATTTTTTTCCNCGGTAAATTAGA---
		</sequence>
		<sequence>
			<taxon idref="Hemitaurichthys_polylepis_NCBI"/>
			NTCCTCTTCCATTGACAATTCCACTTCCCATACAGATTTCACTTGCTCAATGGTTCTTCCTTTTTTTCTTACCAAGGTCTGCTCATTTGCTTCATTTTCGTGGTCTAACTTTTGACCCTTATCTTT--------------------
		</sequence>
		<sequence>
			<taxon idref="Heniochus_chrysostomus_NCBI"/>
			NTCCTCTTCCATTGACAATTCCACTTCCCATACAGATTTCACTTGCTCAATGGTTCTTCCTTTTTTTCTTACCAAGGTCTGCTCATTTGCTTCATTTTCGTGGTCTAACTTTTGATCCTTATCTTT--------------------
		</sequence>
		<sequence>
			<taxon idref="Kyphosus_bigibbus_AIM_MA30189_New_Zealand_KbigNZ059"/>
			NTCCTCTTCCATTGACAATCCCACTTCCCATACAGATTTCACTTGCTCAATGGTTCTTCCTTTTTTTCTTACCAAGGTCTGCTCATTTGCTTCATCTTCGTGGTCTAACTTTTGATCCTTATTTTTTTCCTCGGTAAATTAGA---
		</sequence>
		<sequence>
			<taxon idref="Kyphosus_cinerascens_WAM__P33449_001_NW_Australia_KcinNi019"/>
			N-CCTCTTCCATTGACAATCCCACTTCCCATACAGATTTCACTTGCTCAATGGTTCTTCCTTTTTTTCTTACCAAGGTCTGCTCATTTGCTTCATCTTCGTGGTCTAACTTTTGATCCTTATTTTTTTCCTCGGTAAATTAGA---
		</sequence>
		<sequence>
			<taxon idref="Kyphosus_cornelii_WAM_P33451_003_W_Australia_KcorAb015"/>
			NTCCTCTTCCATTGACAATCCCACTTCCCATACAGATTTCACTTGCTCAATGGTTCTTCCTTTTTTTCTTACCAAGGTCTGCTCATTTGCTTCATCTTCGTGGTCTAACTTTTGATCCTTATTTTTTTCCTCGGTAAATTAGA---
		</sequence>
		<sequence>
			<taxon idref="Kyphosus_elegans_no_voucher_E_Pacific_KeleCl012"/>
			N-------------------------CCCATACAGATTTCACTTGCTCAATGGTTCTTCCTTTTTTTCTTACCAAGGTCTGCTCATTTGCTTCATCTTCGTGGTCTAACTTTTGATCCTTATTTTTTTCCTCGGTAAATTAGA---
		</sequence>
		<sequence>
			<taxon idref="Kyphosus_hawaiiensis_AIM_MA30172_Pacific_KhawHa001"/>
			NTCCTCTTCCATTGACANTCCCACTTCCCATACAGATTTCACTTGCTCAATGGTTCTTCCTTTTTTTCTTACCAAGGTCTGCTCATTTGCTTCATCTTCGTGGTCTAACTTTTGATCCTTATTTTTTTCCTCGGTAAATTAGA---
		</sequence>
		<sequence>
			<taxon idref="Kuhlia_mugil_NMNZ_P050009_SW_Pacific_KmugKe001"/>
			NTCCTCTTCCATTGACAATCCCACTTCCCATACAGATTTCACTTGCTCAATGGTTCTTCCTTTTTTTCTTACCAAGGTCTGCTCATTTGCTTCATTTTCGTGGTCTAACTTTTGATCCTTATTTTTTTCCTCGGTAATTTAGG---
		</sequence>
		<sequence>
			<taxon idref="Kyphosus_sectatrix_ZMUC_P5195_W_Atlantic_KsecAt005"/>
			N-------------------CCACTTCCCNNACAGATTTCACTTGCTCAATGGTTCTTCCTTTTTTTCTTACCAAGGTCTGCTCATTTGCTTCATCTTCGTGGTCTAACTTTTGATCCTTATTTTTTTCCTCGGTAAATTAGA---
		</sequence>
		<sequence>
			<taxon idref="Kyphosus_gladius_WAM_P33456_001_Indian_Ocean_KspWCa038"/>
			N----CTTCCATTGACAATCCCACTTCCCATACAGATTTCACTTGCTCAATGGTTCTTCCTTTTTTTCTTACCAAGGTCTGCTCATTTGCTTCATCTTCGTGGTCTAACTTTTGATCCTTATTTTTTTCCTCGGTAAATTAGA---
		</sequence>
		<sequence>
			<taxon idref="Kyphosus_sydneyanus_NMNZ_P045651_New_Zealand_KsydAh009"/>
			NTCCTCTTCCATTGACAATCCCACTTCCCATACAGATTTCACTTGCTCAATGGTTCTTCCTTTTTTTCTTACCAAGGTCTGCTCATTTGCTTCATCTTCGTGGTCTAACTTTTGATCCTTATTTTTTTCCTCGGTAAATTAGA---
		</sequence>
		<sequence>
			<taxon idref="Kyphosus_vaigiensis_WAM__P33449_002_NW_Australia_KvaiNi043"/>
			NTCCTCTTCCATTGACAATCCCACTTCCCATACAGATTTCACTTGCTCAATGGTTCTTCCTTTTTTTCTTACCAAGGTCTGCTCATTTGCTTCATCTTCGTGGTCTAACTTTTGATCCTTATTTTTTTCCTCGGTAAATTAGA---
		</sequence>
		<sequence>
			<taxon idref="Medialuna_california_no_voucher_E_Pacific_McalPo005"/>
			NTCCTCTTCCATTGACAATCCCACTTCCCATACAGATTTCACTTGCTCAATGGTTCTTCCTTTTTTTCTTACCAAGCTCTGCTCATTTGCTTCATCTTCGTGGTCTAACATTTGATCCTTATTTTTTTCCTCGGTAAATTAGA---
		</sequence>
		<sequence>
			<taxon idref="Microcanthus_strigatus_AMS__I41866_017_E_Australia_MstrTw001"/>
			NTCCTCTTCCATTGACAATCCCACTTCCCATACAGATTTCACTTGCTCAATGGTTCTTCCTTTTCTTCTTACCAAGGTCTGCTCATTTGCTTCATTTTCGTGGTCTAACTTTTGATCCTTATTTTTTTCCCCGGTAAATTAGA---
		</sequence>
		<sequence>
			<taxon idref="Nannoperca_obscura_NCBI"/>
			NTCTTCTTCCATTGACAATCCCACTTCCCATACAGATTTCACTTGCTCAATGGTTCTTCCTTTTTTTCTTACCAAGGTCTGCTCATTTGCTTCATCTTCGTGGTCTAACATTTGATCCTTATTTTTTTCCTCGGTATACTGGCGTG
		</sequence>
		<sequence>
			<taxon idref="Neoscorpis_litophilus_no_voucher_W_Indian_Ocean_NlitPo001"/>
			NTCCTCTTCCATTGACAATCCCACTTCCCATACAGATTTCACTTGCTCAATGGTTCTTCCTTTTTTTCTTACCAAGGTCTGCTCATTTGCTTCATTTTCGTGGTCTAACTTTTGATCCTTATCTTTTTTCTCGTTAAATTAGA---
		</sequence>
		<sequence>
			<taxon idref="Oplegnathus_punctatus_NCBI"/>
			NTCCTCTTCCATTGACAATCCCACTTCCCATACAGATTTCACTTGCTCAATGGTTCTTCCTTTTTTTCTTACCAAGGTCTGCTCATTTGCTTCATTTTCGTGGTCTAACTTTTGATCCTTATTTTTTTCCTCGGTAAATTAGA---
		</sequence>
		<sequence>
			<taxon idref="Oplegnathus_woodwardi_NMNZ__P042395_New_Zealand_OwooNZ001"/>
			NTCCTCTTCCATTGACAATCCCACTTCCCATACAGATTTCACTTGCTCAATGGTTCTTCCTTTTTTTCTTACCAAGGTCTGCTCATTTGCTTCATTTTCGTGGTCTAACTTTTGATCCTTATTTTTTTCCTCGGTAAATTAGC---
		</sequence>
		<sequence>
			<taxon idref="Platax_orbicularis_NCBI"/>
			NTCCTCTTCCATTGACAATCCCACTTCCCATACAGATTTCACTTGCTCAATGGTTCTTCCTTTTTTTCTTACCAAACTCTGCCCATTTGCTTCATTTTCGTGGTCTAACTTTTGATCCTTATTTTTTTCCTCCGTAAACTAGC---
		</sequence>
		<sequence>
			<taxon idref="Rhynchopelates_oxyrhynchus_NCBI"/>
			NTCCTCTTCCATTGACAATCCCACTTCCCATACAGATTTCACTTGCTCAATGGTTCTTCCTTTTTTTCTTACCAAGGTCTGCTCACTTGTTTCATTTTCGTGGTCTAACTTTTGATCCTTATTTTTTTCCTCGTTAATTTAGA---
		</sequence>
		<sequence>
			<taxon idref="Scatophagus_argus_NCBI"/>
			NTCCTCTTCCATTGACAATCCCACTTCCCATACAGATTTCACTTGCTCAATGGTTCTTCCTTTTTTTCCTACCAAGGTTTGCTCATTTGCTTCATCTTCGTGGTCTAACTTTTGATCCTTATCTTTTTTCTCGGTAAACTCGC---
		</sequence>
		<sequence>
			<taxon idref="Scomber_scombrus_NCBI"/>
			NTCCTCTTCCATTGACAATCCCACTTCCCATACAGATTTCACTTGCTCAATGGTTCTTCCTTTTTTTCTTACCAAGCTCTGCCCATTTGCTTCATTTTCGTGGTCCAACTTTTGATCCTTATCTTTTTTCTCGGCAAATTGGC---
		</sequence>
		<sequence>
			<taxon idref="Selenotoca_multifasciata_NCBI"/>
			NNNNNNNNNNNNNNNNNNNNNNNNNNNNNNNNNNNNNNNNNNNNNNNNNNNNNNNNNNNNNNNNNNNNNNNNNNNNNNNNNNNNNNNNNNNNNNNNNNNNNNNNNNNNNNNNNNNNNNNNNNNNNNNNNNNNNNNNNNNNNNNNNN
		</sequence>
		<sequence>
			<taxon idref="Scorpis_lineolatus_AIM__MA30185_New_Zealand_SlinWh003"/>
			NTCCTCTTCCATTGACAATCCCACTTCCCATACAGATTTCACTTGCTCAATGGTTCTTTCTTTTTTTCTTACCAAGGTCTGCTCATTTGCTTCATCTTCGTGGTCTAACTTTTGATCCTTATTTTTTTCCTCGGCAAATTATA---
		</sequence>
		<sequence>
			<taxon idref="Kyphosus_ocyurus_no_voucher_E_Pacific_SocyCl003"/>
			NTCCTCTTCCATTGACAATCCCACTTCCCATACAGATTTCACTTGCTCAATGGTTCTTCCTTTTTTTCTTACCAAGGTCTGCTCATTTGCTTCATCTTCGTGGTCTAACTTTTGATCCTTATTTTTTTCCTCGGTAAATTAGA---
		</sequence>
		<sequence>
			<taxon idref="Scorpis_violaceus_AIM__MA30188_New_Zealand_SvioWh001"/>
			NTCCTCTTCCATTGACAATCCCACTTCCCATACAGATTTCACTTGCTCAATGGTTCTTTCTTTTTTTCTTACCAAGGTCTGCTCATTTGCTTCATCTTCGTGGTCTAACTTTTGATCCTTATTTTTTTCCTCGGCAAATTATA---
		</sequence>
		<sequence>
			<taxon idref="Zanclus_cornutus_NCBI"/>
			NTCCTCTTCCATTGACAATCCCACTTCCCATACAGATTTCACTTGCTCAATGGTTCTTCCTTTTTTTCTTACCAAGGTCTGCTCATTTGCTTCATGTTCGTGGTCTAACTTTTGATCCTTATTTTTTTCCTCGGTAAACTGGT---
		</sequence>
	</alignment>

	<!-- The sequence alignment (each sequence refers to a taxon above).         -->
	<!-- ntax=47 nchar=145                                                       -->
	<alignment id="alignment4" dataType="nucleotide">
		<sequence>
			<taxon idref="Atypichthys_strigatus_AMS_I44632_009_Australia_AstrTa003"/>
			NACAAAACCACCAACACCCACCCCAAACACCACAACCACACCCACACACACCCCACAACCCCACACACCCCACAAACCACACAAACACACACACCCCACACAAACCACCCCCCAACACCACCACCACCCAAACAAACACCAAC--
		</sequence>
		<sequence>
			<taxon idref="Balistes_capriscus_NCBI"/>
			NCCCCCCCCCCCAACCCCCAACCCAACCCCCAAAACCACCCCCCCCCCCAAACCACCAACCAAAACCACCCACAAAAACCCCCAACACACACACCACACACACAACACCCCCCCACCCCCCCCACCCCACAACCAACACAAAC--
		</sequence>
		<sequence>
			<taxon idref="Chaetodipterus_faber_NCBI"/>
			NNNNNNNNNNNNNNNNNNNNNNNNNNNNNNNNNNNNNNNNNNNNNNNNNNNNNNNNNNNNNNNNNNNNNNNNNNNNNNNNNNNNNNNNNNNNNNNNNNNNNNNNNNNNNNNNNNNNNNNNNNNNNNNNNNNNNNNNNNNNNNNNN
		</sequence>
		<sequence>
			<taxon idref="Chaetodon_semilarvatus_NCBI"/>
			NNNNNNNNNNNNNNNNNNNNNNNNNNNNNNNNNNNNNNNNNNNNNNNNNNNNNNNNNNNNNNNNNNNNNNNNNNNNNNNNNNNNNNNNNNNNNNNNNNNNNNNNNNNNNNNNNNNNNNNNNNNNNNNNNNNNNNNNNNNNNNNNN
		</sequence>
		<sequence>
			<taxon idref="Chaetodon_striatus_NCBI"/>
			NNNNNNNNNNNNNNNNNNNNNNNNNNNNNNNNNNNNNNNNNNNNNNNNNNNNNNNNNNNNNNNNNNNNNNNNNNNNNNNNNNNNNNNNNNNNNNNNNNNNNNNNNNNNNNNNNNNNNNNNNNNNNNNNNNNNNNNNNNNNNNNNN
		</sequence>
		<sequence>
			<taxon idref="Diagramma_picta_NCBI"/>
			NCACAAACCCCCAACCCCCCCACCACCCACCACAACCACACCCCAACCCAAAACAAAACCCCCCACCACCCAAAAACACCACCAACCCAACCACCACACACCAACCACACCCCCACCACACCCACAAAAAAACAAACAAAAAC--
		</sequence>
		<sequence>
			<taxon idref="Etroplus_maculatus_NCBI"/>
			NACCAACCCACAAACCCCCCACCCAACAACCACAACCCCCCCCCACCCCAACCAAACCCCCCCCACCCAACAAACACCCCCACAACCCAACAACAACCAACAAACCACCCCCCCAACCCCCCCCCCCCACCCCACACACA-----
		</sequence>
		<sequence>
			<taxon idref="Forcipiger_flavissimus_NCBI"/>
			NCCCAACCCCCCAACACCCACCCAAAACACCACAACCACCCCCACACCCAACCCACAACACAACACACCCCAAAAACCCCACCCACACACACACCCCACACAAAAAACACCCCCACCACACCAACC-------------------
		</sequence>
		<sequence>
			<taxon idref="Girella_cyanea_AIM_MA30178_New_Zealand_GcyaTh005"/>
			NAAAAACCACCCAACCCCCACCCCAACCCCCACAACCACCCCCACCCCCAACAAACCACCCAACAACACCCAACAACCACACCAACACACACACACCCCACACACCAAACCCCAACCCCCCCCCCACCCCCAAAAACAACAAC--
		</sequence>
		<sequence>
			<taxon idref="Girella_fimbriata_AIM_MA30179_New_Zealand_GfimLa001"/>
			NAAAAAACAACCAACACCCACCCAAACACCCACAACCCCCCCCACCCCCAAAACACCACCCACCAAACCACACCAACACCACAAACACACCCACCCCCCACACACCAACCCCCAACCCCCCCCCCACCACAAAAAACACCAAC--
		</sequence>
		<sequence>
			<taxon idref="Girella_punctata_no_voucher_Japan_GmelJa001"/>
			NAAAAACCAACCAACCCCCACCCCAACCACCACAACCACCCCCACCCCCAACAAACCACCCAACAACACCCAACAACCCCACCAACACACACACACCCCACACACCAAACCCCAACCCCCCCCACACCCCCAAAAACAACAAC--
		</sequence>
		<sequence>
			<taxon idref="Girella_nebulosa_no_voucher_Pacific_GnebEa001"/>
			NAAAAAACAACCAACACCCACCCCAACACCCACAACCCCCCCCACCCCCAAAACACCACCCACCAAACCACACCAACACCACCAACACACCCACCCCCCACACACCAACCCCCAACCCCCCCCCCACCCCAAAAAACACCAAC--
		</sequence>
		<sequence>
			<taxon idref="Girella_nigricans_no_voucher_E_Pacific_GnigBa001"/>
			NAAAAACCAACCAACCCCCACCCCAACCCCCACAACCACCCCCACCCCCAACAAACCACCCAACAACACCCAACAACCCCACCAACACACACACACCCCACACACCAAACCCCAACCCCCCCCCCACCCCCAAACACAACAAC--
		</sequence>
		<sequence>
			<taxon idref="Graus_nigra_no_voucher_E_Pacific_GnigCh006"/>
			NAACAAACAACCAACCCCCACCCCAAACCCCACAACCCCCCCCACCCCCAAACAACCACCCAAAACCCCCCAACAACACCACAAACACAACCACCACCCACACACCAACCCCCCACCCCACCCACACCCCAACACACACCAAC--
		</sequence>
		<sequence>
			<taxon idref="Girella_punctata_no_voucher_W_Pacific_GpunJa001"/>
			NAAAAACCAACCAACCCCCACCCCAACCCCCACAACCACCCCCACCCCCAACACACCACCCAACAACACCCAACAACCCCCCCAACACACACACACCCCACACACCAAACCCCAACCCCCCCCCCACCCCCAAAAACAACAAC--
		</sequence>
		<sequence>
			<taxon idref="Girella_simplicidens_no_voucher_E_Pacific_GsimSa003"/>
			NAAAAACCAACCAACCCCCACCCCAACCCCCACAACCACCCCCACCCCCAACAAACCACCCAACAACACCCAACAACCCCACCAACACACACACACCCCACACACCAAACCCCAACCCCCCCCACACCCCCAAACACAACAAC--
		</sequence>
		<sequence>
			<taxon idref="Girella_tricuspidata_AIM_MA30173_New_Zealand_GtriTu001"/>
			N-AAAACCAACCAACNCCCACCCCAACCCCCACAACCACCCCCACCCCCAACAAACCACCCAACAACACCCAACAACCCCACCAACACACACACACCCCACACACCAAACCCCAACCCCCCCCCCACCCCCAAAAACAACAAC--
		</sequence>
		<sequence>
			<taxon idref="Girella_zebra_no_voucher_W_Australia_GzebRo001"/>
			NAAAAACCAACCAACCCCCACCCCAACCCCCACAACCACCCCCACCCCCAACAAACCACCCAACAAAACCCAACAACCCCACCAACACACACACACCCCACACACCAAACCCCAACCACCCCCCCACCCCCAAAAACAACAAC--
		</sequence>
		<sequence>
			<taxon idref="Hyperoglyphe_antarctica_NMNZ_P037102_New_Zealand_HantMo001"/>
			NCCCAAACCCCCAACACCCACACCACCCACCACAACCACACCCCCACACAAACCACCACCCCACACACCACAAAAACAACAACCACACACCCACACCCAACACAAAAACCCCCCACACACCCCACACCCACAAAAACACCAAA--
		</sequence>
		<sequence>
			<taxon idref="Kyphosus_azureus_no_voucher_E_Pacific_HBa002"/>
			N---------------------------------ACCCCACCCACCCACAAANAACCACACACAACCCCCCAAAAACCACACCNACACACCAACCCCCCACACACCACCCCCCAAAACCACCACCAACCCNACAAACAACAAC--
		</sequence>
		<sequence>
			<taxon idref="Hemitaurichthys_polylepis_NCBI"/>
			NCCAAAACCCCAAACCCCCCCCCCCCCCCCCACAACCACCCCCCCACCCAAAACAACACCCACCACCCCCCACAAACAACCCCCACACAAACCCCCCCCACACAACACCCCCCAAACCCCCCCCCA-------------------
		</sequence>
		<sequence>
			<taxon idref="Heniochus_chrysostomus_NCBI"/>
			NCCCAACCCCCCAACACCCCCCCCCCCCCCCACAACCACACCCCCACCCAAAACAACACCCACCACCCACCACAAACAACCCCCACACAAACCCCCCCCACACACCACCCCCCCAACCCACCCACA-------------------
		</sequence>
		<sequence>
			<taxon idref="Kyphosus_bigibbus_AIM_MA30189_New_Zealand_KbigNZ059"/>
			NCCCAAACCCCCAACCCCCACCCAAACCACCACAACCCCACACACACCCACAACACCACCCAACACCACCCACAAACCACACCAACACACCCACCCCCCACACACCACCCCCCAAAACCACCCCCACCCCCAAAAACAACAAC--
		</sequence>
		<sequence>
			<taxon idref="Kyphosus_cinerascens_WAM__P33449_001_NW_Australia_KcinNi019"/>
			N-CCAAACCACCAACCCCCACCCAAACCCCCACAACCCCACACACACCCACAACACCACCCAACACCCCCCAAAAACCACACCAACACACCCACCCCCCACACACCACCCCCCAAAACCACCCCCCACCCCAAAAACAACAAC--
		</sequence>
		<sequence>
			<taxon idref="Kyphosus_cornelii_WAM_P33451_003_W_Australia_KcorAb015"/>
			NCCAACACCACCAACCCCCCCCCAAACCACCACAACCCCACCCCCACACACACCACCACCCACCACCCCCCAAAAACCACACCAACACACCAACCCCCCACACACCACCCCCCAAAACCACCCCCACCCCCACAAACAACAAC--
		</sequence>
		<sequence>
			<taxon idref="Kyphosus_elegans_no_voucher_E_Pacific_KeleCl012"/>
			N-------------------------CCCCCACAACCCCACACACACCCACAACACCACCCAACACCCCCCAAAAACCACACCAACACACCCACCCCCCACACACCACCCCCCAAAACCACCCCCAACCCCAAAAACAACAAC--
		</sequence>
		<sequence>
			<taxon idref="Kyphosus_hawaiiensis_AIM_MA30172_Pacific_KhawHa001"/>
			NCCCAAACCCCCACCCCCCACCCAAACCACCACAACCCCACACACACCCACAACACCACCCAACACCACCCACAAACCACACCAACACACCCACCCCCCACACACCACCCCCCAAAACCACCCCCACCCCCAAAAACAACAAC--
		</sequence>
		<sequence>
			<taxon idref="Kuhlia_mugil_NMNZ_P050009_SW_Pacific_KmugKe001"/>
			NAAAAAACCCCAAACACCCACCCAACAACCCACAACCCCACCCCAACCCACAACACCACCCCCCACCCCCCCCAAACCCCCCAAACACACCCACCCCCCACAAACAAACCCCCAAAACCACCCCCACCACAACAAACCACAAC--
		</sequence>
		<sequence>
			<taxon idref="Kyphosus_sectatrix_ZMUC_P5195_W_Atlantic_KsecAt005"/>
			N-------------------CCCAAACCNNNACAACCCCACACACACCCACAACACCACCCAACACCACCCACAAACCACACCAACACACCCACCCCCCACACACCACCCCCCAAAACCACCCCCACCCCCAAAAACAACAAC--
		</sequence>
		<sequence>
			<taxon idref="Kyphosus_gladius_WAM_P33456_001_Indian_Ocean_KspWCa038"/>
			N----AACCCCCCACCCCCACCCAAACCACCACAACCCCACCCACACCCACACCACCACCCAACACCCCCCAAAAACAACACCAACACACCCACCCCCCACACACCACCCCCCAAAACCACCCCCAACCCCAAAAACAACAAC--
		</sequence>
		<sequence>
			<taxon idref="Kyphosus_sydneyanus_NMNZ_P045651_New_Zealand_KsydAh009"/>
			NACCAAACCCCCAACCCCCACCCAAACCACCACAACCCCACCCACACCCACACCACCACCCAAAACCCCCCAAAAACAACACCAACACACCCACCCCCCACACACCACCCCCCAAAACCCCCCCCAACCCCAAAAACAACAAC--
		</sequence>
		<sequence>
			<taxon idref="Kyphosus_vaigiensis_WAM__P33449_002_NW_Australia_KvaiNi043"/>
			NACCAAACCACCAACCCCCACCCAAACCACCACAACCCCACACACACCCACAACACCACCCAACACCCCCCAAAAACCACACCAACACACCCACCCCCCACACACCACCCCCCAAAACCACCCCCAACCCCAAAAACAACAAC--
		</sequence>
		<sequence>
			<taxon idref="Medialuna_california_no_voucher_E_Pacific_McalPo005"/>
			NACAACACCCCAACCACCCACCCCAAACCCCACAACCACACCCACCCCCACACCACCACCCCACAACACCCAAAAACCACACAAACACACCCACCCCCCACACACCACCCCCCCACAACACCCCCACCCAAAAAAACAACAAC--
		</sequence>
		<sequence>
			<taxon idref="Microcanthus_strigatus_AMS__I41866_017_E_Australia_MstrTw001"/>
			NACCAAACCACCACCACCCACCCCACCCCCCACAACCACACCCACACACACCACACACCCCCACACACCCCACAAACCACACCAACACAAACACCCCACACAAACAACACCCCAACACCACCACCACCCCCACAAACACAAAC--
		</sequence>
		<sequence>
			<taxon idref="Nannoperca_obscura_NCBI"/>
			NCCAAAACACCCAACACCCCCCCCACCCCCCAAAACCACCCACCCACCCAAAAAACCCCCCCACACCCCCCCAAAACAACAAAAACACACCCACCCCCCACAAACCACCCCCCAACCCCACCCCCACCCCAACAAA-ACCAAACC
		</sequence>
		<sequence>
			<taxon idref="Neoscorpis_litophilus_no_voucher_W_Indian_Ocean_NlitPo001"/>
			NACCCCACCCCCAACCCCCACCCCACACACCACAACCCCCCCCCCACCCAAAACACAACCCAAAAAACCCCAAAAACCACCCCAACACACCCACCCCACACAAACAACCCCCCAAAACCCCCCACAAACCCACAAACACCAAC--
		</sequence>
		<sequence>
			<taxon idref="Oplegnathus_punctatus_NCBI"/>
			NCCAAAACCCCCAACCCCCACCCCAACCACCACAACCACACCCACACCCACAACACCACCCAAAACCCCCCAAAAACCACACCAACACAACCACCCCCCACACACCAACCCCCAACACCACCCCCACCCCAACAAACACCAAC--
		</sequence>
		<sequence>
			<taxon idref="Oplegnathus_woodwardi_NMNZ__P042395_New_Zealand_OwooNZ001"/>
			NACAAAACCCCCAACACCCACCCCAAACACCACAACCACACCCCCACCCACAACCACCCCCAACACCCCCCAAAAACCACACAAACACACCAACCCCCCACAAACCAACCCCCAACACCACCCCCACACCAACAAACACCAAC--
		</sequence>
		<sequence>
			<taxon idref="Platax_orbicularis_NCBI"/>
			NACCCAACACCCAACCCCCCCCCCCCCCACCAAAACCCCACCCCCACACAAAACAAAACCCCAAACACCCCAAAAACACCACCCACACACCCACCACACACACACCACACCCCCACACCCCCCACACACAACAAAACACCCAA--
		</sequence>
		<sequence>
			<taxon idref="Rhynchopelates_oxyrhynchus_NCBI"/>
			NCCCAACCCCCAACCCCCCCCCCCAAACCCCACAACCCCACCCAAACCCACACCACCACCCCCCACCCCCCAAAAACAACCCACAAACACCCACCCCCCACACACCAACCACCCACACCCCCCCCACCCCCACAAACCCCAAC--
		</sequence>
		<sequence>
			<taxon idref="Scatophagus_argus_NCBI"/>
			NACCACACCACCAACACCCCCCCCACCCACCACAACCACACCCACACCCAAAACCACCCACAAAACCCCCCCCAAACAACCCCCACACACACCCCCCACACACACCACCCCCCCACCCACCCCCCACACAAAAAAACACCAAC--
		</sequence>
		<sequence>
			<taxon idref="Scomber_scombrus_NCBI"/>
			NCCCAACCCACCAACACCCACCCAACCCCCCACAACCACACACCCCCCCAAAAAACCACCCACAACCCCCCACAAACAACAACAACACAACCACACCACACACAAAAACCCCCCAACCACCCCACACACCCAAAAACACCAAC--
		</sequence>
		<sequence>
			<taxon idref="Selenotoca_multifasciata_NCBI"/>
			NNNNNNNNNNNNNNNNNNNNNNNNNNNNNNNNNNNNNNNNNNNNNNNNNNNNNNNNNNNNNNNNNNNNNNNNNNNNNNNNNNNNNNNNNNNNNNNNNNNNNNNNNNNNNNNNNNNNNNNNNNNNNNNNNNNNNNNNNNNNNNNNN
		</sequence>
		<sequence>
			<taxon idref="Scorpis_lineolatus_AIM__MA30185_New_Zealand_SlinWh003"/>
			NAACAAACCACAACCCCCCACCCCACCCACCACAACCACACCCACCCCCACACCACCACCCCACAACACCCAAAAACCACACAAACACACCCACCCCCCACACACCACCCCCCCACACCACCCCCACCCCAAAAAACAACAAC--
		</sequence>
		<sequence>
			<taxon idref="Kyphosus_ocyurus_no_voucher_E_Pacific_SocyCl003"/>
			NACCAAACCACCAACCCCCACCCAAACCACCACAACCCCACACACACCCACACCACCACCCAACACCCCCCAAAAACCACACCAACACACCCACCCCCCACACACCACCCCCCAAAACCACCCCCAACCCCAAAAACAACAAC--
		</sequence>
		<sequence>
			<taxon idref="Scorpis_violaceus_AIM__MA30188_New_Zealand_SvioWh001"/>
			NAACAAACCACAAACCCCCACCCCACCCACCACAACCACACCCACCCCCACACCACCACCCCACAACACCCAAAAACCACACAAACACACCCACCCCCCACACACCACCCCCCCACACCACCCCCACCCCAAAAAACAACAAC--
		</sequence>
		<sequence>
			<taxon idref="Zanclus_cornutus_NCBI"/>
			NCCAAAACACCCAACACCCCCCCCCCCCCCCACAACCACACACACCCACACACCACCACCCAACACCCCCCCAAAACCCCCCCCACACAACCACCCCCCACAAACAACCCCCCCACCCCACCCACCCACACAAAAACACCAAC--
		</sequence>
	</alignment>

	<!-- The sequence alignment (each sequence refers to a taxon above).         -->
	<!-- ntax=47 nchar=1652                                                      -->
	<alignment id="alignment5" dataType="nucleotide">
		<sequence>
			<taxon idref="Atypichthys_strigatus_AMS_I44632_009_Australia_AstrTa003"/>
			NNNTCGGTGGATGACTCCCTGGCTGACACCATCACTCGGCGGTTTCGCTATGATGTGGCACTGGCGTCAGCATTAAAGGATCTGGAGGAGGACATCATGGAGGGGCTGAGAGAGAGTGGGATGGAAGACAGTGCTTGCACCTCAGGCTTCAGTGTCATGATCAAGGAATCTTGTGACGGCATGGGCGATGTCAGCGAGAAGCACGGTGGAGGACCAGTTGTTCCCGAGAAAGCTGTGCGCTTCTCTTTCACTGTTATGTCTGTCTCTGTCCTGGCAGACGATGAGGAAGAAGAGGTTACCATCTTCACTGAGCCAAAGCCAAACTCAGAACTGTCCTGCAAGCCCCTTTGCCTGACTTTTGTGGATGAGTCAGACCATGAGACACTCACAGCTGTCCTGGGGCCTATAGTTGCAGAGCGTAATGCAATGAAAGAGAGCAGGCTCATCCTATCCATCGGTGGACTAGCTCGCTCCTTCCGCTTCCACTTCAGAGGCACGGGATACGATGAGAAGATGGTGCGTGAGATGGAGGGCCTAGAGGCCTCAGGGTCCACCTATGTCTGCACTCTTTGTGACTCCGGTCGGGCAGAGGCCTCTCAAAACATGGTGCTACACTCCGTCACCCGCAGTCATGAAGAGAACCTAGAACGTTATGAAATATGGAGAACCAATCCCTTTTCTGAGTCTGCAGATGAGCTGCGAGACAGAGTCAAAGGGGTCTCTGCCAAGCCCTTCATGGAGACCCATCCCACGCTTGATGCATTGCACTGTGACATTGGCAATGCCACTGAGTTCTACAAAATCTTCCAGGACGAGATCGGGGAGGTGTACCAAAAGGNCNACCCCAGCCGGGAGGAACGGCGCAGCTGGAGGGCAGCCCTAGATAANCANNNGACTCATGCTACCTTCCTCCGTTACGCTGTCCAGCTGTTTGCCGCCTCGACCCCTATGACGGGCTTCCAGAGAGTTATCTCATCCACGGTGGCCGCACCCCAAATAACGAGATCTCATCGAGCCTGTACCTGCTGACCATGGACAGCCGTGGCTGCAATCGCAAACTGACCTTGTGCTGCAAAGAGAAAGAACTGGTGGGGGAATTGCCAGGGGCCAGATACGGCCACACAATGAGCATGGTTCAAAGCCGTGGGAAGACAGCTTGTGTATTGTTTGGGGGTAGATCCTACATGCCTGCAGGAGAGCGGACCACAGAGAGCTGGAACAGCGTCGTTGACTGTCCTCCTCAGGTGTTCCTGTTTGACTTAGAGTTTGGTTGCTCCTCTGTTCACACTTTACCCGAGCTCTGCGATGGACAGTCTTTCCATTTGGCCTTTGCCAGGGAAGACTGTGTCTACTTCCTTGGGGGTCACTCGCTCACCTCTGACTCCCGCCCCCCTCGTCTCTTTCGCCTGCGTGTTGAGCTTCTGCAAGGCAGCCCCTTGCTTTCCTGTGAGACACTAGACGCTGGCATATCCATCTCCAGTGCCATAATCACCCGCACAGGTCCCAGTCACAGATATATCATCTTAGGTGGGTATCAGTCAGACTCCCAGAAGAGGATGGAGTGCAGCACTGTGATTCTGGATGAGAAAGGGATCCAGTTTGCTCCCTCCNAANNACCTAAGTGGACCCCAGATATCATC------------
		</sequence>
		<sequence>
			<taxon idref="Balistes_capriscus_NCBI"/>
			NNNACCGTGGATGACTCCCCCGCTGACACCATCACTCGACGGTTTCGATACGACGTGGCTCTGGTGTCAGCTTTAAAGGACTTGGAGGAGGACATCATGGACGGGCTGAGAGAGAATAGAATGGATGACAGCACTTGCACCTCAGGCTTCAGCGTCTTGATCAAAGAATCTTGTGATGGCATGGGGGATGTCAGCGAGAAGCACGGTGGAGGACCACTAGTTCCTGAGAAGGTTGTGCGTTTCTCTTTTACGGTGATGTCTGTCTCTATTCTGGCAGACGGGGCAGAGGGTAAAGTCACCCTCTACACAGAGCCAAAGCCAAACTCAGAGCTGTCCTGTAAGCCCCTCAGCCTGATGTCTGTCGATGAGTCCGACCATGAGACACTCACAGCCATTCTGAGGCCTATAATCGCTGAGCGTAACGCAATGAAAGAGAGCAGACTTATCCTATCCATTGGTGGACTCCCACGATCCTTCCGCTTTCACTTTAGAAGCACAGGATACGATGAGAAGATGGTGCGTGAGATTGAGGGTCTTGAGGCCTCTGGGTCCACCTACGTTTGCACTCTTTGCGACTCCAGTCGCGCAGAGGCCTCTCGAAACATGGTGCTGCATTCCATCACCCGTAGCCACGAGGAGAACCTGGAACGGTATGAAATATGGAGAACCAACCCTTTTTCTGAGTCTGTGGAGGAGCTGCGAGACAGAGTCAAAGGAGTCTCCGCTAAGCCCTTCATGGAAACGCATCCCACGCTTGATGCGCTACACTGTGACATCGGCAATGCCACTGAGTTTTACAAAATCTTCCAGGATGAAATTGGAGAGATGTACAAAAAGGTCAGCCCCAGCCGGGAGGAGCGGCGCAGCTGGAGGGCAGCCCTAGATAAACANNNGATTCCTGCTACCTCCCTCCATTACGTTGCCCTGCTGTATGTCGCCTCGACCCCTACGATGGCCTTCCAGAGAGTTATCTCATCCATGGAGGCCGCACCCCAAATAACGAGATCTCAACCAACCTCTATCATCTTACCATGGATAGCCGTGGTTGCAATCGTAAACTGACCCTGTGCTGCAAAGAGAAAGAGCTGGTGGGAGAGGTGCCAGGGGCCAGATATGGCCACACAATAAGCATGGTTCAAAGCAACGGGAAAACAGCGTGTGTGTTGTTTGGAGGCAGATCCTACATGCCTGCAGGAGAGCGGACCACGGAAACATGGAACCGTGTCGTCGACTGTCCTCCTCAGGTCTTTCTGTTCGACTTGGACTTTGGCTGTTCCTCTGTTCACACTTTGCCTGAGCTCAGTGAAGGTCAGTCTTTTCATTTGGCCCTGGCCAGAGAGAACTGTGTGTACGTCCTCGGAGGTCACACACTTAGCTCTGACTCCCGCCCACCTAGACTATTCTGCCTTCGCGTTGAACTTCTGCAGGGAAGCCCTTTGCTCTCTTGTGAGACTCTAGATAGTGGCATATCAATTTCCAGCGCCATAGTCACACGTACAGGTCCTGCACACAGATACATCATCTTGGGAGGGTATCAGTCAGATTCTCAGAAAAGAATGGAGTGCAGCACTGTGGTTCTGGATGAGAAAGGGATCCACGTAGAGCACCTGGAACCACCAACATGGATCCCGGATATCATCCACAGTCGCACT
		</sequence>
		<sequence>
			<taxon idref="Chaetodipterus_faber_NCBI"/>
			NNNTCAGTGGATGAAGCCCCAGCTGACACCATCACTCGGCGATTTCGCTATGATGTGGCACTGGTGTCAGCATTAAAGGATCTGGAGGAGGACATTATGGAGGGGTTGAGAGAGAGTGGGATGGAAGACAGTGCTTGCACCTCAGGCTTCAGTGTCATGATCAAAGAATCTTGTGATGGCATGGGCGATGTGAGCGAGAAGCATGGTGGAGGACCAGTTGTTCCTGAGAAGGCTGTGCGTTTCTCTTTCACTGTTATGTCAATCTCTGTCCTGGCAGATGAGGAGGAGGAAGAGGTTACCATCTTCAGGGAGCCAAAGCCAAACTCAGAACTGTCCTGTAAGCCCCTTTGCCTGATGTTTGTGGATGAGTCAGACCATGAGACACTCACAGCCATCCTATGGCCTATAGTTGCAGAACGTAAGGCAATGAAAGAGAGCAGGCTCATCCTATCCATCGGCGGACTACTTCGCTCCTTCCGCTTTCACTTCAGAGGCACAGGATATGATGAGAAGATGGTGCGTGAGATGGAGGGCCTTGAGGCCTCAGGGTCCACCTATGTCTGCACGCTTTGTGACTCCAGTCGGCCAGAGGCCTGTCGAAACATGGTGCTACACTCCATCACACGCAGTCACGAGGAGAACCTAGAACGTTATGAAATATGGAGAACCAACCCCTTTTCTGAGTCGGTAGACGAGCTGAGAGACAGAGTCAAAGGGGTCTCTGCCAAGCCTTTCATGGAGACTCATCCCACGCTGGATGCATTACACTGTGACATAGGCAATGCCATTGAGTTCTACAAAATCTTCCAGGATGAGATCGGAGAGGTGTACCAAAAGGCCAACCCCTGCCGTGAAGAACGGCGCAGCTGGAGGGCAGCCCTCGATAAACANNN-ACTCATGCTACCTTCCTCCATTACGTTGCCCAGCTGTTTGCCGCCTCGACCCCTATGATGGTCTTCCAGARAGTTATCTCATCCATGGTGGCCGCACCCCAAATAATGAGATCTCATCAAGCCTGTATCTGCTGACCATGGATAGCCGGGGCTGTAATCGCAAATTGACCTTGTGCTGCAGAGAGAAAGAACTAGTGGGAGAAGTGCCAGGGGCCAGATATGGCCATACACTGAGCATGATTCAAAGCCGAGGGAAGACAGCTTGTGTATTATTTGGGGGTAGATCCTACATGCCTGCAGGAGAGCGTACCACAGAAAACTGGAACAGTGTGGTTGACTGTCCTCCTCAGGTGTTCCTGTTTGACTTGGAGTTTGGTTGCTCCTCTGCACACACTTTACCAGAGCTCAGTGATGGACAGTCTTTCCATTTGGCCCTTGCCAGAGGGGACTGTGTCTACTTCCTTGGGGGTCACTCGCTCACCTCTGACTCCCGCCCCCCTCGACTCTTTCGCCTGCGTGTTGAGCTTCTGCAGGGCAGCCCCTTGCTTTCATGTGAGACTCTAGACACTGGCATATCCATCTCTAGTGCCATAATCACCCGTACAGGTCCTTCTCACAGATATATCATCTTAGGTGGTTATCAGTCAGACTCCCAGAAGCGGATGGAGTGCAGTACTGTGATTCTCGATGAGAAAGGGATCCACTTTGAGCACTTGGAACCACCTAAGTGGATCCCAGATATCATCCATAGTCGCACT
		</sequence>
		<sequence>
			<taxon idref="Chaetodon_semilarvatus_NCBI"/>
			NNNTCAGTTGATGACTCCCTGGCTGACACTATAACKCGGCGGTTTCGCTATGATGTGGCACTGGTGTCAGCATTAAAAGATCTGGAGGAGGACATCATGGAGGGGCTGAGAGAGAGTGGGTTGGAAGACAGCGCTTGCACCTCAGGCTTCAGTGTCATGATCAAGGAATCTTGCGATGGCATGGGTGATGTCAGTGAGAAGCACGGTGGAGGACCAGTTGTTCCTGAGAAGGCTGTACGTTTCTCTTTCACGATTATGTCTGTTTCCATCCTGGCAGCCGACAAGGAGGAAGAGGTTACCATCTTCACGGAGACAAAGCCAAACTCAGAATTGTCCTGTAAGCCCCTTTGCCTGACATTTGTGGATGAGTCAGATCATGAGACACTCACAGCCATCCTGTCGCCTATAGTTGCAGAGCGTAGTGCAATGAAAGAGAGCAGGCTCATCCTATCCATTGGTGGACTGCTTCGCTCCTTCCGCTTTCACTTCAGAGGCACGGGATATGATGAGAAGATGGTGCGTGAGATGGAGGGCCTTGAGGCCTCAGGGTCCACCTTTATCTGCACTCTCTGTGACTCCGGTCGGGCAGAAGCTTCTGAAAACATGGTACTACACTCCATTACTCGCAATCATGAAGAGAACCTAGAACGTTATGAAATATGGAGAACCAACCCCTTTTCTGAGTCCGCAGATGAGCTGCGAGACAGAGTCAAAGGGGTCTCTTCCAAGCCCTTTATGGAGACCCATCCCACGATGGATGCATTACATTGCGACATAGGCAATGCTACTGAGTTCTACAAAATCTTCCAGGATGAGATCGGGGAGATGTACCAAAAGGTCAACCCCAGCCGGGAGGAGCGGCGCAGCTGGAGGGCAGCCCTAGATAAACANNNGACTCTTGCTACCTTCCTCCATTACGTTGCCCTGCTGTTTGTCGCCTCGACCCCTACGACGGGCTTCCAGAGAGTTATCTCATCCATGGTGGCCGCACCCCAAATAATGAGATCTCATCCAGCTTGTATCTGCTCACCATGGACAGCCGTGGCTGCAATCGTAAACTGACCTTGTGCTGCAAAGAGAAAGAACTGGTGGGAGAAGTGCCAGGTGCCAGATATGGCCACACAATGAGCATGGTTCAAAGCCATGGGAAGATAGCTTGTGTGTTGTTTGGGGGTAGATCCTACATGCCTGCTGGAGAGCGGACCACAGAGACCTGGAACAGCGTTGTCGACTGTCCTCCTCAGGTGTTCCTGTTTGACTTGGAGTTTGGTTGCTCCTCTGCTCACACTTTACCTGAGCTCAGCGATGGACAGTCTTTCCATTTGGCCCTTGCCAGAGAAGACTGTGTCTACTTCATCGGCGGTCACTCACTCACAYTGGACTCCCGCCCCCCTCGACTCTTTCGCCTGCGCGTTGAGCTTCTGCAGGGCAGCCCCTTGCTTTCCTGTGAGACTCTGGACACCGGCATATCCATCTCAAGTGCTATAATCAGTCGTACAGGTCCTACTCACAGATACATCATCTTAGGTGGGTATCAGTCAGACTCTAAGAAGAGGATGGAGTGTAGCACTGTGATTCTGGATGAGAAAGGGATCCAATTTGAGCACTTGGAACCACCTAATTGGATTCCAGATATCATTCATAGTCGTACT
		</sequence>
		<sequence>
			<taxon idref="Chaetodon_striatus_NCBI"/>
			NNNTCAGTGGATGACTCCCTGGCTGACACTATAACTCGGCGGTTTCGCTATGATGTGGCACTGGTGTCAGCGTTAAAAGATCTGGAGGAGGACATCATGGAGGGGCTGAGAGAGAGTGGGATGGAAGACAGCGCTTGCACCACAGGCTTCAGTGTCATGATCAAGGAATCTTGTGATGGCATGGGTGATGTCAGTGAGAAGCACGGTGGAGGACCAGCTGTTCCTGAGAAGGCTGTACGTTTCTCTTTCACGATTATGTCTGTTTCCATCCTGGCAGCCGACAAGGAGGAAGAGGTTACCATCTTCACGGAGACAAAGCCAAACTCAGAATTGTCCTGTAAGCCCCTTTGCCTGACATTTGTGGATGAGTCAGACCATGAGACACTCACAGCCATCCTGTCGCCTGTAGTTGCAGAGCGTAGYGCAATGAAAGAGAGCAGGCTCATCCTATCCATCGGTGGACTGCTTCGCTCCTTCCGCTTTCACTTCAGAGGCACGGGATATGATGAGAAGATGGTGCGTGAGATGGAGGGCCTCGAGGCCTCAGGGTCCACCTATATCTGCACTCTCTGTGACTCCGGTCGGGCAGAAGCTTCTGAAAACATGGTACTACACTCCATTACTCGCAGTCATGAAGAGAACCTAGAACGTTATGAAATTTGGAGAACCAACCCCTTTTCTGAGTCCGCAGATGAGCTACGAGACAGAGTCAAAGGGGTCTCTTCCAAGCCCTTTATGGAGACCCATCCCACGATGGATGCATTACACTGTGACATAGGCAATGCTACTGAGTTCTACAAAATCTTCCAGGATGAGATCGGGGAGATGTACCAAAAGGTCAACCCCAGCCGGGAGGAGCGGCGCAGCTGGAGGGCAGCCCTAGATAAACANNNGACTCGTGCTACCTTCCTCCATTACGTTGCCCTGCTGTTTGTCGCCTCGACCCCTACGACGGGCTTCCAGAGAGTTATCTCATCCATGGYGGCCGCACCCCAAATAATGAGATCTCATCCAGCTTGTATCTGCTCACCATGGATAGCCGTGGCTGCAATCGTAAACTGACCTTGTGCTGCAAAGAGAAAGAACTGGTGGGAGAAGTGCCGGGTGCCAGATATGGCCACACGATGAGCATGGTTCAGAGCCATGGGAAGATAGCTTGTGTGTTGTTTGGGGGTAGATCCTACATGCCAGCTGGAGAGCGGACCACAGAGACCTGGAACAGCGTCGTCGACTGTCCTCCTCAGGTGTTCCTGTTTGATTTGGAGTTTGGTTGCTCCTCTGCTCACACTTTACCTGAGCTCAGCGATGGACAGTCTTTCCATTTGGCCCTTGCCAGAGAAGACTGTGTCTACTTCATCGGTGGTCACTCACTCACATTGGACTCCCGCCCCCCTCGACTYTTTCGCCTGCGCGTTGAGCTTCTGCAGGGCAGCCCCTTGCTTTCCTGTGAGACTCTGGACACYGGCATATCCATCTCCAGTGCTATAATCAGTCGCACAGGTCCTACTCACAGATACATCATCTTAGGTGGGTATCAGTCAGACTCTAAAAAGAGGATGGAGTGTAGCACTGTGATTCTGGATGAGAAAGGGATCCAGTTTGAGCACTTGGAACCACCTAATTGGATTCCAGATATCATTCATAGTCGTACT
		</sequence>
		<sequence>
			<taxon idref="Diagramma_picta_NCBI"/>
			NNNTCAGTGGATGACTCCCCAGCTGACACCATCACTCGGCGGTTTCGCTATGATGTGGCGCTGGTGTCAGCATTAAAGGATCTGGAGGAGGACATCATGGAGGGGCTGAGGGAGATCGGGATGGAAGACAGTGCTTGTACCTCAGGCTTCAGTGTCATGATCAAGGAATCCTGTGATGGCATGGGTGATGTCAGCGAGAAGCATGGCGGAGGACCAGCTGTTCCTGAGAAGGCTGTGCGTTTCTCTTTCACTGTTATGTCCGTCTCTGTCCTGGCAGATGAGGAGGAGGAAGAGGTCACCGTCTTCAGGGAGTCAAAGCCAAACTCAGAACTGTCCTGTAAGCCCCTTTGCCTGATGTTTGTGGATGAGTCAGACCATGAGACACTCACGGCAGTCCTGTCGCCTATAGTCGCAGAGCGCGACGCAATGAAAGAGAGCAGGCTCATCCTATCCATCGGTGGACTGCCCCGCTCCTTCCGCTTTCACTTCAGAGGCACAGGATACGACGAGAAGATGGTGCGCGAGATGGAGGGGCTCGAGGCCTCGGGGTCCACCTACATCTGCACTCTGTGTGACTCCAGCCGTGCAGAGGCCTCCGAAAACATGGTGCTCCACTCTGTCACACGCAGCCATGAAGAGAACCTGGACCGTTACGAAATATGGAGAACCAATCCCTTTTCTGAGTCTGCAGATGAGCTGCGAGACAGAGTCAAAGGGGTCTCTGCCAAGCCCTTCCTGGAGACCCATCCCACGCTGGATGCATTACACTGTGACATAGGCAATGCCACTGAGTTCTACAAAATCTTCCAGGATGAGATCGGGGAGGTGCACCAAAGAGTCAACCCTAGCCGGGAGGAACGGCGCAGCTGGAGGGCAGCCCTAGATAAACANNNGACTCGTGCTACCTTCCTCCGTTACGTTGTCCGGCTGTTTGCCGCCTTGACCCCTACGATGGGCTTCCAGAGAGCTATCTCATCCATGGTGGCCGCACCCCAAACAATGAGATCTCATCGAGCCTGTATGTGCTGACCATGGACAGCCGTGGCTGCAATCGTAAGCTGACCTTGTGTTGCAAAGAGAAAGAACTGGTGGGAGAAGTGCCGGGGGTCAGATACGGCCACACAATTAGCATGGTTCAAAGTCGCGGGAAGACAGCTTGTGTATTATTTGGGGGTAGATCCTACATGCCTGCAAAGGAGAGGACCACAGAGACCTGGAACAGCGTTGTCGACTGTCCTCCTCAGGTTTTCCTGTTTGACTTGGAGTTTGGTTGCTGCTCTGCGCACACTTTACCTGAGCTCAGCGATGGACAGTCTTTCCATTTGGCCCTCGCCAGAGAAGACTGTGTTTACTTCATCGGGGGTCACTCACTCACCTCTGACTCCCGCCCCCCACGACTCTTTCGCCTGCGCGTTGAGCTTCTGCAGGGCAGCCCCTTGCTTTCTTGTGAGACCCTGGACACCGGCATATCCATCTCCAGTGCCATAATCACCCGCACAGGTCCCACTCACAGATATGTCATCCTAGGCGGGTATCGGTCAAACTCTCAGAAGAGGATGGAGTGCAGCACTGTGATTCTGGATGAGAAAGGGATCCACTTTGAGCCCTCGGAGTCACCTAAGTGGATCCCAGATATTATCCATAGTCGTACT
		</sequence>
		<sequence>
			<taxon idref="Etroplus_maculatus_NCBI"/>
			NNNACAGTGGATGATGCCCCAGCTGACACCATCACTCGGCGCTTTCGCTATGATGTGGCACTCGTGTCTGCTTTAAAAGATCTGGAGGAGGACATCATGGAGGGACTGAGAGAGAGTGGGATGGAAGACAGTGCCTGCACTTCAGGCTTTAGTGTCATGATCAAGGAATGTTGCGACGGCATGGGTGATGTCAGTGAGAAGCATGGCGGGGGACCTGTGGTTCCTGAGAAGGCTGTTCGTTTTTCTTTCACTATTATGTCTGTCTCTGTCTTGGCAGAGGATGAGGAGGAGGAGGTTACCATTTTCACTGAGCCAAAGCCAAATTCAGAACTGTCCTGTAAACCCCTTTGCCTGATGTTCGTGGATGAGTCAGACCATGAGACACTCACAGCTGTCCTGGGACCTTTAGTTGCAGAGCGTAATGCAATGAAAGAAAGCAGGCTTATCCTGTCTATGGGTGGCATGCTTCGCTCCTTTCGCTTCCATTTCAGGGGCACAGGATATGATGAGAAGATGGTGCGTGAGATGGAGGGGCTGGAGGCCTCCGGGTCCACATACATCTGCACTCTATGTGACTCCAGTCGTGCAGAGGCCTCTCAAAATATGGTGCTGCACTCCATCACGCGCAATCATGAAGAGAACCTAGAACGCTATGAAATATGGAGAACCAACCCTTTTTCTGAGTCTGTAGAAGAACTTCGCGACAGAGTCAAAGGAGTATCTGCAAAGCCCTTCATGGAGACGCAACCCACGCTAGATGCGCTGCACTGTGATATTGGCAATGCCACTGAATTCTACAAAATCTTCCAAGATGAAATTGGGGAAGTGTACAAAAAGATCAACCCCAGCCGAGAGGAACGGCGCAGCTGGAGGGCAGCCCTTGATAAACANNNGTATCNTGTTACCTTCCTCCNTTACGTTGTCCAGCTGTTTGTCGCCTCGACCCCTATGATGGGTTTCCAGAGAGTTATCTCATCCATGGTGGCCGCACCCCAAATAATGAGATCTCCTCAAGCTTGTACCTGTTGACCATGGACAGTCGTGGCTGCAATCGCAAATTGACGCTGCGATGCAAAGAGAAAGAACTGGTGGCAGATGTACCAGGGCCCCGATATGGCCACACAATGACCATGGTCCAGAGTCGTGGGAAGACTGCATGTGTGTTGTTTGGGGGTAGATCCTACATGCCTGCAGGAGAGAGGACTACAGAGAGCTGGAACAGTGTTGTAGACTGTCCACCTCAGGTGTTCCTATTTGACCTGGAGTTTGGGTGCTGCTCTGCTCACACTTTGCCTGAGCTCATTGATGGACAATCTTTCCATTTGGCTCTTGCCAGAGAAGACTGTGTCTACTTTATTGGAGGTCACTCACTTGCCTTAGACTCACGCCCACCTCGTCTGTTTCGCCTGCGTGTTGAGCTTTTGCAGGGCAGCCCCCTGCTTTCCTGTGAAACCCTAGACGATGGTTTATCTATCTCTAGTGCCATCTTCACTCGTGTAGGTCCCACTCATAGATATATCATCTTAGGTGGATATCAGTCAGACTCCCAAAAGAGGATGGAGTGCAACACTGTGATTCTGGATGAGAAAGGAATCCACTTTGAGCGCCTAGAGGCACCTAAGTGGACCCCAGACATCATCCATAGTCGCACT
		</sequence>
		<sequence>
			<taxon idref="Forcipiger_flavissimus_NCBI"/>
			NNNTCAGTGGATGACTCCCCAGCTGACACTATCACTCGGCGGTTTCGCTATGATGTGGCACTGGTGTCAGCATTAAAAGATCTGGAGGAGGACATCATGGAGGGGCTGAGAGAGAGTGGGATGGAAGACAGCGCTTGCACCTCAGGCTTCAGTGTCATGATCAAGGAATCTTGTGATGGCATGGGCGATGTCAGCGAGAAGCACGGTGGCGGACCAGTTGTTCCTGAGAAGGCTGTACGTTTCTCTTTCACTATTATGTCTGTCTCTATCCTGGCAGCTGACAGGGAGGAAGAGGTTACCATCTTCACAGAGCCAAAGCCGAACTCAGAATTGTCCTGTAAGCCCATTTGCCTGACATTTGTGGATGAGTCAGACCACGAGACGCTCACAGCCATCCTGTGGCCTCTTGTTGCAGAGCGTAATGCAATGAAAGAGAGCAGGCTCATCCTATCCATTGGTGGACTGCTTCGCTCCTTCCGCTTTCACTTCAGAGGCACGGGATACGATGAGAAGATGGTGCGTGAGATGGAGGGCCTCGAGGCCTCAGGGTCCACCTATATCTGCACCCTTTGTGACTCCGGTCGGGCAGAAGCTTCTGAAAACATGGTGCTACACTCCATTACTCGCAGTCATGAAGAGAACCTAGAACGTTATGAAATATGGAGAACCAACCCCTTCTCTGAGTCTGCAGATGAGCTGCGAGACAGAGTCAAAGGGGTCTCTGCCAAGCCCTTCATGGAGACTCACCCAACAATGGACGCATTACATTGCGACATAGGCAATGCCACTGAGTTCTACAAAATCTTCCAGGATGAGATCGGGGAGGTGTACCAAAAGGTCAACCCCAGCCGGGAGGAGCGGCGCAGCTGGAGAGCAGCCCTAGATAAACANNNGACTCATGCTACCTTCCTCCATTACGTTGCCCAGCTGTTTGCCGCCTCGACCCCTACGATGGGCTTCCRGAGAGTTATCTYATCCATGGWGGCCGCACCCCAAATAATGAGATCTCATCCAGCTTGTATCTGCTCACCATGGATAGCCGTGGCTGCAATCGTAAACTGACCTTGTGCTGCAAAGAGAAAGAACTGGTGGGAGAGGTGCCAGGTGCCAGATACGGCCACACAATGAGCATGGTTCAAAGCCACGGGAAGACAGCTTGTGTGTTGTTTGGGGGTAGATCCTACATGCCTGCAGGAGAGCGGACCACAGAGACCTGGAACAGCGTCGTCGACTGTCCTCCTCAGGTCTTCCTGTTTGACTTGGAGTTTGGTTGCTCCTCTGCTCACACTTTACCTGAGCTCTGCGATGGACAGTCTTTCCATTTGGCCCTTGCAAGAGAAGACTGTGTCTACTTCCTCGGGGGTCACTCGCTCACGTCGGACTCCCGCCCCCCTCGACTCTTTCGCCTGCGCGTCGAGCTTCTGCAGGGCAGCCCCTTGATTTCCTGTGAGACTCTGGACACTGGCATGTCCATCTCCAGTGCCATAATCAGCCGTACAGGTCCTACTCACAGATATATCATCTTAGGTGGGTATCAGTCTGACTCTAAGAAGAGGCTGGAGTGTAGCACTGTGATTCTGGATGAGAAAGGGATCCACTTTGAGCACTTGGAACCACCTAATTGGATCCCAGATATCATTCATAGTCGTACT
		</sequence>
		<sequence>
			<taxon idref="Girella_cyanea_AIM_MA30178_New_Zealand_GcyaTh005"/>
			NNNTCGGTGGATGACTCCCTGACTGACACCTTCACTCGGCGGTTTCGCTATGATGTGGCGCTGGTGTCAGCATTAAAGGATCTGGAGGAGGACATCATGGAGGGGCTGAGAGAGAGCGGGATGGAAGACAGTGCTTGCACCTCAGGCTTCAGTGTCATGATCAAGGAATCCTGCGACGGCATGGGCGATGTCAGCGAGAAGCACGGCGGAGGACCAGCTGTTCCTGAGAAAGCTGTACGTTTCTCTTTCACTGTTATGTCTATCTCTGTCCTGGCAGAAGAAGAGGAGGAAGAGGTTACCATCTTCACTGAGCCAAAGCCAAACTCAGAACTGTCCTGCAAGCCCCTTTGCCTGACGTTTGTGGATGAGTCAGACCATGAGACACTCACAGCTGTCCTGGGGTCGATAGTCGCTGAGCGTAATGCCATGAAAGAGAGCAGGCTCATCCTCCCTATGGGTGGACTAGCTCGCTCCTTCCGCTTCCACTTCAGGGGCACGGGGTACGATGAGAAGATGGTGCGTGAGATGGAGGGCCTCGAGGCCTCAGGCTCCACCTATGTCTGCACTCTTTGCGACTCCACTCGGGCAGAGGCCTCTCAGAACATGGTGCTGCACTCCGTCACCCGCAATCATGAAGAGAACCTAGAACGTTACGAAATATGGAGAACCAACCCCTTTTCTGAGTCCGCTGAGGAGCTGCGAGACAGAGTCAAAGG------------------------------------------------------------------------------------------------------------------------------------------------------------------------------NNNGACTCTTGCTACCTTCCTCCGTTGCGCTGTCCAGCTGTTTGCCGCCTCGACCCCTATGACGGGCTTCCAGAGAGTTACCTCATTCACGGAGGCCGAACCCCGAATAATGAGATCTCATCGAGCCTGTACCTGCTGACCATGGACAGCCGTGGCTGCAATCGCAAACTGACCTTGCGCTGCAAAGAGAAAGAACTGGTGGGGGAAGTGCCCGGGGCCAGATACGGCCACACCATGAGCATGGTCCAAAGCCGGGGGAAGACGGCCTGTGTTTTGTTTGGGGGGAGGTCCTACATGCCGGCAGGAGAGCGCACCACAGAGAGCTGGAACAGCGTCGTGGACTGTCCTCCTCAGGTGTTCCTGTTTGATTTAGAGTTTGGGTGCTCCTCCGCTCACACGTTACCCGAGCTCAGTGATGGACAGTCTTTTCATTTGGCCCTCGCCAGAGAAGACTGTGTCTACTTCCTCGGGGGTCACTCCCTCACCTCTGACTCCCGCCCCCCTCGATTGTTTCGCCTACGTGTCGAGCTTCTGCAGGGCAGCCCGTTGCTTTCCTGTGAGACTCTGGTCACTGACATGTCCATCTCCAGCGCCTTAATCACCCGTACAGGTCCCAATCACCGATATATCATCTTAGGCGGGTATAAGGCGGACTCTCAGAAGAGGATGGAGTGCAGCTCTGTGGTTCTGGATGAGAAAGGGATCCAGTTTGAGCCATTGGAACCGCCCATGTGGACTCCAGATATCATCCACAGTCGCACT
		</sequence>
		<sequence>
			<taxon idref="Girella_fimbriata_AIM_MA30179_New_Zealand_GfimLa001"/>
			NNNTCGGTGGATGACTCCCTGGCTGACACCATCACTCGGCGGTTTCGCTATGATGTGGCGTTGGTGTCAGCATTAAAGGATCTGGAGGAGGACATCATGGAGGGGCTGAGAGAGAGTGGGATGGAAGACAGTGCTTGCACCTCAGGCTTCAGTGTCATGATCAAGGAGTCGTGTGATGGCATGGGCGATGTCAGCGAGAAGCACGGCGGAGGACCAGCTGTTCCTGAGAAAGCTGTACGTTTCTCTTTCACTATTATGTCTATCTCTGTCCTGGCAGAAGACGAGGAGGAAGAGGTTACCATCTTCACTGAGCCAAAGCCAAACTCAGAACTGTCCTGCAAGCCCCTTTGCCTGACGTTTGTGGATGAGTCAGACCATGAGACACTCACAGCAGTCCTGGGGCCGATAGTTGCAGAGCGTAATGCAATGAAAGAGAGCAGGCTCATCCTACCCATGGGTGGACTAGCTCGGTCATTCCGATTCCACTTCAGGGGCACAGGATACGATGAGAAGATGGTGCGTGAGATGGAGGGCCTTGAGGCCTCAGGGTCCACCTATGTCTGCACTCTTTGTGACTCCAGTCGGGCTGAGGCCTCTCAGAACATGGTGCTGCACTCTGTCACCCGCAATCATGAAGAGAACCTAGAACGTTATGAAATATGGAGAACCAACCCCTTTTCTGAGTCTGCAGAAGAGCTGCGAGACAGAGTCAAAGGGGTCTCTGCCAAGCCCTTCATGGAGACCCATCCCACGCTTGATGCCTTGCACTGTGATATCGGCAATGCCACTGAGTTCTACAAAATCTTCCAGGACGAGATCGGGGAGGTGTAC-----------------------------------------------------------NNNGACTCATGCTACCTTCCTCCATTACGCTGTCCAGCTGTTTGCCGCCTCGACCCCTATGACGGGCTTCCAGAGAGTTACCTCATCCAGGGAGGCCGAACCCCGAATAATGAGATCTCATCGAGCCTGTACCTGCTGACCATGGACAGCCGTGGCTGCAATCGCAAACTGACCTTGTGCTGCAAAGAGAAAGAACTGGTGGGGGAAGTGCCCGGGGCCAGATACGGCCACACCATGAGCATGGTTCAAAGCCGAGGGAAGACGGCCTGTGTTTTGTTTGGGGGTAGATCCTACATGCCAGCAGGAGAGCGCACCACANAGAGCTGGAACAGTGTCGTCGACTGTCCTCCTCAGGTGTTCCTGTTTGATTTGGAGTTTGGTTGCTCCTCCGCTCACACATTACCCGAGCTCAGTGATGGGCAGTCTTTCCATTTGGCCCTCGCCAGAGAAGACTGTGTCTACTTCCTCGGGGGTCACTCCCTCACCTCTGACTCCCGCCCCCCTCAACTCTTTCGCCTGCGTGTCGAGCTTCTGCAGGGCAGCCCGTTGCTTTCCTGCGAGACTCTGGTCACTGGCATGTCCATCTCCAGCGCCTTAATCACCCGTACAGGTCCCTGTCACAGATATATCATCTTAGGCGGGTATCAGGCAGACTCTCAGAAGAGGATGGAGTGCAGCACTGTGATTCTAGATGAGAAAGGGATCCAGTTTGAGCCCTTGNNNNNGCCCAAGTGGACTCCAGATATCATCCATAGTCGCA--
		</sequence>
		<sequence>
			<taxon idref="Girella_punctata_no_voucher_Japan_GmelJa001"/>
			NNNTCGGTGGATGACTCCCTGGCTGACNCCTTCANTCGGCGGTTTCGCTATGATGAGGCGCTGGTGTCAGCATTAAAGGATCTGGAGGAGGACATCATGGAGGGGGTGAGAGAGAGCGGGATGGAAGACAGTGCTTGCMTCTCAGGNTTCAGTGTCATGATCAAGGAATCCTGCGACGGCATGGGCGATGTCAGCGAGAAGCACGGCGCAGGACCAGCTGTTCCTGAGAAAGCTGTACGTTTCTCTTTCACTGTTATGTCTATCTCTGTCCTGGCAGAAGAAGAGGAGGAAGAGGTTACCATCTTCACTGAGCCAAAGCCAAACTCAGAACTGTCCTGCAAGCCCCTTTGCCTGACGTTTGTGGATGAGTCAGACCACGAGACGCTCACAGCTGTCCTGGGGTCGATAGTCGCTGAGCGTGATGCCATGAAAGAGAGCAGGCTCATCCTACCTATGGGTGGACTAGCTCGCTCCTTCCGCTTCCACTTCAGGGGCACGGGGTACGATGAGAAGATGGTGCGTGAGATGGAGGGCCTCGAGGCCTCAGGCTCCACCTATGTCTGCACTCTTTGCGACTCCACTCGGGCAGAGGCCTCTCACAACATGGTGCTGCACTCCGTCACCCGCAATCATGAAGAGAACCTAGAACGTTACGAAATATGGAGAACCAACCCCYTTTCTGAGTCCGCTGATGASCTGCGAGACAGAGTCAAAGGGGTCTCWGCCAATCCCTTCATGGAGACCCATCCCACGCTGGATGCATTGCACTGCGACATCGGCAATGCCACTGAGTTCTACAAAATCTTCCAGGCCGMGATCGGGGAGGTGTACCAAAAGGTCAACCCCAGCCGGGAGGANCGGCGCAGCTGGAGGRCAGCCCTYGAC-----NNNGACTCTTGCTACCTTCCTCCGTTGCGCTGTCCAGCTGTTTGCCGCCTCGACCCCTATGACGGGCTTCCAGAGAGTTACCTCATTCACGGAGGCCGAACCCCGAATAATGAGATCTCGTCGAGCCTGTACCTGCTGACCATGGACAGCCGTGGCTGCAATCGCAAACTGACCTTGCGCTGCAAAGAGAAAGAACTGGTGGGGGAAGTGCCCGGGGCCAGATACGGCCACACCATGAGCATGGTCCAAAGCCGGGGGAAGACGGCCTGTGTTTTGTTTGGGGGGAGGTCCTACATGCCGGCAGGAGAGCGCACCACAGAGAGCTGGAACAGCGTCGTGGACTGTCCTCCTCAGGTGTTCCTGTTTGATTTAGAGTTTGGGTGCTCCTCCGCTCACACGTTACCCGAGCTCAGTGATGGACAGTCTTTTCATTTGGCCCTCGCCAGAGAAGACTGTGTCTACTTCCTCGGGGGTCACTCTCTCACCTCTGACTCCCGCCCCCCTCGATTGTTTCGCCTACGTGTCGAGCTTCTGCAGGGCAGCCCGTTGCTTTCCTGTGACACTCTGGTCACTGACATGTCCATCTCCAGCGCCTTAATCACCCGTACAGGTCCCAATCACCGATATATCATCTTAGGCGGGTATAAGGCAGACTCTCAGAAGAGGATGGAGTGCAGCTCTGTGGTTCTGGATGAGAAAGGGATCCAGTTTGAGCCATTGGAACCGCCCACGTGGACTCCAGATGTCATCCACAGTCGCACT
		</sequence>
		<sequence>
			<taxon idref="Girella_nebulosa_no_voucher_Pacific_GnebEa001"/>
			NNNTCGGTGGATGACTCCCTGGCTGACACCATCACTCGGCGGTTTCGCTATGATGTGGCGTTGGTGTCAGCATTAAAGGATCTGGAGGAGGACATCATGGAGGGGCTGAGAGAGAGTGGGATGGAAGACAGTGCTTGCACCTCAGGCTTCAGTGTCATGATCAAGGAGTCGTGTGATGGCATGGGCGATGTCAGCGAGAAGCACGGCGGAGGACCAGCTGTTCCTGAGAAAGCTGTACGTTTCTCTTTCACTATTATGTCTATCTCTGTCCTGGCAGAAGACGAGGAGGAAGAGGTTACCATCTTCACTGAGCCAAAGCCAAACTCAGAACTGTCCTGCAAGCCCCTTTGCCTGACGTTTGTGGATGAGTCAGACCATGAGACACTCACAGCAGTCCTGGGGCCGATAGTTGCAGAGCGTAATGCAATGAAAGAGAGCAGGCTCATCCTACCCATGGGTGGACTAGCTCGGTCATTCCGATTCCACTTCAGGGGCACAGGATACGATGAGAAGATGGTGCGTGAGATGGAGGGCCTTGAGGCCTCAGGGTCCACCTATGTCTGCACTCTTTGTGACTCCAGTAGGGCTGAGGCCTCTCAGAACATGGTGCTGCACTCTGTCACCCGCAATCATGAAGAGAACCTAGAACGTTATGAAATATGGAGAACCAACCCCTTTTCTGAGTCTGCAGAAGAGCTGCGAGACAGAGTCAAAGGGGTCTCTGCCAAGCCCTTCATGGAGACCCATCCCACGCTTGATGCCTTGCACTGTGATATCGGCAATGCCACTGAGTTCTACAAAATCTTCCAKGMCGAGATCSGKGAGGWGTAC-----------------------------------------------------------NNNGACTCATGCTACCTTCCTCCATTACGCTGTCCAGCTGTTTGCCGCCTCGACCCCTATGACGGGCTTCCAGAGAGTTACCTCATCCAGGGAGGCCGAACCCCGAATAATGAGATCTCATCGAGCCTGTACCTGCTGACCATGGACAGCCGTGGCTGCAATCGCAAACTGACCTTGTGCTGCAAAGAGAAAGAACTGGTGGGGGAAGTGCCCGGGGCCAGATACGGCCACACCATGAGCATGGTTCAAAGCCGAGGGAAGACGGCCTGTGTTTTGTTTGGGGGTAGATCCTACATGCCAGCAGGAGAGCGCACCACAGAGAGCTGGAACAGTGTCGTCGACTGTCCTCCTCAGGTGTTCCTGTTTGATTTGGAGTTTGGTTGCTCCTCCGCTCACACATTACCCGAGCTCAGTGATGGGCAGTCTTTCCATTTGGCCCTCGCCAGAGAAGACTGTGTCTACTTCCTCGGGGGTCACTCCCTCACCTCTGACTCCCGCCCCCCTCAACTCTTTCGCCTGCGTGTCGAGCTTCTGCAGGGCAGCCCGTTGCTTTCCTGCGAGACTCTGGTCACTGGCATGTCCATCTCCAGCGCCTTAATCACCCGTACAGGTCCCTGTCACAGATATATCATCTTAGGCGGGTATCAGGCAGACTCTCAGAAGAGGATGGAGTGCAGCACTGTGATTCTAGATGAGAAAGGGATCCAGTTTGAGCCCTTGGAACCGCCCAAGTGGACTCCAGATATCATCCAYAGTCGCACT
		</sequence>
		<sequence>
			<taxon idref="Girella_nigricans_no_voucher_E_Pacific_GnigBa001"/>
			NNNTCGGTGGATGACTCCCTRGCTGACACCTTCACTCGGCGGTTTCGCTATGATGTGGCGCTGGTGTCAGCATTAAAGGATCTGGAGGAGGACATCATGGAGGGGCTGAGAGAGAGCGGGATGGAAGACAGTGCTTGCACCTCAGGCTTCAGTGTCATGATCAAGGAATCCTGCGACGGCATGGGCGATGTCAGCGAGAAGCACGGCGGAGGACCAGCTGTTCCTGAGAAAGCTGTACGTTTCTCTTTCACTGTTATGTCTATCTCTGTCCTGGCAGAAGAAGAGGAGGAAGAGGTTACCATCTTCACTGAGCCAAAGCCAAACTCAGAACTGTCCTGCAAGCCCCTTTGCCTGACGTTTGTGGATGAGTCAGACCACGAGACACTCACAGCTGTCCTGGGGTCGATAGTCGCTGAGCGTAATGCCATGAAAGAGAGCAGGCTCATCCTCCCTATGGGTGGACTAGCTCGCTCCTTCCGCTTCCACTTCAGGGGCACGGGGTACGATGAGAAGATGGTGCGTGAGATGGAGGGCCTCGAGGCCTCAGGCTCCACCTATGTCTGCACTCTTTGTGACTCCACTCGGGCAGAGGCCTCTCAGAACATGGTGCTGCACTCTGTCACCCGCAATCATGAAGAGAACCTAGAACGTTACGAAATATGGAGAACCAACCCCTTTTCTGAGTCCGCTGAGGAGCTGCGAGACAGAGTCAAAGGGGTCTCTGCCAAGCCCTTCATGGAGACCCATCCCACGCTGGATGCATTGCACTGCGACATCGGCAATGCCACTGAGTTCTACAAAATCTTCCAGGACGAGATCGGGGAGGTGTACCAAAAGGTCAGCCCCAGCCGGGAGGAGCGGCGCAGCTGGAGGGCAGCCCTCGAC-----NNNGACTCTTGCTACCTTCCTCCGTTGCGCTGTCCAGCTGTTTGCCGCCTCGACCCCTATGACGGGCTTCCAGAGAGTTACCTCATTCACGGAGGCCGAACCCCGAATAATGAGATCTCGTCGAGCCTGTACCTGCTGACCATGGACAGCCGTGGCTGCAATCGCAAACTGACCTTGCGCTGCAAAGAGAAAGAACTGGTGGGGGAAGTGCCCGGGGCCAGATATGGCCACACCATGAGCATGGTCCAAAGCCGGGGGAAGACGGCCTGTGTTTTGTTTGGGGGGAGGTCCTACATGCCGGCAGGAGAGCGCACCACAGAGAGCTGGAACAGCGTCGTGGACTGTCCTCCTCAGGTGTTCTTGTTTGATTTAGAGTTTGGGTGCTCCTCCGCTCACACGTTACCCGATCTCAGTGATGGACAGTCTTTTCATTTGGCCCTCGCCAGAGAAGACTGTGTCTACTTCCTCGGGGGTCACTCCCTCACCTCTGACTCCCGCCCCCCTCGATTGTTTCGCCTACGTGTCGAGCTTCTGCAGGGCAGCCCATTGCTTTCCTGTGAGACTCTGGTCACTGACATGTCCATCTCCAGCGCCTTAATCACCCGTACAGGTCCCAATCACCGATATATCATCTTAGGCGGGTATAAGGCGGACTCTCAGAAGAAGATGGAGTGCAGCTCTGTGGTTCTGGATGAGAAAGGGATCCAGTTTGAGCCATTGGAACCGCCCATGTGGACTCCAGATATCATCCACAGTCGCACT
		</sequence>
		<sequence>
			<taxon idref="Graus_nigra_no_voucher_E_Pacific_GnigCh006"/>
			NNNTCGGTGGATGACTCCCAGGCTGACACCATCACTCGGCGGTTTCGCTATGATGTGGCGCTGGTGTCAGCATTAAAGGATCTGGAGGAGGACATCATGGAGGGGCTGAGAGAGAGTGGGATGGAAGACAGTGCTTGCACCTCAGGCTTCAGTGTCATGATCAAGGAGTCGTGTGATGGCATGGGCGATGTCAGCGAGAAGCACGGCGGAGGACCAGCTGTTCCTGAGAAAGCTGTACGCTTCTCTTTCACTGTTATGTCTATCTCTGTCCTGCCAGACGATGAGGAGGAAGAGGTTACCATCTTCACTGAGCCAAAGCCAAACTCAGAACTGTCCTGCAAGCCCCTTTGCCTGACGTTTGTGGATGAGTCAGACCATGAGACACTCACAGCTGTCCTGGGGCCGATAGTCACAGAGCGCACTGCAATGAAAGAGAGCAGGCTCATCCTACCCATGGGGGGACTAGCTCGCTCCTTCCGCTTCCACTTCAGGGGAACGGGGTACGATGAGAAGATGGTGCGTGAGATTGAGGGCCTGGAGGCCTCAGGGTCCACCTATGTCTGCACTCTTTGTGACTCGAGTCGGGCAGAGGCCTCTCAGAACATGGTGCTGCACTCCGTCACCCGCAATCACGAAGAGAACCTAGAACGTTACGAAATATGGAGAACCAACCCCTTTTCTGAGTCTGTAGATGAGCTGCGAGACAGAGTCAAAGGGGTCTCTGCCAAGCCCTTCATGGAGACCCATCCCACGCTCGACGCCTTGCACTGTGACATCGGCAATGCCACTGAGTTCTACAAAATCTTCCAGGACGAGATCGGAGAGGTGTACCAAAAGGTCAACCCCAGCCGGGAGGAACGGCGCAGCTGGAGGGCGGCCCTCGAT-----NNN---------------------------------------------------------------------------------------------------------------------------------------------------------------------------------------------------------------------------------------------------------------------------------------------------------------------------------------------------TGTCCNNCTCAGGTGTTCCTGTTTGACCTGGAGTTTGGCTGCTCCTCCGCTCACACTTTACCCGAGCTCAGCGATGGACAGTCTTTCCATTTGTCCATCGCCAGAGAAGACTGTGTCTACTTCCTCGGGGGTCACTCCCTCACCTCAGACTCCCGCCCGCCTCGACTCTTTCGGCTGCGAGTTGAGCTTCTGCAGGGCAGCCCTTTGCTTTCCTGTGAGATTCTGGTCACCGGCATGTCCATCTCCAGTGCCTTAATCACCCGTACAGGTCCCAACCACAGATATATCATCTTAGGCGGGTATCAGGCAGACTCTCAGAAGAGGATGGAGTGCACCACTGTGATTCTGGATGAGAAAGGGATCCAGTTTGAGCACTTGGAGCCCCCCAAGTGGACCCCAGATATCATCCATAGTCGCACT
		</sequence>
		<sequence>
			<taxon idref="Girella_punctata_no_voucher_W_Pacific_GpunJa001"/>
			NNN---GTGGATGACTCCCNGGCTGAMMCTTTCACTYGGCGGTTTCGCTATGATGWGGCGCTGGTGTCAGCATKAAAGGATCTGGAGGAGGACATCATGKAGGGGSTGAGAGAGARCGGGATGGAAGACAGTGCTTGCACCTCAGGCTTCAGTGTCATGATCAAGGAATCCTGCGACGGCATGGGCGATGTCAGCGAGAAGCACGGCGCAGGACCAGCTGTTCCTGAGAAAGCTGTACGTTTCTCTTTCACTGTTATGTCTATCTCTGTCCTGGCAGAAGAAGAGGAGGAAGAGGTTACCATCTTCACTGAGCCAAAGCCAAACTCAGAACTGTCCTGCAAGCCCCTTTGCCTGACGTTTGTGGATGAGTCAGACCACGAGACGCTCACAGCTGTCCTGGGGTCGATAGTCGCTGAGCGTGATGCCATGAAAGAGAGCAGGCTCATCCTACCTATGGGTGGACTAGCTCGCTCCTTCCGCTTCCACTTCAGGGGCACGGGGTACGATGAGAAGATGGTGCGTGAGATGGAGGGCCTCGAGGCCTCAGGCTCCACCTATGTCTGCACTCTTTGCGACTCCACTCGGGCAGAGGCCTCTCACAACATGGTGCTGCACTCCGTCACCCGCAATCATGAAKAGAACCTAGAACGTTACGAAATATGGAGAACCAACCCATTTTCTGAGTCCGCTGAGGAGCTGCGAGACAGAGTCAAAGGGGTCTCTGCCAAGCCCWTCATGGAGACCCATCCCACGCTGGATGCATTGCACTGCGACATCGGCAATGCCACTGAGTTCTACAAAATCTTCCANNNCGAGATCGGGGAGGTGTACCAAAAGGTCAACCCCAGCCGGGAGGAGCGGCGCANCTGGAGGGCAGCCCTC--------NNNGACTCTTGCTACCTTCCTCCGTTGCGCTGTCCAGCTGTTTGCCGCCTCGACCCCTATGACGGGCTTCCAGAGAGTTACCTCATTCACGGAGGCCGAACCCCGAATAATGAGATCTCGTCGAGCCTGTACCTGCTGACCATGGACAGCCGTGGCTGCAATCGCAAACTGACCTTGCGCTGCAAAGAGAAAGAACTGGTGGGGGAAGTGCCCGGGGCCAGATACGGCCACACCATGAGCATGGTCCAAAGCCGGGGGAAGACGGCCTGTGTTTTGTTTGGGGGGAGGTCCTACATGCCGGCAGGAGAGCGCACMACAGAGAGCTGGAACAGCGTCGTGGACTGTCCTCCTCAGGTGTTCCTGTTTGATTTAGAGTTTGGGTGCTCCTCCGCTCACACGTTACCCGAGCTCAGTGATGGACAGTCTTTTCATTTGGCCCTCGCCAGAGAAGACTGTGTCTACTTCCTCGGGGGTCACTCCCTCACCTCTGACTCCCGCCCCCCTCGATTGTTTCGCCTACGTGTCGAGCTTCTGCAGGGCAGCCCGTTGCTTTCCTGTGAGACTCTGGTCACTGACATGTCCATCTCCAGCGCCTTAACCACCCGTACAGGTCCCAATCACCGATATATCATCTTAGGCGGGTATAAGGCGGACTCTCAGAAGAGGATGGAGTGCAGCGCTGTGGTTCTGGATGAGAAAGGGATCCAGTTTGAGCCATTGGAACCGCCCACGTGGACTCCAGATATCATCCACAGTCGCACT
		</sequence>
		<sequence>
			<taxon idref="Girella_simplicidens_no_voucher_E_Pacific_GsimSa003"/>
			NNNTCGGTGGATGACTCCCTRGCTGACACCTTCACTCGGCGGTTTCGCTATGATGTGGCGCTGGTGTCAGCATTAAAGGATCTGGAGGAGGACATCATGGAGGGGCTGAGAGAGAGCGGGATGGAAGACAGTGCTTGCACCTCAGGCTTCAGTGTCATGATCAAGGAATCCTGCGACGGCATGGGCGATGTCAGCGAGAAGCACGGCGGAGGACCAGCTGTTCCTGAGAAAGCTGTACGTTTCTCTTTCACTGTTATGTCTATCTCTGTCCTGGCAGAAGAAGAGGAGGAAGAGGTTACCATCTTCACTGAGCCAAAGCCAAACTCAGAACTGTCCTGCAAGCCCCTTTGCCTGACGTTTGTGGATGAGTCAGACCACGAGACACTCACAGCTGTCCTGGGGTCGATAGTCGCTGAGCGTRATGCCATGAAAGAGAGCAGGCTCATCCTCCCTATGGGTGGACTAGCTCGCTCCTTCCGCTTCCACTTCAGGGGCACGGGGTACGATGAGAAGATGGTGCGTGAGATGGAGGGCCTYGAGGCCTCAGGCTCCACCTATGTCTGCACTCTTTGTGACTCCACYCGGGCAGAGGCCTCTCAGAACATGGTGCTGCACTCTGTCACCCGCAATCATGAAGAGAACCTAGAACGTTACGAAATATGGAGAACCAACCCCTTTTCTGAGTCCGCTGAGGAGCTGCGAGACAGAGTCAAAGGGGTCTCTGCCAAGCCCTTCATGGAGACCCATCCCACGCTGGATGCATTGCACTGCGACATYGGCAATGCCACTGAGTTCTACAAAATCTTCCAGGACGAGATCGGGGAGGTGTACCAAAAGGTCAGCCCCAGCCGGGAGGAGCGGCGCAGCTGGAGGGCAGCCCTCGAC-----NNNGACTCTTGCTACCTTCCTCCGTTGCGCTGTCCAGCTGTTTGCCGCCTCGACCCCTATGACGGGCTTCCAGAGAGTTACCTCATTCACGGAGGCCGAACCCCGAATAATGAGATCTCGTCGAGCCTGTACCTGCTGACCATGGACAGCCGTGGCTGCAATCGCAAACTGACCTTGCGCTGCAAAGAGAAAGAACTGGTGGGGGAAGTGCCCGGRGCCAGATACGGCCACACCATGAGCATGGTCCAAAGCCGGGGGAAGACGGCCTGTGTTTTGTTTGGGGGGAGGTCCTACATGCCGGCAGGAGAGCGCACCACAGAGAGCTGGAACAGCGTCGTGGACTGTCCTCCTCAGGTGTTCTTGTTTGATTTAGAGTTTGGGTGCTCCTCCGCTCACACGTTACCCGATCTYAGTGATGGACAGTCTTTTCATTTGGCCCTCGCCAGAGAAGACTGTGTCTACTTCCTTGGGGGTCACTCCCTCACCTCTGACTCCCGCCCCCCTCGATTGTTTCGCCTACGTGTCGAGCTTCTGCAGGGCAGCCCATTGCTTTCCTGTGAGACTCTGGTCACTGACATGTCCATCTCCAGCGCCTTAATCACCCGTACAGGTCCCAATCACCAATATATCATCTTAGGCGGGTATAAGGCGGACTCTCAGAAGAAGATGGAGTGCAGCTCTGTGGTTCTGGATGAGAAAGGGATCCAGTTTGAGCCATTGGAACCGCCCATGTGGACTCCAGATATCATCCACAGTCGCACT
		</sequence>
		<sequence>
			<taxon idref="Girella_tricuspidata_AIM_MA30173_New_Zealand_GtriTu001"/>
			NNNTCGGTGGATGACTCCCTGGCTGACACCTTCACTCGGCGGTTTCGCTATGATGTGGCGCTGGTGTCAGCATTAAAGGATCTGGAGGAGGACATCATGGAGGGGCTGAGAGAGAGCGGGATGGAAGACAGTGCTTGCACCTCAGGCTTCAGTGTCATGATCAAGGAATCCTGCGACGGCATGGGCGATGTCAGCGAGAAGCACGGCGGAGGACCAGCTGTTCCTGAGAAAGCTGTACGTTTCTCTTTCACTGTTATGTCTATCTCTGTCCTGGCAGAAGAAGAGGAGGAAGAGGTTACCATCTTCACTGAGCCAAAGCCAAACTCAGAACTGTCCTGCAAGCCCCTTTGCCTGACGTTTGTGGATGAGTCAGACCATGAGACACTCACAGCTGTCCTGGGGTCGATAGTCGCTGAGCGTAATGCCATGAAAGAGAGCAGGCTCATCCTCCCTATGGGTGGACTAGCTCGCTCCTTCCGCTTCCACTTCAGGGGCACGGGGTACGATGAGAAGATGGTGCGTGAGATGGAGGGCCTCGAGGCCTCAGGCTCCACCTATGTCTGCACTCTTTGCGACTCCACTCGGGCAGAGGCCTCTCAGAACATGGTGCTGCACTCCGTCACCCGCAGTCATGAAGAGAACCTAGAACGTTACGAAATATGGAGAACCAACCCCTTTTCTGAGTCCGCTGAGGAGCTGCGAGACAGAGTCAAAGGGGTCTCTGCCAAGCCCTTCATGGAGACCCATCCCACGCTGGATGCATTGCACTGCGACATCGGCAATGCCACTGAGTTCTACAAAATCTTCCAGGTCGAGATCGGGGAGGTGTACCAAAAGGTCAACCCCAGCAGGGAGGAGCGGCGCAGCTGGAGGGCAGCCCTCGACAA---NNNGACTCTTGCTACCTTCCTCCGTTGCGCTGTCCAGCTGTTTGCCGCCTCGACCCCTATGACGGGCTTCCAGAGAGTTACCTCATTCACGGAGGCCGAACCCCGAATAATGAGATCTCATCGAGCCTGTACCTGCTGAACATGGACAGCCGTGGCTGCAATCGCAAACTGACCTTGCGCTGCAAAGAGAAACAACTGGTGGGGGAAGTGCCCGGGGCCAGATACGGCCACACCATGAGCATGGTCCAAAGCCGGGGGAAGACGGCCTGTGTTTTGTTTGGGGGGAGGTCCTACATGCCGGCAGGAGAGCGCACCACAGAGAGCTGGAACAGCGTCGTTGACTGTCCTCCTCAGGTGTTCCTGTTTGATTTAGAGTTTGGGTGCTCCTCCGCTCACACGTTACCCGAGCTCAGTGATGGACAGTCTTTTCATTTGGCCCTCGCCAGAGAAGACTGTGTCTACTTCCTCGGGGGTCACTCCCTCACCTCTGACTCCCGCCCCCCTCGATTGTTTCGCCTACGTGTCGAGCTTCTGCAGGGCAGCCCGTTGCTTTCCTGTGAGACTCTGGTCACTGACATGTCCATCTCCAGCGCCTTAATCACCCGTACAGGTCCCAATCACCGATATATCATCTTAGGCGGGTATAAGGCGGACTCTCAGAAGAGGATGGAGTGCAGCTCTGTGGTTCTGGATGAGAAAGGGATCCAGTTTGAGCCACTGGAACCGCCCATGTGGACTCCAGATATCATCCACAGTCGCACT
		</sequence>
		<sequence>
			<taxon idref="Girella_zebra_no_voucher_W_Australia_GzebRo001"/>
			NNN---------------------------------------------------------CTGGTGTCAGSRTGRAAGGATCTGGAGGAGGACATCATGKAGGGGCTGAGTGAGWTCGGGATGGAAGACTGWGCTTGCRCNTCAGGCTTMAGTGTCATGATCAAGGAATCCTGCGACGGCATGGGCGATGTCAGCGAGAAGCACGGCGGAGGACCAGCTGTTCCTGAGAAAGCTGTACGTTTCTCTTTCACTGTTATGTCTATCTCTGTCCTGGCAGAAGAAGAGGAGGAAGAGGTTACCATCTTCACTGAGCCAAAGCCAAACTCAGAACTGTCCTGCAAGCCCCTTTGCCTGACGTTTGTGGATGAGTCAGACCATGAGACACTCACAGCTGTCCTGGGGTCGATAGTCGCTGAGCGTAATGCCATGAAAGAGAGCAGGCTCATCCTCCCTATGGGTGGACTAGCTCGCTCCTTCCGCTTCCACTTCAGGGGCACGGGGTACGATGAGAAGATGGTGCGTGAGATGGAGGGCCTCGAGGCCTCAGGCTCCACCTATGTCTGCACTCTTTGCGACTCCACTCGGGCAGAGGCCTCTCAGAACATGGTGCTGCACTCCGTCACACGCAATCATGAAGAGAACCTAGMACSTTACGAAAYATGGAGAACCAACCCCTTTTCYGARTCCRCTGARGACCTGCGAGACASAGTCAAAGSGGTCTCTGCCAATCCCTTCATGGAGACCCATCCCACGCTGGATGCATTGCACTGCGACATCGGCAATGCCACTSAGTTCTACAAAATCTTC-----------------------------------------------------------------------------------NNNGACTCTTGCTACCTTCCTTCGTTGCGCTGTCCAGCTGTTTGCCGCCTCGACCCCTATGACGGGCTTCCAGAGAGTTACCTCATTCACGGAGGCCGAACCCCGAATAATGAGATCTCATCGAGCCTGTACCTGCTGAACATGGACAGCCGTGGCTGCAATCGCAAACTGACCTTGCGCTGCAAAGAGAAAGAACTGGTGGGGGAAGTGCCCGGGGCCAGATACGGCCACACCATGAGCATGGTCCAAAGCCGGGGGAAGACGGCCTGTGTTTTGTTTGGGGGGAGGTCCTACATGCCGGCAGGAGAGCGCACCACAGAGAGCTGGAACAGCGTCGTGGACTGTCCTCCTCAGGTGTTCCTGTTTGATTTAGAGTTTGGGTGCTCCTCCGCTCACACGTTACCCGAGCTCAGTGATGGACAGTCTTTTCATTTGGCCCTCGCCAGAGAAGACTGTGTCTACTTCCTCGGGGGTCACTCCCTCACCTCTGACTCCCGCCCCCCTCGATTGTTTCGCCTACGTGTCGAGCTTCTGCAGGGCAGCCCGTTGCTTTCCTGTGAGACTCTGGTCACTGACATGTCCATCTCCAGCGCCTTAATCACCCGTACAGGTCCCAATCACCGATATATCATCTTAGGCGGGTATAAGGCGGACTCTCAGAAGAGGATGGAGTGCAGCTCTGTGGTTCTGGATGAGAAAGGGATCCAGTTTGAGCCATTGGAACCACCCATGTGGACTCCAAATATCATCCACAGTCGCACT
		</sequence>
		<sequence>
			<taxon idref="Hyperoglyphe_antarctica_NMNZ_P037102_New_Zealand_HantMo001"/>
			NNNTCGGTGGATGACTCCCCAGCTGACACCATCACTCGGCGGTTTCGCTATGATGTGGCACTAGTGTCAGCATTAAAGGATCTGGAGGAGGACATCATGGAGGGGCTGAGAGATAGCGGGATGGAAGACAGTGCTTGCACATCAGGCTTCAGTGTTATGATCAAGGAATCTTGTGATGGCATGGGCGATGTCAGCGAAAAGCACGGTGGAGGACCAGTTGTTCCTGAGAAGGCTGTACGTTTCTCTATCACTATTATGTCTGTATCTGTCCTGGCAGATGACGAGGAGGAGGCGGTTACTATCTTCACGGAGCCAAAGCCAAACTCAGAACTGTCCTGTAAGCCCCTTTGCCTGATGTTTGTGGATGAATCAGACCATGAGACACTCACAGCTCTCCTGGGGCCTGTAGTTGCAGAGCGTAATGCAATGAAAGAGAGCAGGCTCATCCTTTCCATCGGCGGCCTGCCTCGCTCCTTCCGCTTCCACTTCAGAGGCACGGGATACGATGAGAAGATGGTGCGAGAGATGGAGGGCCTGGAGGCCTCAGGGTCCAGCTATGTCTGCACTCTGTGTGATTCCAGTCGGGCAGAAGCATCTGAAAACATGGTGCTACACTCCATCACCCGCGGCCATGATGAGAACCTTGAACGTTACGAAATATGGAGAACCAACCCCTTTTCTGAGTCTGGAGAAGAGCTGCGGGATAGAGTCAAAGGGGTCTCTGCCAAGCCCTTCATGGAGACCCAGCCCACGCTGGATGCATTACATTGTGACATTGGCAATGCCACTGAGTTCTACAAAATCTTCCAGGACGAAATTGGGGAGGTGTACCAAAAGGTCAATCCCAGCCGGGAGGAACGGCGCAGCTGGAGGGCAGCCCTAGATAA---NNNGACTCCTGCTACCTTCCACCATTACGTTGCCCTGCGGTTTGCCGCCTCGACCCCTATGATGGGCTCCCAGAGAGTTATCTCATCCACGGTGGCCGCACCCCAAATAATGAGATCTCATCAAGCCTGTATATGCTTACCATGGATAGTCGCGGCTGCAATCGCAAACTGACCCTATGCTGCAAAGAGAAAGAACTGGTAGGTGAAGTGCCAGGGGCCCGATATGGCCACACAATCAGTATGGTTCAAAGCCGTGGGAAGAAAGCATGTGTATTATTTGGCGGTAGGTCCTACATGCCGGCAGGAGAGCGGACCACGGAGAGCTGGAACAGCGTTGTCGACTGTCCTCCTCAGGTGTACCTGTTTGACCTGGAGTTCGGTTGCTCCTCTGTTCACACTTTACCTGAGCTCAGCGATGGACAGTCTTTCCATTTGGCCCTTGCCAGAGAGGACTGTGTCTACATCCTTGGGGGTCACTCACTCACCTCTGACTCCCGCCCACCTCAACTGTTCCGCCTGCGTGTCGAGCTTCTGCAGGGCAGTCCTTTGCTTTCCTGTGCGGCCTTAGAAACTGGTATATCCATCTCTAGCGCCATCATCACCCGTACAGGTCCCACTCACAAATATATTATCTTAGGGGGGTATCAGTCAAACTCTGAGAAGAGGCTGGAATGCAGCACCGTGACTCTGGATGAGAAAGGGATCCACATTGAGCCCCTGGAACCACCTAAGTGGACCCCAGATATCGTTCATAGTCGAACT
		</sequence>
		<sequence>
			<taxon idref="Kyphosus_azureus_no_voucher_E_Pacific_HBa002"/>
			NNNTCTGTGGAKGRCWCCCRAGCTGMCGCCATCTMTCKGCGGTTTCGCTATGATGTGGCCCTGRTGTCAKCMTTAAAGGATCTGGAGGAGGACATCATGGAGGGGMTGAGAGAGAGTGGGATGGAAGACAGTGCTTGCACCTCAGGCTTCAGTGTCATGATCAAGGAATCCTGTGATGGCATGGGCGATGTCAGCGAGAAGCACGGTGGAGGACCAGCTGTTCCTGAGAAAGCTGTACGTTTCTCTTTCACTGTTATGTCTGTCTCTGTCCTGGCTGACGATGAGGAGGACGAGGTTACCATCTTCACTGAGCCAAAGCCAAACTCAGAACTGTCCTGCAAGCCCCTTTGCCTGACATTTGTGGATGAGTCAGATCATGAGACACTCACAGCTGTCCTGGGGCCTATAGCTGCGGAGCGTAATGCAATGAAAGAGAGCAGGCTCATCCTATCTGTGGGTGGACTAGCTCGCTCCTTCCGCTTCCACTTCAGAGGCACAGGATACGATGAGAAGATGGTGCGTGAGATGGAGGGCCTGGAGGCCTCAGGGTCCACTTACGTCTGCACTCTTTGTGACTCCAGTCGGGCAGAGGCCTCTCAAAACATGGTGCTACACTCCATCACCCGCAGTCATGAAGAGAACCTAGAACGTTACGAAATATGGAGAACCAMCCCCTTTTCTGASTCTGTAGATGAKCTGCGAGACAGAGTCAAAGGNCTGTCTGCCMMGCCCTTCATGGAGACCCATCCCACGCKTGATGCATTGCACTGTGRCATTGSCAATGCCACTGAGTTCTATAAAATCTTCCNGGACGAGATCGGGGAGGTGTACAAAAAGGTCAACCCTAGCCGG--------------------------------------NNNGACTCATGCTACCTTCCTCCGTTACGCTGTCCAGCTGTTTGCCGCCTCGACCCCTATGATGGGCTTCCAGAGAGTTATCTCATCCATGGTGGCCGCACCCCAAATAATGAGATCTCATCGAGCCTGTACCTGTTGACCATGGACAGCCGTGGCTGTAATCGCAAACTGAACTTGCGCTGCAAAGAGAAAGAACTGGTGGGGGAAGTGCCAGGGGCCCGATATGGCCACACAATGAGCATGATTCAAAGCCGTGGGAAGACAGCTTGTGTATTGTTTGGGGGTAGATCCTACATGCCAGCAGGAGAGCGGACCACAGAGAGCTGGAACAGCGTCGTCGACTGTCCTCCTCAGGTGTTCCTGTTTGACTTGGAGTTTGGTTGCTCCTCTGCTCACACTTTACCCGAGCTCAGCGATGGACAGTCTTTCCATTTGGCCTTTGCCAGAGAAGACTGTGTCTACTTCGTCGGGGGTCACTCACTCACCTCTGACTCCCGCCCCCCTCGACTCTTTCGTCTGCGCGTTGAGCTTCTGCAGGGCAGCCCCTTGCTCTCCTGTGACACTCTAGACACTGGCATATCCATCTCCAGTGCCATAATCACCCGTACAGGTCCCAATCACAGATATATCATCTTAGGTGGGTATCAGTCAGACTCCCAGAAGAGGATGGAGTGCAGCACTGTGATTCTGGATGAGAAAGGGATCCACTTTGAGGCCTTGGAACCACCCAAGTGGACCCCAGATATCATCCATAGCCGCACT
		</sequence>
		<sequence>
			<taxon idref="Hemitaurichthys_polylepis_NCBI"/>
			NNNTCAGTGGATGACTCCCCAGCTGACACTATCACTCGCCGGTTTCGCTATGATGTGGCACTGGTGTCAGCATTAAAAGATCTGGAGGAGGACATCATGGAGGGGCTGAGAGAGAGTGGGATGGAAGACAGCGCTTGCACCTCGGGCTTCAGTGTCATGATCAAGGAATCTTGTGATGGCATGGGCGATGTCAGCGAGAAGCACGGTGGAGGACCAGTTGTTCCTGAGAAGGCTGTACGTTTCTCTTTCACTGTTATGTCTGTCTCTATCCTGGCAGCTGACAGGGAAGAAGAGGTTACCATCTTCACGGAGCCAAAGCCAAACTCAGAATTGTCCTGTAAGCCCCTTTGCCTGACATTTGTGGATGAGTCAGACCACGAGACGCTCACAGCCATCCTGTGGCCTCATGTTGCAGAGCGTAATGCAATGAAAGAGAGCAGGCTCATCCTATCCATCGGTGGACTGCTTCGCTCCTTCCGCTTTCACTTCAGAGGCACGGGATACGATGAGAAGATGGTGCGTGAGATGGAGGGGCTCGACGTCTCTGGGTCCACCTACATCTGCACTCTTTGTGATTCCGGTCGGGCAGAAGCCTCTAAAAACATGGTGCTACACTCCATTACTCGCAGTCATGAAGAGAACGTAGAGCGTTACGAAATATGGAGACCCAACCCCTTTTCTGAGTCTGCAGATGAGCTGCGAGACAGAATCAAAGGGGTCTCTGCCAAGCCCTTCATGGAGACCCATCCCACGATGGACGCATTACATTGCGACATAGGCAATGCCACTGAGTTCTACAAAATCTTCCAGGATGAGATCGGGGAGGTGTACCAAAAGGTCAACCCCAGCCGGGAGGAGCGGCGCAGCTGGAGGGCAGCCCTAGATAAACANNNGACTCATGCTACCTTCCTCCGTTACGTTGTCCAGCTGTTTGCCGCCTCGACCCCTACGATGGGCTTCCRGAGAGTTATCTCATCCATGGTGGCCGCACCCCAAATAATGAGATCTCAGCCAACTTGTATCTGCTCACCATGGATAGCCGTGGCTGCAATCGTAAACTGACCTTGTGCTGCAAAGAGAAAGAACTGGTGGGAGAGGTGCCAGGTGCCAGATACGGCCACACAATGAGCATGGTTCAAAGCCAYGGGAAGACAGCTTGTGTGTTGTTTGGGGGTAGATCCTACATGCCTGCAGGAGAGCGGACCACGGAGACCTGGAACAGCGTCGTCGACTGTCCTCCTCAGGTCTTCCTGTTTGACTTGGAGTTTGGTTGCTCCTCTGCTCACACTTTACCTGAGCTCTGCGATGGACAGTCTTTCCATTTGGCCCTTGCCAGAGAAGACTGTGTCTACTTCCTCGGGGGTCACTCGCTCACGTCGGACTCCCGCCCCCCTCGACTCTTTCGCCTGCGCGTCGAGCTTCTGCAGGGCAGCCCCTTGATTTCCTGTGAGACTCTGGACACTGGCATGTCCATCTCCAGTGCCATAATCAGCCGTACAGGTCCTACTCATAGATATATCATCTTAGGTGGGTATCAGTCAGACTCTAAGAAGAGGCTGGAGTGTAGCACTGTGATTCTGGATGAGAAAGGGATCCACTTTGAGCACTTGGAACCACCTAATTGGATCCCAGATATCATTCATAGTCGTACT
		</sequence>
		<sequence>
			<taxon idref="Heniochus_chrysostomus_NCBI"/>
			NNNTCAGTGGATGACTCCCCAGCTGACACTATCACTCGGCGGTTTCGCTATGATGTGGCACTGGTGTCAGCATTAAAAGATCTGGAGGAGGACATCATGGAGGGGCTGAAAGAGAGTGGGATGGAAGACAGCGCTTGCACCTCAGGCTTCASTGTCATGATCAAGGAATCTTGTGATGGCATGGGCGATGTCAGCGAGAAGCACGGTGGAGGACCAGTTGTTCCTGAGAAGGCTGTACGTTTCTCTTTCACTATTATGTCTGTCTCTATCCTGGCAGCTGACAGGGAGGAAGAGGTTACCATCTTCACGGAGCCAAAGCCAAACTCAGAATTGTCCTGTAAGCCCCTCTGCCTGACATTTGTGGATGAGTCAGACCACGAGACGCTCACAGCCATCCTGTGGCCTCTTGTTGCAGAGCGTAATGCAATGAAAGAGAGCAGGCTCATCCTATCCATCGGAGGACTGCTTCGCTCCTTCCGCTTTCACTTCAGAGGCACGGGATACGATGAGAAGATGGTGCGTGAGATGGAGGGCCTCGAGGCCTCAGGGTCCACCTATATCTGCACCCTTTGTGATTCCGGTCGGGCAGAAGCTTCTGAAAACATGGTGCTACACTCCATTACTCGCAGCCATGAAGAGAACCTAGAACGTTACGAAATATGGAGAACCAACCCCTTTTCTGAGTCTGCAGATGAGCTGCGAGACAGAGTCAAAGGGGTCTCTGCCAAGCCCTTCATGGAGACCCATCCCACGATGGACGCATTACATTGCGACATAGGCAATGCCACTGAGTTCTACAAAATCTTCCAGGATGAGATCGGGGAGGTGTACCAAAAGGTCAACCCCAGCCGGGAGGAGCGGCGCAGCTGGAGGGCAGCCCTAGATAAACANNN--------------------------------AGCTGTTTGCCGCCTCGACCCCTACGACGGGCTTCCGGAGAGTTATCTCATCCATGGTGGCCGCACCCCAAATAATGAGATCTCATCCAGCTTGTATCTGCTCACCATGGATAGCCGTGGCTGCAATCGCAAACTGACCTTGTGCTGCAAAGAGAAAGAACTGGTGGGAGAGGTGCCAGGTGCCAGATACGGCCACACAATGAGCATGGTTCAAAGCCACGGAAAGACAGCTTGTGTGTTGTTTGGGGGTAGATCCTACATGCCTGCAGGAGAGCGGACCACAGAGACCTGGAACAGCGTCGTCGACTGTCCTCCTCAGGTCTTCCTGTTTGACTTGGAGTTTGGTTGCTCCTCTGCTCACACTTTACCTGAGCTCTGCGATGGACAGTCTTTCCATTTGGCCCTTGCCAGAGAAGACTGTGTCTACTTCCTCGGGGGTCACTCGCTCACGTCGGACTCCCGCCCCCCTCGACTCTTTCGCCTGCGCGTCGAGCTTCTGCAGGGCAGCCCCTTGATTTCCTGTGAGACTCTGGACACTGGCATGTCCATCTCCAGTGCCATAATCAGCCGTACAGGTCCTACTCACAGATATATCATCTTAGGTGGGTATCAGTCAGACTCTAAGAAGAGGCTGGAGTGTAGCACTGTGATTCTGGATGAGAAAGGGATCCACTTTGAGCACTTGGAACCACCGAATTGGATCCCAGATATCATTCATAGTCGTACT
		</sequence>
		<sequence>
			<taxon idref="Kyphosus_bigibbus_AIM_MA30189_New_Zealand_KbigNZ059"/>
			NNNTCGGTGGATGACTCCCCAGCTGACACCATCACTCGGCGGTTTCGCTATGATGTGGCACTGGTGTCAGCATTAAAGGATCTGGAGGAGGACATCATGGAGGGGCTGAGAGAGAGTGGGATGGAAGACAGTGCTTGCACCTCAGGCTTCAGTGTCATGATCAAGGAATCCTGTGATGGCATGGGCGATGTCAGCGAGAAGCACGGTGGAGGACCAGCTGTTCCTGAGAAAGCTGTACGTTTCTCTTTCACTGTTATGTCTGTCTCTGTCCTGGCAGACGATGAGGAGGAAGAGGTTACCATCTTCTCTGAGCCTAAGCCAAACTCAGAACTGTCCTGCAAGCCCCTTTGCCTGACATTTGTGGATGAGTCAGATCATGAGACACTCACAGCTGTCCTGGGGCCTATAGTTGCAGAGCGTAATGCAATGAAAGAGAGCAGGCTCATCCTATCCGTGGGTGGACTAGCTCGCTCCTTCCGCTTCCACTTCAGAGGCACAGGATACGATGAGAAGATGGTGCGTGAGATGGAGGGCCTGGAGGCCTCAGGGTCCACTTATGTCTGCACTCTTTGTGACGCCAGTCGGGCAGAGGCCTCTAAAAACATGGTGCTACACTCCGTCACCCGCGGTCATGAAGAGAACCTAGAACGTTACGAAATATGGAGAACCAACCCCTTTTCTGAGTCTGTAGATGAGCTGCGAGACAGAGTCAAAGGAGTGTCTGCCAAGCCCTTCATGGAGACCCATCCCACGCTTGATGCATTGCACTGTGACATTGGCAATGCCACTGAGTTCTACAAAATCTTCCAGGATGAGATCGGGGAGGTGTACAAAAAGGTCAACCCTAGCCGGGAGGAACGGCGCAGCTGGAGGGCAGCCCTAGATAAACANNNGACTCATGCTACCTTCCTCCGTTACGCTGTCCAGCTGTTTGCCGCCTCGACCCCTATGATGGGCTTCCAGAGAGTTATCTCATCCACGGTGGCCGCACCCCAAATAATGAGATCTCATCGAGCCTATACTTGCTGACCATGGACAGCCGTGGCTGCAATCGCAAACTGAACTTGCGCTGCAAAGAGAAAGAGCTGGTGGGGGAAGTTCCAGGGGCCAGATACGGTCACACAATGAGCATGATTCAAAGCCGTGGGAAGACAGCTTGTGTGTTGTTTGGGGGTAGATCCTACATGCCAGCAGGAGAGCGGACCACAGAGAGCTGGAACAGCGTCGTCGACTGTCCTCCTCAGGTGTTCCTGTTTGACTTGGAGTTCGGTTGCTCCTCTGCTCACACTTTACCCGAGCTCAGCGATGGACAGTCTTTCCATTTGGCCCTTGCCAGAGAAGACTGTGTCTACTTCGTCGGGGGTCACTCACTCACCTCTGACTCCCGCCCCCCTCGACTCTTTCGTCTGCGTGTTGAGCTTCTGCAGGGCAGCCCCTTGCTCTCCTGTGAGACTCTAGACACTGGCATATCCATCTCCAGTGCCATAATCACCCGTACAGGTCCCAATCACAGATATATCATCTTAGGTGGGTATCAGTCAGACTCCCAGAAGAGGATGGAGTGCAGCACTGTGATTCTGGATGAAAAAGGGATCCACTTTGAGGCCTTGGAACCACCCAAGTGGACCCCAGATATCATCCATAGTCGCACT
		</sequence>
		<sequence>
			<taxon idref="Kyphosus_cinerascens_WAM__P33449_001_NW_Australia_KcinNi019"/>
			NNNTCGGTGGATGACTCCCCAGCTGACACCATCACTCGGCGGTTTCGCTATGATGTGGCACTGGTGTCAGCATTAAAGGATCTGGAGGAGGACATCATGGAGGGGCTGAGAGAGAGTGGGATGGAAGACAGTGCTTGCACCTCAGGCTTCAGTGTCATGATCAAGGAATCCTGTGATGGCATGGGCGATGTCAGCGAGAAGCACGGTGGAGGACCAGCTGTTCCCGAGAAAGCTGTACGTTTCTCTTTCACTGTTATGTCTGTCTCTGTCCTGGCAGACGATGAGGAGGAAGAGGTTACCATCTTCTCTGAGCCTAAGCCAAACTCAGAACTGTCCTGCAAGCCCCTTTGCCTGACATTTGTGGATGAGTCAGATCATGAGACACTCACAGCTGTCCTGGGGCCTATAGTTGCAGAGCGTAATGCAATGAAAGAGAGCAGGCTCATCCTATCCATGGGTGGACTAGCTCGCTCCTTCCGCTTCCACTTCAGAGGCACAGGATACGATGAGAAGATGGTGCATGAGATGGAGGGCCTGGAGGCCTCAGGGTCCACTTATGTCTGCACTCTTTGTGACGCCAGTCGGGCAGAGGCCTCTAAAAACATGGTGCTACACGCCGTCACCCGCGGTCATGAAGAGAACCTAGAACGTTACGAAATATGGAGAACCAACCCCTTTTCTGAGTCTGTAGATGAGCTGCGAGACAGAGTCAAAGGAGTGTCTGCCAAGCCCTTCATGGAGACCCATCCCACGCTTGATGCATTGCACTGTGACATTGGCAATGCCACTGAGTTCTACAAAATCTTCCAGGATGAGATCGGGGAGGTGTACAAAAAGGTCAACCCTAGCCGGGAGGAACGGCGCAGCTGGAGGGCAGCCCTAGATAAACANNNGACTCATGCTACCTTYCTCCGTTACGCTGTCCAGCTGTTTGCCGCCTCGACCCCTATGATGGGCTTCCAGAGAGTTATCTCATCCACGGTGGCCGCACCCCAAATAATGAGATCTCATCAAGCCTATACCTGCTGACCATGGACAGCCGTGGCTGCAATCGCAAACTGAACTTGCGCTGCAAAGAGAAAGAGCTGGTGGGGGAAGTTCCAGGGGCCAGATACGGTCACACAATGAGCATGATTCAAAGCCGTGGGAAGACAGCTTGTGTGTTGTTTGGGGGTAGATCCTACATGCCAGCAGGAGAGCGGACCACMGAGAGCTGGAACAGCGTCGTCGACTGTCCTCCTCAGGTGTTCCTGTTTGACTTGGAGTTCGGTTGCTCCTCTGCTCACACTTTATCCGAGCTCAGCGATGGACAGTCTTTCCATTTGGCCCTTGCCAGAGAAGACTGTGTCTACTTCGTCGGAGGTCACTCACTCACCTCTGACTCCCGCCCCCCTCGACTCTTTCGTCTGCGTGTTGAGCTTCTGCAGGGCAGCCCCTTGCTCTCCTGTGAGACTCTAGACACTGGCATATCCATCTCCAGTGCCATAATCACCCGTACAGGTCCCAATCACAGATATATCATCTTAGGTGGGTATCAGTCAGACTCCCAGAAGAGGATGGAGTGCAGCGATNNGATTATGGANGAAAAAGGGATCCACTT-----------------------------------T----------------
		</sequence>
		<sequence>
			<taxon idref="Kyphosus_cornelii_WAM_P33451_003_W_Australia_KcorAb015"/>
			NNNTCGGTGGATGACTCCCCATCTGACACCATCACTCGGCGGTTTCGCTATGATGTGGCACTGGTGTCAGCATTAAAGGATCTGGAGGAGGACATCATGGAGGGGCTGAGGGAGAGTGGGATGGAAGACAGTGCTTGCACCTCCGGCTTCAGTGTCATGATCAAGGAATCCTGTGATGGCATGGGCGATGTCAGCGAGAAGCACGGTGGAGGACCAGCTGTTCCTGAGAAAGCTGTACGTTTCTCTTTCACTGTTATGTCTGTCTCTGTCCTGGCAGACGATGAGGAGGAAGAGGTTACTATCTTCTCTGAGCCAAAGCCAAACTCAGAACTGTCCTGCAAGCCCCTTTGCCTGACATTTGTGGATGAGTCAGATCATGAGACACTCACAGCTGTCCTGGGGCCTATAGTTGCGGAGCGTAATGCAATGAAAGAGAGCAGGCTCATCCTATCTGTGGGTGGACTAGCTCGCTCCTTCCGCTTCCACTTCAGAGGCACAGGATACGATGAGAAGATGGTGCGTGAGATGGAGGGCCTGGAGGCCTCAGGGTCCACTTACGTCTGCACTCTTTGTGACACCAGTCGGGCAGAGGCCTCTCAAAACATGGTGCTACACTCCATCACCCGCAGTCATGAAGAGAACCTAGAACGTTACGAAATATGGAGAACCAACCCCTTTTCTGAGTCTGTAGATGAGCTGCGAGACAGAGTCAAAGGACTGTCTGCCAAGCCCTTCATGGAGACCCATCCCACGCTTGATGCATTGCACTGTGACATTGGCAATGCCACTGAGTTCTATAAAATCTTCCAGGACGAGATCGGGGAGGTGTACAAGAAGGTCAAGCCTAGCCGGGAGGAACGGCGCAGCTGGAGGGCAGCCNTAGACAAACANNNGACTCATGCTACCTTCCTCCGTTACGCTGTCCAGCTGTTTGCCGCCTCGACCCCTATGACGGGCTTCCAGAGAGTTACCTCATCCACGGCGGCCGCACCCCAAATAATGAGATCTCATCGAGCCTGTACCTGTTGACCATGGACAGCCGTGGCTGCAATCGCAAACTGAACTTGCGCTGCAAAGAGAAAGAACTGGTGGGGGAAGTGCCAGGGGCCAGATACGGCCACACAATGAGCATGATTCAAAGCCGTGGGAAGACAGCTTGTGTATTGTTTGGGGGTAGGTCCTACATGCCAGCAGGAGAGCGGACCACAGAGAGCTGGAACAGCGTCGTCGACTGTCCTCCTCAGGTGTTCCTGTTTGACTTGGAGTTTGGTTGCTCCTCTGCTCACACTTTACCCGAGCTCAGCGATGGACAGTCTTTCCATTTGGCCCTTGCCAGAGAAGACTGTGTCTACTTCGTCGGGGGTCACTCGCTCACTTCTGACTCCCGCCCCCCTCGACTCTTTCGCCTGCGCGTTGAGCTTCTGCAGGGCAGCCCCTTGCTCTCCTNCCACNCTCTAGACACTGGCATATCCATCTCCAGTGCCATAATCACCCGTACAGGTCCCAGTCACAGATATATCATCTTAGGAGGGTATCAGTCAGACTCCCAGAAGAGGATGGAGTGCAGCACTGTGATTCTGGATGAGAAAGGGATCCACTTTGAGGCCTTGGAACCACCTAAGTGGACCCCAGATATCATCCATAGTCGCACT
		</sequence>
		<sequence>
			<taxon idref="Kyphosus_elegans_no_voucher_E_Pacific_KeleCl012"/>
			NNNTCGGTGGATGACTCCCCAGCTGACACCATCACTCNGCGGTTTCGCTATGATGTGGCACTGGTGTCAGCATTAAAGGATCTGGAGGAGGACATCATGGAGGGGCTGAGAGAGGGTGGGATGGAAGACAGTGCTTGCACCTCAGGCTTCAGTGTCATGATCAAGGAATCCTGTGATGGCATGGGCGATGTCAGCGAGAAGCACGGTGGAGGACCAGCTGTTCCCGAGAAAGCTGTACGTTTCTCTTTCACTGTTATGTCTGTCTCTGTCCTGGCAGACGATGAGGAGGAAGAGGTTACCATCTTCTCTGAGCCTAAGCCAAACTCAGAACTGTCCTGCAAGCCCCTTTGCCTGACATTTGTGGATGAGTCAGATCATGAGACACTCACAGCTGTCCTGGGGCCTATAGTTGCAGAGCGTAATGCAATGAAAGAGAGCAGGCTCATCCTATCCGTGGGTGGACTAGCTCGCTCCTTCCGCTTCCACTTCAGAGGCACAGGATACGATGAGAAGATGGTGCGTGAGATGGAGGGCCTGGAGGCCTCAGGGTCCACTTATGTCTGCACTCTTTGTGACGCCAGTCGGGCAGAGGCCTCTAAAAACATGGTGCTACACTCCGTCACCCGCGGTCATGAAGAGAACCTAGAACGTTACGAAATATGGAGAACCAACCCCTTTTCTGAGTCTGTAGATGAGCTGCGAGACAGAGTCAAAGGAGTGTCTGCCAAGCCCTTCATGGAGACCCATCCCACGCTTGATGCATTGCACTGTGACATTGGCAATGCCACTGAGTTCTACAAAATCTTCCAGGATGAGATCGGGGAGGTGTACAAAAAGGTCAACCCTAGCCGGGAGGAACGGCGCAGCYGGAGGGCAGCCCTAGATAA---NNNGACTCATGCTACCTTCCTCCGTTACGCTGTCCAGCTGTTTGCCGCCTCGACCCCTATGATGGGCTTCCAGAGAGTTATCTCATCCACGGTGGCCGCACCCCAAATAATGAGATCTCATCGAGCCTATACCTGCTGACCATGGACAGCCGTGGCTGCAATCGCAAACTGAACTTGCGCTGCAAAGAGAAAGAGCTGGTGGGGGAAGTTCCAGGGGCCAGATACGGTCACACAATGAGCATGATTCAAAGCCGTGGGAAGACAGTTTGTGTGTTGTTTGGGGGTAGATCCTACATGCCAGCAGGAGAGCGGACCACAGAGAGCTGGAACAGCGTCATCGACTGTCCTCCTCAGGTGTTCCTGTTTGACTTGGAGTTCGGTTGCTCCTCTGCTCACACTTTACCCGAGCTCAGCGATGGACAGTCTTTCCATTTGGCCCTTGCCAGAGAAGACTGTGTCTACTTCGTCGGAGGTCACTCACTCACCTCTGACTCCCGCCCCCCTCGACTCTTTCGTCTGCGTGTTGAGCTTCTGCAGGGCAGCCCCTTGCTCTCCTGTGAGACTCTAGACACTGGCATATCCATCTCCAGTGCCATAATCACCCGTACAGGTCCCAATCACAGATATATCATCTTAGGTGGGTATCAGTCAGACTCCCAGAAGAGGATGGAGTGCAGCACTGTGATTCTGGATGAAAAAGGGATCCACTTTGAGGCCTTGGAACCACCCAAGTGGACCCCAGATATCATCCATAGT------
		</sequence>
		<sequence>
			<taxon idref="Kyphosus_hawaiiensis_AIM_MA30172_Pacific_KhawHa001"/>
			NNNTCGGTGGATGACTCCCCAGCTGACACCATCACTCGGCGGTTTCGCTATGATGTGGCACTGGTGTCAGCATTAAAGGATCTGGAGGAGGACATCATGGAGGGGCTGAGAGAGAGTGGGATGGAAGACAGTGCTTGCACCTCAGGCTTCAGTGTCATGATCAAGGAATCCTGTGATGGCATGGGCGATGTCAGCGAGAAGCACGGTGGAGGACCAGCTGTTCCCGAGAAAGCTGTACGTTTCTCTTTCACTGTTATGTCTGTCTCTGTCCTGGCAGACGATGAGGAGGAAGAGGTTACCATCTTCTCTGAGCCTAAGCCAAACTCAGAACTGTCCTGCAAGCCCCTTTGCCTGACATTTGTGGATGAGTCAGATCATGAGACACTCACAGCTGTCCTGGGGCCTATAGTTGCAGAGCGTAATGCAATGAAAGAGAGCAGGCTCATCCTATCCGTGGGTGGACTAGCTCGCTCCTTCCGCTTCCACTTCAGAGGCACAGGATACGATGAGAAGATGGTGCGTGAGATGGAGGGCCTGGAGGCCTCAGGGTCCACTTACGTCTGCACTCTTTGTGACGCCAGTCGGGCAGAGGCCTCTAAAAACATGGTGCTACACTCCGTCACCCGCGGTCATGAAGAGAACCTAGAACGTTACGAAATATGGAGAACCAACCCCTTTTCTGAGTCTGTAGATGAGCTGCGAGACAGAGTCAAAGG------------------------------------------------------------------------------------------------------------------------------------------------------------------------------NNNGACTCATGCTACCTTCCTCCATTACGCTGTCCAGCTGTTTGCCGCCTCGACCCCTATGATGGGCTTCCAGAGAGTTATCTCATCCACGGTGGCCGCACCCCAAATAATGAGATCTCATCGAGCCTATACCTGCTGACCATGGACAGCCGTGGCTGCAATCGCAAACTGAACTTGCGCTGCAAAGAGAAAGAGCTGGTGGGGGAAGTTCCAGGGGCCAGATACGGCCACACAATGAGCATGATTCAAAGCCGTGGGAAGACAGCTTGTGTGTTGTTTGGGGGTAGATCCTACATGCCAGCAGGAGAGCGGACCACAGAGAGCTGGAACAGCGTCGTCGACTGTCCTCCTCAGGTGTTCCTGTTTGACTTGGAGTTCGGTTGCTCCTCTGCTCACACTTTACCCGAGCTCAGCGATGGACAGTCTTTCCATTTGGCCCTTGCCAGAGAAGACTGTGTCTACTTCGTCGGGGGTCATTCACTCACCTCTGACTCCCGCCCCCCTCGACTCTTTCGTCTACGCGTTGAGCTTCTGCAGGGCAGCCCCTTGCTCTCCTGTGAGACTCTAGACACTGGCATATCCATCTCCAGTGCCATAATCACCCGTACAGGTCCCAATCACAGATATATCATCTTAGGTGGGTATCAGTCAGACTCCCAGAAGAGGATGGAGTGCAGCACTGTGATTCTGGATGAGAAAGGGATCCACTTTGAGGCCTTGGAACCACCCAAGTGGACCCCAGATATCATCCATAGTCGCACT
		</sequence>
		<sequence>
			<taxon idref="Kuhlia_mugil_NMNZ_P050009_SW_Pacific_KmugKe001"/>
			NNNTCAGTGGATGACTCCCCAGCTGACACCATCACTCGGCGGTTTCGCTATGATGTGGCACTGGTGTCAGCATTAAAGGATCTGGAGGAGGACATCATGGAGGGGCTGAGAGAGGGTGGGATGGAAGACAGTGCTTGCACCTCCGGCTTCAGTGTCATGATCAAAGAATCTTGTGATGGCATGGGCGATGTCAGCGAGAAGCACGGTGGAGGACCAGTTGTTCCTGAGAAAGCTGTGCGCTTCTCTTTCACTGTTATGTCTGTCTCTGTCCTGGCAGACGATGAGGAGGAAGAGGTTACTATTTTCTCTGAGCCAAAGCCAAACTCAGAACTGTCCTGCAAGCCTCTTTGCCTGACATTTGTGGATGAGTCAGACCACGAGACACTCACGTCTGTCCTGGGGCCGATAGTTGCAGAGCGTAATGCAATGAAAGAGAGCAGGCTCATCCTATCCATCGGTGGACTGGCTCGCTCCTTCCGCTTCCACTTCAGAGGCACGGGATACGATGAGAAGATGGTACGTGAGATGGAGGGCCTCGAGGCCTCAGGGTCCACCTACGTCTGCACTCTTTGTGACTCTAGTCGGGCAGAGGCCTGTGAAAACAAGGTGCTACACTCCGTCACCCGCAGTCATGAAGAAAACCTAGAACGTTATGAGATATGGAGAACTAACCCCTTTTCTGAGTCTGTCGATGAGCTGCGAGACAGAGTCAAAGGGGTCTCTGCCAAGCCTTTCATGGAGACCCATCCCACGCTCGATGCATTGCACTGTGACATCGGCAACGCCACTGAGTTCTACAAAATCTTCCAGGACGAGATCGGGGAGGTGTATAGAAAGGTCAACCCCAGCCGGGAGGAACGGCGCAGCTGGAGGGCAGCTCTGGATAA---NNNGACTCATGCTACCTTCCTCCATTGCGCTGTCCAGCTGTTTGCCGCCTCGACCCCTATGACGGGCTTCCAGAGAGTTATCTCATCCACGGTGGCCGTACCCCAAATAATGAGATCTCATCAAGCCTGTACCTGCTGACCATGGACAGCCGTGGCTCCAATCGCAAACTGACCTTGCGCTGCAAAGAGAAAGAACTGGTGGGGGAAGTGCCAGGGGCCAGATACGGCCACACAATGACCATGGTTCAAAGCCGTGGCAAGACAGCTTGTGTATTGTTTGGGGGAAGATCCTACATGCCTGCAGGAGAGAGGACCACAGAGAGCTGGAACAGCGTCATCGACTGTCCTCCTCAGGTCTTCCTGTTTGACTTGGAGTTTGGTTGCTCCTCTGCTCACACTTTACCCGAGCTCAGCGATGGACAGTCTTTCCATTTGGCCCTTGCCAGAGAGGACTGTGTCTACTTCCTCGGGGGTCACTCACTCACCTCCGACTCCCGTCCCCCTCGACTCTTTCGCCTGCGTGTTGAGCTTCTGCAGGGCAGCCCCTTGCTTTCCTGTGAGACTCTAGACACTGGCATATCCATCTCCAGTGCCATAATCACCCGCACAGGTCCTAATCACAGATATATCATCTTAGGTGGCTATCAGTCAGACTCTCAGAAGAGGATGGAGTGCAGCACTGTGATTCTGGATGAGAAAGGGATCCACTTTGAGCCTATGGAACCTCCCAAGTGGACCCCAGATATCATCCACAGTCGCACA
		</sequence>
		<sequence>
			<taxon idref="Kyphosus_sectatrix_ZMUC_P5195_W_Atlantic_KsecAt005"/>
			NNNTCGGTGGATGACTCCCCAGCTGACACCATCACTCGGCGGTTTCGCTATGATGTGGCACTGGTGTCAGCATTAAAGGATCTGGAGGAGGACATCATGGAGGGGCTGAGAGAGAGTGGGATGGAAGACAGTGCTTGCACCTCAGGCTTCAGTGTCATGATCAAGGAATCCTGTGATGGCATGGGCGATGTCAGCGAGAAGCATGGTGGAGGACCAGCTGTTCCTGAGAAAGCTGTACGTTTCTCTTTCACTGTTATGTCTGTCTCTGTCCTGGCAGACGATGAGGAGGAAGAGGTTACCATCTTCTCTGAGCCTAAGCCAAACTCAGAACTGTCCTGCAAGCCCCTTTGCCTGACATTTGTGGATGAGTCAGATCATGAGACACTCACAGCTGTCCTGGGGCCTATAGTTGCAGAGCGCAATGCAATGAAAGAGAGCAGGCTCATCCTATCCGTGGGTGGACTAGCTCGCTCCTTCCGCTTCCACTTCAGAGGCACAGGATACGATGAGAAGATGGTGCGTGAGATGGAGGGCCTGGAGGCCTCAGGGTCCACTTATGTCTGCACTCTTTGTGACGCCAGTCGGGCAGAGGCCTCTAAAAACATGGTGCTACACTCCGTCACCCGCGGTCATGAAGAGAACCTAGAACGTTACGAAATATGGAGAACCAACCCCTTTTCTGAGTCTGTAGATGAGCTGCGAGACAGAGTCAAAGGAGTGTCTGCCAAGCCCTTCATGGAGACCCATCCCACGCTTGATGCATTGCACTGTGACATTGGCAATGCCACTGAGTTCTACAAAATCTTCCAGGATGAGATTGGGGAGGTGTACAAAAAGGTCAACCCTAGCCGGGAGGAACGGCGCAGCTGGAGGGCAGCCCTAGATAAACANNNGACTCATGCTACCTTCCTCCGTTACGCTGTCCAGCTGTTTGCCGCCTCGACCCCTATGATGGGCTTCCAGAGAGTTATCTCATCCACGGTGGCCGCACCCCAAATAATGAGATCTCATCGAGCCTATACCTGCTGACCATGGACAGCCGTGGCTGCAATCGCAAACTGAACTTGCGCTGCAAAGAGAAAGAGCTGGTGGGGGAAGTTCCAGGGGCCAGATACGGTCACACAATGAGCATGATTCAAAGCCGTGGGAAGACAGCTTGTGTGTTGTTTGGGGGTAGATCCTACATGCCAGCAGGAGAGCGGACCACAGAGAGCTGGAACAGCGTCGTCGACTGTCCTCCTCAGGTGTTCCTGTTTGACTTGGAGTTCGGTTGCTCCTCTGCTCACACTTTACCCGAGCTCAGCGATGGACAGTCTTTCCATTTGGCCCTTGCCAGAGAAGACTGTGTCTACTTCGTCGGGGGTCACTCACTCACCTCTGACTCCCGCCCCCCTCGACTCTTTCGTCTGCGCGTTGAGCTTCTGCAGGGCAGCCCCTTGCTCTCCTGTGAGACTCTAGACACTGGCATATCCATCTCCAGTGCCATAATCACCCGTACAGGTCCCAATCACAGATATATCATCTTAGGTGGGTATCAGTCAGACTCCCAGAAGAGGATGGAGTGCAGCACTGTGATTCTGGATGAGAAAGGGATCCACTTTGAGGCCTTGGAACCACCCAAGTGGACCCCAGATATCATCCATAGTCGCACT
		</sequence>
		<sequence>
			<taxon idref="Kyphosus_gladius_WAM_P33456_001_Indian_Ocean_KspWCa038"/>
			NNNTCGGTGGATGACTCCCCAGCTGACACCATCACTCGGCGGTTTCGCTATGATGTGGCACTGGTGTCAGCATTAAAGGATCTGGAGGAGGACATCATGGAGGGGCTGAGAGAGAGTGGGATGGAAGACAGTGCTTGCACCTCAGGCTTCAGTGTCATGATCAAGGAATCCTGTGATGGCATGGGCGATGTCAGCGAGAAGCACGGTGGAGGACCAGCTGTTCCTGAGAAAGCTGTACGTTTCTCTTTCACTGTTATGTCTGTCTCTGTCCTGGCAGACGATGAGGAGGAAGAGGTTACCATCTTCTCTGAGCCTAAGCCAAACTCAGAACTGTCCTGCAAGCCCCTTTGCCTGACATTTGTGGATGAGTCAGATCATGAGACACTCACAGCTGTCCTGGGGCCTATAGTTGCAGAGCGTAATGCAATGAAAGAGAGCAGGCTCATCCTATCCGTGGGTGGACTAGCTCGCTCCTTCCGCTTCCACTTCAGAGGCACAGGATACGATGAGAAGATGGTGCGTGAGGTGGAGGGCCTGGAGGCCTCAGGGTCCACTTATGTCTGCACTCTTTGTGACGCCAGTCGGGCAGAGGCCTCTAAAAACATGGTGCTACACTCCGTCACCCGCGGTCATGAAGAGAACCTAGAACGTTACGAAATATGGAGAACCAACCCCTTTTCTGAGTCTGTAGATGAGCTGCGAGACAGAGTCAAAGGAGTGTCTGCCAAGCCCTTCATGGAGACCCATCCCACGCTTGATGCATTGCACTGTGACATTGGCAATGCCACTGAGTTCTACAAAATCTTCCAGGACGAGATCGGGGAGGTGTACAAAAAGGTCAACCCTAGCCGGGAGGAACGGCGCAGCTGGAGGGCAGCCCTAGATAAACANNNGACTCATGCTACCTTCNTCCGTTACGCTGTCCAGCTGTTTGCCGCCTCGACCCCTATGATGGGCTTCCAGAGAGTTATCTCATCCATGGTGGCCGCACCCCAAATAATGAGATCTCATCGAGCCTGTACCTGCTGACCATGGACAGCCGTGGCTGCAATCGCAAACTGAACTTGCGCTGCAAAGAGAAAGAGCTGGTGGGGGAAGTTCCAGGGGCCAGATACGGCCACACAATGAGCATGATTCAAAGCCGTGGGAAGACAGCTTGTGTATTGTTTGGGGGTAGATCCTACATGCCAGCAGGAGAGCGGACCACAGAGAGCTGGAACAGCGTCGTCGACTGTCCTCCTCAGGTGTTCCTGTTTGACTTGGAGTTCGGTTGCTCCTCTGCTCACACTTTACCCGAGCTCAGCGATGGACAGTCTTTCCATTTGGCCCTTGCCAGAGAAGACTGTGTCTACTTCGTCGGGGGTCACTCACTCACCTCTGACTCCCGCCCCCCTCGACTCTTTCGTCTGCGCGTTGAGCTTCTGCAGGGCAGCCCCTTGCTCTCCTGTGAGACTCTAGACACTGGCATATCCATCTCCAGTGCCATAATCACCCGTACAGGTCCCAATCACAGATATATCATCTTAGGTGGGTATCAGTCAGACTCCCAGAAGAGGATGGAGTGCAGCACTGTGATTCTGGATGAGAAAGGGATCCACTTTGAGGCCTTGGAACCACCCAAGTGGACCCCAGATATCATCCATAGTCGCACT
		</sequence>
		<sequence>
			<taxon idref="Kyphosus_sydneyanus_NMNZ_P045651_New_Zealand_KsydAh009"/>
			NNNTCGGTGGATGACTCCCCAGCTGACACCATCACTCGGCGGTTTCGCTATGATGTGGCACTGGTGTCAGCATTAAAGGATCTGGAGGAGGACATCATGGAGGGGCTGAGAGAGAGTGGGATGGAAGACAGTGCTTGCACCTCAGGCTTCAGTGTCATGATCAAGGAATCCTGTGATGGCATGGGCGATGTCAGCGAGAAGCACGGTGGAGGACCAGCTGTTCCTGAGAAAGCTGTACGTTTCTCTTTCACTGTTATGTCTGTCTCTGTCCTGGCAGACGATGAGGAGGAAGAGGTTACCATCTTCTCTGAGCCTAAGCCAAACTCAGAACTGTCCTGCAAGCCCCTTTGCCTGACATTTGTGGATGAGTCAGATCATGAGACACTCACAGCTGTCCTGGGGCCTATAGTTGCAGAGCGTAATGCAATGAAAGAGAGCAGGCTCATCCTATCCGTGGGTGGACTAGCTCGCTCCTTCCGCTTCCACTTCAGAGGCACAGGATACGATGAGAAGATGGTGCGTGAGGTGGAGGGCCTGGAGGCCTCAGGGTCCACTTATGTCTGCACTCTTTGTGACGCCAGTCGGGCAGAGGCCTCTAAAAACATGGTGCTACACTCCGTCACCCGCGGTCATGAAGAGAACCTAGAACGTTACGAAATATGGAGAACCAACCCCTTTTCTGAGTCTGTAGATGAGCTGCGAGACAGAGTCAAAGGAGTGTCTGCCAAGCCCTTCATGGAGACCCATCCCACGCTTGATGCATTGCACTGTGACATTGGCAATGCCACTGAGTTCTACAAAATCTTCCAGGACGAGATCGGGGAGGTGTACAAAAAGGTCAACCCTAGCCGGGAGGAAAGGCGCAGCTGGAGGGCAGCCCTAGATAAACANNNGACTCATGCTACCTTCCTCCGTTACGCTGTCCAGCTGTTTGCCGCCTCGACCCCTATGATGGGCTTCCAGAGAGTTATCTCATCCATGGTGGCCGCACCCCAAATAATGAGATCTCATCTAGCCTGTACCTGCTGACCATGGACAGCCGTGGCTGCAATCGCAAACTGAACTTGCGCTGCAAAGAGAAAGAGCTGGTGGGGGAAGTTCCAGGGGCCAGATACGGCCACACAATGAGCATGATTCAAAGCCGTGGGAAGACAGCTTGTGTATTGTTTGGGGGTAGATCCTACATGCCAGCAGGAGAGCGGACCACAGAGAGCTGGAACAGCGTCGTCGACTGTCCTCCTCAGGTGTTCCTGTTTGACTTGGAGTTCGGTTGCTCCTCTGCTCACACTTTACCCGAGCTCAGCGATGGACAGTCTTTCCATTTGGCCCTTGCCAGAGAAGACTGTGTCTACTTCGTCGGGGGTCACTCACTCACCTCTGACTCCCGCCCCCCTCGACTCTTTCGTCTGCGCGTTGAGCTTCTGCAGGGCAGCCCCTTGCTCTCCTGTGAGACTCTAGACACTGGCATATCCATCTCCAGTGCCATAATCACCCGTACAGGTCCCAATCACAGATATATCATCTTAGGTGGGTATCAGTCAGACTCCCAGAAGAGGATGGAGTGCAGCACTGTGATTCTGGATGAGAAAGGGATCCACTTTGAGGCCTTGGAACCACCCAAGTGGACCCCAGATATCATCCATAGTCGCAC-
		</sequence>
		<sequence>
			<taxon idref="Kyphosus_vaigiensis_WAM__P33449_002_NW_Australia_KvaiNi043"/>
			NNNTCGGTGGATGACTCCCCAGCTGACACCATCACTCGGCGGTTTCGCTATGATGTGGCACTGGTGTCAGCATTAAAGGATCTGGAGGAGGACATCATGGAGGGGCTGAGAGAGAGTGGGATGGAAGACAGTGCTTGCACCTCAGGCTTCAGTGTCATGATCAAGGAATCCTGTGATGGCATGGGCGATGTCAGCGAGAAGCACGGTGGAGGACCAGCTGTTCCCGAGAAAGCTGTACGTTTCTCTTTCACTGTTATGTCTGTCTCTGTCCTGGCAGACGATGAGGAGGAAGAGGTTACCATCTTCTCTGAGCCTAAGCCAAACTCAGAACTGTCCTGCAAGCCCCTTTGCCTGACATTTGTGGATGAGTCAGATCATGAGACACTCACAGCTGTCCTGGGGCCTATAGTTGCAGAGCGTAATGCAATGAAAGAGAGCAGGCTCATCCTATCCGTGGGTGGACTAGCTCGCTCCTTCCGCTTCCACTTCAGAGGCACAGGATACGATGAGAAGATGGTGCGTGAGATGGAGGGCCTGGAGGCCTCAGGGTCCACTTATGTCTGCACTCTTTGTGACGCCAGTCGGGCAGAGGCCTCTAAAAACATGGTGCTACACTCCGTCACCCGCGGTCATGAAGAGAACCTAGAACGTTACGAAATATGGAGAACCAACCCCTTTTCTGAGTCTGTAGATGAGCTGCGAGACAGAGTCAAAGGAGTGTCTGCCAAGCCCTTCATGGAGACCCATCCCACGCTTGATGCATTGCACTGTGACATTGGCAATGCCACTGAGTTCTACAAAATCTTCCAGGACGAGATCGGGGAGGTGTACAAAAAGGTCNACCCTAGCCGGGAGGAACGGCGCAGCTGGAGGGCAGCCCTAGATAAACANNNGACTCATGCTACCTTCCTCCGTTACGCTGTCCAGCTGTTTGCCGCCTTGACCCCTATGATGGGCTTCCAGAGAGTTATCTCATCCACGGTGGCCGCACCCCAAATAATGAGATCTCATCCAGCCTGTACCTGCTGACCATGGACAGTCGTGGCTGCAATCGCAAACTGAACTTGCGCTGCAAAGAGAAAGAGCTGGTGGGGGAAGTTCCAGGGGCCAGATATGGCCACACAATGAGCATGATTCAAAGCCGTGGGAAGACAGCTTGTGTATTGTTTGGGGGTAGATCCTACATGCCAGCAGGAGAGCGGACCACAGAGAGCTGGAACAGCGTCGTCGACTGTCCTCCTCAGGTGTTCCTGTTTGACTTGGAGTTCGGTTGCTCCTCTGCTCACACTTTACCCGAGCTCAGCGATGGACAGTCTTTCCATTTGGCCCTTGCCAGAGAAGACTGTGTCTACTTCGTTGGGGGTCACTCACTCACCTCTGACTCCCGCCCCCCTCGACTCTTTCGTCTGCGCGTTGAGCTTCTGCAGGGCAGCCCCTTGCTCTCCTGTGAGACTCTAGACACTGGCATATCCATCTCCAGTGCCATAATCACCCGTACAGGTCCCAATCACAGATATATCATCTTAGGTGGGTATCAGTCAGACTCCCAGAAGAGGATGGAGTGCAGCACTGTGATTCTGGATGAGAAAGGGATCCACTTTGAGGCCTTGGAACCACCCAAGTGGACCCCAGATATCATCCATAGTCGCACT
		</sequence>
		<sequence>
			<taxon idref="Medialuna_california_no_voucher_E_Pacific_McalPo005"/>
			NNNTCGGTGGATGACTCCNCAGCTGACACCATCACTCGGCGGTTTCGCTATGATGTGGCACTGGTGTCAGCATTAAAGGATCTGGAGGAGGACATCATGGAGGGGCTGAGAGAGAGTGGGATGGAAGACAGTGCTTGCACCTCGGGCTTCAGTGTCATGATCAAGGAATCTTGTGATGGCATGGGCGATGTCAGCGAGAAACACGGTGGAGGACCAGCTGTTCCTGAGAAAGCTGTACGTTTCTCTTTCACTGTTATGTCTGTCTCTGTCCTGGCAGACGATGAGGAGGAAGAGGTTACCATCTTCACTGAGCCAAAGCCAAACTCAGAACTGTCCTGCAAGCCCCTTTGCCTGACGTTTGTGGATGAGTCAGACCATGAGACACTCACAGCTGTCCTGGGGTCTATAGTTGCAGAGCGTAATGCAATGAAAGACAGCAGGCTCATCCTATCCATCGGAGGACTAGCTCGCTCCTTCCGCTTCCACTTCAGAGGCACGGGATATGATGAGAAGATGGTGCGTGAGATGGAGGGCCTCGAGGCCTCAGGGTCCACCTATATCTGCACTCTTTGCGACTCCAGTCGGGCAGAGGCCTGCCAAAACATGGTGCTACACTCCGTCACCCGCAGTCATGAAGAGAACCTAGAACGTTACGAAATATGGAGAACCAACCCCTTTTCTGAGTCTGTAGATGAGCTGCGAGACAGAGTCAAAGGGGTCTCTGCCAAGCCCTTCATGGAGACCCATCCCACACTTGATGCATTGCACTGTGACATTGGCAATGCCACTGAGTTCTACAAAATCTTCCAGGACGAGATTGGGGAGGTGTACCAAAAGGTCAACCCCAGCCGGGAGGAACGGCG---------------------------NNNGACTCATGCTACCTTCCTCCGTTACGCTGTTCAGCTGTTTGCCGCCTCGACCCCTATGACGGGCTTCCAGAGAGTTATCTCATCCACGGTGGCCGCACCCCAAATAATGAGATCTCATCGAGCCTGTACCTGCTGACCATGGATAGCCGTGGCTGCAATCGCAAACTGACCTTGTGCTGCAAAGAGAAAGAACTGGTGGGGGAAGTGCCGGGGGCCAGATACGGCCACACAATGTGCATGGTTCAAAGCCGTGGGAAGACAGCTTGTGTATTGTTTGGGGGTAGATCCTACATGCCTGCAGGAGAGCGGACCACAGAGAGCTGGAACAGCGTCGTCGACTGTCCTCCTCAGGTGTTCCTGTTTGACTTGGAGTTTGGCTGCTCCTCTGCTCACACTTTACCCGAGCTCAGCGATGGGCAGTCTTTCCATTTGGCCATTGCCAGAGAAGACTGTGTCTACTTCCTCGGGGGTCACTCACTCGCCTCTGACTCCCGCCCCCCTCGACTCTTTCGCCTGCGTGTTGAGCTTCTGCAGGGCAGCCCCTTGCTTTCCTGTGAGACTCTAGACACTGGCATATCCATCTCCAGTGCCATAATCACCCGTACAGGTCCCAGTCACAGATATATCATCTTAGGTGGGTATCAGTCAGACTCTCAGAAGAGGATGGAGTGCGGSACTGTGATTCTGGATGAGAAAGGGATCCATTTTGAGCCCTTGGAACCACCCAAGTGGACCCCAGATATCATTCATAGTCGCACT
		</sequence>
		<sequence>
			<taxon idref="Microcanthus_strigatus_AMS__I41866_017_E_Australia_MstrTw001"/>
			NNNTCAGTGGATGACTCCCTGGCTGACACCATCACTCGGCGGTTTCGCTATGATGTGGCACTGGCGTCAGCATTAAAGGATCTGGAGGAGGACATCATGGAGGGGCTGAGAGAGAGTGGGATGGAAGACAGTGCTTGCACCTCAGGCTTCAGTGTCATGATCAAGGAATCTTGTGATGGCATGGGCGATGTCAGCGAGAAGCACGGTGGAGGACCAATTGTTCCTGAGAAAGCCGTGCGCTTCTCTTTCACTGTTATGTCTGTCTCTGTCCTGGCAGACGATGAGGAAGAAGAGGTTACCATCTTCACTGAGCCAAAGCCAAACTCAGAACTGTCCTGCAAACCCCTTTGCCTGACTTTTGTGGATGAGTCAGACCATGAGACACTCACAGCTGTCCTGGGGCCTATAGTTGCAGAGCGTAATGCAATGAAAGAGAGCAGGCTCATCCTATCCATCGGTGGACTAGCTCGCTCCTTCCGCTTCCACTTCAGAGGCACGGGATACGATGAGAAGATGGTGCGTGAGATGGAGGGCCTTGAGGCCTCGGGGTCCACCTATGTCTGCACTCTTTGTGACTCCGGTCGGGCAGAAGCCTCTCAAAACATGGTGCTGCACTCCGTCACCCGCAGTCATGAAGAGAACCTAGAACGTTATGAAATATGGAGAACCAATCCCTTTTCTGAGTCTGCAGATGAGCTGCGAGACAGAGTCAAAGGGGTCTCTGCCAAGCCCTTCATGGAGACCCATCCCACGCTTGATGCATTGCACTGTGACATTGGCAATGCCACTGAGTTCTACAAAATCTTCCAGGACGAGATCGGGGAGGTGTACCAAAAGGTCAACCCCAGCCGGGAGGAACGGCGCAGCTGGAGGGCAGCCCYAGATAAACANNNGAATCATGCTACCTTTCCCCGTTTNGCNNATNAGCTGTTTGCCGYGTCGACCCCTATGACGGGCTTCCAGAGAGTTATYTCATCCACGGTGGCCGCACCCCAAATAACGAGATCTCATCGAGCCTGTACCTGCTGACCATGGACAGCCGTGGCTGCAATCGCAAACTGACCTTGCGCTGCAAAGAGAAAGAACTGGTGGGGGAGGTGCCGGGAGCCAGATATGGCCACACAATGAGCATGGTTCAAAGCCGTGGGAAGACAGCTTGTGTATTGTTTGGGGGTAGATCCTACATGCCTGCAGGAGAGCGGACCACAGAGAGCTGGAACAGCGTCGTTGACTGTCCTCCTCAGGTGTTCCTGTTTGACTTAGAGTTTGGTTGCTCCTCTGTTCACACTTTGCCCGAGCTCTGCAGTGGACAGTSTTTCCATTTGGCCTTTGCCAGAGAAGACTGTGTCTACTTCCTTGGGGGTCACTCGCTCACCTCTGACTCCCGCCCCCCTCGTCTCTTTCGCCTGCGCGTTGAGCTTCTGCAGGGCAGCCCCTTGCTTTCCTGTGAGACACTAGACACTGGTATATCCGTCTCCAGTGCCATAATCACCCGCACAGGTCCCAATCACAGATATATCATCTTAGGTGGGTATCAGTCAGACTCCCAGAAGAGGATGGAGTGCAGCACTGTGATTCTGGATGANAAAGGGATCCAGTTTGAGCCCTTGGAACCACCAAAGTGGACCCCAGATATCATCCATAGTCGCACT
		</sequence>
		<sequence>
			<taxon idref="Nannoperca_obscura_NCBI"/>
			NNNTCTGTGGATGACGCTGCAGCTGACACCATCACTCGGCGGTTTCGCTATGATGTGGCACTGGTGTCAGCATTAAAGGATCTGGAGGAGGACATCATGGAGGGACTGAGAGAGAGTGGGATGGAAGACAGTGCTTGCACCTCAGGCTTCAGTGTCATGATCAAGGAATCTTGTGATGGCATGGGTGATGTCAGTGAAAAGCACGGTGGAGGACCAGTTGTTCCTGAGAAGGCTGTACGTTTCTCTTTCACTGTTATGTCTGTCTCTGTTCTGGCAGATGAGGAGGAGGAAGAGGTTACCATCTTCACTGAGCCAAAGCCAAATTCAGAACTGTCCTGTAAGCCCCTTTGTCTGACATTTGTGGATGAGTCAGACCATGAGACACTAACAGCTGTCTTGAGCCCTATAGTTGCAGAGCGTAATGCAATGAAAGAGAGCAGGCTCATCCTCTCACTCGGTGGACTACTTCGCTCCTTCCGCTTCCACTTCAGAGGCACGGGATACGATGAGAAGATGGTGCGTGAGATGGAGGGCCTTGAGGCCTCAGGGTCCACCTATATCTGTACCCTTTGTGACTCCAGTCGGGCAGAGGCCTCTCAAAACATGGTGCTACACTCCGTCACCCGCTGTCATGAAGAAAACCTAGAACGTTATGAAATATGGAGAACCAACCCCTTTTCTGAGTCTGTAGATGAGCTGCGAGACAGAGTCAAAGGTGTCTCTGCCAAGCCCTTCATGGAGACCCATCCCACACTGGATGCATTACACTGTGACATTGGAAATGCCACTGAGTTCTACAAAATTTTCCAGGATGAGATTGGGGAGGTGTACCAAAAGGTCAACCCCAGCCGGGAGGAACGGCGCAGCTGGAGGGCAGCTCTAGATAAACANNNGACTCATGCTACCTTCCTCCATTACGTTGTCCAGCTGTTTGCCGCCTCGACCCCTATGACGGGCTTCCAGAGAGTTATCTCATTCATGGTGGCCGCACCCCAAATAATGAGATCTCATCAAGCCTGTATCTGTTGACCATGGATAGCCGTGGCTGCAATCGTAAGCTGACCGTGCGCTGCAAAGAGAAAGAACTGGTGGGAGAAGTGCCAGGGGCCAGATACGGCCACACAATGAGCATGGTTCAAAGCCATGGGAAGACAGCTTGTGTATTGTTTGGGGGTAGATCCTACATGCCAGCAGGAGAGCGAACCACAGAGAGCTGGAACAGCGTAGTTGACTGTCCTCCTCAGGTGTTCCTGTTTGACTTGGAGTTTGGTTGCTCCTCTGCTCACACTTTACCTGAGCTCAGTGATGGACAGTCTTTCCATTTGGCCCTTGCCAGAGAAGACAGTGTCTACTTCCTCGGGGGTCACTCACTCACCTCTGACTCCCGCCCTCCTCGACTCTTTCGCCTGCGTGTTGAACTTCTGCAGGGCAGCCCTTTGCTTTCCTGTGAGACTTTTGACACTGGCATATCCATCTCTAGTGCCATAATCACACGTACAGGTCCCACTCACAGATATGTAATCTTAGGTGGGTATCAGGCAGACTCTCAGAAGAGGATGGAGTGCAGCACTGTGATTTTGGATGAAAAAGGGATCCACTTTGAGCCCCTGGAGCCACCAAAGTGGACCCCAGATGTCATCCATAGTCGCACT
		</sequence>
		<sequence>
			<taxon idref="Neoscorpis_litophilus_no_voucher_W_Indian_Ocean_NlitPo001"/>
			NNNTCGGTGGACGACTCCACAGCTGACACCATCACTCGGCGGTTTCGCTATGATGTGGCACTGGTGTCAGCGTTAAGGGATCTGGAGGAGGACATCATGGAGGGGCTGAGAGAGAGTGGGATGGAAGACAGTGCTTGCACCTCAGGCTTCAGTGTCATGATCAAGGAATCTTGTGATGGCATGGGCGATGTCAGCGAGAAGCACGGTGGAGGACCAGTTGTTCCTGAGAAAGCTGTACGTTTCTCTTTTACTGTTATGTCTGTCTCTGTCCTGGCAGACGATGACGAGGAAGAGGTTACCATCTTCTCTGAGCCAAAGCCAAACTCAGAACTGTCCTGCAAGCCCCTTTGCCTGACGTTTGTGGATGAGTCAGACCATGAGACACTCACAGCTGTCCTGGGGCCTATAGTTGCAGAGCGTAATGCAATGAAAGAGAGCAGGCTCATCCTATCTGTGGGTGGATTAGCTCGCTCCTTCCGCTTCCACTTCAGAGGCACGGGATACGATGAGAAGATGGTGCGTGAGATGGAGGGCCTTGAGGCCTCAGGGTCCACCTATATCTGCACTCTTTGTGACTCCAGTCGGGCAGAGGCCTCTCAAAACATGGTGCTACACTCCGTCACCCGCAGTCATGAAGAGAACCTAGAGCGTTACGAAATATGGAGAACCAACCCCTTCTCTGAGTCTGTAGATGAGCTGCGAGACAGAGTCAAAGGGGTGTCTGCCAAGCCCTTCATGGAGACCCATCCCACGCTTGATGCATTGCACTGTGACATTGGCAATGCCACTGAGTTCTACAAAATCTTCCAGGACGAGATAGGGGAGGTGTACCAAAAGGTCAACCCTAGCCGGGAGGAACGGCGCAGCTGGAGGGCAGCCCTAGATAAACANNNGACTCATGCTACCTTCCTCCGTTACGCTGTCCAGCTGTTTGCCGCCTTGACCCCTATGACGGGCTTCCAGAGAGTTATCTCATCCACGGTGGCCGCACCCCAAATAATGAGATCTCATCGAGCCTGTACCTTCTGACCATGGACAGCCGTGGCTGCAATCGCAAACTGACCTTGCGCTGCAAAGAGAAAGAACTAGTGGGAGAAGTGCCAGGGGCCAGATACGGCCACACAATGAGCATGATTCAAAGCCGTGGGAAGACAGCTTGTGTATTGTTTGGGGGTAGATCCTACATGCCAGCAGGAGAGCGGACCACAGAGAGCTGGAACAGTGTCGTCGACTGTCCTCCTCAGGTGTTGTTGTTTGACTTGGAGTTTGGTTGCTCCTCTGCTCACACTTTGCCCGAGCTCAGCGATGGACAGTCTTTCCATTTGGCCCTTGCCAGAGAAGACTGTGTCTACTTCCTCGGGGGTCACTCGCTCACCTCTGACTCCCGCCCCCCTCGACTCTTTCGTCTGCGTGTTGAGCTTCTGCAGGGCAGCCCCTTGCTTTCCTGTGAGACTCTAGACACTGGCATATCCATCTCCAGTGCCATAATCACCCGTACAGGTCCCAATCACAGATATATCATCTTAGGTGGGTATCAGTCTGACTCCCAGAAGAGGATGGAGTGCAGCACTGTGATTCTGAATGAGAAAGGCATCCNCTTTGAGGCCTTAGAACCACCCAAGTGGACCCCAGATATCATCCATAGTCGCACG
		</sequence>
		<sequence>
			<taxon idref="Oplegnathus_punctatus_NCBI"/>
			NNNTCGGTGGATGACTCCCCAGCTGACACCATCACTCGGCGGTTTCGCTATGATGTGGCACTGGTGTCAGCATTAAAGGATCTGGAGGAGGACATCATGGAGGGGCTGAGAGAGAGTGGGATGGAAGACAGTGCTTGCACCTCAGGCTTCAGTGTCATGATCAAGGAATCTTGTGATGGCATGGGCGATGTCAGTGAGAAGCACGGTGGAGGACCAGTTGTTCCTGAGAAAGCTGTGCGCTTCTCTTTCACTGTTATGTCTGTCTCTGTCCTGGCAGATGATGAGGAGGAAGAGGTTACCATCTTTTCTGAGCCAAAGCCAAACTCAGAATTGTCCTGCAAGCCCCTTTGCTTGACATTTGTGGATGAGTCAGACCATGAGACACTCACAGCTGTTCTGGGGCCTATAGTTGCAGAGCGTAATGCAATGAAAGAGAGCAGGCTCATCCTATCCATGGGTGGACTAGCTCGCTCCTTCCGCTTCCACTTCAGAGGCACGGGATACGATGAGAAGATGGTGCGTGAGATGGAGGGCCTTGAGGCCTCAGGGTCCACCTATGTCTGCACTCTTTGTGACTCCAGTCGGGCAGAGGCCTCTCAAAACATGGTGCTACACTCCGTCACCCGCAGTCATGAAGAGAACCTGGAACGTTATGAAATATGGAGAACCAACCCCTTTTCTGAGTCTGTAGATGAGCTGCGAGACAGAGTCAAAGGGGTCTCTGCCAAGCCCTTCATGGAGACTCATCCCACACTTGATGCATTGCACTGTGACATTGGCAATGCCACTGAGTTCTACAAAATCTTCCAGGATGAGATCGGGGAGGTGTACAAAAAGGTCAACCCCAGCCGCGAGGAACGGCGCAGCTGGAGGGCAGCCCTAGATAAACANNNGACTCATGCTACCTTCCTCCATTACGCTGTCCAGCTATTTGCCGCCTCGACCCCTATGATGGGCTTCCAGAGAGTTATCTCATCCATGGTGGCCGCACCCCAAATAATGAGATCTCATCGAGCCTGTACCTGCTGACCACGGACAGCCGTGGCTGCAATCGCAAACTGACCTTGTGCTGCAAAGAGAAAGAACTGGTGGGGGAAGTGCCAGGGGCCAGATACGGTCACACAATGAGCATGGTTCAAAGCCGTGGGAAGACAGCTTGTGTATTGTTTGGGGGTAGATCCTACATGCCTGCAGGAGAGCGGACCACAGAGAGCTGGAACAGCGTCGTCGACTGTCCTCCTCAGGTGTTCCTGCTTGACTTGGAGTTTGGTTGCTCCTCTGCTCACACTTTACCTGAGCTCAGCGATGGACAGTCTTTCCATCTGGCCCTTGCCAGAGAAGACTGTGTCTACTTCCTCGGGGGTCACTCGCTCACCTCTGACTCCCGCCCCCCTCGACTCTTTCGCCTGCGTGTTGAGCTTCTGCAGGGCAGCCCCTTGCTTTGCTGTGAGACTCTAGACACTGGCATTTCCATCTCCAGCGCCATAATCACCCRTACGGGTCCCAATCACAGATATATCATCTTAGGTGGGTATCAGTCAGATTCTCAGAAGAGGATGGAGTGCAGCACTGTGATTCTGGATGAGAAAGGGATCCACTTTGAGCCCTTGGAACCACCCAAGTGGACCCCAGATATCATCCATAGTCGCACT
		</sequence>
		<sequence>
			<taxon idref="Oplegnathus_woodwardi_NMNZ__P042395_New_Zealand_OwooNZ001"/>
			NNNTCGGTGGATGACTCCCTAGCTGACACCATCACGCGGCGGTTTCGCTATGATGTGGCACTGGTGTCAGCATTAAAGGATCTGGAGGAGGACATCATGGAGGGGCTGAGAGAGAGTGGGATGGAAGACAGTGCTTGCACCTCAGGCTTCAGTGTCATGATCAAGGAATCTTGTGATGGCATGGGCGATGTCAGCGAGAAGCACGGTGGAGGACCAGTTGTTCCTGAGAAAGCTGTGCGCTTCTCTTTCACTGTTATGTCTGTCTCTGTCCTGGCAGACGATGAGGAGGAAGAGGTTACCATCTTCTCTGAGCCAAAGCCAAACTCAGAACTGTCCTGCAAGCCCCTTTGCCTGACGTTTGTGGATGAGTCAGACCATGAGACACTCACAGCTGTCTTGGGGCCTTTAGTTGCAGAGCGTAATGGAATGAAAGAGAGCAGGCTCATTCTACCCATGGGTGGACTAGCTCGCTCTTTCCGCTTCCACTTCAGAGGCACCGGATACGATGAGAAGATGGTGCGTGAGATAGAGGGCCTCGAGGCATCAGGGTCCACCTATGTCTGCACTCTTTGTGACTCGAGTCGGGCAGAGGCCTCTCAGAACATGGTGCTACACTCCGTCACCCGCAATCATGAAGAGAACCTAGAACGTTATGAAATATGGAGAACCAACCCCTTTTCTGAGTCTGTAGATGAGCTGCGAGACAGAGTCAAAGGGGTCTCTGCCAAGCCCTTCATGGAGACCCATCCCACGCTTGATGCATTGCACTGTGACATTGGCAATGCCACTGAGTTCTACAAAATCTTCCAGGACGAGATCGGGGAGGTGTACCAAAAGGTCAACCCCAGCCGGGAGGAACGCCGCAGCTGGAGGGCA--------------NNNGATTCATGCTACCTTCCTCCGTTACGCTGTCCATCTGTTTGCCGCCTCGACCCCTATGACGGGCTTCCAGAGAGTTATCTCATCCATGGTGGCCGCACCCCAAATAATGAAATCTCATCTAGCCTGTACCTGCTGACCATGGACAGCCGTGGCTGCAATCGCAAACTGACCTTGTGCTGCAAAGAGAAAGAACTGGTGGGGGTAGTGCCAGGGGCCAGATACGGCCACACAATGAGCATGGTTCAGAGCCGTGGGAAGACAGCTTGTGTATTGTTTGGGGGTAGATCCTACATGCCTGCAGGAGAGCGGACCACAGAGAGCTGGAACAGCGTCGTCGACTGTCCTCCTCAGGTGTTCCTGCTTGACTTGGAGTTTGGTTGCTCCTCTGCTCACACTTTACCCGAGCTCAGCGATGGACAGTCTTTCCATTTGGCCCTTGCCAGAGAAGACTGTGTCTACTTCCTCGGGGGTCACTCGCTCACCTCTGACTCCCGCCCCCCTCGACTCTTTCGCCTGCGTGTTGAGCTTCTGCTGGGCAGCCCCTTGCTTTCCTGTGAGACTCTAGACACTGGCATTTCCATCTCCAGTGCCATAATCACGCGCACAGGTCCCTGTAACAGATATATCATCTTAGGTGGGTATCAGTCAGACTCTCAGAAGAGGATGGAGTGCAGCACTGTGATTCTGGATGAGAAAGGGATCCACTTTGAGCCCTTGGAACCACCCAAGTGGACCCCAGATATCATCCATAGTCGAACT
		</sequence>
		<sequence>
			<taxon idref="Platax_orbicularis_NCBI"/>
			NNN------------GCCCCAGCTGACACCATCACTCGGCGGTTTCGCTATGATGTGGCACTGGTGTCAGCATTAAAGGATCTGGAGGAGGACATCATGGAGGGGTTGAGAGAGAGTGGGATGGAAGACAGTGCTTGCACCTCAGGCTTCAGTGTCATGATCAAAGAATCTTGTGATGGCATGGGCGATGTGAGCGAGAAGCACGGTGGAGGACCGGTTGTTCCTGAGAAGGCTGTGCGTTTCTCGTTCACTGTTATGTCAATCTCTGTCCTGGCAGATGAGGAGGAGGAAGAGGTTACCATCTTCAGGGAGTCAAAGCCAAACTCAGAACTGTCCTGTAGGCCCCTTTGCCTGATGTTTGTGGATGAGTCAGACCATGAGACACTCACAGCCATCCTGTGGCCTATAGTTGCAGAGCGTAACGCAATGAAAGAGAGCAGGCTCATCCTACCCATTGGCGGACTACTTCGCTCCTTCCGCTTTCACTTCAGAGGCACAGGATATGATGAGAAGATGGTGCGTGAGATGGAGGGCCTTGAGGCCTCAGGGTCCACCTATGTCTGCACGCTTTGTGACTCCAGTCGGGCAGAGGCCTGTCAAAACATGGTGCTACACTCCATCACACGCAGTCACGAAGAGAACCTAGAACGTTATGAAATATGGAGAACCAACCCCTTTTCTGAGTCAGTAGATGAGCTGAGAGACAGAGTCAAAGGGGTCTCTGCCAAGCCCTTCATGGAGACTCATCCCACACTAGATGCATTACACTGTGACATAGGCAATGCCATTGAGTTCTACAAAATCTTCCAAGATGAGATCGGGGAGATGTACCAAAAGGTCAACCCCAGCCGTGAGGAGCGGCGCAGCTGGAGGGCAGCCCTCGATAAACANNNGACTCATGCTACCTTCCTCCATTACGCTGCCCAGCTGTTTGCCGCCTCGACCCCTATGATGGTCTTCCAGAGAGTTATCTCATCCATGGTGGCCGCACCCCAAATAATGAGATCTCATCAAGCCTGTATCTGCTGACCATGGATAGCCGGGGCTGTAATCGTAAATTGACTTTGTGCTGCAAAGAGAAAGAACTAGTGGGAGAGGTGCCAGGGGCCAGATATGGTCATACATTGAGCATGATTCAAAGCCGAGGGAAGACAGCTTGCGTATTGTTTGGGGGTAGATCCTACATGCCTGCAGGAGAGCGTACCACAGAGAACTGGAACAGTGTGGTCGACTGTCCTCCTCAGGTGTTCCTGTTTGACTTGGAGTTTGGCTGCTCCTCTGCGCACACTTTACCTGAGCTCAGTGATGGGCAGTCTTTCCATTTGGCCCTTGCCAGAGAGGATTGTGTCTACTTCCTCGGGGGTCACTCACTCACCTCTGACTCCCGCCCCCCTCGACTATTTCGCCTGCGTGTTGAGCTTCTGCAGGGCAGCCCCTTGCTTTCGTGTGAGACTCTAGACACTGGCATATCCATCTCTAGTGCCATAATCACCCGTACAGGTCCTTCTCACAGATATATTATCTTAGGTGGTTATCAGTCAGACTCCCAGAAGCGAATGGAGTGCAGTACTGTGATTCTCAATGAGAAAGGGATCCACTTTGAGCGCTTGGAACCACCCAAGTGGATCCCAGATATCATCCATAGTCGCACT
		</sequence>
		<sequence>
			<taxon idref="Rhynchopelates_oxyrhynchus_NCBI"/>
			NNNTCGGTGGATGACTCCACAGCTGACACCATCACTCGACGGTTTCGTTATGATGTGGCACTGGTGTCAGCATTAAAGGATCTGGAGGAGGACATCATGGAGGGGCTGCGAGAGAGCGGGATGGAAGACAGTGCTTGTACCTCGGGCTTCAGTGTCCTGATCAAGGAATCGTGTGACGGCATGGGCGATGTCAGTGAAAAGCATGGTGGAGGACCACTTGTTCCCGAGAAAGCTGTGCGGTTCTCTTTCACTATTATGTCTGTCACTGTCCTGGCTGACGAGGAGGAGGAAGAGGTTACCATCTTCTCTGAGCCAAAGCCGAACTCAGAGCTGTCCTGCAAGCCCCTCTGCCTGACGTTTGTGGATGAGTCAGACCACGAGACACTCACTGCTGTCCTGGGGCCGATAGCTGCGGAGCGTGATGCAATGAAAGAGAGCAGGCTCATCCTATCCATTGGCGGGTTAGCTCGCTCCTTCCGCTTCCACTTTAGGGGCACGGGATACGATGAGAAGATGGTCCGCGAGATGGAGGGCCTCGAGGCTTCAGGATCCACCCATATCTGCACTCTCTGTGACTCCAGTCGGTCAGAGGCCTCTCAAAACATGGTGCTACACTCCATCACTCGCAGTCATGAGGAGAACCTAGAACGTTATGAAATATGGAGAACCAACCCCTTTTCTGAGTCTGCAGAGGAGTTGCGGGACAGAGTCAAAGGGGTCTCTGCCAAGCCCTTCTTGGAGACCCATCCCACGATCGATGCATTGCACTGTGACATCGGCAATGCCACCGAGTTCTACAAAATCTTCCAGGATGAGATTGGGGAGGTGTACAAAAAGGTCAACCCAAGCCGGGAGGAACGGCGCAGCTGGAGGGCAGCCCTCGATAAACANNNGACTCATGCTACCTACCTCCGTTACGCTGCCCAGCTGTGTGCCGTCTGGACCCCTATGATGGGCTTCCAGAGAGTTATCTCATCCACGGTGGACGCACCCCAAATAATGAAATCTCATCGAGCCTCTACCTGCTGACCATGGACAGCCGGGGCTGCAATCGCAAACTGACCTTGCGCTGCAAAGAGAGAGAGCTAGTGGGGGAAGTGCCCGGGGCCAGATACGGCCACACAATGAGCATGGTTCAAAGCCATGGGAAGACAGCTTGTGTATTGTTTGGGGGTAGATCCTACATGCCTGCAGGAGAGCGAACCACAGAGAGCTGGAACAGCGTCGTCGACTGTCCTCCTCAGGTGTTCCTGTTTGACTTAGAGTTCGGTTGCTCCTCTGCTCACACGTTACCTGAGCTCAGTGATGGTCAGTCTTTCCATTTGGCCCTTGCCAGAGGAGACTGCGTCTACTTCCTCGGGGGTCACTCACTCACCTCTGACTCCCGCCCCCCTCGACTCTTTCGCCTGCGTGTTGAGCTCCTGCAGGGCAGCCCCTTGCTTTCCTGTGAGACTCTTTACACTGACACATCCATCTCAAGTGCCATAATCACACGCACAGGTCCCAGTCACAGATATATCATCTTAGGCGGGTATCGGTCAGACTCACAGAAGAGGATGGAGTGCAGCACTGTGGTTCTGGATGAGAAAGGGATCCACTTTGAGCCCTTGGAACCACCCAAGTGGACCCCAGATATCATCCACAGTCGTACT
		</sequence>
		<sequence>
			<taxon idref="Scatophagus_argus_NCBI"/>
			NNNTCAGTGGATGACTCCCCAGCTGACACCATCACTCGGCGGTTTCGCTATGATGTGGCACTGGTGTCAGCATTAAAGGATCTGGAGGAGGACATCATGGATGGGCTGAGAGAGAGAGGGATGGAAGACAGTACTTGCACCTCAGGCTTCAGTGTCATGATCGAGGAATCTTGTGATGGCATGGGCGATGTCAGCGAGAAGCATGGTGGAGGACCAGCTGTTCCTGAGAAGGCTGTACGTTTCTCTGTCACCATTATGTCTATCTCTGTCTTGGCAGATGATAGGGAGGAAGAGGTTACCATCTTCAGAGAGCCAAAGCCAAACTCAGAACTGTCTTGTAAGCCCCTTTGCCTGATGTTTGTGGATGAGTCAGACCATGAGACACTCACAGCCATCCTGTGGCCTATAATTGCAGAGCGTAACGCAATGAAAGAGAGCAGGCTCATCCTATCCATTGGTGGACTACCTCGCTCCTTCCGCTTTCACTTCAGAGGCACAGGATATGATGAGAAGATGGTGCGTGAGATGGAGGGCCTTGAAGCCTCTGGATCCGCCTATATCTGCACTCTTTGTGATTCCAGTCGGGCAGAGGCCTCTGAAAACATGGTCCTTCATGCAATTACCCGCAGCCATGAAGAGAACCTAGAACGTTATGAAATATGGAGAACCAATCCCTTTTCTGAGTCAGTAGAAGAGCTGCGAGACAGAGTCAAAGGGGTTTCTGCCAAGCCCTTCATGGAGACCCATCCCACACTGGATGCATTGCACTGTGACATAGGCAATGCCACTGAGTTCTACAAAATTTTCCAGGATGAGATTGGGGAGATGTACCAGAAGGTCAATCCAAGCCGAGAGGAGCGGCGCAGCTGGAGGGCAGCCCTAGATAAACANNNGACTCATGTTACCTTCCTCCATTACGTTGTCCAGCTGTTTGCCGCCTTGATCCCTATGATGGGCTTCCAGAGAGTTATCTCATCCATGGTGGCCGCACCCCAAACAATGAGATTTCATCAACCCTGTATCTGCTGACCACGGATAGCCGTGGCTGCAATCGTAAACTAACTTTGTGCTGTAAAGAGAAAGAACTGGTGGGGGATATGCCTGGGGCCAGATATGGCCACACAATGAGCATGGTTCAAAGCCATGGAAAGACAGCTTGTGTCTTGTTTGGGGGAAGATCCTGCATGCCTGCAGGACAGCGGACCACAGAGACCTGGAACAGTGTCGTTGACTGTGCTCCTCAGGTGTTCCTGTTTGATTTAGAGTTTGGTTGCTCCTCTGCACACACTTTGCCTGAGCTCAATGACGGACAGTCTTTCCATTTGGCCCTTGCCAGAGAAGACTGTGTCTACTTCCTTGGGGGTCACTCACTGACCTCTGACTCCCGCCCTCCTCGACTATTTCGCCTGCGCGTTGAGCTTCTGCAAGGCAGTCCCTTGCTTTCTTGTGAGACTCTAGACACTGGTATATCTATCTCTAGTGCTATAATCACCCGTACGGGTCCTACACACAAATATATCATCTTAGGTGGGTATAAGTCAGATTCTCAGAAGAGGATGGAGTGCAGCACAGTGGTACTTGATGAGAAAGGGATCCACTTTGAGCACTTGGAGCCACCTAATTGGATCCCGGATATAGTCCATAGTCGCACT
		</sequence>
		<sequence>
			<taxon idref="Scomber_scombrus_NCBI"/>
			NNNTCAGTGGATGACTCCCCACTTGACACCATCACTCGGCGGTTTCGCTATGATGTGGCACTGGTGTCAGCATTAAAGGACCTGGAGGAGGACATCATGGAGGGGCTGAGACATAATGGGATGGAAGACAGTTCTTGCACCTCAGGCTTCAGTGTTATGATCAAGGAATCTTGTGATGGCATGGGCGATGTCAGTGAAAAGCATGGTGGAGGACCAGTTGTTCCTGAGAAGGCTGTACGTTTCTCTTTTACTATTATGTCTGTCTCTGTCCTGGCAGATGAGGAGGAGGAGGCGGTTACTATCTTCACAGAGCCAAAGCCAAACTCAGAACTGTCCTGTAAGCCCCTTTTCCTGATGTTTGTGGATGAGTCAGACCATGAGACTGTCACAGCTCTCCTTGGGCCTTTAGTTGCAGAGCGTAATGCAATGAAAGAGAGCAGGCTCATCCTTTGCATTGGTGGCCTGGCTCGCTCCTTCCGCTTCCACTTTAGAGGTACGGGATATGATGAGAAGATGGTGCGAGAGATGGAGGGCYTAGAGGCCTCAGGGTCCAGCTATGTCTGCACTCTATGTGATTCCAGTCGGGCAGAGGCATCTGAAAACATGGTGCTACACTCCATCACCCGCTGCCATGAAGAGAACCTTGAACGTTACGAAATATGGAGAACCAACCCCTTTTCTGAGTCTGGAGACGAGCTGCGGGACAGAGTGAAAGGGGTCTCTGCCAAACCCTTCATGGAGATCCAGCCCACGATSGATGCATTACATTGTGACATTGGCAATGCTACAGAGTTCTACAAAATCTTCCAAGACGAAATCGGGGAGGTGTACCGAAAGGGCAATCCCACCCGGGAGGAACGCCGCAGCTGGAGGGCAGCCCTAGATAAACANNNGACTCTTGCTACCTTCCTCCATTACGCTGCCCTGCTGTTTGCCGCCTTGACCCGTATGATGGGCTTCCAGAGAGTTATCTCATCCATGGTGGCCGCACCCCAAATAATGAGATCTCATCAAGCCTGTATATGCTGACCATGGATAGCCGTGGCTGCAATCGCAAACTCACTCTACGCTGCAAAGAGAAAGAACTGGTAGGGGAAGTGCCAGCGGCCCGATATGGCCACACTGTCAGTATGGTTCAGAGCCTCGGGAAGACGGCATGTGTATTATTTGGCGGAAGGTCCTACATGCCGACAGGAGAACGGACCACGGAGAGCTGGAACAGTGTTGTCGACAGTCCCCCTCAGGTGTACCTGTTTGACCTGGAGTTCGGTTGCTGCTCTGTTCACACTTTACCTGAGCTCAGTGATGGACAGTCTTTCCATTTGGCCCTTGCCAGAGAGGACTGTGTCTACATCCTTGGGGGTCACTCACTCACCTCTGACTCCCGCCCACCTCGACTGTTCCGCCTGCGTGTTGAGCTTCTGCAGGGCAGTCCTTTGCTTTCCTGTGAGGCCTTAGAAACTGGTATATCCATCTCTAGTGCCATCATAACTCGTACAGGTCCCAGTCATAAATATATTATCTTAGGGGGGTATCAGTCAAACTCTCAGAAGAGGATGGAATGCAGCATCGTGACTCTGGATGAAAAAGGGATTCACATTGAGCCCCTGGAACCACCCAAGTGGACTCCAGATATCATTCATAGTCGAACT
		</sequence>
		<sequence>
			<taxon idref="Selenotoca_multifasciata_NCBI"/>
			NNNTCAGTGGATGACTCCCCAGCTGACACCATCACTCGGCGGTTTCGCTATGATGTGACACTGGTGTCAGCATTAAAGGATCTGGAGGAGGACATCATGGAGGGGCTGAGAGAGAGAGGGATGGAAGACAGTACTTGCACCTCAGGCTTCAGTGTCATGATCAAGGAATCTTGTGATGGCATGGGCGATGTCAGCGAGAAGCATGGTGGAGGACCAGCTGTTCCTGAGAAGGCTGTACGTTTCTCTGTCACCATTATGTCTATCTCTGTCTTGGCGACCGATAGGGAGGAAGAGGTTACCATCTTCAGAGAGCCAAAGCCAAACTCAGAACTGTCTTGTAAGCCTCTTTGCCTGATGTTTGTGGATGAGTCAGACCATGAGACACTCACAGCCATCCTGTGGCCCATAATTGCAGAGCGTAATGCAATGAAAGAGAGCAGGCTCATCCTATCCATTGGTGGACTACCTCGCTCCTTCCGTTTTCACTTCAGAGGCACAGGATATGATGAGAAGATGGTGCGTGAGATGGAGGGCCTTGAAGCTTCAGGATCCACGTATATCTGCACTCTTTGTGATTCCAGTCGGGCAGAGGCCTCTGAAAACATGGTCCTTCACGCAGTTACCCGCAGCCATGAAGAGAACCTAGAACGTTATGAAATATGGAGAACCAACCCCTTTTCTGAGTCAGTAGATGAGCTGCGAGACAGAGTCAAAGGGGTCTCTGCCAAGCCCTTTATGGAGACCCATCCCACCCTGGATGCATTGCACTGTGACATAGGCAATGCCACTGAGTTCTACAAAATTTTCCAGGATGAGATTGGGGAGATGTACCAGAAGGTCAATCCGAGTCGAGAGGAGCGGCGCAGCTGGAGAGCAGCCCTAGATAAACANNNGACTCATGTTACCTTCCTCCATTACGTTGTCCAGCTGTTTGCCGCCTTGACCCCTATGATGGGCTTCCAGAGAGTTATCTCATCCATGGTGGCCGCACCCCAAATAATGAGATTTCGTCAACCCTGTATCTGCTGACCACGGATAGCCGTGGCTGCAATCGTAAACTAACCTTGTGCTGTAAAGAGAAAGAACTGGTGGGGGATGTGCCTGGGGCCAGATACGGTCACACAATGAGCATGGTTCAAAGCCATGGGAAGACAGCTTGTGTCTTGTTTGGGGGAAGATCCTGTATGCCTGCAGGACAGCGGACCACAGAAACCTGGAACAGTGTTGTCGACTGTCCTCCTCAGGTGTTCCTGTTTGATTTAGAGTTTGGTTGTTCCTCTGCACACACTTTGCCTGAGCTCAACGATGGACAGTCTTTCCATTTGGCCCTTGCCAGAGAAGACTGTGTCTACTTCCTTGGGGGTCACTCACTGACCTCTGACTCCCGCCCTCCTCGATTATTTCGCCTGCGCGTTGAGCTTCTGCAGGGCAGCCCCTTGCTATCTTGTGAGACTCTAGACACTGGAATATCTATCTCTAGTGCTATAATCACTCGTACAGGTCCTGCACACAAATATRTCATCTTAGGTGGGTATAAGTCAGATTCTCAGAAGAGGATGGAGTGCAGCACAGTGGTTCTCGATGAGAAAGGGATCCACTTTGAGCACTTAGAACCACCTAAATGGATCCCAGACATAATCCATAGTCGCACA
		</sequence>
		<sequence>
			<taxon idref="Scorpis_lineolatus_AIM__MA30185_New_Zealand_SlinWh003"/>
			NNNTCGGTGGATGACTCCACAGCTGACACCATCACTCGGCGGTTTCGCTATGATGTGGCACTGGTGTCAGCATTAAAGGATCTGGAGGAGGACATCATGGAGGGGCTGAGAGAGAGTGGGATGGAAGACAGTGCTTGCACCTCRGGCTTCAGTGTCATGATCAAAGAATCTTGTGATGGCATGGGCGATGTCAGCGAGAAGCACGGTGGAGGACCAATTGTTCCTGAGAAAGCTGTACGTTTCTCTCTCACTGTTATGTCTGTCTCTGTCCTGGCAGACGATGAGGAGGAAGAGGTTACCATCTTCACTGAGCCAAAGCCAAACTCAGAACTGTCCTGCAAGCCCCTTTGCCTGACGTTTGTGGATGAGTCAGACCATGAGACACTCACAGCTGTCCTGGGGTCTATAGTTGCAGAGCGTAATGCAATGAAAGAGAGCAGGCTCATCCTATCCATCGGAGGACTAGCTCGCTCCTTCCGCTTCCACTTCAGAGGCACGGGATACGATGAGAAGATGGTGCGTGAGATGGAGGGCCTCGAGGCCTCAGGGTCCACCTATATCTGCACTCTTTGCGACTCCGGTCGGGCAGAGGCCTGCCAAAACATGGTGCTACACTCCGTCACYCGCAGTCATGAAGAGAACCTAGAACGTTACGAAATATGGAGAACCAACCCCTTTTCTGAGTCTGTAGATGAGTTGCGAGACAGAGTCAAAGG------------------------------------------------------------------------------------------------------------------------------------------------------------------------------NNNGACTCATGCTACCTTCCTCCGTTACGCTGTCCAGCTGTTTGCCGCCTCGACCCCTATGACGGGCTTCCAGAGAGTTATCTCATCCACGGTGGCCGCACCCCAAATAATGAGATCTCATCGAGCCTGTACCTGCTGACCATGGATAGCCGTGGCTGTAATCGTAAACTGACCTTGTGCTGCAAAGAGAAAGAACTGGTGGGGGAAGTGCCAGGGGCCAGATACGGCCACACAATGTGCATGGTTCAAAGCCGTGGGAAGACRGCCTGTGTATTGTTTGGGGGTAGATCCTACATGCCTGCAGGAGAGCGGACCACCGAGAGCTGGAACAGCGTCGTCGACTGTCCTCCTCAGGTGTTCCTGTTTGACTTGGAGTTTGGCTGTTCCTCTGCTCACACTTTACCCGAGCTCAGCGATGGACAGTCTTTCCATTTGGCCATTGCCAGAGAAGACTATGTCTACTTCCTCGGAGGTCACTCACTCGCCTCTGACTCCCGCCCCCCTCGACTCTTTCGCCTGCATGTTGAGCTTCTGCAGGGCAGCCCCTTGCTTTCCTGTGAGACTCTAGACACTGGCATATCCATCTCCAGTGCCATAATCACCCGTACAGGTCCCAGTCACAGATATATCATCTTAGGTGGGTATCAGCCAGACTCTCAGAAGAGGATGGAGTGCAGCACTGTGATTCTGGATGAGAAAGGGATCCACTTTGAGCCCTTGGAACCACCCAAGTGGACCCCAGATATCATCCATAGTCGCACT
		</sequence>
		<sequence>
			<taxon idref="Kyphosus_ocyurus_no_voucher_E_Pacific_SocyCl003"/>
			NNNTCGGTGGATGACTCCCCAGCTGACACCATCACTCGGCGNTTTCGCTATGATGTGGCACTGGTGTCAGCATTAAAGGATCTGGAGGAGGACATCATGGAGGGGCTGAGAGAGAGTGGGATGGAAGACAGTGCTTGCACCTCAGGCTTCAGTGTCATGATCAAGGAATCCTGTGATGGCATGGGCGATGTCAGCGAGAAGCATGGTGGAGGACCAGCTGTTCCCGAGAAAGCTGTACGTTTCTCTTTCACTGTTATGTCTGTCTCTGTCCTGGCAGACGATGAGGAGGAAGAGGTTACCATCTTCTCTGAGCCTAAGCCAAACTCAGAACTGTCCTGCAAGCCCCTTTGCCTGACATTTGTGGATGAGTCAGATCATGAGACACTCACAGCTGTCCTGGGGCCTATAGTTGCAGAGCGTAATGCAATGAAAGAGAGCAGGCTCATCCTATCCGTGGGTGGACTAGCTCGCTCCTTCCGCTTCCACTTCAGAGGCACAGGATACGATGAGAAGATGGTGCGTGAGATGGAGGGCCTGGAGGCCTCAGGGTCCACTTATGTCTGCACTCTTTGTGACGCCAGTCGGGCAGAGGCCTCTAAAAACATGGTGCTACACTCCGTCACCCGCGGTCATGAAGAGAACCTAGAACGTTACGAAATATGGAGAACCAACCCCTTTTCTGAGTCTGTAGATGAGCTGCGAGACAGAGTCAAAGGAGTGTCTGCCAAGCCCTTCATGGAGACCCATCCCACGCTTGATGCATTGCACTGTGACATTGGCAATGCCACTGAGTTCTACAAAATCTTCCAGGACGAGATCGGGGAGGTGTACCAAAAGGTCAACCCTAGCCGGGAGGAACGGCGCAGCTGGAGGGCAGCC-----------NNNGACTCATGCTACCTTCCTCCGTTACGCTGTCCAGCTGTTTGCCGCCTTGACCCCTATGATGGGCTTCCAGAGAGTTATCTCATCCACGGTGGCCGCACCCCAAATAATGAGATCTCATCGAGCCTGTACCTGCTGACCATGGACAGCCGTGGCTGCAATCGCAAACTGAACTTGCGCTGCAAAGAGAAAGAGCTGGTGGGGGAAGTTCCAGGGGCCAGATATGGCCACACAATGAGCATGATTCAAAGCCGTGGGAAGACAGCTTGTGTATTGTTTGGGGGTAGATCCTACATGCCAGCAGGAGAGCGGACCACAGAGAGCTGGAACAGCGTCGTCGACTGTCCTCCTCAGGTGTTCCTGTTTGACTTGGAGTTCGGTTGCTCCTCTGCTCACACTTTACCCGAGCTCAGCAATGGACAGTCTTTCCATTTGGCCCTTGCCAGAGAAGACTGTGTCTACTTCGTTGGGGGTCACTCACTCACCTCTGACTCCCGCCCCCCTCGACTCTTTCGTCTGCGCGTTGAGCTTCTGCAGGGCAGCCCCTTGCTCTCCTGTGAGACTCTAGACACTGGCATATCCATCTCCAGTGCCATAATCACCCGTACAGGTCCCAATCACAGATATATCATCTTAGGTGGGTATCAGTCAGACTCCCAGAAGAGGATGGAGTGCAGCACTGTGATTCTGGATGAGAAAGGGATCCACTTTGAGGCCTTGGAACCACCCAAGTGGACCCCAGATATCATCCATAGTCGCACT
		</sequence>
		<sequence>
			<taxon idref="Scorpis_violaceus_AIM__MA30188_New_Zealand_SvioWh001"/>
			NNNTCGGTGGATGACTCCACAGCTGACACCATCACTCGGCGGTTTCGCTATGATGTGGCACTGGTGTCAGCATTAAAGGATCTGGAGGAGGACATCATGGAGGGGCTGAGAGAGAGTGGGATGGAAGACAGTGCTTGCACCTCGGGCTTCAGTGTCATGATCAAAGAATCTTGTGATGGCATGGGCGATGTCAGCGAGAAGCACGGTGGAGGACCAATTGTTCCTGAGAAAGCTGTACGTTTCTCTCTCACTGTTATGTCTGTCTCTGTCCTGGCAGACGATGAGGAGGAAGAGGTTACCATCTTCACTGAGCCAAAGCCAAACTCAGAACTGTCCTGCAAGCCCCTTTGCCTGACGTTTGTGGATGAGTCAGACCATGAGACACTCACAGCTGTCCTGGGGTCTATAGTTGCAGAGCGTAATGCAATGAAAGAGAGCAGGCTCATCCTATCCATCGGAGGACTAGCTCGCTCCTTCCGCTTCCACTTCAGAGGCACGGGATACGATGAGAAGATGGTGCGTGAGATGGAGGGCCTCGAGGCCTCAGGGTCCACCTATATCTGCACTCTTTGCGACTCCGGTCGGGCAGAGGCCTGCCAAAACATGGTGCTACACTCCGTCACCCGCAGTCATGAAGAGAACCTAGAACGTTACGAAATATGGAGAACCAACCCCTTTTCTGAGTCTGTAGATGAGTTGCGAGACAGAGTCAAAGG------------------------------------------------------------------------------------------------------------------------------------------------------------------------------NNNGACTCATGCTACCTTCCTCCGTTACGCTGTCCAGCTGTTTGCCGCCTCGACCCCTATGATGGGCTTCCAGAGAGTTATCTCATCCACGGTGGCCGCACCCCAAATAATGAGATCTCATCGAGCCTGTACCTGCTGACCATGGATAGCCGTGGCTGCAATCGTAAACTGACCTTGTGCTGCAAAGAGAAAGAACTGGTGGGGGAAGTGCCAGGGGCCAGATACGGCCACACAATGTGCATGGTTCAAAGCCGTGGGAAGACAGCCTGTGTATTGTTTGGAGGTAGATCCTACATGCCTGCAGGAGAGCGGACCACCGAGAGCTGGAACAGCGTCGTCGACTGTCCTCCTCAGGTGTTCCTGTTTGACTTGGAGTTTGGCTGTTCCTCTGCTCACACTTTACCCGAGCTCAGTGATGGACAGTCTTTCCATTTGGCCATTGCCAGAGAAGACTGTGTCTACTTCCTCGGGGGTCACTCACTCRCCTCTGACTCCCGCCCCCCTCGACTCTTTCGCCTGCATGTTGAGCTTCTGCAGGGCAGCCCCTTGCTTTCCTGTGAGACTCTAGACACTGGCATATCCATCTCCAGTGCCATAATCACCCGTACAGGTCCCAGTCACAGATATATCATCTTAGGTGGGTATCAGCCAGACTCTCAGAAGAGGATGGAGTGCAGCACTGTGATTCTGGATGAGAAAGGGATCCACTTTGAGCCCTTGGAACCACCCAAGTGGACCCCAGATATCATCCATAGTCGCACT
		</sequence>
		<sequence>
			<taxon idref="Zanclus_cornutus_NCBI"/>
			NNNTTAGTGGATGACTCCCCAGCTGACACCATCACCCGGCGGTTTCGCTACGATGTGGCACTGGTGTCAGCATTAAAGGATATGGAGGAGGACATCATGGAGGGGCTGAGAGAGAATGGGATGGAAGACAGTGCTTGTACCTCAGGTTTCAGTGTCACGATCAAAGAATCTTGTGATGGCATGGGCGATGTCAGCGAGAAGCACGGTGGAGGACCAGTTGTTCCTGAGAAGGCTGTGCGTTTCTCTTTTACTGTTATGTCTGTCTCTGTCCTGGCAGATGGCGAGGAGGAAGAGGTTGCCGTCTTCACAGAGCCAAAGCCAAACTCAGAACTGTCCTGTAAGCCCCTCTGCCTGATGTTTGTGGATGAGTCAGACCGCGAGACACTCACGGCCATCCTATCACCTATAATTGCAGAGCGTAATGCAATGAAAGAGAGCAGGCTCATCCTATCCATTGGTGGGCTACCTCGCTCATTCCGCTTTCATTTTAGAGGCACGGGATACGATGAGAAGATGGTACGTGAGATGGAGGGACTCGAGGCCTCAGGGTCCACCTTTATCTGCACTCTTTGTGACTCCAGCCGGGCAGAAGCATCTCAAAACATGGTGCTACACTCCATCACCCGCAGTCATGAAGAGAACCTTGAACGTTATGAAATATGGAGAACGAACCCCTTTTCTGAGTCTGTAGATGAACTGCGAGACAGAGTCAAAGGGGTCTCTGCCAAGCCCTTCATGGAGACCCATCCCACACTGGATGCATTACACTGTGACATAGGCAATGCCACTGAGTTCTACAAAATCTTCCAGGATGAGATTGGGGAGGTGTACCAAAAGGCCAACCCCAGCCGGGAGGAACGGCGCAGCTGGAGGGCAGCCCTAGATAAACANNN-ACTCATGCTACCTTCCCCCGTTACGTTGTCCAGCTGTGTGTCGTCTTGACCCCTATGACGGGCTCCCGGAGAGTTATCTCATCCATGGTGGCCGCACCCCAAACAATGAGATCTCATCCAGCCTGTATCTGCTGACCATGGATAGCCGTGGCTGCAATCGTAAATTGACCTTGTGTTGCAAAGAGAAAGAACTGGTGGGAGAAGTGCCAGGGGCTAGATACGGCCACACACTGAGCATGGTTCAAAGCCGTGGGAAGACAGCTTGTGTGTTGTTCGGTGGTAGGTCCTACATGCCTGCAGGAGAACGGACCACGGAGACCTGGAACAGTGTCGTTGACTGTCCTCCTCAGGTCTTCCTGTTTGACTTGGAATTTGGTTGCTCCTCTGCGCACACTTTTCCTGAGCTCAGCGATGGACAGTCTTTCCATTTGGCCCTTGCCAGAGAAGACTGTGTCTACTTCCTCGGTGGTCACTCGCTCACATCCGACTCCCGCCCCCCTCGACTCTTTCGCCTACGTGTTGAGCTTCTGCAGGGCAGCCCCTTGCTTTCCTGTGAGACTCTAGAAACTGGCATGTCCATCTCGAGTGCCATAATCACCCGCACAGGTCCTACTCACAAATATATCATCTTAGGTGGGTATAAGTCAGACTCTCAGAAGAGAATGGAGTGCAGCTCTGTGATTCTGGATGAGAAAGGAATCCATTTTGAGCACTTGGAACCACCTAAGTGGATCCCAGATATCATCCATAGTCGCACT
		</sequence>
	</alignment>

	<!-- The sequence alignment (each sequence refers to a taxon above).         -->
	<!-- ntax=47 nchar=2595                                                      -->
	<alignment id="alignment6" dataType="nucleotide">
		<sequence>
			<taxon idref="Atypichthys_strigatus_AMS_I44632_009_Australia_AstrTa003"/>
			N--AGCCCACCAGCTAG---CCCCC----CAAACCAAAAACAA-CACACCAATATAA----ATAACCCCAAAT-TCACTAATACTTATA-TTACACAAACCATTTTACCCCCTTAGTATGGGCGACAG-AAAAGGGACCGTG-GCGCAATAGAGAAAGTACCGCAAGGGAACGCTGAAAGAG-AAGTGAAACACCCCAGT-AAAGCTT-ATAAAGCAGAGATTTAA-CTCGTACCTTTTGCATCATGATTTAGCAAGTAATACCCAAGCAAAGAGTTCTT-TAGTTTGGCTCCCCGAAACTAGGTGAGCTACTCCAAGACAGCCTATT-AATAGGGCAAACCCGTCCCTGTGGCAAAAGGGTGGGAAGAGCTTTGAGTAGAGGTGACAGACCTACCGAACCTAGTTATAGCTGGTTGCCTGAGAATTGGATAGAAGTTCAGCCCCTTCGTTTCTTACCTCACCTTCGTC-----------CAA--CCCCACCCGACGCCCAAAGAAA-CTAAGAGAGTTAGTCAAAGGGGGTACAGCCCCTTTGAAACAAGATACAACTTTACCAGGAGGGTAAAGATCATAAT--AAGTTAAGGTAA-AATGTTCTGGTGGGCCTAAAAGCAGCCACCCCTATAGAAAGCGTTAAAGCTCAGACATA-----CCCCCTACCC-TATTATCCCGATAATTA-AATCTTAACCCCCT-AATCCTACCAGGCCGTCCCATGCA-AACATGGGAGCGACCATGCTAATATGAGTAATAAGAGAGCT-TCCGCCTCTCTCCTTGCACACGTGTAAATCGGAATGGA--CCTACCACCGAACTTTAACGGCCCCAAA-CAAAGAGGGAATTGAACGACAGACCAAACAACCAGAAAA-CCATCCAAC--AGATAACCG-TTACCCCCACACTGGTGTGCCCTT-AAGGAAAGACTAAAAGAAAAAGAAGGAACTCGGC-AAACATATA----AAGCCTCGCCTG-TTTACCAAAAACATCGCCTCTTGC-AAAACTAATGAATAAGAGGTCCCGCCTGCCCTGTGACTATATG-TTTAACGGCCGCGGTATCTTGACCGTGCGAAGGTAGCGCAATCACTTGTCTTTTAAATGGAGACCCGTATGAATGGCATAACGAGGGCTTAGCTGTCTCC-TTTTTCAAGTCAATGAAATTGATCTTCCCGTGCAGAAGCGGGAATAAGACCATAAGACGAGAAGACCCTATGGAGCTTT-AGACACCAAA--GCAGCTCAATGTTAAACAC-CCCTAAA--TAAAGGGCCAAACAAAATGAA--A-CCTGCCCTAATGTCTTTGGTTGGGGCGACCGCGGGGAAACAAAAAACCCCCATGTGGAAT-GGGAACACCC----------T--CTCCT-AAAACAAAGAGCTCCCGCTCTAATGAACAGAACT-TTCTGACCAATC--AGATCCGGCA--ACGCCGATCAACGGACCGAGTTACCCTAGGGATAACAGCGCAATCCCCTTTTAGAGCCCATATNGACAAGGGGGTTTACGACCTCGATGTTGGATC-AGNNN-NNNCTNATGGTGCAGCCGCTATTA-AGGGTTCGTTTNCAAAGGCTTGGTCCTGACTTTACTATCAACTTTAGCCAAACTTACACATGCAAGTATCCGCACCCCCGTGAGAATGCCCT-ACAGTTCCCTGCCCGGGAACAAGGAGCTGGTATCAGGCACA-TTTTGCTAT--AGCCCACGACACCTTGCTTA--GCCACACCCCCAAGGGAACTCAGCAGTGATAGACATTAAGCCATAAGTGAAAACTTGACTTAGTCAA-GGC--TAA--GAGGGCCGGT-AAAACTCG-TGCCAGCCACCGCGGTTATACGAGAGACCCAAGTTGATAGACTCC-GGCGTAAAGAGTGGTTAAGATAAATTTTA------AACTAAAGCCGAACACCCTCAAAGCTGTT-ATACGC-TCCCGAAGGTAAGAAGTCCAATCACGAAAGT
			GGCTTTACACTAACTGAACCCACGAAAGCTATGACACAAACT-GGGATTAGATACCCCACT-ATGCCTAGCCC-TAAACCTTGATAGTAC-AATACACCCA-CTATCCGCCCGGGAACTACGAGCACCAGCTTGAAACCCAAAGGACTTGGCGGTGCTTTAGATCCACCTAGAGGAGCCTGTCCTAGAACCGATAACCCCCG--TCAACCTCACCCTTCCTTGTTTT-CCCCGCCTATATACCGCCGTCGTCAGCTTACCCTGTGAAGG--ACTTATAGTAAGCAAAATTGGCACAGCCCAAAACGTCAGGTCGAGGTGTAGCGTATGGAAGGGGAAGA-GATGGGCTACATTCAGT-AATATAATG-AATACTAATGA-AATACTG-AAACGTACGTC--TGAAGGAGGATTTAGCAGTAAGCAGAAAATAGAGTGTTCCGCTGAAATTGGCCCTGAAGCGCGCACACACCGCCCGTCACTCTCCCCGAATCTAAA---AAT---TTT-ATATAACTAAAATCCTAAA--ATCACAA-AGGGGAGGCAAGTCGTAACATGGTAAGTGTACCGGAAGGTGCACTTGGATAAAAAT
		</sequence>
		<sequence>
			<taxon idref="Balistes_capriscus_NCBI"/>
			N------------------------------------------------------------------------------------------------------------------------------------------------------------------------------------------------------------------------------------------------------------------------------------------------------------------------------------------------------------------------------------------------------------------------------------------------------------------------------------------------------------------------------------------------------------------------------------------------------------------------------------------------------------------------------------------------------------------------------------------------------------------------------------------------------------------------------------------------------------------------------------------------------------------------------------------------------------------------------------------------------------------------------------------------------------------TAAGAGGTCCCGCCTGCCCTGTGACTGTAACGTTTAACGGCCGCGGTATTTTGACCGTGCGAAGGTAGCGCAATCACTTGTCTCTTAAATGGGGACCTGTATGAATGGCATAACGAGGGTTTAACTGTCTCC-TTTCCTAAGTTAATGAAATTGATCCCCCCGTGCAGAAGCGGGGATAAGAACATAAGACGAGAAGACCCTATGGAGCTTT-AGGCAACAAG---CAGATCACACCTAAACAA-CCCTAAT--TAAAGGAAAAAATATACTGAA--C-CCTGTCCTAATGCCTTTGGTTGGGGCGACCGCGGGGAAACAAGAAACCCCCATGTGGAAT-AGGACCACCC-------------GTCCT-CCAAAAAAGAGCCCCCGCTCTAAAAACCAGAA-C-ATCTGACCTTTA--AGATCCGGCA--TTGCCGATCAACGGACCGAGTTACCCTAGGGATAACAGCGCAATCCCCTTATAGAGCCCATATCGACAAGGGGGTTTACGACCTCGATGTTGGATC-AGGAT-ATCCTAATGGTGCAGCCGCTATT--AAGGTTCGTT-NCAAAGGCTTGGTCCTGACTTTTCTATCAGCTCTAACCTAACTTACACATGCAAGTCTCCGCACCCCTGTGAGAATGCCCC-CCAGTTCCCTACTAGGGAACAAGGAGCCGGTATCAGGCACA-ATTCCAGAATTAGCCCAAGACACCTTGCTTA--GCCACACCCCCAAGGGAACTCAGCAGTGACAGACATTAAGCCATGAGTGAAAACTTGACTTAGTTAA-GGTTTTA---GAGGGCCGGT-AAAACTCG-TGCCAGCCACCGCGGTTATACGAGAGGCCCAAGTTGATAGCCACC-GGCGTAAAGAGTGGTTAAGAAATCCATAA----CAAATTAGAGTCGAACGCTTTCAAGGCTGTT-ATACGC-ACCCGAAAGTAAGAAGCACAACAACGAAAGT
			GGCTCTACTAATTCTGAACCCACGAAAGCTAAGGTACAAACT-GGGATTAGATACCCCACT-ATGCCTAGCCT-TAAACATCGATGGCCA-CTTACTTAAA-CCATCCGCCAGGGAACTACGAGCATTAGCTTAAAACCCAAAGGACTTGGCGGTGCTTTAGATCCACCTAGAGGAGCCTGTTCTAGAACCGATAACCCCCG-TTAAACCTCACCTTTCCTTGTTCA-ACCCGCCTATATACCACCGTCGTCAGCTTATCCTGTGAAGG--CCTTTTAATAAGCAAAATTGGCAAAGCCTAAAACGTCAGGTCGAGGTGTAGCGTACGGAAAGGGAAGC-AATGGGCTACATTACCT-GCCCCAGGTAACCACGGACGA-TTTATTG-AAAAATAAATC--CAAAGGAGGATTTAGTAGGTA---------AGAGAAG-------------------------------------------------------------------------------------------------------------------------------------------------------------
		</sequence>
		<sequence>
			<taxon idref="Chaetodipterus_faber_NCBI"/>
			N-------------------------------------------------------------------------------------------------------------------------------------------------------------------------------------------------------------------------------------------------------------------------------------------------------------------------------------------------------------------------------------------------------------------------------------------------------------------------------------------------------------------------------------------------------------------------------------------------------------------------------------------------------------------------------------------------------------------------------------------------------------------------------------------------------------------------------------------------------------------------------------------------------------------------------------------------------------------------------------------------------------------------------------------CGCCTCTTGT--AAACCCACAAATAAGAGGTCCCGCCTGCCCTGTGACTATATG-TTTAACGGCCGCGGTATTTTAACCGTGCGAAGGTAGCGCAATCACTTGTCCTTTAAATGAAGACCTGTATGAATGGCACGACGAGGGCT-AACTGTCTCC-TCCTTCCAGTCAATGAAATTGATCTCCCCGTGCAGAAGCGGGGATACGCACATAAGACGAGAAGACCCTATGGAGCTTT-AGACACTAAG--GCAGACC-ATGTTAAACAC-CCCTAGA--AAAAGGACTAAACTAAATGGC--A-CCTC-CCAGATGTCTTTGGTTGGGGCGACCACGGGG-AACACAAAACCCCCGCATGGATT-GGACACACCA----------C--CTTCT-ACAACTAAGAGCTTCCACTCTAATGAACAGAA-C-TTCTGACCTACA--TGATCCGGCA--ACGCCGATCAACGGACCGAGTTACCCTAGGGATAACAGCGCAATCCCCTTCTAGAGCCCATATCGACAAGGGGGTTTACGACCTCGATGTTGGATC-AGGAC-ATCCTAATGGTGCAACCGCTATTA-AGGGTTCGTTTN---------------------ACTATCAGCTCTAGCTAAATTTACACATGCAAGTATCCGCACCCCGGTGAGAATGCCCT-ACAATTCCCTGCCCGGGAACAAGGAGCTGGTATCAGGCAC--TTACAATATAAAGCCCACGACACCTTGCTTA--GCCACACCCTCAAGGGAACTCAGCAGTGATAAACATTAAGCCATAAGTGAAAACTTGACTCAGTCAA-AGC--TAATCTAGGGTCGGT-AAAACTCG-TGCCAGCCACCGCGGTTATACGAGGGACCCAAGTTGATAGACACC-GGCGTAAAGAGTGGTTAAAACTTATAATT-----AAACTAAAGCCGAACGCCCTCAAAGCTGTT-ATACGC-ATCCGAGAGTAAGAAGCCCAACCACGAAAGT
			AGCTTTACACC-CCTGAACCCACGAAAGCCAGGGTACAAACT-GGGATTAGATACCCCACT-ATGCCTAGCCT-TAAACATTGGCAGCAC-CCCACACCCG-CTGCCCGCCTGGAAACTACGAGCACCAGCTTAAAACCCAAAGGACTTGGCGGTGCTTTAGATCCACCTAGAGGAGCCTGTTCTAGAACCGATACCCCCCG-TTCAACCTCACCCCTCCTTGTTAT-TTCCGTCTATATACCGCCGTCGTCAGCTTACCCTGTGAAGG--CCCAATAGTAAGCAAAATTGGCATAGCCCAG-ACGTCAGGTCGAGGTGTAGC--------AGGGAAGA-AATGGGCTACATTCTCT-GCCACAGAG-AACACGCACGA-CATAATGAAAACAGATGTC-ACAAAGGAGGATTTAGCAGTAAGCAGGAAATAGAGAGTTCCGCTGAAATAGGCCCTTAAGCGCGCACACACCGCCCGTCACTCTCCCCAAGCCTACA---AAA----ACTAAATAACTAAAAACTCACC--ACTGCAATAGGGGAGGCA----------------------------------------------
		</sequence>
		<sequence>
			<taxon idref="Chaetodon_semilarvatus_NCBI"/>
			N-------------------------------------------------------------------------------------------------------------------------------------------------------------------------------------------------------------------------------------------------------------------------------------------------------------------------------------------------------------------------------------------------------------------------------------------------------------------------------------------------------------------------------------------------------------------------------------------------------------------------------------------------------------------------------------------------------------------------------------------------------------------------------------------------------------------------------------------------------------------------------------------------------------------------------------------------------------------------------------------------------------------------------------------CGCCTCTTGC-AAAATTAACGAATAAGAGGTCCCGCCTGCCCTGTGACTATATG-TTTAACGGCCGCGGTATTTTGACCGTGCGAAGGTAGCGCAATCACTTGTCTTTTAAATGGAGACCTGTATGAATGGCATAACGAGGGCCTAACTGTCTCC-TTTTTCAAGTCAATGAAATTGATCTTCCCGTGCAGAAGCGGAAATAACTTCATAAGACGAGAAGACCCTATGGAGCTTT-AGACAAAAGA---CAGACC-ATGTTAAGCAC-CCTCAAA--TAAGAGACCAAACTCGATGTT--T-ACTGCCCTAATGTCTTTGGTTGGGGTGACCGCGGCGAAATAAATAACCCCCGTGTAGAAA-GAGGGCTCAC----------T--CCCTT-CAAATCAAGAGCTCCCGCTCAAACAAACAGAA-T-ATCTGACTAAATA-AGATCCGGCA--ATGCCGATCAACGGACCGAGTTACCCTAGGGATAACAGCGCAATCCCCTTCTAGAGCCCATATCGACAAGGGGGTTTACGACCTCGATGTTGGATC-AGGAC-ATCCTAATGGTGCAGCCGCTATTA-AGGGTTCGTTTN---------------------ACTGTCAGCTATAGCTAAATTTACACATGCAAGTATCCGCGCCCCCGTGAGAATGCCCT--GTAATCTCTGGATGAGATCAAGGAGCTGGTATCAGGCACA-CTTAAATGT--AGCCCACGACGCCTTGCTTA--GCCACACCCCCAAGGGAATTCAGCAGTGATAGATTTTAAGCCATAAGTGAAAACTTGACTTAGTTAA-TGC--TACT-GAGAGTCGGT-AAAACTCG-TGCCAGCCACCGCGGTTATACGAGAGACTCAAGTTGACAGTCATC-GGCGTAAAGAGTGGTTAAGATGTATAAAA-------ACTAGAGCTAAATACCTTCAAAGCTGTT-ATACGT-TCTCGAAGGTAAGAAGCCCAACTACGAAAGT
			GGCTCTACCATATCTGATTCCACGAAAGCTAGGGCACAAACT-GGGATTAGATACCCCACT-ATGCCTAGCCC-TAAACATTGACAGTTA-CTTACACCCA-CTGTCCGCCTGGGAACTACGAGCGCCAGCTTAAAACCCAAAGGACTTGGCGGTGCTTTAGACCCACCTAGAGGAGCCTGTTCTAGAACCGATAATCCCCG-TTAAACCTCACCCTTCCTTGTCAT-TTCCGCCTATATACCACCGTCGTCAGCTTACCCTGTGAAGG---CCAATAGTAAGCGCAATCGGCAATGCCCAAAACGTCAGGTCGAGGTGTAGCGAATGGAAGGGGAAGA-AATGGGCTACATTTACT-AACACAGTA-AATACGGATGATTACCCTG-CAACGAGTATC--TGAAGGAGGATTTAGCAGTAAGCAAAAAGCAGAGTGTTTTGCTGAAATTGGCCCTGAAGCGTGCACACACCGCCCGTCACTCTCTCCGAACTAAAA-------CTTTAAACATAACTAATATGCTATA--ACTGTAA-AGGGGAGGCA----------------------------------------------
		</sequence>
		<sequence>
			<taxon idref="Chaetodon_striatus_NCBI"/>
			N-------------------------------------------------------------------------------------------------------------------------------------------------------------------------------------------------------------------------------------------------------------------------------------------------------------------------------------------------------------------------------------------------------------------------------------------------------------------------------------------------------------------------------------------------------------------------------------------------------------------------------------------------------------------------------------------------------------------------------------------------------------------------------------------------------------------------------------------------------------------------------------------------------------------------------------------------------------------------------------------------------------------------------------------CGCCTCTTGC-AAAATCAACAAATAAGAGGTCCCGCCTGCCCTGTGACTATATG-TTTAACGGCCGCGGTATTTTGACCGTGCGAAGGTAGCGCAATCACTTGTCTTTTAAATGAAGACCTGTATGAATGGCATAACGAGGGCCTAGCTGTCTCC-TTTTTCAGGTCAATGAAATTGATCTCCCCGTGCAGAAGCGGGCATAACTCCATAAGACGAGAAGACCCTATGGAGCTTT-AGACATAAGG---TAGACC-ATGTCTAACAC-CCTCTAA--TAAGAGACTAAACTTAATGTT--C-ACTACCCAAATGTCTTTGGTTGGGGTGACCGCGGCGAAATAAATAACCCCCGTGTAGAAATGAGGGCTCGA----------C--CCCTC-CAAATCAAGAGCTTCCGCTCCAATAAACAGAA-T-ATCTGACTAAATA-AGATCCGGCA--ATGCCGATCAACGGACCGAGTTACCCTAGGGATAACAGCGCAATCCCCTTCTAGAGCCCATATCGACAAGGGGGTTTACGACCTCGATGTTGGATC-AGGAC-ATCCTAATGGTGCAGCCGCTATTA-AGGGTTCGTTTN---------------------ACTGTCAGCTATAGCTAAATTTACACATGCAAGTATCCGCGCCCCTGTGAGAATGCCCT--GTGGTCTCTGAATGAAACCAAGGAGCTGGTATCAGGCACA-CTTAAATGT--AGCCCATGACACCTTGCTTA--GCCACACCCCCAAGGGATTTCAGCAGTGATAGATTTTAAGCCATAAGTGAAAACTTGACTTAGTTAA-TGC--TAAT-GAGAGTCGGT-AAAACTCG-TGCCAGCCACCGCGGTTATACGAGAGACTCAAGTTGACAGCCATC-GGCGTAAAGTGTGGTCAAGATGAATAAAA-------ACTAGAGCTGAATGCCCTCAAAGCTGTT-ATACGC-CTTCGAAGGTAAGAAACCCAACTACGAAAGT
			GGCTCTATTATATCTGATTCCACGAAAGCTAGGGAACAAACT-GGGATTAGATACCCCACT-ATGCCTAGCCC-TAAACATTGACAGTTA-ATTACACCCA-CTGTCCGCCTGGGAACTACGAGCACCAGCTTAAAACCCAAAGGACTTGGCGGTGCTTTAGACCCACCTAGAGGAGCCTGTTCTAGAACCGATAATCCCCG-TTAAACCTCACCCTTCCTTGTCAT-TTCCGCCTATATACCACCGTCGCCAGCTTACCCTGTGAAGG--ACCTACAGTAAGCGCAATCGGCAATGCCCAAAACGTCAGGTCGAGGTGTAGCGAATGGAAGGGGAAGA-AATGGGCTACATTTACT-GATACAGTA-AATACGGATGATTACCCTG-CAACGAGTATC--TGAAGGAGGATTTAGCAGTAAGCAAAAAGCAGAGTGTTTTGCTGAAATTGGCCCTGAAGCGTGCACACACCGCCCGTCACTCTCTCCAAACTAAAA-------TTCTTAACATAACTAATATGCTACA--GCTGTAA-AGGAGAGGCA----------------------------------------------
		</sequence>
		<sequence>
			<taxon idref="Diagramma_picta_NCBI"/>
			NCGTGCCCAACAGCTAG---------CCCAATAATTAAAATCAACAAATACCCATTA----ATAACCCCTAAA-ACACTACACCGCG---CCAAACAAACCATTTTTCCCCCTTAGTATAGGCGATAG-AAAAGGAACTCCT-GAGCAATAGAAAAAGTACCGCAAGGGAATGCTGAAAGAG-AAATGAAACAACCCAGT-AAAGCTGAAAAAAGCAGAGATTTTAACTCGTACCTTTTGCATCATGATTTAGCAAGTA-CACCCAAGCAAAGAGAACTT-TAGTTTGACACCCCGAAACTAAGTGAGCTACTCCAAGACAGCCTATTCATTAGGGCAAACCCGTCTCTGTGGCAAAAGAGTGGGAAGAGCTTCGAGTAGAGGTGACAGACCTACCGAACTTAGTTATAGCTGGTTGCCTGGGAATTGGATAAAAGTTCAGCCCCTTGGCTTCTTCCCTCACCCCTTGT-----------CAA--TCCCACATGACCCCTGAGAAA--CCAAGAGAGTTAATTAAAGGGGGGACAGCCCCTTTAATCAAAGACACAACTTTTACAGGAGGATAAAGATCATAATCAAATCAAAGGTAA-AATGTCCAGGTGGGCCTAAAAGCAGCCATCCTCCCAGAAAGCGTTAAAGCTCAAACATA-----CAACCACCCCTCCCTATCCTGATAATCT-TATCTTAACCCCCT-AGCCCTACCAGGCCGTTCCATGCACGACATGGAAGCGAACATGCTAATATGAGTAATAAGAGAGCC--TCGCCTCTCTCCTCGCACAAGTGTAAATCGGAACGGA--CATTCCACCGAAATTTAACGGGCCCAAA-CAAAGAGGGCATTAGGCAACTAACAAAACAACTAGAAAA-ACACCCATT--ACACAACCG-TTAACCTCACACTGGTGTGCCCCT-AAGGAAAGACTAAAAGAAAAAGAAGGAACTCGGC-AAACACATG----AAGCCTCGCCTG-TTTACCAAAAACATCGCCTCTTGC-AAAAACAATGAATAAGAGGTCCCGCCTGCCCCGTGACCAAAGG-TTTAACGGCCGCGGTATTTTGACCGTGCAAAGGTAGCGCAATCACTTGTCTCTTAAATGGGGACCCGTATGAATGGCATAACGAGGGCTTAGCTGTCTCC-TTTTTCAGGTCAATGAAATTGATCTCCCCGTGCAGAAGCGGGGATACCCACATAAGACGAGAAGACCCTATGGAGCTTT-AGACACCAAG--ACAGACC-ATGTTAAACAC-CCCTAAT--CAAAGGGCCAAACTAAATGGG--TACCTGTCCTAATGTCTTCGGTTGGGGCGACCGCGGGGAAACACAAAACCCCCACGTGGAAA-GGGAGCACAA----------C--CCTCCTACAGCCAAGAGCTTCCGCTCTACTAAACAGAA-C-TTCTGACCT-TA--AGATCCGGCA--AAGCCGATCAACGGACCAAGTTACCCTAGGGATAACAGCGCAATCCCCTTCTAGAGCCCATATCGACAAGGGGGTTTACGACCTCGATGTTGGATC-AGGAC-ATCCTAATGGTGCAGCCGCTATTA-AGGGTTCGTTTNCAAAGGTTTGGTCCTGACTTTATTATCAACTTTAGCTAAACTTACACATGCAAGTATCCGCACTCCTGTGAGAATGCCCT---AGTTTCCTGCTTGGTAACAAGGAGCTGGTATCAGGCACA-ACCCACTCTCAAGCCCATGACACCTTGCTTA--GCCACACCCTCAAGGGAATTCAGCAGTGATAAACATTAAGCCATAAGTGAAAACTTGACTTAGTCAA-AGC--TAA--GAGGGCCGGT-AAAACTCG-TGCCAGCCACCGCGGTTATACGAGAGGCCCAAGTTGATAAGCATC-GGCGTAAGGAGTGGTTAAGACAAATCAAA------TACTAAAGCCGAATACCTTCACAGCTGTC-ATACGCAACACGAAGGCTAGAAGTTCAACTACGAAAGT
			GGCTTTATAATATCTGAACCCACGAAAGCTATGGTACAAACT-GGGATTAGATACCCCATT-ATGCCTAGCCC-TAAATATTGATAGAGA-ACTACACCCA-CTATCCGCCCGGGTACTACGAGCATCAGCTTAAAACCCAAAGGACTTGGCGGTGCTTTAGATCCACCTAGAGGAGCCTGTTCTAGAACCGATAACCCCCG-TTCAACCTCACCCTTCCTTGTTTA-CCCCGCCTATATACCACCGTCGTCAGCTTACCCTGTGAAGG--CCCAACAGTAAGCAGAATTGGCACACCCCAAAACGTCAGGTCGAGGTGTAGCGCATGGAAGGGGAAGA-AATGGGCTACATTCACT-GCATCAGTG-AATACGGATAG-TGCATTG-AAACATGCACT--TGAAGGAGGATTTAGCAGTAAGTAGAAAGCAGAGTGTTCCACTGAAAATGGCCCTGAAGCGCGCACACACCGCCCGTCACTCTCCCCGAGCTCCCC---AAA---ACCCAACTAACTAAAACCAGCACTAGCAATT--AGGGGAGGCAAGTCGTAACATGGTAAGTGTACCGGAAGGTGTACTTGGAATATA--
		</sequence>
		<sequence>
			<taxon idref="Etroplus_maculatus_NCBI"/>
			N--AGCCCAACAGCTAG------------CCAACCACAATCCCCTCAACATAACCCTTTTTATACCCCCTAAT-ACACTCGA---CACACCTAAATAAACCATTCTTCCCCCTTAGTACGGGCGACGG-AAACGGAAACCTATGCGCAATAGAGAAAGTACCGCAAGGGAAAGCTGAAAGAG-TAATGAAATAACCCAGT-AAAGCCAAAAAAAGCAGAGACTCGCCCTCGTACCTTTTGCATCATGATTTAGCTAG-ACCCCCTAAGCAAAAAGAATTT-TAGTTTAAACCCCCGAAACCAGATGAGCTACTCCAAGGCAGCCTAA--AATAGGGCAACCCCGTCTCTGTGGCAAAAGAGTGGGAAGAACTTTGAGTAGAGGTGACAAACCTACCGAATCTGGTTATAGCTGGTTGCCTAAGAACTGAATAGAAGTTCAGCCTTTCTCCTTCTTTTTTCACAAAACCT----------------TAAACATCCAGACATAAAGAAG-CCTAAAGAGTTAGTTAAAGGGGGTACAGCCCCTTTAAAACAAGACACAACTTTTCAAGGAGGGAAAAGATCATAG---ACCTAAAGGTAACCATGTTTAGGTGGGCCTAAAAGCAGCCATCCTAGCAGAAAGCGTTAAAGCTCAAACAT------CTCATAACCCCTTAAATCCCGATAGCCC-TATCTAAACCCCCT-AACATTATTAGGCCTTTCCATGCT-TCCATGGAAGCGATTATGCTAATATGAGTAATAAGAGACAC---AGCATCTCTCCCCGCACACCCATAAATCGGAACGGA--CCCCCCACCGAAAATTAACGGCCCCAAA-AAAAGAGGGCCCTGGGCTTTCAAATAAATAACCAGAAAA-CCACCCACA-ACTTTAGCCG-TTAATCCCACACTGGCGTGCTCTC-CCGGAAAGACTAAAAGAAAAGGAAGGAACTCGGC-AAACCC-------AAGCCTCGCCTG-TTTACCAAAAACATCGCCTCTTGC-CCCCCCCCAGAATAAGAGGTCTCGCCTGCCCTGTGACCATGAG-TTTAACGGCCGCGGTATTTTGACCGTGCAAAGGTAGCGCAATCACTTGTCTTTTAAATGAAGACCTGTATGAATGGCATAACGAGGGCTTAACTGTCTCC-CTTTTCCAGTCAATGAAATTGATCTCCCCGTGCAGAAGCGGGGATTAAAACATAAGACGAGAAGACCCTATGGAGCTTT-AGACAAAGAG---CAGACC-ATGTTAAACAC-ACCTAAA--TAAAGGACAAAACCAATTGGC--C-CCTGCCCTTATGTCTTTGGTTGGGGCGACCGCGGGGAAACAAAAAACCCCCATGTGGACT-GAAGACATTC-------------CTCTTCACAACCAAGAGCCACAGCTCTAAGCAACAGAA-C-ATCTGACCAACA--AGATCCGGCACTAAGCCGATCAACGGACCGAGTTACCCTAGGGATAACAGCGCAATCTCCTTTTAGAGCCCCCATCGACAAGGAGGTTTACGACCTCGATGTTGGATC-AGGAC-ATCCTAATGGTGCAGCCGCTATTA-AGGGTTCGTTTNCAAAGGCTTGGTCCTGACTTTACTGTCAGCTCTGGCTGAACTTACACATGCAAGTCTCCCCGCCCCCGTGAGAATGCCCC-CCAGTTCCCCGCTCGGGAACAAGGAGCTGGTATCAGGCTCA-----ACCCCTCCGCCCATGACACCTTGCTTA--GCCACACCCTCAAGGGACTTCAGCAGTGATAAATATTAAGCTATAAGTGAAAACTTGACTTAGTTAA-AGC--CAAG-ATGGGCCGGT-AAAACTCG-TGCCAGCCACCGCGGTTATACGAGCGGCCCAAGTTGATAGTCCAC-GGCGTAAAGGGTGGTTAGGACAAACCCTT----AAAACTAAAGCCGAACGCTCTCAGAGCTGTT-ATACGC-TTCCGAGAGTAAGAAGCCCTACTACGAAAGT
			GGCTTTACCTT-TCCGACCCCACGAAAGCTGTGAAACAAACT-GGGATTAGATACCCCACT-ATGCCCAGCCC-TAAACTCTGATAGCAT-CTTACACCCG-CTATCCGCCCGGGAACTACGAGCACTAGCTTAAAACCCAAAGGACTTGGCGGTGCTTTAGACCCCCCTAGAGGAGCCTGTTCTAGAACCGATAACCCCCG-ATTAACCTCACCCTCTTTTGCTTT-TTCCGCCTATATACCGCCGTCGTCAGCTTACCCTGTGAAGG--ACAAATAGTAAGCATAACTAGTAAAACCCAAAACGCCAGGTCGAGGTGTAGCACATGAGAGGGGAAGA-AATGGGCTACATTTCCT-GCCCCAGGA-AATCACGAATAATGTGATG-AAACACACATT--AGAAGGAGGATTTAGCAGTAAGTGGAGAATAGAGAGCCCCACTGAAACCGGCCCTGAAGCGCGCACACACCGCCCGTCACTCTCCCCAAACCAAAA---CAT---AA--CAATAAATAATAACCCACA--CTGGTAA-AGGGGAGGCAAGTCGTAACATGGTAAGTGTACCGGAAGGTGCACTTGGAAAAAC--
		</sequence>
		<sequence>
			<taxon idref="Forcipiger_flavissimus_NCBI"/>
			N-------------------------------------------------------------------------------------------------------------------------------------------------------------------------------------------------------------------------------------------------------------------------------------------------------------------------------------------------------------------------------------------------------------------------------------------------------------------------------------------------------------------------------------------------------------------------------------------------------------------------------------------------------------------------------------------------------------------------------------------------------------------------------------------------------------------------------------------------------------------------------------------------------------------------------------------------------------------------------------------------------------------------------------------CGCCTCTTGC-AAAATTAACGAATAAGAGGTCCCGCCTGCCCTGTGACTATGCG-TTTAACGGCCGCGGTATCCTAACCGTGCGAAGGTAGCGTAATCATTTGTCTTTTAAATGAAGACCTGTATGAATGGCATAACGAGGGCTCAACTGTCTCC-TTTTTCCAGTCAATGAAATTGATCTTCCCGTGCAGAAGCGGGAATACTAACATAAGACGAGAAGACCCTATGGAGCTTT-AGATAATAAG--ACAGATC-ATGTCAAGCAC-CCTTACA--AAAAAGGCTAAACTAATTGAG--T-ACTGTCCGAATATCTTTGGTTGGGGCGACCGCGGCGAAACAAAAAACCCCCGCGTGGAAACGAGGGAACCA-------------CCCTC-CAAGCCAAGAGCTCCCGCTCTAATAAACAGAA-C-ATCTGACCTATAA-AGATCCGGCA--ACGCCGATCGACGGACCGAGTTACCCTAGGGATAACAGCGCAATCCCCTTCTAGAGCCCATATCGACAAGGGGGTTTACGACCTCGATGTTGGATC-AGGAC-ATCCTAATGGTGCAGCAGCTATTA-AGGGTTCGTTTN---------------------ACTAACAACTCTAGCTAAATTTACACATGCAAGTATCCGCGCCCCGGTGAGAATGCCCT--TTCCTCCCTACTCGGGAGTGAGGAGCTGGTATCAGGCACT-CTTAAATGA--AGCCCACGACACCTTGCTTAAGGCCACACCCCCATGGGAATCCAGCAGTGATAGACATTAAGCAATAAGTGAAAACTTGACTTAGTTAA-TGC--TTA--CAGGGTCGGT-AAAACTCG-TGCCAGCCACCGCGGTTAGACGAGAGACTCAAGTTGTTAGACATC-GGCGTAAAGAGTGGTTAAGATGTTCTAAA-----AAACTAAAGCCGAACGCCCTCATAGCTGTT-ATACGC-TTCCGAAGGTAAGAAGCCCAACTACGAAAGT
			GGCTTTATTCAATCTGAATCCACGAAAGCTAGGGTACAAACT-GGGATTAGATACCCCACT-ATGCCTAGCCC-TAAACATTGACAGTAT-TTTACATCGA-CTGTCCGCCTGGGAACTACGAGCACCAGCTTAAAACCCAAAGGACTTGGCGGTGCTTTAGACCCCCCTAGAGGAGCCTGTCCTAGAACCGATAATCCCCG-TTAAACCTCACCCTTCCTTGTTCT-TTCCGCCTATATACCACCGTCGCCAGCCTACCCTGTGAAGGATTCAAATAGTGGGCATAACCGGTACAACCCCAAACGTCAGGTCGAGGTGTAGCGTATGGAAGGGGATGA-GATGGGCTACATTCACT-GAGACAGTG-AATACGAATGATCGCTCTG-AAACGAGCATC--TGAAGGAGGATTTAGCAGTAAGCAAAAAGCAGAGTGTTTTGCTGAAGTTGGCTCTGAAGCGTGCACACACCGCCCGTCACTCTCCCCGAATTAACT---------CGGATTATACCTAATACCCCACA--AAAATCA-AGGGGAGACA----------------------------------------------
		</sequence>
		<sequence>
			<taxon idref="Girella_cyanea_AIM_MA30178_New_Zealand_GcyaTh005"/>
			N--AGCCCATCAACTAG----CCCCAATAATAAATAAGAACAA-CTAATAAATATTA----ATAAACCCAAAT-ACACCAACCCCCACACCAAA-CAAACCATTTTTCCCCCTTAGTATGGGCGACAG-AAAAGGAAGCACG-GAGCAATAGAAAAAGTACCGCAAGGGAAAGTCGAAAGAG-ATATGAAATAGACCAGT-AAAGCCTAAATAAGCAGAGACTTAAACTCGTACCTTTTGCATCATGATTTAGCCAGTAATATATAAGCAAAAAGCCATTATAGTTTAATACCCCGAAACTACGTGAGCTACTTCAAGACAACCTACA-AATAGGGTAAACCCGTCCCTGTGGCAAAAGGGTGGGAAGATCTTTGAGTAGAGGTGACAGACCTACCGAACCTAGTTATAGCTGGTTGCCTGAGAATTGGATAGAAGTTCAGCCCCCCAGTTTCTTAACTCACCCCAGTC-----------CAA--CCCCTCCTGATAAAT-AAAGAAACCGAGAGAGTTAGTCAAAGGGGGTACAGCCCCTTTGAAAAAAGACACAACTTTTGCAGAAGGATAAAGATCATAATG---AATAAGGTAA-CATGTTCTGGTGGGCCTAAAAGCAGCCACCCACGTAGAAAGCGTTAAAGCTCAAACATA-----CTACTCCACCCCATTATCCCGACAATTA-AATCTTAATCCCCT-AGCCCTATCAGGCCTTCCCATATC-CATATGGGAGTGACCATGCTAATATGAGTAATAAGAGAGTT-AAAGACTCTCTCCTTGCACATGTGTAAATCGAAATGGA--CCCACCATCGAACTTTAACGGCCCCAAATTAAAGAGGGTAATGAACAACAAACCAAACAACCAGAAAA-TCATCCAAC-AAATACACCG-TTGACCCTACACTGGTGTGCCCCT-AAGGAAAAACTAAAAGGGAAAGAAGGAACTCGGC-AAACACACTATCCAAGCCTCGCCTG-TTTACCAAAAACATCGCCTCTTGC--AAACT-AAAAATAAGAGGTCCCGCCTGCCCTGTGACTATACG-TTTAACGGCCGCGGTATTTTGACCGTGCGAAGGTAGCGCAATCACTTGTCTTTTAAATGGAGACCTGTATGAATGGCATAACGAGGGCTTAGCTGTCTCC-TTTTCCAAGTTAATGAAATTGATCTCCCCGTGCAGAAGCGGGGATACAACCATAAGACGAGAAGACCCTATGGAGCTTT-AGACACCTAATCGCAAGTT-TTGTCCAAAAACCCCTGAA--TAAGAGACCAAACAACTAAA-----CCTGCCCTGATGTCTTTGGTTGGGGCGACCATGAGGAAGCAAAAAACCCTCACGTGGATAAGGAGACA----------------ATCCCTAGAACTAAGAGCCCCCGCTCTAATTAACAGAA-T-TTCTGACCATCC--AGATCCGGCA--ATGCCGATTAACGAACCGAGTTACCCTAGGGATAACAGCGCAATCCCCTTCTAGAGCCCATATCGACAAGGGGGTTTACGACCTCGATGTTGGATC-AGGAC-ATCCTAATGGTGCAGCCGCTATTA-AGGGTTCGTT-NCAAAAGCTTGGTCCTGACTTTACTATCAGCTTTAGCTATACTTACACATGCAAGTATCCGCACCCCGGTGAGAATGCCCTAATAGTTCCCCACCCTGGAACAAGGAGCCGATATCAGGCACA-TATAAAT---AAGCCCACAACATCTTGCTCA--GCCACACCCCCAAGGGAACCCAGCAGTGATAAACATTAAGCCATGAGTGAAAACTCGACTTAGTTAA-AGCTACA---AAGGGTCGGT-AAAACTCG-TGCCAGCCACCGCGGTTATACGAGAGACCCAAGTTGATAAGGTAC-GGCGTAAAGAGTGGTTAAGATTAACTAGA------AACTAAAGTCGAATGCCCTCAAAGCTGTT-ATACGC-CCCCGAAGGTAAGAAGATCGACCACGAAAGT
			GACTTTACACT-ACTGAACCCACGAAAGCTAGGTTACAAACT-GGGATTAGATACCCCACT-ATGCCTAGCCT-TAAACATTGATGGCAC-AATACAGCCA-CCATCCGCCTGGAGACTACGAGCACCAGCTTGAAACCCAAAGGACTTGGCGGTGCTTTAGATCCACCTAGAGGAGCCTGTTCTAGAACCGATAACCCCCG-TTTAACCTCACCCCTCCTTGCTCT-TCCCGTCTATATACCGCCGCCGTCAGCTTACCCTGTGAAGG--ACCAATAGTAAGCAAAATTGGCATAGCCCAAAACGTCAGGTCGAGGTGTAGCTAATGGAGGGGGAAGA-AATGGGCTACATTCACTAGCCCTAGTG-AACACGAACGA-TATACTG-AAATATATATC--CAAAGGAGGATTTAGAAGTAAGTGGGAAACAGAGTGTCCCACTGAAATTGGCTCTAAAGCACGCACACACCGCCCGTCATTCTCCCCGAACT-ATT---TAA---TA--ATATAACTAATTACATTACAAATCATAA-AGGGGAGGCAAGTCGTAACATGGTAAGTGTACCGGAAGGTGCACTTGGAAAAACC-
		</sequence>
		<sequence>
			<taxon idref="Girella_fimbriata_AIM_MA30179_New_Zealand_GfimLa001"/>
			N--AGCCCACTAGCTAG-----CCCAACCACCAATAAAAACAA-CCAACCAATATCC----ACAAACCCAAAA-GCACTAGACCTTGTA-TTAAACAAACCATTTTTCCCCCTTAGTATGGGCGACAG-AAAAGGGACTACG-GAGCTATAGAGGAAGTACCGTAAGGGAACACTGAAAGAG-AGATGACACAGACCAGT-AAAGCCTAAACAAGCAGAGATTTAAACTCGTACCTTTTGCATCATGATTTAGCCAGTAACACATAAGCAAAAAGACATT-TAGTTTAAAACCCCGAAACTACGTGAGCTACTCCAAGACAACCTGTT-AATAGGGTAAACCCGTCCCTGTGGCAAAAGGGTGGGAAGAGCTTTGAGTAGAGGTGACAGACCTACCGAACCTAGTTATAGCTGGTTGCCTAGGAACTGGATAGAAGTTCAGCCTCCTGATTTTTTTATTCACCTTTGTC-----------CAA--CCCCATATGACACCT-AAAGAAACCATGAGAGTTATTCAAAGGGGGTACAGCCCCTTTGAAATAAGATACAACTTTACCAGGAGGATAAAGATCATATTA---ACCAAGGTAA-CATGTTCTAGTGGGCTTAAAAGCAGCCACCCAAATAGAAAGCGTTAAAGCTCAGACATG-----CCACT-CACCCTATTATACCGATAATTA-TATCTTAATCCCCT-AACCTTACTAGGCCTTCCCATGTC-TTCATGGGAGTGACTATGCTAATATGAGTAATAAGAGAGCC-AAAGACTCTCTCCCTGCACACGTGTAAATCGAAATGGA--CTTACCACCGAACCTTAACGGCCCCAAA-CAAAGAGGGTAATGAACAACATACCAAATGACCAGAAGA-TCACTCAAC-AAAACTACCG-TTAACCCCACACTGGTGTGCCCTT-AAGGAAAGACTAAAAGGAAAAGAAGGAACTCGGC-AAACAAATT-TTTAAGCCTCGCCTG-TTTACCAAAAACATCGCCTCTTGC-AAGACTAAAAAATAAGAGGTCCCGCCTGCCCTGTGACAATACG-TTTAACGGCCGCGGTATTTTGACCGTGCGAAGGTAGCGCAATCACTTGTCTTTTAAATGGAGACCTGTATGAATGGCATAACGAGGGCTTAGCTGTCTCC-TCTTCCAAGTCAATGAAATTGATCCCCCCGTGCAGAAGCGGGGATGAAGCCATAAGACGAGAAGACCCTATGGAGCTTT-AGATACTTAAAAGCAGGCC-GTGTCCAAAAACCCTTAAA--TAAAGAACCAAACAGCTAAG-----CCTACCC-AATATCTTTGGTTGGGGCGACCATGAGGAAATAAATAACCCTCACGTGGATTGGGAAGTA-------------C--CTCCCTACAACCAAGAGCCCCCGCTCTAATGAACAGAA-T-TTCTGACCATCC--CGATCCGGCA--ATGCCGATTAACGAACCGAGTTACCCTAGGGATAACAGCGCAATCCCCTTTTAGAGCCCATATCGACAAGGGGGTTTACGACCTCGATGTTGGANN-NGNNC-ATCCTAATGGTGCAGCCGCTATTA-AGGGTTCGTTTNCAAAAGCTTGGTCCTGACTTTACTATCAGCTTTAGCTATAATTACACATGCAAGTATCCGCACCCCGGTGAGAATGCCCTAATAGTTCCCCGCCCGGGAACAAGGAGCTGATATCAGGCACA-TCCTAAG---AAGCCCACAACATCTTGCTCT--GCCACACCCCCAAGGGAACCCAGCAGTGATAAATATTAAGCTATGAGTGAAAACTCGACTTAGTTAA-AGCTATAT--AAGGGCCGGT-AAAACTCG-TGCCAGCCACCGCGGTTATACGAGAGGCCCGAGTTGATAAGCAAC-GGCGTAAAGAGTGGTTAAGATTAATAAAA------CGCTAAAGCCGAATACCCTCAAAGCTGTT-ATACGC-TGCCGAAGGCAAGAAGACCAATCACGAAAGT
			GGCTTTATATT-ACTGAACCCACGAAAGTTAGGACACAAACT-GGGATTAGATACCCCACT-ATGCCTAACCC-TAAACATTGATAGCAC-AATACACCCG-CTATCCGCCCGGAGACTACGAGCATTAGCTTAAAACCCAAAGGACTTGGCGGTGCTTTAGATCCACCTAGAGGAGCCTGTTCTAGAACCGATAACCCCCG-TTCAACCTCACCCTTCCTTGCTTT-TTCCGTCTATATACCGCCGCCGTCAGCTTACCCTGTGAAGG--CCCCATAGTAAGCAAAATTGGCACAGCCTAAAACGTCAGGTCGAGGTGTAGCTTATGGAAGGGGAAGA-AATGGGCTACATTCACTAATTTTAGTG-AACACGAACGA-TGTACTG-AAATACACATC--TAAAGGAGGATTTAGAAGTAAGCAGGAAATAGAGTGTCCCGCTGAAATTGGCTCTAAAGCACGCACACACCGCCCGTCATTCTCCCCGAGCCCACT---AAT---TA--TTATACTTAATTAAATTATCCTTGCATA-AGGGGAGGCAAGTCGTAACATGGTAAGTGTACCGGAAGGTGCACTTGGAAAAACC-
		</sequence>
		<sequence>
			<taxon idref="Girella_punctata_no_voucher_Japan_GmelJa001"/>
			N--AGCCCATCAACTAG----CCCCAATAATAAATAAAAACAA-CTAACCAATATTA----ATAAACCCAAATCACACCAACCCCTACACCAAACCAAACCATTTTTCCTCCCTAGTATGGGCGACAG-AAAAGGAAATACG-GAGCTATAGAAAAAGTACCGCAAGGGAAAGTTGAAAGAG-ATGTGAAACAGACCAGT-AAAGCCCAAATAAGCAGAGACTTAAACTCGTACCTTTTGCATCATGATTTAGCCAGTAATATATAAGCAAAAAGCCATTATAGTTTAATACCCCGAAACTACGTGAGCTACTCCAAGACAACCTACA-AATAGGGTAAACCCGTCCCTGTGGCAAAAGGGTGGGAAGATCTTTGAGTAGAGGTGATAGACCTACCGAACCTAGTTATAGCTGGTTGCCTGAGAATTGGATAGAAGTTCAGCCCCTCAGTTTCTTAACTCACCCCAGTT-----------AAA--CCCCTCCTGATAAAT-AAAGAAGCCGAGAGAGTTAGTCAAAGGGGGTACAGCCCCTTTGAAAGAAGACACAACTTTTACAGAAGGATAAAGATCATAATA---AATAAGGTAA-CATGTCCTAGTGGGCCTAAAAGCAGCCACCCATATAGAAAGCGTTAAAGCTCAGACATT-----CTACTCCACCCCATTATCCCGACAATTA-AATCTTAATCCCCT-AACTCTATCAGACCTTCCCATGTA-TACATGGGAGTGACTATGCTAATATGAGTAATAAGAAAGTT-AAAGACTCTCTCCCTGCACATGTGTAAATCGAAATGGA--CCCACCATCGAACTTTAACGGCCCCAAA-CAAAGAGGGTAATGAACAACAAATCAAATAACCAGAAAA-TCATCCAGT-AACTACACCG-TTAACCCTACACTGGTGTGCCCCC-AAGGAAAAACTAAAAGGAAAAGAAGGAACTCGGC-AAACACACTACCCAAGCCTCGCCTG-TTTACCAAAAACATCGCCTCTTGC-AAAACT-AAAAATAAGAGGTCCCGCCTGCCCTGTGACTATACG-TTTAACGGCCGCGGTATTTTGACCGTGCGAAGGTAGCGCAATCACTTGTCTTTTAAATGGAGACCTGTATGAATGGCACAACGAGGGCTTAGCTGTCTCC-TTTTCCAAGTTAATGAAATTGATCTCCCCGTGCAGAAGCGGGGATGCACCCATAAGACGAGAAGACCCTATGGAGCTTT-AGACACCTAGCCGCAAGTT-TTGTCCAAAAC-CCCTAAA--TAAAAGACTAAACAACTAAA-----CCTGCCCTAATGTCTTTGGTTGGGGCGACCATGAGGAAATAAAAAACCCTCACGTGGATTAGGAAAAA----------------ATCCCCAGAACTAAGAGCCCCCGCTCTAACTAACAGAA-T-TTCTGACCACTC--AGATCCGGCA--ATGCCGATTAACGAACCGAGTTACCCTAGGGATAACAGCGCAATCCCCTTCTAGAGCCCATATCGACAAGGGGGTTTACGACCTCGATGTTGGATC-AGGAC-ATCCTAATGGTGCAGCCGCTATTA-AGGGTTCGTTTNCAAAAGCTTGGTCCTGACTTTACTATCAGCTTTAGCTATACTTACACATGCAAGTATCCGCACCCCGGTGAGAATGCCCTAATAGTTCCCCGCCCGGGAACAAGGAGCCGATATCAGGCACA-TATAAAT---AAGCCCACAACATCTTGCTCA--GCCACACCCCCAAGGGAACCCAGCAGTGATAAACATTAAGCCATGAGTGAAAACTCGACTTAGTTAA-AGCTATA---AAGGGCCGGT-AAAACTCG-TGCCAGCCACCGCGGTTATACGAGAGACCCAAGTTGATAAGGTAC-GGCGTAAAGAGTGGTTAAGATTGACTAAA------AACTAAAGCCGAATGCCCTCAAAGCTGTT-ATACGC-CCCCGAAGGTAAGAAGACCAACCACGAAAGT
			GACTTTACACT-ACTGAACCCACGAAAGCTAGGTTACAAACT-GGGATTAGATACCCCACT-ATGCCTAGCCT-TAAACATTGATGGTAC-AATACAACCA-CCATCCGCCTGGATACTACGAGCACCAGCTTGAAACCCAAAGGACTTGGCGGTGCTTTAGATCCACCTAGAGGAGCCTGTTCTAGAACCGATAACCCCCG-TTTAACCTCACCCCTCCTTGCTCT-TCCCGTCTATATACCGCCGCCGTCAGCTTACCCTGTGAAGG--CTCAATAGTAAGCAAAATTGGCATAGCCCAAAACGTCAGGTCGAGGTGTAGCTAATGGAGGGGGAAGA-AATGGGCTACATTCACTAGTCCTAGTG-AACACGAACGA-TGTACTG-AAATATACATC--CAAAGGAGGATTTAGAAGTAAGTGGGAAACAGAGTGTCCCACTGAAATTGGCTCTAAAGCACGCACACACCGCCCGTCATTCTCCCCGAACTTACT---TAA---TA--CTATAACTAATTACGTTACAAACCATAA-AGGGGAGGCAAGTCGTAACATGGTAAGTGTACCGGAAGGTGCACTTGGAAAAACC-
		</sequence>
		<sequence>
			<taxon idref="Girella_nebulosa_no_voucher_Pacific_GnebEa001"/>
			N--AGCCCACTAGCTAG-----CCCAACCACCAATAAAAACAA-CCAACCAATATAC----ACAAACCCAAAA-GCACTAAACCTTGTA-TTAAACAAACCATTTTTCCCCCTTAGTATGGGCGACAG-AAAAGGAACTACG-GAGCTATAGAGAAAGTACCGTAAGGGAACACTGAAAGAG-AGATGACACAGACCAGT-AAAGCCTAAATAAGCAGAGATCTAAACTCGTACCTTTTGCATCATGATTTAGCCAGTAACACATAAGCAAAAAGACATT-TAGTTTAAAACCCCGAAACTACGTGAGCTACTCCAAGACAACCTATT-AATAGGGTAAACCCGTCCCTGTGGCAAAAGGGTGGGAAGAGCTTTGAGTAGAGGTGACAGACCTACCGAACCTAGTTATAGCTGGTTGCCTGGGAACTGGATAGAAGTTCAGCCTCCCGGTTTTTTTACTCACCTTTGTC-----------CAA--CCCCATATGACACCT-AAAGAAACCATGAGAGTTATTCAAAGGGGGTACAGCCCCTTTGAAATAAGATACAACTTTACCAGGAGGATAAAGATCATACCA---ACCAAGGTAA-CATGTTCTAGTGGGCTTAAAAGCAGCCACCCAAATAGAAAGCGTTAAAGCTCAGACATG-----CCACT-CACCCTATTATACCGATAATTA-TATCTTAATCCCCT-AACCTTACTAGGCCTTCCCATGTC-TTCATGGGAGTGACCATGCTAATATGAGTAATAAGAGAGCC-AAAGACTCTCTCCCCGCACACGTGTAAATCGAAATGGA--CTTACCACCGAACTTTAACGGCCCCAAA-CAAAGAGGGTAATGAACAACATACCAAATGACTAGAAGA-TCACTCAAC-AAAACTACCG-TTAACCCCACACTGGTGTGCCCTTNAAGGAAAGACTAAAAGGAAGAGAAGGAACTCGGC-AAACAAACT-TTTAAGCCTCGCCTG-TTTACCAAAAACATCGCCTCTTGC-AAGACTAAAAAATAAGAGGTCCCGCCTGCCCTGTGACAATACG-TTTAACGGCCGCGGTATTTTGACCGTGCGAAGGTAGCGCAATCACTTGTCTTTTAAATGGAGACCTGTATGAATGGCATAACGAGGGCTTAGCTGTCTCC-TCTTCCAAGTCAATGAAATTGATCCCCCCGTGCAGAAGCGGGGATGAAACCATAAGACGAGAAGACCCTATGGAGCTTT-AGATACTTAAAAGCAGGCC-GTGTCCAAAAACCCTTAAA--TAAAGAACCAAACAGCTAAG-----CCTACCC-AATATCTTTGGTTGGGGCGACCATGAGGAAATAAATAACCCTCACGTGGATTGGGAAGTA-------------C--CTCCCTACAACCAAGAGCCCCCGCTCTAATGAACAGAA-T-TTCTGACCATCC--CGATCCGGCA--ATGCCGATTGACGAACCGAGTTACCCTAGGGATAACAGCGCAATCCCCTTTTAGAGCTCATATCGACAAGGGGGTTTACGACCTCGATGTTGGATC-AGGAC-ATCCTAATGGTGCAGCCGCTATTA-AGGGTTCGTTTNCAAAAGCTTGGTCCTGACTTTACTATCAGCTTTAGCTATAATTACACATGCAAGTATCCGCACCCCGGTGAGAATGCCCTAATAGTTCCCCGCCCGGGAACAAGGAGCTGATATCAGGCACA-TCCTAAG---AAGCCCACAACATCTTGCTCT--GCCACACCCCCAAGGGAACCCAGCAGTGATAAATATTAAGCTATGAGTGAAAACTCGACTTAGTTAA-AGCTATAT--AAGGGCCGGT-AAAACTCG-TGCCAGCCACCGCGGTTATACGAGAGGCCCGAGTTGATAAGCAAC-GGCGTAAAGAGTGGTTAAGATTAATAAAA------TGCTAAAGCCGAATACCCTCAAAGCTGTT-ATACGC-TGCCGAAGGTAAGAAGACCAATCACGAAAGT
			GGCTTTATATT-ACTGAACCCACGAAAGTTAGGACACAAACT-GGGATTAGATACCCCACT-ATGCCTAACCC-TAAACATTGATAGCAC-AATACACCCG-CTATCCGCCCGGAGACTACGAGCATTAGCTTAAAACCCAAAGGACTTGGCGGTGCTTTAGATCCACCTAGAGGAGCCTGTTCTAGAACCGATAACCCCCG-TTCAACCTCACCCTTCCTTGCTTT-TTCCGTCTATATACCGCCGCCGTCAGCTTACCCTGTGAAGG--CCCCATAGTAAGCAAAATTGGCACAGCCTAAAACGTCAGGTCGAGGTGTAGCTTATGGAAGGGAAAGA-AATGGGCTACATTCACTAATTTTAGTG-AACACGAACGA-TGTACTG-AAATACACATC--TAAAGGAGGATTTAGAAGTAAGCAGGAAATAGAGTGTCCCGCTGAAATTGGCTCTAAAGCACGCACACACCGCCCGTCATTCTCCCCGAGCTCACT---AAT---TA--TTATACTTAATAAAATTATCCTTGCATA-AGGGGAGGCAAGTCGTAACATGGTAAGTGTACCGGAAGGTGCACTTGGAAAAACC-
		</sequence>
		<sequence>
			<taxon idref="Girella_nigricans_no_voucher_E_Pacific_GnigBa001"/>
			N--AGCCCATCAACTAG----CCCCAATAATAAATAAAAACAA-CTAATCAATATTA----ATAAACCCAAAT-ACACCAACCCAA-CACCAAA-CAAACCATTTTTCCCCCTTAGTATGGGCGACAG-AAAAGGAAGCACG-GAGCAATAGAAAGAGTACCGCAAGGGAAAGTCGAAAGAG-ATATGAAATAGACCAGT-AAAGCCTAAGTAAGCAGAGACTTAAGCTCGTACCTTTCGCATCATGATTTAGCCAGTAATATATAAGCAAAAAGCCATTATAGTTTAATACCCCGAAACTACGTGAGCTACTCCAAGACAACCTACA-AATAGGGTAAACCCGTCCCTGTGGCAAAAGGGTGGGAAGATCTTTGAGTAGAGGTGACAGACCTACCGAACCTAGTTATAGCTGGTTGCCTGAGAATTGGATAGAAGTTCAGCCCCCCGGTTTCTTAACTCACCCCAGTC-----------CAA--CCCCTCCTGATAAAT-AAAGAAACCGAGAGAGTTAGTCAAAGGGGGTACAGCCCCTTTGAAAGAAGACACAACTTTTACAGAAGGATAAAGATCATAATG---AATAAGGTAA-CATGTTCTGGTGGGCCTAAAAGCAGCCACCCATGCAGAAAGCGTTAAAGCTCAAACATA-----CTACCCCACCCCATTATCCCGACAATTA-AATCTTAATCCCCT-AACCCTATCAAGCCTTCCTATGCC-TACATGGGAGTGACCATGCTAATATGAGTAATAAGAAAGTT-AAAGACTCTCTCCTTGCACACGTGTAAATCGAAATGGA--CCTACCATCGAACTTTAACGGCCCCAAA-CAAAGAGGGTAATGAACAACAAACCAAACAACCAGAAGA-CCATCCAAC-AAGTACACCG-TTAACCCTACACTGGCGTGCCCCT-AAGGAAAAACTAAAAGGAAAAGAAGGAACTCGGC-AAACACTAT-TTAAAGCCTCGCCTG-TTTACCAAAAACATCGCCTCTTGC--AAACT-AAAAATAAGAGGTCCCGCCTGCCCTGTGACTATACG-TTTAACGGCCGCGGTATTTTGACCGTGCGAAGGTAGCGCAATCACTTGTCTTTTAAATGGAGACCTGTATGAATGGCATAACGAGGGCTTAGCTGTCTCC-TTTTCCAAGTTAATGAAATTGATCTCCCCGTGCAGAAGCGGGGATAAAACCATAAGACGAGAAGACCCTATGGAGCTTT-AGACACCTAGCCGCAAGTT-TCGTCCAAAAA-CCCTGAA--TAAAAGACCAAACAACTAAA-----CCTGCCCTAATGTCTTTGGTTGGGGCGACCATGAGGAAACAAAAAACCCTCACGTGGATAAGGAGATA----------------ATCCCCAGAACTAAGAGCCCCCGCTCTAATTAACAGAA-T-TTCTGACCATCC--AGATCCGGCA--ATGCCGATTAACGAACCGAGTTACCCTAGGGATAACAGCGCAATCCCCTTCTAGAGCCCATATCGACAAGGGGGTTTACGACCTCGATGTTGGATC-AGGAC-ATCCTAATGGTGCAGCCGCTATTA-AGGGTTCGTTTNCAAAAGCTTGGTCCTGACTTTACTATCAGCTTTAGCTATACTTACACATGCAAGTATCCGCACCCCGGTGAGAATGCCCTAATAGTTCCCCACCCGGGAACAAGGAGCCGATATCAGGCACA-TACAAT----AAGCCCACGACATCTTGCTCA--GCCACACCCCCAAGGGAACCCAGCAGTGATAAACATTAAGCCATGAGTGAAAACTCGACTTAGTTAA-AGCTACA---GAGGGCCGGT-AAAACTCG-TGCCAGCCACCGCGGTTATACGAGAGGCCCAAGTTGATAAGGTGC-GGCGTAAAGAGTGGTTAAGATTACCTAGA------AACTAAAGCCGAATGCCCTCAAAGCCGTT-ATACGC-CCCCGAAGGTAAGAAGATCAACTACGAAAGT
			GACTTTACACT-ACTGAACCCACGAAAGCTAGGTCACAAACT-GGGATTAGATACCCCACT-ATGCCTAGCCT-TAAACATTGATGGCAC-AATACAACCA-CCATCCGCCTGGAAACTACGAGCACCAGCTTGAAACCCAAAGGACTTGGCGGTGCTTTAGATCCACCTAGAGGAGCCTGTTCTAGAACCGATAACCCCCG-TTTAACCTCACCCCTCCTTGCTCT-TCCCGTCTATATACCGCCGCCGTCAGCTTACCCTGTGAAGG--CCTAATAGTAAGCAAAATTGGCATAGCCCAAAACGTCAGGTCGAGGTGTAGCTAATGGAGGGGGAAGA-AATGGGCTACATTCACTAGTCCTAGTG-AACACGAAAGA-TATACTG-AAATACATATC--CAAAGGAGGATTTAGAAGTAAGTGGAAAACAGAGTGTCCCACTGAAATTGGCTCTAAAGCACGCACACACCGCCCGTCATTCTCCCCGAACTTACT---TAA---TA--ATATAGCTAATTACATTACAAATCATAA-AGGGGAGGCAAGTCGTAACATGGTAAGTGTACCGGAAGGTGTACTTGGAAAAACC-
		</sequence>
		<sequence>
			<taxon idref="Graus_nigra_no_voucher_E_Pacific_GnigCh006"/>
			N--AGCCTACCAGCTAG-----CCCTCGTCAAAGCAAAAACAA-CAAACCCATATTA----ATAAACCCTAAT-ACACTAACACTT--ACCTAAACAAATCATTTTTCCCCCCTAGTACGGGCGACAG-AAAAGGGAACACG-GAGCAATAGAGAAAGTACCGCAAGGGAAAACTGAAAGAG-AAATGAAAAAAACCAGT-AAAGCCAGGATAAGCAGAGATTTAAGCTCGTACCTTTTGCATCATGATTTAGCCAGCACTAAATAAGCAAAAAGCCCTT-TAGTTTATTACCCCGAAACTAAGTGAGCTACTCCAAGACAGCCTGTT-AATAGGGCAAACCCGTCCCTGTGGCAAAAGGGTGGGAAGAGCTTTGAGTAGAGGTGACAGACCTACCGAACCTAGTTATAGCTGGTTGCCCGAGAATTGGATAGAAGTTCAGCCCCGCAGTTTTTTTAATCACTTCCGTC-----------TAA--CCCCTCCTGACACCC-GAAGAAACCGCGAGAGTTAGTCAAAGGGGGTACAGCCCCTTTGAAACAAGACACAACTTTCCCAGGAGGGTAAAGATCATAATA---AATAAGGTTT-CATGTTATGGTGGGCTTAAAAGCAGCCATCCCAATAGAAAGCGTTAAAGCTCAGACATG-----CTATTATCCCCTATTATTCCGACAATTA-AATCTTAGCCCCCT-AACCTTACCGGGCCTTCCCATGCCCTACATGGGAGCGACCATGCTAATATGAGTAATAAGGGGGCC-AGAGGCCCCCTCCTTGCACACGTGTAAATCGAAATGGA--CTAACCATCGAACTTTAACGGCCCCAAA-CAGAGAGGGTAATGAACAACATATTAAATAACCAGAAAA-CCATCCAATAAAATCTACCG-TTAAACCCACACTGGTGTGCCCTC-AAGGAAAGACTAAAAAGAAAAGAAGGAACTCGGC-AAACACTTA----GAGCCTCGCCTG-TTTACCAAAAACATCGCCTCTTGC-AAAATTAAAAAATAAGAGGTCCCGCCTGCCCTGTGACTTTATG-TTTAACGGCCGCGGTATTTTGACCGTGCGAAGGTAGCGAAATCACTTGTCTCTTAAATGGGGACCTGTATGAATGGCACAACGAGGGCTCAACTGTCTCC-TTTTCTAGGTCAATGAAATTGATCTCCCCGTGCAGAAGCGGGGATACAACCATAAGACGAGAAGACCCTATGGAGCTTT-AGACACCCGAACGCAGGCC-ATGTCAAAAAC-CCCCTAA--CAAAGAATTAAACAACTAAG-----CCTGCCCATATGTCTTTGGTTGGGGCGACCATGAGGCAACAAATAACCCTCACGTGGATTTGGGAGTTTTC----------C--CTCCT-ACAACTAAGAGCTCCAGCTCTAATGAACAGAA-C-TTCTGACCAATC--AGATCCGGCA--ACGCCGATCAACGAACCGAGTTACCCTAGGGATAACAGCGCAATCCCCTTTTAGAGTCCATATCGACAAGAGGGTTTACGACCTCGATGTTGGATC-AGGAC-ATCCTAATGGTGCAGCCGCTATTA-AGGGTTCGTTTNTAAAAGCTTGGTCCTGACTTTACTATCAGCTTTAGCCATACTTACACATGCAAGTATCCGCACCCCGGTGAGAATGCCCTAATAGTTCCCTGCCCGGGAACAAGGAGCTGGTATCAGGCACA-CTTCATC---AAGCCCACAACACCTTGCTCA--GCCACACCCCCAAGGGAATCCAGCAGTGATAAATCTTAAGCTATGAGCGAAAGCTCGACTTAGTTAA-GGC--TAA--GAGGGCCGGT-AAAACTCG-TGCCAGCCACCGCGGTTATACGAGAGACCCAAGTTGATAAGCTAC-GGCGTAAAGAGTGGTTAAGACTAATTATA------AACTAAAGCCGAATACCCTCAAAGCTGTT-ATACGC-TACCGAAGGTAAGAAGAACAATCACGAAAGT
			AGCTTTATACT-GCTGAACCCACGAAAGCTAGGACACAAACT-GGGATTAGATACCCCACT-ATGCCTAACCT-TAAACATTGATAGCAC-AATACACCCG-CTATTCGCCTGGAAACTACGAGCATCAGCTTAAAACCCAAAGGACTTGGCGGTGCTTTAGATCCACCTAGAGGAGCCTGTTCTAGAACCGATAACCCCCG-TTCAACCTCACCTCTCCTTGCTTT-TTCCGTCTATATACCGCCGCCGTCAGCTTACCCTGTGAAGG--GTAAATAGTAAGCAAAATTGGCACAACCCAAAACGTCAGGTCGAGGTGTAGCTTATGGAGAGGGAAGA-AATGGGCTACATTCATTAACTTTAATG-AATACGAAAGA-CGAACTG-AAATGTCTGTC--CGAAGGAGGATTTAGAAGTAAGCGGGAAACAGAGTGTCCCCCTGAAATTGGCTCTAAAGCACGCACACACCGCCCGTCATTCTCCCCAAGCTTACT---AAT---TA--TTATAACTAATTAAATCAC-CTTCGCAA-AGGGGAGGCAAGTCGTAACATGGTAAGTGTACCGGAAGGTGCACTTGGAAGAACC-
		</sequence>
		<sequence>
			<taxon idref="Girella_punctata_no_voucher_W_Pacific_GpunJa001"/>
			N--AGCCCATCAACTAG----CCCCTACAATAAATAAAAACAA-CTAACCAATATTA----ATAAACCCAAAT-ACACCAACCCCT--ACCAAACCAAACCATTTTTCCTCCCTAGTATGGGCGACAG-AAAAGGAAATACG-GAGCAATAGAAAAAGTACCGCAAGGGAAAGTTGAAAGAG-CTATGAAACAGACCAGT-AAAGCCCTAATAAGCAGAGACTTAAACTCGTACCTTTTGCATCATGATTTAGCCAGTAATATATAAGCAAAAAGCCATTATAGTTTAATACCCCGAAACTACGTGAGCTACTCCAAGACAACCTACA-AATAGGGTAAACCCGTCCCTGTGGCAAAAGGGTGGGAAGATCTTTGAGTAGAGGTGACAGACCTACCGAACCTAGTTATAGCTGGTTGCCTGAGAATTGGATAGAAGTTCAGCCCCTCAGTTTCTTGATTCACCCCAGTT-----------AAA--CCCCTCCTGATAAATAAAAGAAGCTGAGAGAGTTAGTCAAAGGGGGTACAGCCCCTTTGAAAAAAGACACAACTTTTACAGAAGGTTAAAGATCATAATA---AATAAGGTAC-CATGTTCTGGTGGGCCTAAAAGCAGCCACCCATGCAGAAAGCGTTAAAGCTCAAACGTA-----CTACTCCGCCCCATTATCCCGACAATTA-AATCTTAATCCCCT-AGCCCTATCAGGCCTTCCCATGTA-TACATGGGAGTGACTATGCTAATATGAGTAATAAGAAAGTT-AAAGACTTTCTCCCTGCACATGTGTAAATCGAAATGGA--CCTACCATCGAACCTTAACGGCCCCAAA-CAAAGAGGGAAGTGAACAACAAATTAAATAACCAGAAAA-ACATCCAAT-AATTACACCG-TTAACCCTACACTGGTGTGCCCCC-AAGGAAAAACTAAAAGGAAAAGAAGGAACTCGGC-AAACACACTATTCAAGCCTCGCCTG-TTTACCAAAAACATCGCCTCTTGC-AAAACT-AAAAATAAGAGGTCCCGCCTGCCCTGTGACTATACG-TTTAACGGCCGCGGTATTTTGACCGTGCGAAGGTAGCGCAATCACTTGTCTTTTAAATGGAGACCTGTATGAATGGCACAACGAGGGCTTAGCTGTCTCC-TTTTCCAAGTTAATGAAATTGATCTCCTCGTGCAGAAGCGAGGATATAGCCATAAGACGAGAAGACCCTATGGAGCTTT-AGACACCTAGCCGCAAGTT-TTGTTCAAAAC-CCCTAAA--TAAAAGACCAAACAACTAAA-----CCTGCCCTAATGTCTTTGGTTGGGGCGACCATGAGGAAATAAAAAACCCTCACGTGGATTAGGAAAAA----------------ATCCCCAGAACTAAGAGCCCCAGCTCTAATTAACAGAA-T-TTCTGACCACTC--AGATCCGGCA--ACGCCGATTAACGAACCGAGTTACCCTAGGGATAACAGCGCAATCCCCTTCTAGAGTCCATATCGACAAGGGGGTTTACGACCTCGATGTTGGATC-AGGAC-ATCCTAATGGTGCAGCCGCTATTA-AGGGTTCGTTTNCAAAAGCTTGGTCCTGACTTTACTATCAGCTTTAGCTATACTTACACATGCAAGTATCCGCACCCCTGTGAGAATGCCCTAATAGTTCCCCGCCCGGGAACAAGGAGCCGATATCAGGCACA-GCTAAAT---AAGCCCACAACATCTTGCTCA--GCCACACCCCCAAGGGAACCCAGCAGTGATAAACATTAAGCTATGAGTGAAAACTCGACTTAGTTAA-AGCTATA---AAGGGCCGGT-AAAACTCG-TGCCAGCCACCGCGGTTATACGAGAGGCCCAAGTTGATAAGGTAC-GGCGTAAAGAGTGGTTAAGATTAGCTAAA------TACTAAAGCCGAATGCCCTCAAAGCTGTT-ATACGC-CCCCGAAGGTAAGAAGACCAACCACGAAAGT
			GACTTTACATT-ACTGAACCCACGAAAGCTAGGTTACAAACT-GGGATTAGATACCCCACT-ATGCCCAGCCT-TAAACATTGATGGTAA-AATACAACCA-CCATCCGCCTGGATACTACGAGCACCAGCTTGAAACCCAAAGGACTTGGCGGTGCTTTAGATCCACCTAGAGGAGCCTGTTCTAGAACCGATAACCCCCG-TTTAACCTCACCCCTCCTTGCTCT-TCCCGTCTATATACCGCCGCCGTCAGCTTACCCTGTGAAGG--GTTAATAGTAAGCAAAATTGGCATAGCCCAAAACGTCAGGTCGAGGTGTAGCTAATGGAGGGGGAAGA-AATGGGCTACATTCACTAGTCCTAGTG-AACACGAACGA-TGTACTG-AAATATACATC--CAAAGGAGGATTTAGCAGTAAGTGAGAAACAGAGTGTCCCACTGAAATTGGCTCTAAAGCACGCACACACCGCCCGTCATTCTCCCCGAACTTATT---TAA---TA--CTATAACTAATTACGTTACAAATCATAA-AGGGGAGGCAAGTCGTAACATGGTAAGTGTACCGGAAGGTGTACTTGGAAAAACC-
		</sequence>
		<sequence>
			<taxon idref="Girella_simplicidens_no_voucher_E_Pacific_GsimSa003"/>
			N--AGCCCATCAACTAG----CCCCAATAATAAATAAAAACAA-CTAATCAATATTA----ATAAACCCAAAT-ACACCAACCCAA-CACCAAA-CAAACCATTTTTCCCCCTTAGTATGGGTGACAG-AAAAGGAAGCACG-GAGCAATAGAAAGAGTACCGCAAGGGAAAGTCGAAAGAG-ATATGAAATAGACCAGT-AAAGCCTAAATAAGCAGAGATTTAAGCTCGTACCTTTCGCATCATGATTTAGCCAGTAATATATAAGCAAAAAGCCATTATAGTTTAATACCCCGAAACTACGTGAGCTACTCCAAGACAACCTACA-AATAGGGTAAACCCGTCCCTGTGGCAAAAGGGTGGGAAGATCTTTGAGTAGAGGTGACAGACCTACCGAACCTAGTTATAGCTGGTTGCCTGAGAATTGGATAGAAGTTCAGCCCCCCGGTTTCTTAACTCACCCCAGTC-----------CAA--CCCCTCCTGATAAAT-AAAGAAACCGAGAGAGTTAGTCAAAGGGGGTACAGCCCCTTTGAAAGAAGACACAACTTTTACAGAAGGATAAAGATCATAATA---AATAAGGTAA-CATGTTCTGGTGGGCCTAAAAGCAGCCACCCATGCAGAAAGCGTTAAAGCTCAAACATA-----CTACCCCACCCCATTATCCCGACAATTA-AATCTTAATCCCCT-AACCCTATCAAGCCTTCCCATGCC-TACATGGGAGTGACCATGCTAATATGAGTAATAAGAAAGTT-AAAGACTTTCTCCTCGCACACGTGTAAATCGAAATGGA--CCTACCATCGAACTTTAACGGCCCCAAA-CAAAGAGGGTAATGAACAACAAACCAAACAACCAGAAGA-CCATCCAAC-AAGTACACCG-TTAACCCTACACTGGCGTGCCCCT-AAGGAAAAACTAAAAGGAAAAGAAGGAACTCGGC-AAACACTAT-TTAAAGCCTCGCCTG-TTTACCAAAAACATCGCCTCTTGC--AAACT-AAAAATAAGAGGTCCCGCCTGCCCTGTGACTATACG-TTTAACGGCCGCGGTATTTTGACCGTGCGAAGGTAGCGCAATCACTTGTCTTTTAAATGGAGACCTGTATGAATGGCATAACGAGGGCTTAGCTGTCTCC-TTTTCCAAGTTAATGAAATTGATCTCCCCGTGCAGAAGCGGGGATAAAACCATAAGACGAGAAGACCCTATGGAGCTTT-AGACACCTAGCCGCAAGTT-TCGTTCAAAAA-CCCTAAA--TAAAAGACCAAACAACTAAA-----CCTGCCCTAATGTCTTTGGTTGGGGCGACCATGAGGAAGCAAAAAACCCTCACGTGGATAAGGAGATA----------------ATCCCCAGAACTAAGAGCCCCCGCTCTAATTAACAGAA-T-TTCTGACCATCC--AGATCCGGCA--ATGCCGATTAACGGACCGAGTTACCCTAGGGATAACAGCGCAATCCCCTTCTAGAGCCCATATCGACAAGGGGGTTTACGACCTCGATGTTGGATC-AGGAC-ATCCTAATGGTGCAGCCGCTATTA-AGGGTTCGTTTNCAAAAGCTTGGTCCTGACTTTACTATCAGCTTTAGCTATACTTACACATGCAAGTATCCGCACCCCGGTGAGAATGCCCTAATAGTTCCCCACCCGGGAACAAGGAGCCGATATCAGGCACA-TACAAT----AAGCCCACGACATCTTGCTCA--GCCACACCCCCAAGGGAACCCAGCAGTGATAAACATTAAGCCATGAGTGAAAACTCGACTTAGTTAA-AGCTACA---GAGGGCCGGT-AAAACTCG-TGCCAGCCACCGCGGTTATACGAGAGGCCCAAGTTGATAAGGTGC-GGCGTAAAGAGTGGTTAAGATTACCTAGA------AACTAAAGCCGAATGCCCTCAAAGCCGTT-ATACGC-CCCCGAAGGTAAGAAGATCGACTACGAAAGT
			GACTTTACACT-ACTGAACCCACGAAAGCTAGGTCACAAACT-GGGATTAGATACCCCACT-ATGCCTAGCCT-TAAACATTGATGGCAC-AATACAACCA-CCATCCGCCTGGAAACTACGAGCACCAGCTTGAAACCCAAAGGACTTGGCGGTGCTTTAGATCCACCTAGAGGAGCCTGTTCTAGAACCGATAACCCCCG-TTTAACCTCACCCCTCCTTGCTCT-TCCCGTCTATATACCGCCGCCGTCAGCTTACCCTGTGAAGG--CCTAATAGTAAGCAAAATTGGCATAGCCCAAAACGTCAGGTCGAGGTGTAGCTAATGGAGGGGGAAGA-AATGGGCTACATTCACTAGTCCTAGTG-AACACGAAAGA-TATACTG-AAATACATATC--CAAAGGAGGATTTAGAAGTAAGTGGGAAACAGAGTGTCCCACTGAAATTGGCTCTAAAGCACGCACACACCGCCCGTCATTCTCCCCGAACTTACT---TAA---TA--ATATAGCTAATTTCATTACAAATCCTAA-AGGGGAGGCAAGTCGTAACATGGTAAGTGTACCGGAAGGTGCACTTGGAAAAACC-
		</sequence>
		<sequence>
			<taxon idref="Girella_tricuspidata_AIM_MA30173_New_Zealand_GtriTu001"/>
			N--AGCCTATCAACTAG----CCCCAATAATAAACAAAAACAA-CTGATCAATATTA----ATAAACCCAAAC-ACACTAAATCCCACACCAAACCAAACCATTTTTCCCCCTTAGTATGGGCGACAG-AAAAGGAAACACG-GAGCAATAGAAAAAGTACCGCAAGGGAAAGTCGAAAGAG-ATATGAAATAGACCAGT-AAAGCCTAAATAAGCAGAGATTTAAACTCGTACCTTTTGCATCATGATTTAGCCAGTAATATATAAGCAAAAAGCCATTATAGTTTAGTACCCCGAAACTACGTGAGCTACTCCAGGACAACCTACA-AATAGGGTAAACCCGTCCCTGTGGCAAAAGGGTGGGAAGATCTTTGAGTAGAGGTGACAAACCTACCGAACCTAGTTATAGCTGGTTGCCTGAGAATTGGATAGAAGTTCAGCCCCCCGGTTTCTTTACTCACCCCAGTC-----------CAA--CCCCTCCTGATAAAT-AAAGAAACCGAGAGAGTTAGTCAAAGGGGGTACAGCCCCTTTGAAAAAAGACACAACTTTTACAGAAGGATAAAGATCATAATG---AATAAGGTAA-CATGTCCTGGTGGGCCTAAAAGCAGCCACCCATGCAGAAAGCGTTAAAGCTCAAACATA-----CTACTATACCCCATTATCCCGACAATTA-AATCTTAATCCTCT-AGCTCTATCAGGCCTTCCCATCTC-TATATGGGAGTGACCATGCTAATATGAGTAATAAGAAAGTT-AAAGACTCTCTCCTAGCACACATGTAAATCGAAATGGA--CCCACCATCGAACTTTAACGGCCCCAAA-CAAAGAGGGTAATGAACATCAAACCAAACAACCAGAAAA-TCATCCAAC-AAACACACCG-TTGACCCTACACTGGCGTGCCCCC-AAGGAAAAACTAAAAGGAAAAGAAGGAACTCGGC-AAACACACTATTCAAGCCTCGCCTG-TTTACCAAAAACATCGCCTCTTGC-AAAACT-AAAAATAAGAGGTCCCGCCTGCCCTGTGACTATACG-TTTAACGGCCGCGGTATTTTGACCGTGCGAAGGTAGCGCAATCACTTGTCTTTTAAATGGAGACCTGTATGAATGGCATAACGAGGGCTTAGCTGTCTCC-TTTTCCAAGTTAATGAAATTGATCTCCCCGTGCAGAAGCGGGGATATAAACATAAGACGAGAAGACCCTATGGAGCTTT-AGACACCTAGCCGCAAGTT-TTGTCCAAACA-CCCTGAA--TAAAAGACCAAACAACTAAA-----CCTGCCTTAATGTCTTTGGTTGGGGCGACCATGAGGAAACAAAGAACCCTCACGTGGATAGGGAGACA----------------ATCCCCAGAACTAAGAGCCCCCGCTCTAATTAACAGAA-T-TTCTGACCATTC--AGATCCGGCA--ATGCCGATTAACGAACCGAGTTACCCTAGGGATAACAGCGCANNCCCCTTCTAGAGCCCATATCGCCAAGGGGGTTTACGACCTCGATGTTGGATC-AGNAC-ATCCTAATGGTGCAGCCGCTATTA-AGGGNTCGTTTNCAAAAGCTTGGTCCTGACTTTACTATCAGCTTTAGCTATACTTACACATGCAAGTATCCGCACCCCGGTGAGAATGCCCTAATAGTTCCCTACCCGGGAACAAGGAGCTGATATCAGGCACATTATAGAT---AAGCCCACGACATCTTGCTCA--GCCACACCCCCAAGGGAACCCAGCAGTGATAAATATTAAGCCATGAGTGAAAGCTCGACTTAGTTAA-AGCTACA---AAGGGCCGGT-AAAACTCG-TGCCAGCCACCGCGGTTATACGAGAGACCCAAGTTGATAAGGTGC-GGCGTAAAGAGTGGTTAAGATTAACTAGA------AACTAAAGCCGAATGCCCTCAAAGCTGTT-ATACGC-CCCCGAAGGTGAGAAGATCGACCACGAAAGT
			GACTTTATACT-ACTGAACCCACGAAAGCTAGGTTACAAACT-GGGATTAGATACCCCACT-ATGCCTGGCCT-TAAACATTGATGGCAC-GATACAACCG-CCATCCGCCTGGAAACTACGAGCACCAGCTTGAAACCCAAAGGACTTGGCGGTGCTTTAGATCCACCTAGAGGAGCCTGTTCTAGAACCGATAACCCCCG-TTTAACCTCACCCCTCCTTGCTCT-TCCCGTCTATATACCGCCGCCGTCAGCTTACCCTGTGAAGG--GTCAATAGTAAGCAAAATTGGCATAGCCCAAAACGTCAGGTCGAGGTGTAGCTAATGGAGGGGGAAGA-AATGGGCTACATTCACTAGTCCTAGTG-AACACGAACGA-TATACTG-AAATATATATC--CAAAGGAGGATTTAGAAGTAAGTGGAAAACAGAGTGTTCCACTGAAATTGGCTCTAAAGCACGCACACACCGCCCGTCATTCTCCCCGAACTTGTT---TAA---TA--ATATAACTAATTACGTTACAAATCACA--AGGGGAGGCAAGTCGTAACATGGTAAGTGTACCGGAAGGTGCACTTGGAAAAACC-
		</sequence>
		<sequence>
			<taxon idref="Girella_zebra_no_voucher_W_Australia_GzebRo001"/>
			N--AGCCCATTAACTAG----CCCCAATAATGAATAAAAACAA-CTAATCAATATCA----ATAAACCCAAAT-ACACCAACCCC--TACCAAACCAAACCATTTTTCCCCCTTAGTATGGGCGACAG-AAAAGGAAACACG-GAGCAATAGAAAAAGTACCGCAAGGGAAAGTCGAAAGAG-ATATGAAATAGACCAGT-AAAGCCTAAATAAGCAGAGATTTAAACTCGTACCTTTTGCATCATGATTTAGCCAGTAATATATAAGCAAAAAGCCATTATAGTTTAATACCCCGAAACTACGTGAGCTACTCCAAGACAACCTACA-AATAGGGTAAACCCGTCCCTGTGGCAAAAGGGTGGGAAGATCTTTGAGTAGAGGTGACAGACCTACCGAACCTAGTTATAGCTGGTTGCCTGAGAATTGGATAGAAGTTCAGCCCCCCGGTTTCTTAACTCACCCCAGTC-----------CAA--CCCCTTCTGATAAAT-AAAGAAACCGAGAGAGTTAGTCAAAGGGGGTACAGCCCCTTTGAAAAAAGACACAACTTTTACAGAAGGTTAAAGATCATAATG---AATAAGGTAA-CATGTTCTGGTGGGCCTAAAAGCAGCCACCCATGCAGAAAGCGTTAAAGCTCAGACATA-----CTACTCCGCC-CATTATCCCGACAATCA-AATCTTAATCCCCT-AGCCCTATCAGGCCTTCCCATCTC-TGTATGGGAGTGACCATGCTAATATGAGTAATAAGAGAATT-AAAGACTCTCTCCTAGCACACGTGTAAATCGAAATGGA--CCCACCATCGAACTTTAACGGCCCCAAA-CAAAGAGGGTAATGAACAACAAACCAAACAACCAGAAAA-TCATCCAAC-CAATATACCG-TTGACCCTACACTGGCGTGCCCCT-AAGGAAAAACTAAAAGGGAAAGAAGGAACTCGGC-AAACACAATATTCAAGCCTCGCCTG-TTTACCAAAAACATCGCCTCTTGC-AAAACT-AAAAATAAGAGGTCCCGCCTGCCCTGTGACTATACG-TTTAACGGCCGCGGTATTTTGACCGTGCGAAGGTAGCGCAATCACTTGTCTTTTAAATGAAGACCTGTATGAATGGCATAACGAGGGCTTAGCTGTCTCC-TTTTCCAAGTTAATGAAATTGATCTCCCCGTGCAGAAGCGGGGATATAAACATAAGACGAGAAGACCCTATGGAGCTTT-AGACACCTAGCCGCAAGTT-TCGTCCAAAAA-CCCTGAA--CAAAAGACCAAACAACTAGA-----CCTGCCCTAATGTCTTTGGTTGGGGCGACCATGAGGAAACAAAAAACCCTCACGTGGATAGGGAAACA----------------ATCCCCAGAACTAAGAGCCCCCGCTCTAATTAACAGAA-T-TTCTGACCATCC--AGATCCGGCA--ATGCCGATTAACGAACCGAGTTACCCTAGGGATAACAGCGCAATCCCCTTCTAGAGCCCATATCGACAAGGGGGTTTACGACCTCGATGTTGGATC-AGGAC-ATCCTAATGGTGCAGCCGCTATTA-AGGGTTCGTTTNCAAAAGCTTGGTCCTGACTTTACTATCAGCTTTAGCTATATTTACACATGCAAGTATCCGCACCCCGGTGAGAATGCCCTAATAGTTCCCCACCCGGGAACAAGGAGCCGATATCAGGCACATTACAAAT---AAGCCCACAACATCTTGCTCA--GCCACACCCCCAAGGGAACCCAGCAGTGATAAACATTAAGCCATGAGTGAAAACTCGACTTAGTTAA-AGCTACA---GAGGGCCGGT-AAAACTCG-TGCCAGCCACCGCGGTTATACGAGAGACCCAAGTTGATAAGGTAC-GGCGTAAAGAGTGGTTAAGATTAACTAGA------AACTAAAGCCGAATGCCCTCAAAGCTGTT-ATACGC-CCCTGAAGGTAAGAAGATCAACCACGAAAGT
			GACTTTATACT-ACTGAACCCACGAAAGCTAGGTTACAAACT-GGGATTAGATACCCCACT-ATGCCTAGCCT-TAAACATTGATGGCAC-AATACAACCA-CCATCCGCCTGGAAACTACGAGCACCAGCTTGAAACCCAAAGGACTTGGCGGTGCTTTAGATCCACCTAGAGGAGCCTGTTCTAGAACCGATAACCCCCG-TTTAACCTCACCCCTCCTTGCTCT-TCCCGTCTATATACCGCCGCCGTCAGCTTACCCTGTGAAGG--ACCAATAGTAAGCAAAATTGGCATAGCCCAAAACGTCAGGTCGAGGTGTAGCTAATGGAGGGGGAAGA-AATGGGCTACATTCACTAGTCCTAGTG-AACACGAACGA-TGTACTG-AAATGTATATC--CAAAGGAGGATTTAGAAGTAAGTGGGAAACAGAGTGTCCCACTGAAATTGGCTCTAAAGCACGCACACACCGCCCGTCATTCTCCCCGAACTTATT---TAA---TA--ATATAACTAATTACATTACAAACCATAA-AGGGGAGGCAAGTCGTAACATGGTAAGTGTACCGGAAGGTGCACTTGGAAAAACC-
		</sequence>
		<sequence>
			<taxon idref="Hyperoglyphe_antarctica_NMNZ_P037102_New_Zealand_HantMo001"/>
			N--TGCCGACCAGCTAGCCCACCCA--------ACAAAAAACAACAGTCCAATATAA----ATAACCCCAAAG-ACACCCCCCCCCCGC-TTAACCAAACCATTTTATCACCTCAGTATGGGCGACAG-AAAAGGAACCATTGGAGCAATAGAGAAAGTACCGCAAGGGAATGCTGAAAAAG-AAATGAAATAATTCAGT-GAAGCCCAAAAAAGCAGAGATTTTACCTCGTACCTTTTGCATCATGATTTAGCTAGTATAACCCAAGCAAAGAGCACTT-TAGTTTGGACCCCCGAAACTACGTGAGCTACTCCAAGACAGCCTATC-AATAGGGCAAACCCGTCTCTGTGGCAATAGAGTGGGAAGATCTTTGAGTAGAGGTGACAGACCTACCGAACCTAGTTATAGCTGGTTGCCTGAGAATTGGATAAGAGTTCAGCCTCCAGGCTTCTCCCTTCA-----ACC---CCGGTACTTCT--CCACTACCGATATCT--AAGAAGCCTAGAGAGTTAATCAAAGGGGGAACAGCTCCTTTGACACAAAACACAACTTTCCCAGGAGGGTAAAGATCATAATTACTAAAGGGA----TATGCCCTGGTGGGCTTAAGAGCAGCCACCCAAGCAGAAAGCGTTCAAGCTCAAGCATT-----TAATCCTACCCATATATTTCGATAACTA-AATCCCAACCCCCTAAACACTATCAGGCCATCTCATGCA-TACATGAGAGTGCACATGCTAATATGAGTAATAAGAGAGTACCCCCACTCTCTCCCTGCACACGTGTACATCGGCTACGA--ACCCCCACCGAAACTTAACGGCCCCAAA-CAAAGAGGGCATTGAACAACAAG-TAACCAACCAGAAAA-ACACCCAAC--AAATAACCG-TTAACCCAACACTGGTGTGCCTAT-AAGGAAAGACTAAAAGAAAAAGAAGGAACTCGGCAAATTTTAG-----AAGCCTCGCCTG-TTTACCAAAAACATCGCCTCTTGC-AAAAATAAAGAATAAGAGGTCCAGCCTGCCCTGTGACTATATG-TTCAACGGCCGCGGTATTTTAACCGTGCGAAGGTAGCGTAATCACTTGTCTTTTAAATGGAGACCTGTATGAATGGCATTACGAGGGCTTAACTGTCTCC-TTTTTCAAGTCAATGAAATTGATCTCCCCGTGCAGAAGCGGGGATAATTACATAAGACGAGAAGACCCTATGGAGCTTT-AGACACCAAG--GCATATC-ATGTTACCTAC-CCCTAAACCCTGGGGATTAAACCTATTGAA--C-TATGCCCCTATGTCTTCGGTTGGGGCGACCACGGGGAAATAAAGAACCCCCGCGTGGAAT-GGGAGCACTA----------C--CTCCT-GCAACCAAGAGCTGCAGCTCTAACGAACAAAA-T-TTTTGACCAATAA-AGATCCGGCA--ACGCCGATCAACGGACCAAGTTACCCTAGGGATAACAGCGCAATCCCCTTTTAGAGCCCTTATCAACAAGGGGGTTTACGACCTCGATGTTGGATC-AGGAC-ATCCTAATGGTGCAGCCGCTATTA-AGGGTTCGTTTNCAAAGGCTTGGTCCTGACTTTTCTGTCAGCTTTAGCTAGATTTATACATGCAAGTATCCGCGACCCCGTGAGAATGCCCTTATTTTCCGC--CCAGAAACCAAGGAGCTGGTATCAGGCACA--CCCCTTATTGAGCCCACGACGCCTTGTTCA--GCCACACCCCCAAGGGAATTCAGCAGTGATAAACCTTAAGCTATAAGTGAAAACTTGACTTAGTTAA-AGC--TAA--GAGGGCCGGT-AAAACTCG-TGCCAGCCACCGCGGTTATACGAGAGGCCCGAGTTGACAGACGCC-GGCGTAAAGAGTGGTTAAGGAAAATTTTA------AACTAAAGCCGAACGCCTTCAAGGCAGTCTGAATGC-ATCCGAAGGTACGAAGCCCCACCACGAAAGT
			GGCTTTATGACTCCTGATCCCACGAAAGCTAAGGAACAAACT-GGGATTAGATACCCCACT-ATGCTTAGCCG-TAAACATTGATAGAAT-ATCACATAAATCTATCCGCCTGGGTACTACGGGCATTAGCCTAAAACCCAAAGGACTTGGCGGTTCTTTAGATCCACCTAGAGGAGCCTGTTCTATAACCGATACTCCCCG-TTAAACCTCACCCTCTCTTGTTTT-TCCCGCCTATATACCGCCGTCGTAAGCTTACCCTGTGAAGGAAATATATAGTAAGCAAAATCGGCACTGCCCAGAACGTCAGGTCGAGGTGTCGCGCATGAGAGGGGAAGA-AATGGGCTACATTCCCTAATATTAGTG-AATACGAATGATTGTAATGAAAACGTACATC--TGAAGGAGGATTTAGCAGTAAGTGGAAAATAGAGTGTTCCACTGAAGCCGGCTCTGAAGTGCGCACATACCGCCCGTCACTCTCCCCAAGCTCACG---AGC----TCAACATAACTAAAATGCTATCAATACGCGA-AGGGGAGGCAAGTCGTAACATGGTAAGTGTACCGGAAGGTGCACTTGGACAAATAT
		</sequence>
		<sequence>
			<taxon idref="Kyphosus_azureus_no_voucher_E_Pacific_HBa002"/>
			N--CGCCCACTAGCTAG---CCCCC----CAAACCAAAAACAA-CATACCAATATTA----ATACCCCCAAAT-GCACTAGCACCTGCA--AAAACAAACCATTTTTCCCCCTTAGTATGGGCGACAG-AAAAGGGACTGTG-GCGCAATAGAGAAAGTACCGCAAGGGAACGCTGAAAGAG-AAATGAAACAACTCAGT-AAAGCCTTAAAAAGCAGAGATTTAAGCTCGTACCTTTTGCATCATGATTTAGCCAGTAATACCCAAGCAAAGAGCCCTT-TAGTTTGGTTCCCCGAAACTAAGTGAGCTACTCCAAGACAGCCTATT-AATAGGGCCAACCCGTCCCTGTGGCAAAAGGGTGGGAAGAGCTTTGAGTAGAGGTGACAGACCTACCGAACTTAGTTATAGCTGGTTGCCTGAGAATTGAATAGAAGTTCAGCCTCTCGGCTTCTCCCCTCACCTCCGTC-----------CGA--CCCCTTCTGACACCCTGAGAAA-CCGCGAGAGTTATTCAAAGGGGGTACAGCCCCTTTGAAACAAGATACAACTTTACCAGGAGGGTAAAGATCATAATA-ACCTAAAGGTAA-AATGTTCTGGTGGGCCTAAAAGCAGCCACCCCTATAGAAAGCGTTAAAGCTCAGACATA-----CCCCTTATCC-TTTTATACTGATAATCA-AATCTTAACCCCCT-AACCCTACCAGGCCATCCCATGCA-AACATGGGAGCGACTATGCTAATATGAGTAATAAGAGAGCC-TTAGCCTCTCTCCTTGCACGCGTGTAAATCGGAATGGA--CCCCCCACCGAATCTTAACGGCCCCAAA-CAAAGAGGGAACTGAACAGCAGACCAAACAACCAGAAAA-CCATCCAAT-ACAACAACCG-TTAACCCCACACTGGTGTGCCCCT-AAGGAAAGACTAAAAGAAAAAGAAGGAACTCGGC-AAACACATA----AAGCCTCGCCTG-TTTACCAAAAACATCGCCTCTTGC-AAAGCTGAAGAATAAGAGGTCCCGCCTGCCCTGTGACTATATG-TTTAACGGCCGCGGTATTTTGACCGTGCGAAGGTAGCGCAATCACTTGTCTTTTAAATGGAGACCTGTATGAATGGCATAACGAGGGCTTAGCTGTCTCC-TTTTTCAAGTCAATGAAATTGATCTCCCCGTGCAGAAGCGGGGATAATACCATAAGACGAGAAGACCCTATGGAGCTTT-AGACACCAAG--GCAGATC-ATGTTAAACAC-CCCTATA--TAAAGGACTAAACCAGATGAG--C-CCTGCCCTAATGTCTTTGGTTGGGGCGACCGCGGGGAAACAAAAAACCCCCACGTGGAAT-GGGAACACTT----------C--CTCCC-ACAACTAAGAGCTCCCGCTCTAATGACCAGAA-T-TTCTGACCAATC--AGATCCGGCA--ACGCCGATCAACGGACCGAGTTACCCTAGGGATAACAGCGCAATCCCCTTTTAGAGCCCATATCGACAAGGGGGTTTACGACCTCGATGTTGGATC-AGGAC-ATCCTAATGGTGCAGCCGATATTA-AGGGTNNNTTGNCAAAGGCTTGGTCCTGACTTTACTATCAACTTTAGCCAAACTTACACATGCAAGTATCCGCACCCCCGTGAGAATGCCCT-ACAGTTCCCTGCCCGGGAACAAGGAGCTGGTATCAGGCACA-TCAATTACT-AAGCCCACGACACCTTGCTTA--GCCACACCCTCAAGGGAACTCAGCAGTGATAGACATTAAGCCATAAGTGAAAACTTGACTTAGTCAA-GGC--TAA--GAGGGCCGGT-AAAACTCG-TGCCAGCCACCGCGGTTATACGAGAGGCCCAAGTTGATAGACTCC-GGCGTAAAGAGTGGTTAAGATACATTTAT---TAAAACTAAAGCCGAACGCCTTCAGGGCTGTT-ATACGC-TCCCGAAGATAAGAAGTTCAACCACGAAAGT
			GGCTTTATACCCACTGAACCCACGAAAGCTATGACACAAACT-GGGATTAGATACCCCACT-ATGCCTAGCCA-TAAACATTGATAGTAC-AATACACCTA-CTATCCGCCAGGGTACTACGAGCATCAGCTTGAAACCCAAAGGACTTGGCGGTGCTTTAGATCCACCTAGAGGAGCCTGTTCTAGAACCGATAACCCCCG-TTCAACCTCACCCTTCCTTGTTTT-CCCCGCCTATATACCGCCGTCGTCAGCTTACCCTGTGAAGG--TCTCATAGTAAGCAGAATTGGTACAACCCAAAACGTCAGGTCGAGGTGTAGCGTATGGAGGGGGAAGA-AATGGGCTACATTCACT-AACATAGTG-AAA-ACGGACGATGCACTG-AAACGTACATC--TAAAGGAGGATTTAGCAGTAAGCAGGAAATAGAGCGTTCTGCTGAAATTGGCCCTGAAGCGCGCACACACCGCCCGTCACTCTCCCCAAGCCC-CA---CAA---TCT-ATGTAACTAAAACCTTATA--ATCGCAA-AGGGGAGGCAAGTCGTAACATGGTAAGTGTACCGGAAGGTGCACTTGGAAAAAAT-
		</sequence>
		<sequence>
			<taxon idref="Hemitaurichthys_polylepis_NCBI"/>
			N----------------------------------------------------------------------------------------------------------------------------------------------------------------------------------------------------------------------------------------------------------------------------------------------------------------------------------------------------------------------------------------------------------------------------------------------------------------------------------------------------------------------------------------------------------------------------------------------------------------------------------------------------------------------------------------------------------------------------------------------------------------------------------------------------------------------------------------------------------------------------------------------------------------------------------------------------------------------------------------------------------------------------------------------------------------T----------CCGCCTG-CCAGTGACCATGGG-TTCAACGGCCGCGGTATTTTGACCGTGCAAAGGTAGCGTAATCACTTGTCTTTTAAATGAAGACCGGTATGAATGGCATAACGAGGGCTCAACTGTCTCC-TCTCTCTAGTCAGTGAAATTGATCTTTCCGTGCAGAAGCGGGGATATCAACATAAGACGAGAAGACCCTATGGAGCTTT-AGATAATGAG--ACAGATC-CCGTCAAACAT-CCTTATT--AAAAAGACCAAACTAATCGAA--C-ACTGTCTGAATGTCTTTGGTTGGGGTGACCACGGCGAAATAAAAAACCCCCGCGTGGAAA-GAGGCGACTA-------------ACCCTCCAAACCAAGAGCTCCCGCTCTAATAAGCAGAA-C-ATCTGACCTACA--AGATCCGGCA-AACGCCGATCAACGGACCGAGTTACCCTAGGGATAACAGCGCAATCCCCTCCTAGAGTTCATATCGACAAGGGGGTTTACGACCTCGATGTTGGATC-AGGAC-ATCCTAATGGTGCAGCCGCTATTA-AGGGTTCGTTTN---------------------ACTAACGACTCTAGCTAAATTTACACATGCAAGTATCCGCGCCCCGGTGAGAATGCCCT--TCACTCCCTGCTTGGGAGTAAGGAGCTGGTATCAGGCACC-CTTAAATGA--AGCCCATGACGCCTTGCTTAG-GCCACACCCTCACGGGAACCCAGCAGTGATAAACATTAAGCCATGAGTGAAAACTTGACTTAGTTAA-TGC--TATTTTAGGGCCGGTAAAAACTCG-TGCCAGCCACCGCGGTTAAACGAGGGACCCAAGTCGTTAGTCATC-GGCGTAAAGAGTGGTTAAGATAAGACAAA-------ACTAAAGCCGAATGCTCTCCAGACTGTC-ATACGCCCCCGAGGAGTAAGAAGCTCAACTACGAAAGT
			GGCTTTACCCAATCTGAACCCACGAAAGCTAGGGTACAAACT-GGGATTAGATACCCCACT-ATGCCTAGCCC-TAAACATCGACAGTAA-ACTACGCCCA-CTGTCCGCCTGGGAACTACGAGCGCTAGCTTAAAACCCAAAGGACTTGGCGGTGCTTTAGACCCACCTAGAGGAGCCTGTCCTAGAACCGATAATCCCCG-TTCAACCTCACCCTTCCTTGTTTT-ATCCGCCTATATACCGCCGTCGTCAGCTTACCCTGTGAAGG--CTCAAAAGTAAGCGAAATCGGTACAGCCCCAAACGTCAGGTCGAGGTGTAGCGTATGGAAGGGGAAGA-GATGGGCTACATTCACT-GACACAGTGAAATACGAATGATTGCTCTG-AAACGAGAATC--TGAAGGAGGATTTAGCAGTAAGCAAAAAGTAGAGTGTTTTGCTGAAGTTGGCCCTGAAGCGTGCACACACCGCCCGTCACTCTCCCCTATTCAACT--------TGGAATAATAACTTATATACCCTACAGAAACTG-CGGGGAGACA----------------------------------------------
		</sequence>
		<sequence>
			<taxon idref="Heniochus_chrysostomus_NCBI"/>
			N----------------------------------------------------------------------------------------------------------------------------------------------------------------------------------------------------------------------------------------------------------------------------------------------------------------------------------------------------------------------------------------------------------------------------------------------------------------------------------------------------------------------------------------------------------------------------------------------------------------------------------------------------------------------------------------------------------------------------------------------------------------------------------------------------------------------------------------------------------------------------------------------------------------------------------------------------------------------------------------------------------------------------------------------------------------T----------CCGCCTG-CCACTGACTATATG-TTCAACGGCCGCGGTATTTTGACCGTGCGAAGGTAGCGTAATCACTTGTCTTTTAAATGAGGACCTGTATGAATGGCACAACGAGGGCTCGACTGTCTCC-TCTTTCCGGTCAATGAAATTGATCTTACCGTGCAGAAGCGGTAATATTAACATAAGACGAGAAGACCCTATGGAGCTTT-AGATAACAAG--GCAGACT-GCGTTAAGCAC-CCTTATA--GAAAAGATCAAACTAGCTGAA--CTACTGCCCGAATGTCTTTGGTTGGGGCGACCACGGCGAAACAAAAAACCCCCGTGCGGAAA-GAGGGGACCA-------------TCCCTCCAAACCAAGAGCTCCCGCTCTAATGAACAGAA-T-ATCTGACCTATA--AGATCCGGCA--ATGCCGATCAACGGACCGAGTTACCCTAGGGATAACAGCGCAATCCCCTTCTAGAGTCCATATCGACAAGGGGGCTTACGACCTCGATGTTGGATC-AGGAC-ATCCTAATGGTGCAGCCGCTATTA-AGGGTTCGTTTN---------------------ACTAACAACTCTAGCTAAACTTACACATGCAAGTATCCGCGCCCCGGTGAGAATGCCCT--TTATTCCCTGCTCGGGAACAAGGAGCTGGTATCAGGCACA-CTTAAATGA--AGCCCACGACACCTTGCTTAA-GCCACACCCCCACGGGAATCCAGCAGTGATAAACATTAAGCTATGAGTGAAAACTCGACTTAGTTAA-TGC--TATT-TAGAGTCGGT-AAAACTCG-TGCCAGCCACCGCGGTTATACGAGAGACTCAAGTTGTTAGTCATC-GGCGTAAAGAGTGGTTAAGATAAGACAAAAACTAAAACTAAAGCCGAATGCCCTCAGGGCTGTT-ATAAGCGCTACGAAGGTAAGAAGCTCAACGACGAAAGT
			GGCTTTACCCAATCTGAACCCACGAAAGCTAGGAAACAAACT-GGGATTAGATACCCCACT-ATGCCTAGCCG-TAAACATCGACAGTAA-ACTACACCCA-CTGTCCGCCCGGGGACTATGAGCACCAGCTTAAAACCCAAAGGACTTGGCGGTGCTTCAAACCCACCTAGAGGAGCCTGTCCTAGAACCGATAATCCCCG-TTAAACCTCACCCTTCCTTGTTCTTTTCAGCCTATATACCACCGTCGCCAGCTTACCCTGTGAAGG--CCTAGTAGTAAGCGGAATCGGCACAGCCCAAAATGTCAGGTCGAGGTGTAGCCTATGGAAGGGGAAGA-GATGGGCTACATTCACT-GGTACAGTG-AATACGGATGATCACCCTG-AAACGGGTATC--TGAAGGAGGATTTAGCAGTAAGCAAAAAATAGAGTGTTTTGCTGAAGTCGGCCATGAAGCGTGCACACACCGCCCGTCACTCTCCCCTCGCCTTTTTAGCAACCTGGACGTATAATTACTACACCACC--AAACCCA-AGGGGAGGCA----------------------------------------------
		</sequence>
		<sequence>
			<taxon idref="Kyphosus_bigibbus_AIM_MA30189_New_Zealand_KbigNZ059"/>
			N--CGCCCACTAGCTAG---CCCCC----CAAACCAAAAACAA-CACACCAATATAA----ATACCCCTAAAT-GCACTAACACCTGCA-TAAAACAAACCATTTTTCCCCCTTAGTATGGGCGACAG-AAAAGGGACTGTG-GCGCAATAGAGAAAGTACCGCAAGGGAACGCTGAAAGAG-CAGTGAAACAACTCAGT-CAAGCCTAAAAAAGCAGAGATTTAACCTCGTACCTTTTGCATCATGATTTAGCCAGTAAGACCCAAGCAAAGAGTTCTT-TAGTTTGGTTTCCCGAAACTAAGTGAGCTACTCCAAGACAGCCTATT-AATAGGGCAAACCCGTCCCTGTGGCAAAAGGGTGGGAAGAGCTTTGAGTAGAGGTGACAAACCTACCGAACTTAGTTATAGCTGGTTGCCTGAGAATTGAATAAAAGTTCAGCCTCTCGGCTTCTCCCCTCACCCTCGTC-----------CGA-CCACCCTCTGACACCTTAAGAAA-CCGCGAGAGTTACTCAAAGGGGGTACAGCCCCTTTGAGACAAGATACAACTTTACCAGGAGGGTAAAGATCATAATA-ACATGAAGGTAA-AATGTTCTGGTGGGCCTAAAAGCAGCCATCCCTATAGAAAGCGTTAAAGCTCAGACATA-----CCCCTCACCC-TTTTATACTGATAATCA-AATCTTAACCCCCT-AGCCCCACCAGGCCATCCCATGCA-AACATGGGAGCGACTATGCTAATATGAGTAATAAGAGAGCC-TCCGCCTCTCTCCTTGCACACGTGTAAATCGGAATGGA--CCCTCCACCGAATATTAACGGCCCCAAA-CAAAGAGGGAACTKAACAACAGACCAAACAACCAGAAAA-CCATCCAAC--AAACAACCG-TTAACCCCACACCGGTGTGCCCCC-AAGGAAAGACTAAAAGAAAAAGAAGGAACTCGGC-AAACACATA----AAGCCTCGCCTG-TTTACCAAAAACATCGCCTCTTGC-AAAACTGAGGAATAAGAGGTCCCGCCTGCCCTGTGACTATATG-TTTAACGGCCGCGGTATTTTGACCGTGCGAAGGTAGCGCAATCACTTGTCTTTTAAATGGAGACCTGTATGAATGGCATAACGAGGGCTTAGCTGTCTCC-TTTTTCAAGTCAATGAAATTGATCTCCCCGTGCAGAAGCGGGGATAGCACCATAAGACGAGAAGACCCTATGGAGCTTT-AGACACCAAG--GCAGATC-ATGTTAAACAC-CCCTTCA--CAAAGGACCAAACCAGATGAA--C-CCTGCCCTAATGTCTTTGGTTGGGGCGACCGCGGGGAAACAAAAAACCCCCACGTGGAAT-GGGAATACTC----------C--TTCCT-ACAACTAAGAGCTCCCGCTCTAATGACCAGAA-T-TTCTGACCAATC--AGATCCGGCA--ACGCCGATCAACGGACCGAGTTACCCTAGGGATAACAGCGCAATCCCCTTTTAGAGCCCATATCGACAAGGGGGTTTACGACCTCGATGTTGGATC-AGGAC-ATCCTAATGGTGCAGCCGCTATTA-AGGGTTCGTTTNCAAAGGCTTGGTCCTGACTTTACTATCAACTTTAGCCAAACTTACACATGCAAGTATCCGCACCCCCGTGAGAATGCCCC-ACAGTTCCCTGCCCGGGAACAAGGAGCTGGTATCAGGCACA-TTTGACTAT-AAGCCCACGACACCTTGCTTA--GCCACACCCTCAAGGGAACTCAGCAGTGATAAACATTAAGCTATAAGTGAAAACTTGACTTAGTCAA-GGC--TAA--GAGGGCCGGT-AAAACTCG-TGCCAGCCACCGCGGTTATACGAGAGGCCCAAGTTGATAGACTCC-GGCGTAAAGAGTGGTTAAGACACATCTAC----GAAACTAAAGCCGAACGCCCTCAGGGCTGTT-ATACGC-TCCCGAAGGTAAGAAGTTCAATCACGAAAGT
			GGCTTTATATCAGCTGAATCCACGAAAGCTATGACACAAACT-GGGATTAGATACCCCACT-ATGCCTAGCCA-TAAACATTGATAGTAC-AATACGCCTA-CTATCCGCCAGGGTACTACGAGCATCAGCTTAAAACCCAAAGGACTTGGCGGTGCTTTAGATCCACCTAGAGGAGCCTGTTCTAGAACCGATAACCCCCG-TTCAACCTCACCCTCCCTTGTTTTATCCCGCCTATATACCGCCGTCATCAGCTTACCCTGTGAAGG--CCTCATAGTAAGCAGAATTGGCACAACCCAAAACGTCAGGTCGAGGTGTAGCGTATGGAAGGGGAAGA-AATGGGCTACATTCACT-GACACAGTG-AATTACGGACGATATACTG-AAATATATATC--TAAAGGAGGATTTAGCAGTAAGCAGGAAATAGAGTGTTCTGCTGAAATTGGCCCTGAAGCGCGCACACACCGCCCGTCACTCTCCCCAAGCCT-AA---CAA---TCT-AAATAATTAAAACCTTACA--ATCGCAA-AGGGGAGGCAAGTCGTAACATGGTAAGTGTACCGGAAGGTGCACTTGGAAAAAT--
		</sequence>
		<sequence>
			<taxon idref="Kyphosus_cinerascens_WAM__P33449_001_NW_Australia_KcinNi019"/>
			N--CGCCCACTAGCTAG---CCCCC----CAAACCAAAAACAA-CACACCAATATAA----ATACCCCTAAAT-GCACTAACACCCGCA-TAAAACAAACCATTTTTCCCCCTTAGTATGGGCGACAG-AAAAGGGACCGTG-GCGCAATAGAGAAAGTACCGCAAGGGAACGCTGAAAGAG-TAATGAAACAACTCAGT-CAAGCCAAAAAAAGCAGAGATTTAAGCTCGTACCTTTTGCATCATGATTTAGCCAGAAAAACCCAAGCAAAGAGCCCTT-TAGTTTGGTTCCCCGAAACTAAGTGAGCTACTCCAAGACAGCCTATT-AATAGGGCAAACCCGTCCCTGTGGCAAAAGGGTGGGAAGAGCTTTGAGTAGAGGTGACAAACCTACCGAACTTAGTTATAGCTGGTTGCCTGAGAATTGAATAGAAGTTCAGCCTCTCGGCTTCTCCCCTCACCCTCGTC-----------CGA-CTCCCCTCTGACACCTTAAGAAA-CCGCGAGAGTTACTCAAAGGGGGTACAGCCCCTTTGAGACAAGACACAACTTTACCAGGAGGGTAAAGATCATAATA-ACATAAAGGTAA-AATGTTCTGGTGGGCCTAAAAGCAGCCATCCCTATAGAAAGCGTTAAAGCTCAGACATA-----CCCCCTATCC-TTTTATACTGATAATCT-AATCTTAACCCCCT-AGCCCTACCAGGCCATCCCATGCA-AACATGGGAGCGACTATGCTAATATGAGTAATAAGAGAGCC-TCCGCCTCTCTCCTTGCACACGTGTAAATCGGAATGGA--CCCCCCACCGAATCTTAACGGCCCCAAA-CAAAGAGGGAACTGAACAACAGACCAAACAACCAGAAAA-CCATCCAAC--AAACAACCG-TTAACCCCACACTGGTGTGCCCCT-AAGGAAAGACTAAAAGAAAAAGAAGGAACTCGGC-AAACACATA----AAGCCTCGCCTG-TTTACCAAAAACATCGCCTCTTGC-AAAACTGAGGAATAAGAGGTCCCGCCTGCCCTGTGACTATATG-TTTAACGGCCGCGGTATTTTGACCGTGCGAAGGTAGCGCAATCACTTGTCTTTTAAATGGAGACCTGTATGAATGGCATAACGAGGGCTTAGCTGTCTCC-TTTTTCAAGTCAATGAAATTGATCTCCCCGTGCAGAAGCGGGGATAACACCATAAGACGAGAAGACCCTATGGAGCTTT-AGACACCAAG--GCAGATC-ATGTTAAACAC-CCCTTCA--CAAAGGACTAAACCAGATGAA--C-CCTGCCCTAATGTCTTTGGTTGGGGCGACCGCGGGGAAACAAAAAACCCCCACGTGGAAT-GGGAATACTC----------C--TTCCT-ACAACTAAGAGCTCCCGCTCTAATGACCAGAA-C-TTCTGACCAATC--AGATCCGGCA--ACGCCGATCAACGAACCGAGTTACCCTAGGGATAACAGCGCAATCCCCTTTTAGAGCCCATATCGACAAGGGGGTTTACGACCTCGATGTTGGATC-AAGNC-NNCCTAATGGTGCAGCCGCTATTA-AGGGTTCGTTTNCAAAGGCTTGGTCCTGACTTTACTATCAACTTTAACCAAACTTACACATGCAAGTATCCGCACCCCCGTGAGAATGCCCC-ACAGTTCCCTGCCCGGGAACAAGGAGCTGGTATCAGGCACA-TTTAATTAT-AAGCCCACGACACCTTGCTTA--GCCACACCCTCAAGGGAACTCAGCAGTGATAAACATTAAGCTATAAGTGAAAACTTGACTTAGTCAA-GGT--TAA--GAGGGCCGGT-AAAACTCG-TGCCAGCCACCGCGGTTATACGAGAGGCCCAAGTTGATAGACTCC-GGCGTAAAGAGTGGTTAAGACTCATCTAC----AAAACTAAAGCCGAACGCCCTCAGGGCTGTT-ATACGC-TCCCGAAGGTAAGAAGTTCAATCACGAAAGT
			GGCTTTATATCAGCTGAACCCACGAAAGCTATGACACAAACT-GGGATTAGATACCCCACT-ATGCCTAGCCA-TAAACATTGATAGTAC-AATACACCTA-CTATCCGCCAGGGTACTACGAGCATCAGCTTAAAACCCAAAGGACTTGGCGGTGCTTTAGATCCACCTAGAGGAGCCTGTTCTAGAACCGATAACCCCCG-TTCAACCTCACCCTTCCTTGTTTT-TCCCGCCTATATACCGCCGTCGTCAGCTTACCCTGTGAAGG--CCTCATAGTAAGCAGAATTGGCACAACCCAAAACGTCAGGTCGAGGTGTAGCGTATGGAAGGGGAAGA-AATGGGCTACATTCACT-AACACAGTG-AATCACGGACGATAAACTG-AAATGTATATC--TAAAGGAGGATTTAGCAGTAAGCAGGAAATAGAGTGTTCTGCTGAAATTGGCCCTGAAGCGCGCACACACCGCCCGTCACTCTCCCCAAGCCT-AA---CAA---TCT-ATGTAACTAAAACCCTACA--ATCGCAA-AGGGGAGGCAAGTCGTAACATGGTAAGTGTACCGGAAGGTGCACTTGGAAAAAT--
		</sequence>
		<sequence>
			<taxon idref="Kyphosus_cornelii_WAM_P33451_003_W_Australia_KcorAb015"/>
			N--CGCCCACTAGCTAG---CCCCC----CAAACCAAAAACAA-CATACCAATATAA----ATACCCCTAAAT-GCACTAACACCTGCA-TAAAACAAACCATTTTTCCCCCTTAGTATGGGCGACAG-AAAAGGGACTGTG-GCGCAATAGAGAAAGTACCGCAAGGGAACGCTGAAAGAG-AAATGAAACAACTCAGT-AAAGCCTTAAAAAGCAGAGATTTAAACTCGTACCTTTTGCATCATGATTTAGCCAGTAATACCCAAGCAAAGAGCCCTT-TAGTTTGGTTCCCCGAAACTAAGTGAGCTACTCCAAGACAGCCTATT-AATAGGGCCAACCCGTCCCTGTGGCAAAAGGGTGGGAAGAGCTTTGAGTAGAGGTGACAGACCTACCGAACTTAGTTATAGCTGGTTGCCTGAGAATTGAATAGAAGTTCAGCCTCTCGGCTTCTTCCCTCACCTCCGTC-----------CGA--CCCCTTCTGACACCCTAAGAAA-CCGCGAGAGTTATTCAAAGGGGGTACAGCCCCTTTGAAACAAGATACAACTTTACCAGGTGGGTAAAGATCATAATA-ACCCAAAGGCAA-AATGTTCTGGTGGGCCTAAAAGCAGCCATCCCTATAGAAAGCGTTAAAGCTCAGACATA-----CCCCTTATCC-TTTTATCCTGATAATCA-AATCTTAACCCCCT-AACCCTACCAGGCCATCCCATGCA-AACATGGGAGCGACCATGCTAATATGAGTAATAAGAGAGCC-TTAGCCTCTCTCCTTGCACACGTGTAAATCGGAATGGA--CCCACCACCGAATCTTAACGGCCCCAAA-CAAAGAGGGAACTGAACAGCAGACCAAACAACCAGAAAA-CCATCCAAT--AAACAACCG-TTAACCCCACACTGGTGTGCCCCT-AAGGAAAGACTAAAAGAAAAAGAAGGAACTCGGC-AAACACATA----AAGCCTCGCCTG-TTTACCAAAAACATCGCCTCTTGC-AAAACTGAGGAATAAGAGGTCCCGCCTGCCCTGTGACTATATG-TTTAACGGCCGCGGTATTTTGACCGTGCGAAGGTAGCGCAATCACTTGTCTTTTAAATGGAGACCTGTATGAATGGCATAACGAGGGCTTAGCTGTCTCC-TTTTTCAAGTCAATGAAATTGATCTCCCCGTGCAGAAGCGGGGATAACACCATAAGACGAGAAGACCCTATGGAGCTTT-AGACACCAAG--GCAGATC-ATGTTAAACAC-CCCTGAA--TAAAGGACCAAACCAGATGAG--C-CCTGCCCTAATGTCTTTGGTTGGGGCGACCGCGGGGAAACAAAAAACCCCCACGTGGAAT-GGGAACACTT----------C--CTCCC-ACAACTAAGAGCTCCCGCTCTAATGACCAGAA-T-TTCTGACCAATC--AGATCCGGCA--ACGCCGATCAACGGACCGAGTTACCCTAGGGATAACAGCGCAATCCCCTTTTAGAGCCCATATCGACAAGGGGGTTTACGACCTCGATGTTGGATC-NNNNN-NTCCTAATGGTGCAGCCGCTATTA-AGGGTTCGTTTNCAAAGGCTTGGTCCTGACTTTACTATCAACTTTAGCCAAACTTACACATGCAAGTATCCGCACCCCCGTGAGAATGCCCC-ACAGTTCCCTGCCCGGGAACAAGGAGCTGGTATCAGGCACA--TCCCCCAC-AAGCCCACGACACCTTGCTTA--GCCACACCCTCAAGGGAACTCAGCAGTGATAGACATTAAGCTATAAGTGAAAACTTGACTTAGTCAA-GGC--TAA--GAGGGCCGGT-AAAACTCG-TGCCAGCCACCGCGGTTATACGAGAGGCCCAAGTTGATAGACTCC-GGCGTAAAGAGTGGTTAAGATATATTTGTTAATAAAACTAAAGCCGAACGCCTTCAGGGCTGTT-ATACGC-TCCCGAAGATATGAAGTTCAATCACGAAAGT
			GGCTTTATACCAACTGAACCCACGAAAGCTATGACACAAACT-GGGATTAGATACCCCACT-ATGCCTAGCCA-TAAACATTGATAGTAC-AATACGCCTA-CTATCCGCCAGGGTACTACGAGCATCAGCTTGAAACCCAAAGGACTTGGCGGTGCTTTAGATCCACCTAGAGGAGCCTGTTCTAGAACCGATAACCCCCG-TTCAACCTCACCCTTCCTTGTTTC-TCCCGCCTATATACCGCCGTCGTCAGCTTACCCTGTGAAGG--TCTTATAGTAAGCAGAATTGGTAGAACCCAAAACGTCAGGTCGAGGTGTAGCGTATGGAGGGGGAAGA-AATGGGCTACATTCACT-AACGTAGTG-AATTACGGACGATGCACTG-AAACGTACATC--TAAAGGAGGATTTAGCAGTAAGCAGGAAATAGAGCGTCCTGCTGAAATTGGCCCTGAAGCGCGCACACACCGCCCGTCACTCTCCCCAAGCCC-AA---CAA---TCT-ATGTAACTAAAACCTTAAC--ATCGCAA-AGGGGAGGCAAGTCGTAACATGGTAAGTGTACCGGAAGGTGCACTTGGAAAAAT--
		</sequence>
		<sequence>
			<taxon idref="Kyphosus_elegans_no_voucher_E_Pacific_KeleCl012"/>
			N--CGCCCACTAGCTAG---CCCCC----CAAACCAAAAACAA-CACACCAATATAA----ATACCCCTAAAT-GCACTAACACCCGCA-TAAAACAAACCATTTTTCCCCCTTAGTATGGGCGACAG-AAAAGGGACCGTG-GCGCAATAGAGAAAGTACCGCAAGGGAACGCTGAAAGAG-TAATGAAACAACTCAGT-CAAGCCAAAAAAAGCAGAGATTTAAGCTCGTACCTTTTGCATCATGATTTAGCCAGTAAAACCCAAGCAAAGAGCCCTT-TAGTTTGGTTCCCCGAAACTAAGTGAGCTACTCCAAGACAGCCTATT-AATAGGGCAAACCCGTCCCTGTGGCAAAAGGGTGGGAAGAGCTTTGAGTAGAGGTGACAAACCTACCGAACTTAGTTATAGCTGGTTGCCTGAGAATTGAATAGAAGTTCAGCCTCTCGGCTTCTTCCCTCACCCTCGTC-----------CGA-CTCCCCTCTGACACCTTAAGAAA-CCGCGAGAGTTACTCAAAGGGGGTACAGCCCCTTTGAGACAAGACACAACTTTACCAGGAGGGTAAAGATCATAATG-ACATAAAGGTAA-AATGTTCTGGTGGGCCTAAAAGCAGCCATCCCTATAGAAAGCGTTAAAGCTCAGACATA-----CCCCCCATCC-TTTTATACTGATAATCT-AATCTTAACCCCCT-AGCCCTACCAGGCCATCCCATGCA-AACATGGGAGCGACTATGCTAATATGAGTAATAAGAGAGCC-TCCGCCTCTCTCCTTGCACACGTGTAAATCGGAATGGA--CCCCCCACCGAATCTTAACGGCCCCAAA-CAAAGAGGGAACTGAACAACAGACCAAACAACCAGAAAA-CCATCCAAC--AAACAACCG-TTAACCCCACACTGGTGTGCCCCT-AAGGAAAGACTAAAAGAAAAAGAAGGAACTCGGC-AAACACATA----AAGCCTCGCCTG-TTTACCAAAAACATCGCCTCTTGC-AAAACTGAGGAATAAGAGGTCCCGCCTGCCCTGTGACTATATG-TTTAACGGCCGCGGTATTTTGACCGTGCGAAGGTAGCGCAATCACTTGTCTTTTAAATGGAGACCTGTATGAATGGCATAACGAGGGCTTAGCTGTCTCC-TTTTTCAAGTCAATGAAATTGATCTCCCCGTGCAGAAGCGGGGATAACACCATAAGACGAGAAGACCCTATGGAGCTTT-AGACACCAAG--GCAGATC-ATGTTAAACAC-CCCCTCA--CAAAGGACTAAACCAGATGAA--C-CCTGCCCTAATGTCTTTGGTTGGGGCGACCGCGGGGAAACAAAAAACCCCCACGTGGAAT-GGGAATACTC----------C--TTCCT-ACAACTAAGAGCTCCCGCTCTAATGACCAGAA-C-TTCTGACCAATC--AGATCCGGCA--ACGCCGATCAACGAACCGAGTTACCCTAGGGATAACAGCGCAATCCCCTTTTAGAGCCCATATCGACAAGGGGGTTTACGACCTCGATGTTGGATC-AGGAC-ATCCTAATGGTGCAGCCGCTATTA-AGGGTTCGTTTNCAAAGGCTTGGTCCTGACTTTACTATCAACTTTAGCCAAACTTACACATGCAAGTATCCGCACCCCCGTGAGAATGCCCC-ACAGTTCCCTGCCCGGGAACAAGGAGCTGGTATCAGGCACA-TTTAATTAT-AAGCCCACGACACCTTGCTTA--GCCACACCCTCAAGGGAACTCAGCAGTGATAAACATTAAGCTATAAGTGAAAACTTGACTTAGTCAA-GGT--TAA--GAGGGCCGGT-AAAACTCG-TGCCAGCCACCGCGGTTATACGAGAGGCCCAAGTTGATAGACTCC-GGCGTAAAGAGTGGTTAAGACTCATCTAC----AAAACTAAAGCCGAACGCCCTCAGGGCTGTT-ATACGC-TCCCGAAGGTAAGAAGTTCAATCACGAAAGT
			GGCTTTATATCAGCTGAACCCACGAAAGCTATGACACAAACT-GGGATTAGATACCCCACT-ATGCCTAGCCA-TAAACATTGATAGTAC-AATACACCTA-CTATCCGCCAGGGTACTACGAGCATCAGCTTAAAACCCAAAGGACTTGGCGGTGCTTTAGATCCACCTAGAGGAGCCTGTTCTAGAACCGATAACCCCCG-TTCAACCTCACCCTTCCTTGTTTT-TCCCGCCTATATACCGCCGTCGTCAGCTTACCCTGTGAAGG--CCTCATAGTAAGCAGAATTGGCACAACCCAAAACGTCAGGTCGAGGTGTAGCGTATGGAAGGGGAAGA-AATGGGCTACATTCACT-AACACAGTG-AATCACGGACGATAAACTG-AAATGTATATC--TAAAGGAGGATTTAGCAGTAAGCAGGAAATAGAGTGTTCTGCTGAAATTGGCCCTGAAGCGCGCACACACCGCCCGTCACTCTCCCCAAGCCT-AA---CAA---TCT-ATATAACTAAAACCCTACA--ATCGCAA-AGGGGAGGCAAGTCGTAACATGGTAAGTGTACCGGAAGGTGCACTTGGAAAAAT--
		</sequence>
		<sequence>
			<taxon idref="Kyphosus_hawaiiensis_AIM_MA30172_Pacific_KhawHa001"/>
			N--CGCCCACTAGCTAG---CCCCC----CAAACCAAAAACAA-CACACCAATATAA----ATACCCCTAAAT-GCACTAACACCTGCA-TAAAACAAACCATTTTTCCCCCTTAGTATGGGCGACAG-AAAAGGGACTGTG-GCGCAATAGAGAAAGTACCGCAAGGGAACGCTGAAAGAG-CAGTGAAACAACTCAGT-CAAGCCTAAAAAAGCAGAGATTTAAGCTCGTACCTTTTGCATCATGATTTAGCCAGTAAAACCCAAGCAAAGAGTTCTT-TAGTTTGGTTCCCCGAAACTAAGTGAGCTACTCCAAGACAGCCTATT-AATAGGGCAAACCCGTCCCTGTGGCAAAAGGGTGGGAAGAGCTTTGAGTAGAGGTGACAAACCTACCGAACTTAGTTATAGCTGGTTGCCTGAGAATTGAATAGAAGTTCAGCCTCTCGGCTTCTCCCCTCACCCTCGTC-----------CGA-CCCCCCTCTGACACCTTAAGAAA-CCGCGAGAGTTACTCAAAGGGGGTACAGCCCCTTTGAGACAAGATACAACTTTACCAGGAGGGTAAAGATCATAATATACATAAAGGTAA-AATGTTCTGGTGGGCCTAAAAGCAGCCATCCCTATAGAAAGCGTTAAAGCTCAGACATA-----CCCCTCACCC-TTTTATACTGATAATCA-AATCTTAACCCCCT-AGCCCTACCAGGCCATCCCATGCA-AGCATGGGAGCGACTATGCTAATATGAGTAATAAGAGAGCC-TCCGCCTCTCTCCTTGCACACGTGTAAATCGGAATGGA--CCCTCCACCGAATCTTAACGGCCCCAAA-CAAAGAGGGAACTGAACAACAGACCAAACAACCAGAAAA-CCATCCAAC--AAACAACCG-TTAACCCCACACTGGTGTGCCCCC-AAGGAAAGACTAAAAGAAAAAGAAGGAACTCGGC-AAACACATA----AAGCCTCGCCTG-TTTACCAAAAACATCGCCTCTTGC-AAAACTGAGGAATAAGAGGTCCCGCCTGCCCTGTGACTATATG-TTTAACGGCCGCGGTATTTTGACCGTGCGAAGGTAGCGCAATCACTTGTCTTTTAAATGGAGACCTGTATGAATGGCATAACGAGGGCTTAACTGTCTCC-TTTTTCAAGTCAATGAAATTGATCTCCCCGTGCAGAAGCGGGGATAGCACCATAAGACGAGAAGACCCTATGGAGCTTT-AGACACCAAG--GCAGATC-ATGTTAAACAC-CCCTTCA--CAAAGGACCAAACCAGATGAA--T-CCTGCCCTAATGTCTTTGGTTGGGGCGACCGCGGGGAAACAAAAAACCCCCACGTGGAAT-GGGAATACTC----------C--TTCCT-ACAACTAAGAGCTCCCGCTCTAATGACCAGAA-T-TTCTGACCAATC--AGATCCGGCA--ATGCCGATCAACGGACCGAGTTACCCTAGGGATAACAGCGCAATCCCCTTTTAGAGCCCATATCGACAAGGGGGTTTACGACCTCGATGTTGGATC-AGGAC-ATCCTAATGGTGCAGCCGCTATTA-AGGGTTCGTTTNCAAAGGCTTGGTCCTGACTTTACTATCAACTTTAGCCAAACTTACACATGCAAGTATCCGCACCCCCGTGAGAATGCCCC-ACAGTTCCCTGCCCGGGAACAAGGAGCTGGTATCAGGCACA-TTTAACTAT-AAGCCCACGACACCTTGCTTA--GCCACACCCTCAAGGGAACTCAGCAGTGATAAACATTAAGCTATAAGTGAAAACTTGACTTAGTCAA-GGC--TAA--GAGGGCCGGT-AAAACTCG-TGCCAGCCACCGCGGTTATACGAGAGGCCCAAGTTGATAGACTCC-GGCGTAAAGAGTGGTTAAGACACATCTAC----GAAACTAAAGCCGAACGCCCTCAGGGCTGTT-ATACGC-TCCCGAAGGTAAGAAGTTCAATCACGAAAGT
			GGCTTTATATCAGCTGAATCCACGAAAGCTATGACACAAACT-GGGATTAGATACCCCACT-ATGCCTAGCCA-TAAACATTGATAGTAC-AATACACCTA-CTATCCGCCAGGGTACTACGAGCATCAGCTTAAAACCCAAAGGACTTGGCGGTGCTTTAGATCCACCTAGAGGAGCCTGTTCTAGAACCGATAACCCCCG-TTCAACCTCACCCTTCCTTGTTTT-TCCCGCCTATATACCGCCGTCGTCAGCTTACCCTGTGAAGG--CCTCATAGTAAGCAGAATTGGCATAACCCAAAACGTCAGGTCGAGGTGTAGCGTATGGAAGGGGAAGA-AATGGGCTACATTCACT-AACACAGTG-AATTACGGACGATATACTG-AAATATATATC--TAAAGGAGGATTTAGCAGTAAGCAGGAAATAGAGTGTTCTGCTGAAATTGGCCCTGAAGCGCGCACACACCGCCCGTCACTCTCCCCAAGCCT-AA---TAA---TCT-AAATAACTAAAACCTTACA--ATCGCAA-AGGGGAGGCAAGTCGTAACATGGTAAGTGTACCGGAAGGTGCACTTGGAAAAAT--
		</sequence>
		<sequence>
			<taxon idref="Kuhlia_mugil_NMNZ_P050009_SW_Pacific_KmugKe001"/>
			N--CGCTAAACAGCTAG---CCCCA----CCCACCAAAAACAA-CAAATAAATATAA----ATAACCCCAAAT-ACACCAACATTACCA-TTAAACAAACCATTTTTCCTCCCTAGTATAGGCGATAG-AAAAGGACCTGTTGGAGCAATAGAGAAAGTACCGCAAGGGAACGCTGAAAGAG-AAATGAAACAACCCATTACAAGCATAAAAAAGCAGAGATTTAAACTCGTACCTTTTGCATCATGATTTAGCCAGAACCCCTCAAGCAAAGAGACCTT-TAGTTTGACCCCCCGAAACTAGGTGAGCTACTCCAAGACAGCCTGT--AATAGGGCAAACCCGTCCCTGTGGCAAAAGGGTGGGAAGAGCTTCGAGTAGGGATGACAGATCTATCGAACCTAGTTATAGCTGGTTGCCTGAGAATTGGATAGAAGTTCAGCCTCTCGGTTTTTCCTGTCCCCTAATTT------------AA--TTTTACTTGACACAAAGAGAAA-CCAAGAGAGTTAGTCAAAGGGGGTACAGCTCCTTTGAAACAAGACACAACTTTACCAGGAGGGTAAAGATCATAAT--AACATAAGGAAA-AATGTTCTGGTGGGCCTAAAAGCAGCCACCCCGATAGATAGCGTTAAAGCTCGTACACA-----TTCCTAATCC-TTCAATTCCGATAATTC-AATCTTAACCCCCT-AATCCTACCAGGCCGTCCCATGCA-AACATGGGAGCGATTATGCTAATATGAGTAACAAGAGAGCCTAACGTCTCTCTCCCTGCACACGTGTAAGTCGAAATGGA--CCCCCCATCGACCTTTAACGGCCCCAAA-CAAAGAGGGAACTGGACTACAAATCAAACAACAAGAAAA-ACCCCCAAC--CCACAACCG-TTAACCCTACACTGGTGTGCTTC--AAGGAAAGACTAAAAGAAAAAGAAGGAACTCGGC-AAATACATG----AGGCCTCGCCTG-TTTACCAAAAACATCGCCTCTTGC-AAAACTTAAGAATAAGAGGTCCCGCCTGCCCTGTGACTATATG-TTTAACGGCCGCGGTATCCTGACCGTGCGAAGGTAGCGTAATCACTTGTCTTTTAAATGGAGACCTGTATGAATGGCATAACGAGGGCTTAACTGTCTCC-TTTTTCCAGTCAATGAAATTGATCTCTCCGTGCAGAAGCGGGGATAAAAACATAAGACGAGAAGACCCTATGGAGCTTT-AGACACTAAG--GTAGATC-GTGTTAAGCAC-CCCCTGA--CAAAGGGCCAAACCCTATGAA--T-CCTACCCTAATGTCTTTGGTTGGGGCGACCGCAGGGAAATAAAAAACCCCCGCGTGGAAC-GGGAGTACTC---------TC--CTCCT-ACTACCAAGAGCTACCGCTCTAATAAACAGAA-T-CTCTGACCCATT--AGATCCGGCA--ACGCCGATTAACGAACCAAGTTACCCTAGGGATAACAGCGCAATCCTCTTTTAGAGCCCATATCGACAAGAGGGTTTACGACCTCGATGTTGGATC-AGGAC-ATCCTAATGGTGCAGCCGCTATTA-AGGGTTCGTTTNCAAAGGTTTGGTCCTGACTTTACTATCAGCTTTAGCCAAACTTACACATGCAAGTATCCGCACCCCCGTGAGAATGCCCCTACAGTTCCCTGCCCGGGAACAAGGAGCTGGTATCAGGCACA-CCCTGGATA-AAGCCCACGACACCTTGCTCA--GCCACACCCTCAAGGGTATTCAGCAGTGACAGACATTAAGCTATAAGTGAAAACTTGACTTAGTCAA-GGC--TAA--GAGGGTCGGT-AAAACTCG-TGCCAGCCACCGCGGTTATACGAGAGACCCAAGTTGATAGTTTCC-GGCGTAAAGAGTGGTTAAGATAAAATTTA------AACTAGAGCCGAACGCTTTCAGAGCTGTT-ATACGC--CCCGAAAGTAAGAAGTTCAATCACGAAAGT
			GGCTTTATAATTACTGAACCCACGAAAGCTATGAAACAAACT-GGGATTAGATACCCCACT-ATGCCTAGCCC-TAAACATTGATAGTAT-AGTACACCTA-CTATCCGCCTGGGTACTACGAGCACCAGCTTAAAACCCAAAGGACTTGGCGGTGCTTTAGATCCACCTAGAGGAGCCTGTCCTATAACCGATAACCCCCG-TTTAACCTCACCCTTAATTGCTCA-TACCGCCTATATACCGCCGTCGTAAGCTTACCCTGTGAGGG--CTCAATAGTAAGCAAAATTGGCACAACCCAGAACGTCAGGTCGACGTGTAGCGAATGAAAGGGGAAGA-GATGGGCTACATTCACT-AAGACAGTG-AACACGGATGA-TATGCTG-AAATGCATATC--CGAAGGAGGATTTAGCAGTAAGCAGGAAATAGAGTGTCCCGCTGAAATTGGCCCTGAAGCGCGCACACACCGCCCGTCACTCTCCCCGAGCCCAAC---AAC---TAC-ATGTAACTAAGAACATCAC--ATAGCTA-AGGGGAGGCAAGTCGTAACATGGTAAGTGTACCGGAAGGTGCACTTGGAACAAC--
		</sequence>
		<sequence>
			<taxon idref="Kyphosus_sectatrix_ZMUC_P5195_W_Atlantic_KsecAt005"/>
			N--CGCCCACTAGCTAG---CCCCC----TAAACCAAAAACAA-CATACCAATATAA----ATACCCCTAAAT-GCACTAACACCTGCA-TAAAACAAACCATTTTTCCCCCTTAGTATGGGCGACAG-AAAAGGGACTGTG-GCGCAATAGAGAAAGTACCGCANGGNNNCGCTGAAAGAG-CAATGAANCNACTCAGT-CAAGCCT-AAAAAGCAGAGATTCAAGCTCGTACCTTTTGCATCATGATTTAGCCAGTAAAACCCAAGCAAAGAGTTCTT-TAGTTTGGTTCCCCGAAACTAAGTGAGCTACTCCAAGACAGCCTATT-AATAGGGCAAACCCGTCCCTGTGGCAAAAGGGTGGGAAGAGCTTTGAGTAGAGGTGACAAACCTACCGAACTTAGTTATAGCTGGTTGCCTGAGAATTGAATAGAAGTTCAGCCTCTCGGCTTCTCCCCTCACCCTCGTC-----------CGA-CCCCCCTCTGACACCTTAAGAAA-CCGCGAGAGTTACTCAAAGGGGGTACAGCCCCTTTGAGACAAGATACAACTTTACCAGGAGGGTAAAGACCATAATA-ACATGAAGGTAA-AATGTTCTGGTGGGCCTAAAAGCAGCCATCCCTATAGAAAGCGTTAAAGCTCAGACATA-----CCCCTCACCC-TTTTATACTGATAATCA-AATCTTAACCCCCT-AGCCCTACCAGGCCATCCCATGCA-AACATGGGAGTGACTATGCTAATATGAGTAATAAGAGAGTC-TCCGCCTCTCTCCTTGCACACGTGTAAATCGGAATGGA--CCCTCCACCGAATCTTAACGGCCCCAAA-CAAAGAGGGAACTGAACAACAGACCAAACAACCAGAAAA-CCATCCAAC--AAACAACCG-TTAACCCCACACTGGTGTGCCCCC-AAGGAAAGACTAAAAGAAAAAGAAGGAACTCGGC-AAACACATA----AAGCCTCGCCTG-TTTACCAAAAACATCGCCTCTTGC-AAAACTGAGGAATAAGAGGTCCCGCCTGCCCTGTGACTATATG-TTTAACGGCCGCGGTATTTTGACCGTGCGAAGGTAGCGCAATCACTTGTCTTTTAAATGGAGACCTGTATGAATGGCATAACGAGGGCTTAGCTGTCTCC-TTTTTCAAGTCAATGAAATTGATCTCCCCGTGCAGAAGCGGGGATAGCACCATAAGACGAGAAGACCCTATGGAGCTTT-AGACACCAAG--GCAGATC-ATGTTAAACAC-CCCTTCA--CAAAGGACCAAACCAGATGAA--C-CCTGCCCTAATGTCTTTGGTTGGGGCGACCGCGGGGAAACAAAAAACCCCCACGTGGAAT-GGGAATACTC----------C--TTCCT-ACAACTAAGAGCTCCCGCTCTAATGACCAGAA-T-TTCTGACCAATC--AGATCCGGCA--ATGCCGATCAACGGACCGAGTTACCCTAGGGATAACAGCGCAATCCCCTTTTAGAGCCCATATCGACAAGGGGGTTTACGACCTCGATGTTGGATC-AGGAC-ATCCTAATGGTGCAGCCGCTATTA-AGGGTTCGTTTNCAAAGGCTTGGTCCTGACTTTACTATCAACTTTAGCCAAACTTACACATGCAAGTATCCGCACCCCCGTGAGAATGCCCC-ACAGTTCCCTGCCCGGGAACAAGGAGCTGGTATCAGGCACA-TTTAACTAT-AAGCCCACGACACCTTGCTTA--GCCACACCCTCAAGGGAACTCAGCAGTGATAAACATTAAGCTATAAGTGAAAACTTGACTTAGTCAA-GGC--TAA--GAGGGCCGGT-AAAACTCG-TGCCAGCCACCGCGGTTATACGAGAGGCCCAAGTTGATAGACTCC-GGCGTAAAGAGTGGTTAAGACTCATCTAC----AAAACTAAAGCCGAACGCCCTCAGGGCTGTT-ATACGC-TCCCGAAGGTAAGAAGTTCAATCACGAAAGT
			GGCTTTATATCAGCTGAATCCACGAAAGCTATGACACAAACT-GGGATTAGATACCCCACT-ATGCCTAGCCA-TAAACATTGATAGTAC-AATACACCTA-CTATCCGCCAGGGTACTACGAGCATCAGCTTAAAACCCAAAGGACTTGGCGGTGCTTTAGATCCACCTAGAGGAGCCTGTTCTAGAACCGATAACCCCCG-TTCAACCTCACCCTTCCTTGTTTT-TCCCGCCTATATACCGCCGTCGTCAGCTTACCCTGTGAAGG--CCTCATAGTAAGCAGAATTGGCACAACCCAAAACGTCAGGTCGAGGTGTAGCGTATGGAAGGGGAAGA-AATGGGCTACATTCACT-AACACAGTG-AATTACGGACGATATACTG-AAATTTATATC--TAAAGGAGGATTTAGCAGTAAGCAGGAAATAGAGTGTTCTGCTGAAATTGGCCCTGAAGCGCGCACACACCGCCCGTCACTCTCCCCGAGCCT-AA---CAA---TCT-AAATAACTAAAACCTTACA--ATCGCAA-AGGGGAGGCAAGTCGTAACATGGTAAGTGTACCGGAAGGTGCACTTGGAAAAAT--
		</sequence>
		<sequence>
			<taxon idref="Kyphosus_gladius_WAM_P33456_001_Indian_Ocean_KspWCa038"/>
			N--CGCCCACTAGCTAG---CCCCC----CAAACCAAAAACAA-CACACCAATATAA----ATACCCCTAAAT-GCACTAACACCTGCA-TAAAACAAACCATTTTTCCCCCTTAGTATGGGCGACAG-AAAAGGAACTGTG-GCGCAATAGAGAAAGTACCGCAAGGGAACGCTGAAAGAG-CAATGAAACAACTCAGT-CAAGCCTAAAAAAGCAGAGATTTAAACTCGTACCTTTTGCATCATGATTTAGCCAGTAAAACCCAAGCAAAGAGCCCTT-TAGTTTGGTTTCCCGAAACTAAGTGAGCTACTCCAAGACAGCCTATT-AATAGGGCAAACCCGTCCCTGTGGCAAAAGGGTGGGAAGAGCTTTGAGTAGAGGTGACAGACCTACCGAACTTAGTTATAGCTGGTTGCCTGAGAATTGAATAGAAGTTCAGCCTCTCGGCTTCTTCCCTCACCCTCGTC-----------TGA-CTCCCCTCTGACACCTCAAGAAA-CCGCGAGAGTTATTCAAAGGGGGTACAGCCCCTTTGAAACAAGACACAACTTTACCAGGAGGGTAAAGATCATAATA-ACATAAAGGTAA-AATGTTCTGGTGGGCCTAAAAGCAGCCATCCCTATAGAAAGCGTTAAAGCTCAGACATA-----CCCCACATCC-TTTTATACTGATAATCA-AATCTTAACCCCCT-AGCCTTACCAGGCCGTCCCATGCA-AACATGGGAGCGACTATGCTAATATGAGTAATAAGAGAGCC-TCCGCCTCTCTCCTTGCACACGTGTAAATCGGAATGGA--CCACCCACCGAATCTTAACGGCCCCAAA-CAAAGAGGGAACTGAACAACAGACCAAACAACCAGAAAA-CCATCCAAC--AAACAACCG-TTAACCCCACACTGGTGTGCCCCT-AAGGAAAGACTAAAAGAAAAAGAAGGAACTCGGC-AAACACATG----AAGCCTCGCCTG-TTTACCAAAAACATCGCCTCTTGC-AAAACTGAAAAATAAGAGGTCCCGCCTGCCCTGTGACTATATG-TTTAACGGCCGCGGTATTTTGACCGTGCGAAGGTAGCGCAATCACTTGTCTTTTAAATGGAGACCTGTATGAATGGCATAACGAGGGCTTAGCTGTCTCC-TTTTTCAAGTCAATGAAATTGATCTCCCCGTGCAGAAGCGGGGATAACACCATAAGACGAGAAGACCCTATGGAGCTTT-AGACACCAAG--GCAGATC-ATGTTAAACAC-CCCTTCA--CAAAGGACCAAACCAGATGAA--C-CCTGCCCTAATGTCTTTGGTTGGGGCGACCGCGGGGAAACAGAAAACCCCCACGTGGAAT-GGGAATACCC-------------CTCCT-ACAACTAAGAGCTCCCGCTCTAATGACCAGAA-T-TTCTGACCAATC--AGATCCGGCA--ACGCCGATCAACGGACCGAGTTACCCTAGGGATAACAGCGCAATCCCCTTTTAGAGCCCATATCGACAAGGGGGTTTACGACCTCGATGTTGGATC--NGTC-GTCCTAATGGTGCAGCCGCTATTA-AGGGTTCGTTTNCAAAGGCTTGGTCCTGACTTTACTATCAACTTTAGCCAAACTTACACATGCAAGTATCCGCACCCCCGTGAGAATGCCCC-ACAGTTCCCTGCCCGGGAACAAGGAGCTGGTATCAGGCACA-TTTAACTAT-AAGCCCACGACACCTTGCTTA--GCCACACCCTCAAGGGAACTCAGCAGTGATAAACATTAAGCCATAAGTGAAAACTTGACTTAGTCAA-GGC--TAA--GAGGGCCGGT-AAAACTCG-TGCCAGCCACCGCGGTTATACGAGAGGCCCAAGTTGATAGACTCC-GGCGTAAAGAGTGGTTAAGACACATCTAC----AAAACTAAAGCCGAACGCCTTCAGGGCTGTT-ATACGC-TCCCGAAGGTAAGAAGTTCAATCACGAAAGT
			GGCTTTATACCAGCTGAATCCACGAAAGCTATGACACAAACT-GGGATTAGATACCCCACT-ATGCCTAGCCA-TAAACATTGATAGTAC-AATACACCTA-CTATCCGCCAGGGTACTACGAGCATCAGCTTAAAACCCAAAGGACTTGGCGGTGCTTTAGATCCACCTAGAGGAGCCTGTTCTAGAACCGATAACCCCCG-TTCAACCTCACCCTTCCTTGTTTT-TCCCGCCTATATACCGCCGTCGTCAGCTTACCCTGTGAAGG--CCTCATAGTAAGCAAAATTGGCACAACCCAAAACGTCAGGTCGAGGTGTAGCGTATGGAGGGGGAAGA-AATGGGCTACATTCACT-AACACAGTG-AAT-ACGGACGACGTACTG-AAACGTACATC--TAAAGGAGGATTTAGCAGTAAGCAGGAAATAGAGTGTTCTGCTGAAATTGGCCCTGAAGCGCGCACACACCGCCCGTCACTCTCCCCAAGCCC-AG---TAA---TCT-ATGTAACTAAAACCTTATA--ATCGCAA-AGGGGAGGCAAGTCGTAACATGGTAAGTGTACCGGAAGGTGCACTTGGAAAAAT--
		</sequence>
		<sequence>
			<taxon idref="Kyphosus_sydneyanus_NMNZ_P045651_New_Zealand_KsydAh009"/>
			N--CGCCCACTAGCTAG---CCCCC----CAAACCAAAAACAA-CACACCAATATAA----ATACCCCTAAAT-GCACTAACACCTGCA-TAAAACAAACCATTTTTCCCCCTTAGTATGGGCGACAG-AAAAGGAACTGTG-GCGCAATAGAGAAAGTACCGCAAGGGAACGCTGAAAGAG-CAATGAAACAACTCAGT-CAAGCCTAAAAAAGCAGAGATTTAAGCTCGTACCTTTTGCATCATGATTTAGCCAGTAAAACCCGAGCAAAGAGTCCTT-TAGTTTGGTTTCCCGAAACTAAGTGAGCTACTCCAAGACAGCCTATT-AATAGGGCAAACCCGTCCCTGTGGCAAAAGGGTGGGAAGAGCTTTGAGTAGAGGTGACAGACCTACCGAACTTAGTTATAGCTGGTTGCCTGAGAATTGAATAGAAGTTCAGCCTCTCGGCTTCTTCCCTCACCCTCGTC-----------TGA-CTCCCCTCTGACACCTCAAGAAA-CCGCGAGAGTTATTCAAAGGGGGTACAGCCCCTTTGAAACAAGACACAACTTTACCAGGAGGGTAAAGATCATAATA-ACATAAAGGTAA-AATGTTCTGGTGGGCCTAAAAGCAGCCATCCCTACAGAAAGCGTTAAAGCTCAGACATA-----CCCCTCATCC-TTTTATACTGATAATCA-AATCTTAACCCCCT-AGCCTTACCAGGCCGTCCCATGCA-AACATGGGAGCGACTATGCTAATATGAGTAATAAGAGAGCC-TCCGCCTCTCTCCTTGCACACGTGTAAATCGGAATGGA--CCACCCACCGAATCTTAACGGCCCCAAA-CAAAGAGGGAACTGAACAACAGACCAAACAACCAGAAAA-CCATCCAAC--AAACAACCG-TTAGCCCCACACTGGTGTGCCCCT-AAGGAAAGACTAAAAGAAAAAGAAGGAACTCGGC-AAACACATG----AAGCCTCGCCTG-TTTACCAAAAACATCGCCTCTTGC-AAAACTGAGAAATAAGAGGTCCCGCCTGCCCTGTGACTATATG-TTTAACGGCCGCGGTATTTTGACCGTGCGAAGGTAGCGCAATCACTTGTCTTTTAAATGGAGACCTGTATGAATGGCATAACGAGGGCTTAGCTGTCTCC-TTTTTCAAGTCAATGAAATTGATCTCCCCGTGCAGAAGCGGGGATAACACCATAAGACGAGAAGACCCTATGGAGCTTT-AGACACCAAG--GCAGATC-ATGTTAAACAC-CCCTTCA--CAAAGGACCAAACCAGATGAA--C-CCTGCCCTAATGTCTTTGGTTGGGGCGACCGCGGGGAAACAAAAAACCCCCACGTGGAAT-GGGAATACCC-------------CTCCT-ACAACTAAGAGCTCCCGCTCTAATGACCAGAA-T-TTCTGACCAATC--AGATCCGGCA--ACGCCGATCAACGGACCGAGTTACCCTAGGGATAACAGCGCAATCCCCTTTTAGAGCCCATATCGACAAGGGGGTTTACGACCTCGATGTTGGATC-AGGAC-ATCCTAATGGTGCAGCCGCTATTA-AGGGTTCGTTTNCAAAGGCTTGGTCCTGGCTTTACTATCAACTTTAGCCAAACTTACACATGCAAGTATCCGCACCCCCGTGAGAATGCCCC-ACAGTTCCCTGCCCGGGAACAAGGAGCTGGTATCAGGCGCA-TTTAACTAT-AAGCCCACGACACCTTGCTTA--GCCACACCCTCAAGGGAACTCAGCAGTGATAAACATTAAGCTATAAGTGAAAACTTGACTTAGTCAA-GGC--TAA--GAGGGCCGGT-AAAACTCG-TGCCAGCCACCGCGGTTATACGAGAGGCCCAAGTTGATAGACTCC-GGCGTAAAGAGTGGTTAAGATACATCTAC----AAAACTAAAGCCGAACGCCTTCAGGGCTGTT-ATACGC-TCCCGAAGGTAAGAAGTTCAATCACGAAAGT
			GGCTTTATATCAGCTGAATCCACGAAAGCTATGACACAAACT-GGGATTAGATACCCCACT-ATGCCTAGCCA-TAAACATTGATAGTAC-AATACACCTA-CTATCCGCCAGGGTACTACGAGCATCAGCTTAAAACCCAAAGGACTTGGCGGTGCTTTAGATCCACCTAGAGGAGCCTGTTCTAGAACCGATAACCCCCG-TTCAACCTCACCCTTCCTTGCTTT-TCCCGCCTATATACCGCCGTCGTCAGCTTACCCTGTGAAGG--CCTCATAGTAAGCAAAATTGGCACAACCCAAAACGTCAGGTCGAGGTGTAGCGTATGGAGGGGGAAGA-AATGGGCTACATTCACT-AACACAGTG-AAT-ACGGACGACGTACTG-AAACGTACATC--TGAAGGAGGATTTAGCAGTAAGCAGGAAATAGAGTGTTCTGCTGAAATTGGCCCTGAAGCGCGCACACACCGCCCGTCACTCTCCCCAAGCCCAAG---TAA---TCT-GTATAACTAAAACCTTATA--ATCGCAA-AGGGGAGGCAAGTCGTAACATGGTAAGTGTACCGGAAGGTGCACTTGGAAAAAT--
		</sequence>
		<sequence>
			<taxon idref="Kyphosus_vaigiensis_WAM__P33449_002_NW_Australia_KvaiNi043"/>
			N--CGCCCACTAGCTAG---CCCCC----CAAACCAAAAACAA-CACACCAATATAA----ATATCCCTAAAT-GCACTAACACCCGCA-TAAAACAAACCATTTTTCCCCCTTAGTATGGGCGACAG-AAAAGGAACCGTG-GCGCAATAGAGAAAGTACCGCAAGGGAACGCTGAAAGAG-AAATGAAACAACTCAGT-CAAGCTAAAAAAAGCAGAGATTTAAGCTCGTACCTTTTGCATCATGATTTAGCCAGTAAAACCCAAGCAAAGAGCCCTT-TAGTTTGGTTTCCCGAAACTAAGTGAGCTACTCCAAGACAGCCTATT-AATAGGGCAAACCCGTCCCTGTGGCAAAAGGGTGGGAAGAGCTTTGAGTAGAGGTGACAAACCTACCGAACTTAGTTATAGCTGGTTGCCTGAGAATTGAATAGAAGTTCAGCCTCTCGGCTTCTTCCCTCACCCTCGTC-----------CGA-CCCCCCTCTGACACCTTAAGAAA-CCGCGAGAGTTACTCAAAGGGGGTACAGCCCCTTTGAGACAAGACACAACTTTACCAGGAGGGTAAAGATCATAATA-ACAAAAAGGTAA-AATGTTCTGGTGGGCCTAAAAGCAGCCATCCCTATAGAAAGCGTTAAAGCTCAGACATA-----CCCCTCATCC-TTTTATACTGATAATCT-AATCTTAACCCCCT-AACCCTACCAGGCCATCCCATGCA-AACATGGGAGCGACTATGCTAATATGAGTAATAAGAGAGCC-TCCGCCTCTCTCCTTGCACACGTGTAAATCGGAATGGA--CCCCCCACCGAATCTTAACGGCCCCAAA-TAAAGAGGGAACTGAACAACAGACCAAACAACCAGAAAA-CCATCCAAC--GAACAACCG-TTAACCCCACACTGGTGTGCCCCC-AAGGAAAGACTAAGAGAAAAAGAAGGAACTCGGC-AAACACATA----AAGCCTCGCCTG-TTTACCAAAAACATCGCCTCTTGC-AAAACTGAGGAATAAGAGGTCCCGCCTGCCCTGTGACTATATG-TTTAACGGCCGCGGTATTTTGACCGTGCGAAGGTAGCGCAATCACTTGTCTTTTAAATGGAGACCTGTATGAATGGCATAACGAGGGCTTAGCTGTCTCC-TTTTTCAAGTCAATGAAATTGATCTCCCCGTGCAGAAGCGGGGATAACACCATAAGACGAGAAGACCCTATGGAGCTTT-AGACACCAAG--GCAGATC-ATGTTAAACAC-CCCTTCA--CAAAGGACTAAACCAGATGAA--C-CCTGCCCTAATGTCTTTGGTTGGGGCGACCGCGGGGAAACAAAAAACCCCCATGTGGAAT-GGGAACACTC----------C--TTCCT-ACAACTAAGAGCTCCCGCTCTAATGACCAGAA-C-TTCTGACCAATC--AGATCCGGCA--ACGCCGATCAACGAACCGAGTTACCCTAGGGATAACAGCGCAATCCCCTTTTAGAGCCCATATCGACAAGGGGGTTTACGACCTCGATGTTGGATC-AGGACNNTCCTAATGGTGCAGCCGCTATTA-AGGGTTCGTTTNCAAAGGCTTGGTCCTGACTTTACTATCAACTTTAGCCAAACTTACACATGCAAGTATCCGCACCCCCGTGAGAATGCCCC-ACAGTTCCCTGCCCGGGAACAAGGAGCTGGTATCAGGCACA-TTTAATTAT-AAGCCCACGACACCTTGCTTA--GCCACACCCTCAAGGGAACTCAGCAGTGATAAACATTAAGCTATAAGTGAAAACTTGACTTAGTCAA-GGC--TAA--GAGGGCCGGT-AAAACTCG-TGCCAGCCACCGCGGTTATACGAGAGGCCCAAGTTGATAGACTCC-GGCGTAAAGAGTGGTTAAGACACATCTAC---TAAAACTAAAGCCGAACGCCCTCAGGGCTGTT-ATACGC-TCCCGAAGGTAAGAAGTTCAATCACGAAAGT
			GGCTTTATATCAGCTGAACCCACGAAAGCTATGACACAAACT-GGGATTAGATACCCCACT-ATGCCTAGCCA-TAAACATTGATAGTAC-AATACACCTA-CTATCCGCCAGGGTACTACGAGCATCAGCTTAAAACCCAAAGGACTTGGCGGTGCTTTAGATCCACCTAGAGGAGCCTGTTCTAGAACCGATAACCCCCG-TTCAACCTCACCCTTCCTTGTTTT-TCCCGCCTATATACCGCCGTCGTCAGCTTACCCTGTGAAGG--CCTCATAGTAAGCAGAATTGGCACAACCCAAAACGTCAGGTCGAGGTGTAGCGTATGGAAGGGGAAGA-AATGGGCTACATTCACT-AACACAGTG-AATCACGGACGATAAACTG-AAATGTCTATC--TAAAGGAGGATTTAGCAGTAAGCAGGAAATAGAGTGTTCTGCTGAAATTGGCCCTGAAGCGCGCACACACCGCCCGTCACTCTCCCCAAGCCT-AA---CAA---CCT-ATATAACTAAAACCCTACA--ATCGCAA-AGGGGAGGCAAGTCGTAACATGGTAAGTGTACCGGAAGGTGCACTTGGAAAAAT--
		</sequence>
		<sequence>
			<taxon idref="Medialuna_california_no_voucher_E_Pacific_McalPo005"/>
			N--TGCCCAGCAGCTAG---CCCCC-----AGATCAAACACAA-CATATCAATATAA----ATACCCCCAAAT-ACACCAAACCTTATA-TTAAACAAACCATTTTACCCCCTTAGTATGGGCGACAG-AAAAGGGCCTGTG-GAGCAATAGAGAAAGTACCGCAAGGGAATGCTGAAAGAG-AAATGAAATAAACCAGT-CAAGCCTAAAAAAGCAGAGATCCAAGCTCGTACCTTTTGCATCATGATTTAGCTAGTAATACCCAAGCAAAGTGCACTT-TAGTTTGGTTCCCCGAAACTAAGTGAGCTACTCCAAGACAGCCTATT-AATAGGGCGAACCCGTCCCTGTGGCAAAAGGGTGGGAAGAGCTTCGAGTAGAGGTGACAGACCTACCGAACCTAGTTATAGCTGGTTGCCTGAGAATTGGATAGAAGTTCAGCCTCTCGGTTTTTTCCGCCACCCTCGTC-----------CGA--CCCCCTCTGACACCCAAAGAAA-CCGTGAGAGTTAGTCAAAGGGGGTACAGCCCCTTTGAAACAAGACACAACTTTACCAGGAGGATAAAGATCATAATA-AATTTAAGGTAA-AATGTTCTGGTGGGCCTAAAAGCAGCCACCCCTATAGAAAGCGTTAAAGCTCAGACATA-----CCACTTACCCAGTTTATCCTGATAATCA-AATCTTAGTCCCCT-AGCCTTACCGGGCTATCCCATGCA-GACATGGGAGTGACCATGCTAATATGAGTAATAAGAGAGCC-CCAGACTCTCTCCTTGCACACGTGTAAATCGGAATGGA--CCCACCACCGAATCTTAACGGCCCCAAA-CAAAGAGGGTACTGAACAACAGACCAAACAACCAGAAAA-ACATCCAAT-AAACTGACCG-TTAACCCCACACTGGTGTGCCCCT-AAGGAAAGACTAAAAGAAAAAGAAGGAACTCGGC-AAACACATG----AAGCCTCGCCTG-TTTACCAAAAACATCGCCTCTTGC-AAAACTGAAGAATAAGAGGTCCCGCCTGCCCTGTGACTAAGTG-TTTAACGGCCGCGGTATTCTGACCGTGCGAAGGTAGCGCAATCACTTGTCTTTTAAATGGAGACCTGTATGAATGGCATAACGAGGGCTTAGCTGTCTCC-TTTTTCAAGTCAATGAAATTGATTTCCCCGTGCAGAAGCGGGGATAAAACCATAAGACGAGAAGACCCTATGGAGCTTT-AGACACCAAA--GCAGATC-ATGTTAAGCAC-CCCTAAA--TAAAGGACTAAACCAGATGAC--C-CCTGCCCTAATGTCTTTGGTTGGGGCGACCGCGGGGAAACAAAAAACCCCCACGTGGAAT-GGGAATACCC----------T--CTCCT-ACAGCTACGAGCTCCCGCTCTAGTAAACAGAA-T-TTCTGACCTTAC--AGATCCGGCA--ACGCCGATCAACGGACCGAGTTACCCTAGGGATAACAGCGCAATCCTCTTTTAGAGCCCATATCGACAAGGGGGTTTACGACCTCGATGTTGGATC-AGGAC-ATCCTAATGGTGCAGCCGCTATTA-AGGGTTCGTTTNCAAAGGCTTGGTCCTGACTTTACTATCAACTTTAGCTAAACTTACACATGCAAGTATCCGCACCCCCGTGAGAATGCCCT-ACAGTTCCCTGCCCGGGAACAAGGAGCTGGTATCAGGCTCA-ACTACAATC--AGCCCACGACACCTTGCTTA--GCCACACCCCCAAGGGAACTCAGCAGTGACAGACATTAAGCTATAAGTGAAAACTTGACTTAGTCAA-AGC--TAA--GAGGGCCGGT-AAAACTCG-TGCCAGCCACCGCGGTTATACGAGAGGCCCAAGTTGATAGATTCC-GGCGTAAAGAGTGGTTAAGACAAGTTTTT-----GAACTAAAGCCGAATGCCCTCAGGGCTGTT-ATACGC-TCCCGAAGGTAAGAAGACCAATCACGAAAGT
			GGCTTTATATAAGCTGAACCCACGAAAGCTATGACACAAACT-GGGATTAGATACCCCACT-ATGCCTAGCCG-TAAACATCGATGGCAC-AATACACATA-CCATCCGCCTGGGAACTACGAGCACCAGCTTGAAACCCAAAGGACTTGGCGGTGCTTTAGACCCACCTAGAGGAGCCTGTTCTAGAACCGATAACCCCCG-TTCAACCTCACCCTTCCTTGTTTT-TCCCGCCTATATACCGCCGTCGTCAGCTTACCCTGTGAAGG--TCCTATAGTAAGCAGAATTGGTACAACCCAAAACGTCAGGTCGAGGTGTAGCGTATGGAGGGGGAAGA-AATGGGCTACATTCACT-AAGATAGTG-AATACGAACGA-CGCACTG-AAACGTGCATC--CGAAGGAGGATTTAGCAGTAAGCAGGAAATAGAGTGTCCAGCTGAAATTGGCCCTGAAGCGCGCACACACCGCCCGTCACTCTCCCCGAGCTTGAA---GCT---TGA-ATGTAACTAAAACCCTATA--ATTGCAA-AGGGGAGGCAAGTCGTAACATGGTAAGTGTACCGGAAGGTGCACTTGGGAAAAAT-
		</sequence>
		<sequence>
			<taxon idref="Microcanthus_strigatus_AMS__I41866_017_E_Australia_MstrTw001"/>
			N--AGCCGACTAGCTAGCCCCATCATCACCAAGACCGAAAACAACCTATCTATATTA----ATAACCCCAAAT-CCACGAATGCCCCCGCTTTAACAAACCATTTTACCCCTCTAGTATGGGCGACAG--AAAGAGACTTAGGGAGCTATAGAGTAAGTACCGTAAGGGAACGCTGAAAGAG-TAGTGAAACAGCTCAGT-AAAGCTTAAAAAAGCAGAGATTCAGGCTCGTACCTTTTGCATCATGATTTAGCAAGTACTATCCAAGCAGAGAGCCCTT-TAGTTTGACTTCCCGAAACTGGGTGAGCTACTCCAAGACAGCCTATT-AATAGGGCAAACCCGTCCCTGTGGCAAAAGGGTGGGAAGAGCTTCGAGTAGGGGTGACAGACCTATCGAACCCAGTTATAGCTGGTTGCCTGAGAAATGGATAGAAGTTCAGCCTCTTAGCTTCTCATTTCAACTCCGCC-----------TGG--CCCGTCCCGACCCCTAGAGAAA-CTAAGAGAGTTAGCCAAAGGGGGAACAGCTCCTTTGGAATAAGATACAACTTTACCAGGAGGGTAAAGATCATAAT--AAGCTAAGGCAA-AATGTTCTAGTGGGCCTAAAAGCAGCCA-CCTAATAGAAAGCGTTAAAGCTCAGACATA-----CTATCCTACCCTATTATCCCGATAATTA-AATCTTAACCCCCT-CATCCTACCAGGCCGTCCCATGCA-AACATGGGAGTGACCATGCTAATATGAGTAATAAGAGAGCCCTAAGCCTCTCTCCTTGCACACGTGTAAATCGCAATGGA--CCCACCACCGAGCTTTAACGGCCCCAAG-CAAAGAGGGAACTGAACAACAGACCAAACAACCAGAAAA-CCACTCAAC-AACACAACCG-TTACCCCCACACTGGCGTGCCCCT-AAGGAAAGACTAAAAGAAAAAGAAGGAACTCGGC-AAACACATA----AAGCCTCGCCTG-TTTACCAAAAACATCGCCTCTTGC-AAAATTAATGAATAAGAGGTCCCGCCTGCCCTGTGACTATATG-TTTAACGGCCGCGGTATTCTGACCGTGCGAAGGTAGCGCAATCACTTGTCTTTTAAATGAAGACCCGTATGAATGGCACGACGAGGGCTTAACTGTCTCC-TTTTTCAGGTCAATGAACTTGATCTTCCCGTGCAGAAGCGGGGATAAAACCATAAGACGAGAAGACCCTATGGAGCTTT-AGACACTAAG--ACAGCTCAAAGTTAAGCAC-CCCTGAA--TAAAGGACTAAATGTATTGAA--A-CCTGCCCTAATGTCTTCGGTTGGGGCGACCGCGGGGAAACAAATAACCCCCACGTGGAAT-AGAGACACCC----------T--CTCCT-AAAACAGAGAGCTCCCGCTCTAATGAACAGAACCTTTCTGACCAATA--AGATCCGGCA--GAGCCGATTAACGGACCAAGTTACCCTAGGGATAACAGCGCAATCCCCTTTTAGAGCCCATATCGACAAGGGGGTTTACGACCTCGATGTTGGATC-AGGAC-ATCCTAATGGAGCAACCATTATTA-AGGGTTCGTTTNCAAAGGCTTGGTCCTGACTTTACTATCAGCTCTAACCAAACTTACACATGCAAGTATCCGCGCCCCAGTGAGGATGCCCT-ACAGTTCCCCGCCCGGGAACAAGGAACTGGTATCAGGCACA-TTTTATTAT--AGCCCACGACGCCTTGCTTA--GCCACACCCCCAAGGGAATCCAGCAGTGATAGACATTAAGCTATGAGTGAAAACTCGACTTAGTCAA-GGT--TAA--GAGGGCCGGT-AAAACTCG-TGCCAGCCACCGCGGTTATACGAGAGACCCAAGTTGATAGACTAC-GGCGTAAAGAGTGGTTAAGATAAACTTTA------AACTAAAGCCGAACGCCCTCAAAGCTGTT-ATACGC-CTTCGAGGGTAAGAAGCCCAATCACGAAAGT
			GGCTTTAACACTTCTGAACCCACGAAAGCTATGACACAAACT-GGGATTAGATACCCCACT-ATGCCTAGCCT-TAAACCTTGATAGTAC-TGCACACCTA-CTATCCGCCTGGGAACTACGAGCACCAGCTTAAAACCCAAAGGACTTGGCGGTGCTTTAGATCCACCTAGAGGAGCCTGTTCTAGAACCGATAACCCCCG-TTCAACCTCACCCTTCCTTGTTTA-ACCCGCCTATATACCGCCGTCGTCAGCCTACCCTGTGAAGG--ACCCATAGTAAGCAAAATTGGCACAACCCAGAACGTCAGGTCGAGGTGTAGCGTATGGTAGGGGAAGA-AATGGGCTACATTCACT-AGTACAGTG-AATACGAATGATTGTACTGAAAACGTACATC--TAAAGGAGGATTTAGCAGTAAGCAGAAAATAGAGTGTTCCGCTGAAATTGGCTCTGAAGCGCGCACACACCGCCCGTCACTCTCCCTAATTATAAA---AAT---CTC-ATATAACTAAGACCCCAAA--GTCACAG-AGGGGAGGCAAGTCGTAACATGGTAAGTGTACCGGAAGGTGCACTTGGTAAAAC--
		</sequence>
		<sequence>
			<taxon idref="Nannoperca_obscura_NCBI"/>
			N--CGCTAAATAGCTAG---CCCAC----CCAACCAAAAACA--TAACTCATTATAAGGTGATAAGGTAAGAG-AAGCTTGTTTACG-A-CATAATAGCCCATGATGATGTGTTAGGTTAGTCCACTT-------GACTCTT---GACCTAGATAAAGTACCGCAAGGGAACGCTGAAAGAG-AAATGAAACAACCCAGTATAAGCCCTAGAAAGCAGAGACTAAAACTCGTACCTTTTGCATCATGAATTAGTTAGTAAAACCCAAGCAAAGTGCACTT-TAGTTTGATTTCCCGAAACTAGGTGAGCTACTCCAAGACAGCCTATT-AATAGGGCACACCCGTCTCTGTGGCAAAAGAGTGGGAAGATCTTTGAGTAGAGGTGACAAACCTACCGAACCTAGTTATAGCTGGTTGCCTGAGAAATGGATAGGAGTTCAGCCTCCCGGCTTCTTTCTTGACCACCCCTTCGTCTTAACGGAC--TACCCTTAGACATTCAAAGAAA-CCGTGAGAGTTATTCAAAGGAGGTACAGCTCCTTTGAAACAAGATACAACTTTTCCAGGTGGGTAAGGATCACAATA-AACAAAAGGTAA-AATGTTCTGGTGGGCCTAAAAGCAGCCATCCCTATAGAAAGCGTTAAAGCTCAGACATA-----TAACTACCCCCTCCGATCCCGATAATTC-AATCCCAGCCCCCT-AATCTTACCAGGCCGCCCCATGCA-AACATGGGGGTGACCATGCTAATATGAGTAATAAGAGAGCC-TCCGACTCTCTCCCTGCACACGTGTAAATCGAAATGGA--CTCCCCACCGAACTTTAACGGCCCCAAC-CAAAGAGGGTACTGAACAACAGACCAAACAACTAGAAAA-GTTTTCAAC--AAACAACCG-TTAACCCCACACTGGTGTGCCCCT-TGGGAAAGACTAAAAGAAAAAGAAGGAACTCGGC-AAACACACG----AGGCCTCGCCTG-TTTACCAAAAACATCGCCTCTTGC-AAAATTAATAAATAAGAGGTCCCGCCTGCCCTGTGACTATATG-TTTAACGGCCGCGGTATTTTAACCGTGCGAAGGTAGCGCAATCACTTGTCTCTTAAATGGGGACCTGTATGAATGGCATAACGAGGGCTTAACTGTCTCC-TTTTTCAAGTCAATGAAATTGATCTCCCCGTGCAGAAGCGGGGATAACAACATAAGACGAGAAGACCCTATGGAGCTTT-AGACACCAAG--GCAGATC-ATGTTAAACAC-CCCTAAA--TAAAGGGCTAAACCAAAAGAA--A-CCTGCCCTAATGTCTTCGGTTGGGGCGACCGCGGGGAAACAAAAATCCCCCACGTGGAAC-GGGAGATTCCGTATTTTTCAT--CTCCT-AAAACTAAGAGCCCCCGCTCTAGTAAACAGAA-T-TTCTGACCAATAA-TGATCCGGCA--ATGCCGATCAACGGACCAAGTTACCCTAGGGATAACAGCGCAATCCTCTTTTAGAGCCCATATCGACAAGGGGGTTTACGACCTCGATGTTGGATC-AGGAC-ATCCTAATGGTGCAGCCGCTATTA-AGGGTTCGTTTNCAAAGGCTTGGTCCTGACTTTACTATCAACTTTAGCTTAACTTACACATGCAAGTATCCGCACCCCCGTGCGAATGCCCT-ACAGTTCCCCGCCCGGGAACAAGGAGCTGGTATCAGGCCCA-TCCAATTC---AGCCCACGACACCTTGCTTA--GCCACACCCCCAAGGGAATTCAGCAGTGATAGACATTAAGCCATAAGTGAAAACTTGACTTAGTCAA-AGC--TAA--GAGGGCCGGT-AAAACTCG-TGCCAGCCACCGCGGTTATACGAGAGACCCAAGTTGATAGACCTC-GGCGTAAAGGGTGGTTAGGAAAGAACTAA------AACTAAAGCCGAACACCTTCAGAACTGTT-ATACGT-ATCCGAAGGTAAGAAGTTCAACTACGAAAGT
			GGCTTTATAGCCTCTGAACCCACGAAAGCTATGGTACAAACT-GGGATTAGATACCCCACT-ATGCTTAGCCCTTAAACATTGGTAGCAA-AATACACCTG-CTATCCGCCTGGGAACTACGAGCATTAGCTTGAAACCCAAAGGACTTGGCGGTGCTTTAGACCCACCTAGAGGAGCCTGTCCTAGAACCGATAACCCCCG-TTCAACCTCACCTTTCCTTGTTTA-TTCCGCCTATATACCGCCGTCGTCAGCTTACCCTGTGAAGG--ACTTATAGTAAGCAAAATTGGCACAGCCCAAAACGTCAGGTCGAGGTGTAGCGTATGGAAAGGGAAGA-GATGGGCTACATTCCCT-AATGCAGCG-AATACGAATGA-TGAACTG-AAATACTCATC--CGAAGGAGGATTTAGCAGTAAGCAGAAAATAGAGAGTTCTGCTGAAACCGGCCCTGAAGCGCGCACACACCGCCCGTCACTCTCCCCAAACTT-AA---AAT---TTT-ATTTACCTAAAACCAGAAC--AATCAGA-AGGGGAGGCAAGTCGTAACATGGTAAGTGTACCGGAAGGTGCACTTGGAAAAAC--
		</sequence>
		<sequence>
			<taxon idref="Neoscorpis_litophilus_no_voucher_W_Indian_Ocean_NlitPo001"/>
			N--CGCCCAGCAGCTAG---CCCCT-----AAACCAAAAACAA-CATACCAATATTA----ATAACCCCATAT-GCACTAATTCCCGCA-TAAAACAAACCATTTTTCCCCCTTAGTATGGGCGACAG-AAAAGGGACTACG-GAGCTATAGAGAAAGTACCGCAAGGGAACGCTGAAAGAG-AAATGAAACAACCCAGT-AAAGCCTAAAAAAGCAGAGATTTAAACTCGTACCTTTTGCATCATGACTTAGCCAGTAACAACTAAGCAAAGAGTCCTT-TAGTTTAGTACCCCGAAACTAAGTGAGCTACTCCAAGACAGCCTATT-AATAGGGCAAACCCGTCCCTGTGGCAAAAGGGTGGGAAGAGCTTTGAGTAGAGGTGACAGACCTACCGAACCTAGTTATAGCTGGTTGCCTGAGAAATGGATAGAAGTTCAGCCTCCCGGTTTCTCCTTTCACCCCTGTC-----------CAA--CTCCACCCGACACCTTAAGAAA-CCACGAGAGTTAGTCAAAGGGGGTACAGCCCCTTTGAAACAAGATACAACTTTATCAGGAGGGTAAAGATCATAATA-ATTTAAAGGTAT-AATGTTCTGGTGGGCCTAAAAGCAGCCATCCATATAGAAAGCGTTAAAGCTCAGACATA-----CCTCCTACCC-TTTTATTCTGATAATCA-CATCTTAGCCCCCT-AGTCTTACCAGGCCGTCCCATGCA-AGCATGGGAGTGACCCTGCTAATATGAGTAATAAGAGAGCC-TACGACTCTCTCCTTGCACACGTGTAAATCGAAATGGA--CCCCCCACCGAATCTTAACGATCCCAAA-TGAAGAGGGCATTGAACAGCAAACCAAACAACTAGAAAA-CCATTCAAT--AAATTACCG-TTAACCCCACACTGGTGTGCCCTT-AAGGAAAGACTAAAAGAAAAAGAAGGAACTCGGC-AAACACATA----AAGCCTCGCCTG-TTTACCAAAAACATCGCCTCTTGC-AAAATCAAGGAATAAGAGGTCCCGCCTGCCCTGTGACTATATG-TTTAACGGCCGCGGTATTTTGACCGTGCGAAGGTAGCGCAATCACTTGTCTTTTAAATGGAGACCTGTATGAATGGCATAACGAGGGCTTGACTGTCTCC-TTTTTCAAGTCAATGAAATTGATCTCCCCGTGCAGAAGCGGGGATAACACCATAAGACGAGAAGACCCTATGGAGCTTT-AGACACCAAG--GCAGATC-ATGTTAATTAA-CCCTGTA--TAAAGGAATAAACCAAATGAC--C-CCTGCCCTAATGTCTTTGGTTGGGGCGACCGCGGGGAAACAAAAAACCCCCACGTGGAAT-GGGAATACTC----------C--CTCCT-ACAACTAAGAGCTACCGCTCTAGTGACCAGAA-T-TTCTGACCTTT---AGATCCGGCA--ACGCCGATCAACGGACCGAGTTACCCTAGGGATAACAGCGCAATCCCCTTTTAGAGCCCATATCGACAAGGGGGTTTACGACCTCGATGTTGGATC-AGGAC-ATCCTAATGGTGCAGCCGCTATTA-AGGGTTCGTTTNCAAAGGCTTGGTCCTGACTTTACTATCAACTTTAGCCAAACTTACACATGCAAGTATCCGCACCCCCGTGAGAATGCCCT-ACAGTTCCCTGCCCGGGAACAAGGAGCTGGTATCAGGCACA-ATCTTATTT--AGCCCACGACACCTTGCTTA--GCCACACCCCCAAGGGAACTCAGCAGTGATAGACATTAAGCTATAAGTGAAAACTTGACTTAGTCAA-GGC--TAA--GAGGGCCGGT-AAAACTCG-TGCCAGCCACCGCGGTTATACGAGAGGCCCAAGTTGATGGATTCC-GGCGTAAAGAGTGGTTAAGATAAATCTAA------AACTAAAGCCGAATACTCTCAGAGCTGTT-ATACGC-CTCCGAGGGTAAGAAGCCCAATCACGAAAGT
			GGCTTTAACATTACTGAATCCACGAAAGCTATGACACAAACT-GGGATTAGATACCCCACT-ATGCCTAGCCC-TAAACATTGATAGTAT-GCTACACCTA-CTATCCGCCCGGGAACTACGAGCATCAGCTTGAAACCCAAAGGACTTGGCGGTGCTTTAGATCCACCTAGAGGAGCCTGTTCTAGAACCGATAACCCCCG-TTCAACCTCACCCTTCCTTGTTTT-CCCCGCCTATATACCGCCGTCGTCAGCTTACCCTGTGAAGG--CCCTATAGTAAGCAAAATTGGCACAACCCAAAACGTCAGGTCGAGGTGTAGCGTATGGAAGGGAAAGA-AATGGGCTACATTCACT-AATACAGTG-AATACGAACGA-TGTACTG-AAATGTATATC--CAAAGGAGGATTTAGCAGTAAGCAGGAAATAGAGTGTCCCGCTGAAATTGGCCCTGAAGCGCGCACACACCGCCCGTCACTCTCCCCAAACCTAAG---T-T---CTT-ATATAATTAAAACCCTACA--ATCGTGA-AGGGGAGGCAAGTCGTAACATGGTAAGCGTACCGGAAGGTGCGCTTGGTAAAAAT-
		</sequence>
		<sequence>
			<taxon idref="Oplegnathus_punctatus_NCBI"/>
			N-ATGCCCACCAGCTAG---CCCCC----CAAACCAAAAACAA-CCCACCAATATTT----ATAAACCCAAAT-ACACTAATCCTTACA-CTAAACAAACCATTTTTCCCCCTTAGTATGGGCGACAG-AAAAGGGACTATGTGAGCAATAGAGAAAGTACCGCAAGGGAATGCTGAAAGAGTAAATGAAATAACCCAGT-GAAGCTTAAAAAAGCAGAGATTTAACCTCGTACCTTTTGCATCATGATTTAGCCAGTAATAATCAAGCAAAGAGCCCTT-TAGTTTGACTCCCCGAAACTAGGTGAGCTACTCCAAGACAGCCTGTT-AGTAGGGCAAACCCGTCCCTGTTGCAAAAGGGTGGGAAGAGCTTCGAGTAGAGGTGACAGACCTATCGAACCTAGTTATAGCTGGTTGCCTGAGAATTGGATAGAAGTTCAGCCTCTCGGTTTCTCTAGTCTCCTCCGTC-----------CAA--CCCCTTCAGACACCCAAAGAAACCCGCGAGAGTTAGTCAAAGGGGGAACAGCCCCTTTGAAACAAGACACAACTTTACCAGGAGGGTAAAGATCATATTA-AACTAAAGGTAA-AATGTTCTGGTGGGCCTAAAAGCAGCCACCCCAACAGAAAGCGTTAAAGCTCGGACATA-----CTATGCACCC-TCTAATCCTGATAATTA-AATCCTAGCCCCCT-AATCCTACCAGGCCGCCCCATGCA-AACATGGGAGTGACCATGCTAATATGAGTAATAAGAGAGGC-TACGCCTCTCTCCTTGCACACGTGTAAATCGAAATGGA--CCCGCCACCGAATCTTAACGGCCCCAAA-CAAAGAGGGGATTGAACAGCAAACCAAACAACCAGAAAA-CCACCCAAC--CAATAACCG-TTAATCCCACACTGGTGTGCCCCC-AAGGAAAGACTAAAAGAAAAAGAAGGAACTCGGC-AAACACAC-----AAGCCTCGCCTG-TTTACCAAAAACATCGCCTCTTGC-AAAACTGAGGAATAAGAGGTCCCGCCTGCCCTGTGACTATATG-TTTAACGGCCGCGGTATTTTGACCGTGCAAAGGTAGCGCAATCACTTGTCTTTTAAATGGAGACCCGTATGAATGGCATAACGAGGGCTTAACTGTCTCC-TTTTTCAAGTCAATGAAATTGATCTCCCCGTGCAGAAGCGGGGATAGACCCATAAGACGAGAAGACCCTATGGAGCTTT-AGACACCAAG--GCAGATC-ATGTTAAGCAC-CCCCGAA--TAAAGGACTAAACCAGAGGAT--T-CCTGCCCTAATGTCTTTGGTTGGGGCGACCGTGGGGAAACAAAAAACCCCCATGTGGAAC-GGGAATACCC----------T--TTCCT-AAAACTAAGAGCCCCCGCTCTAATAAGCAGAA-T-TTCTGACCAATC--AGATCCGGCA--ACGCCGATCAACGGACCGAGTTACCCTAGGGATAACAGCGCAATCCTCTTTTAGAGCCCATATCGACAAGAGGGTTTACGACCTCGATGTTGGATC-AGGAC-ATCCTAATGGTGCAGCCGCTATTA-AGGGTTCGTTTNCAAAGGCTTGGTCCTGACTTTACTATCAGCTTTAGCCAAACTTACACATGCAAGTATCCGCACCCCCGTGAGAATGCCCCAACAGTTCCCTGCCCGGGAACAAGGAGCTGGTATCAGGCACA-CCCTTCTCA--AGCCCACGACACCTTGCTTA--GCCACACCCTCAAGGGAATTCAGCAGTGATAGACATTAAGCTATAAGTGAAAACTTGACTTAGTCAA-GGC--TAA--GAGGGCCGGT-AAAACTCG-TGCCAGCCACCGCGGTTATACGAGAGACCCAAGTTGATAGACTCC-GGCGTAAAGCGTGGTTAAGATGAATTTTA------AACTAAAGCCGAACACCCTCAGAGCTGTT-ATACGT-TCCCGAGAGTAAGAAGCCCAATCACGAAAGT
			GGCTTTATACCAACTGAACCCACGAAAGCTATGACACAAACT-GGGATTAGATACCCCACT-ATGCTTAGCCC-TAAACATTGATAGTAC-AATACAACTA-CCATCCGCCCGGGTACTACGAGCACCAGCTTAAAACCCAAAGGACTTGGCGGTGCTTTAGATCCACCTAGAGGAGCCTGTTCTAGAACCGATAACCCCCG-TTCAACCTCACCCTTCCTTGTCCT-CCCCGCCTATATACCGCCGTCGTCAGCTTACCCTGTGAAGG--TCTAATAGTAAGCAAAATTGGCATGGCCCAAAACGTCAGGTCGACGTGTAGCGTATGGAGGGGGAAGA-AATGGGCTACATTCACT-AAAACAGTG-AACACGAACGA-TATACTG-AAACGTATGTC--TGAAGGAGGATTTAGCAGTAAGCAGGGAATAGAGTGTCCTGCTGAAATTGGCCCTGAAGCGCGCACACACCGCCCGTCACTCTCCCCGAGCATAGC---AGT---TGC-CTATAACTAAAACCTCAAGATATTGTAA-AGGGGAGGCAAGTCGTAACATGGTAAGTGTACCGGAAGGTGCACTTGGAAAAAAT-
		</sequence>
		<sequence>
			<taxon idref="Oplegnathus_woodwardi_NMNZ__P042395_New_Zealand_OwooNZ001"/>
			N--TGCCCAGCAGCTAG---CCCCC----TAAACCAAAAACAACCCCCCCAATATCA----ATACCCCCAAAC-ACACCAATGCTTGTA-TTAAACAAACCATTTTTCCCCCTTAGTATGGGCGACAG-AAAAGGGACTGTG-GAGCAATAGAGAAAGTACCGCAAGGGAACGCTGAAAGAG-AAATGAAACAACCCAGT-AAAGCTTAAAAAAGCAGAGATTTAAACTCGTACCTTTTGCATCATGATTTAGCCAGTAATTCCCAAGCAAAGAGTTCTT-TAGTTTGATGCCCCGAAACTACGTGAGCTACTCCAAGACAGCCTATT-AATAGGGCAAACCCGTCTCTGTGGCAAAAGAGTGGGAAGAGCTTTGAGTAGAGGTGACAGACCTACCGAACCTAGTTATAGCTGGTTGCCTGAGAATTGGATAGAAGTTCAGCCTCTCGGTTTTTCCCGCCACCTTTGTC-----------CTA--CCCCTTCCGACGCCCAGAGAAA-CCGCGAGAGTTAGTCAAAGGGGGTACAGCCCCTTTGAAACAAGACACAACTTTACCAGGAGGGTAAAGATCATAAT--AGACTAAGGTAA-AATGTTCTGGTGGGCCTAAAAGCAGCCATCCCTATAGAAAGCGTTAAAGCTCAGACATT-----CCCCCCACCC-TCTTATCCTGATAATCA-AATCTTATCCCCCT-AATCCTACCAGGCCATCCCATGCA-AACATGGGAGCGACCATGCTAATATGAGTAATAAGAGAGCT-TCCGCCTCTCTCCCTGCACACGTGTAAATCGGAATGGA--CCCCCCACCGAATCTTAACGGCCCCAAA-CAAAGAGGGAATTGAACAGCAAACCAAACAACCAGAAAC-CCCCCCAAT--AAACAACCG-TTAACCCCACACTGGCGTGCCCTC-AAGGAAAGACTAAAAGAAAAAGAAGGAACTCGGC-AAACACACA----AAGCCTCGCCTG-TTTACCAAAAACATCGCCTCTTGC-AAAACTGAGGAATAAGAGGTCCCGCCTGCCCTGTGACTATATG-TTTAACGGCCGCGGTATTTTGACCGTGCAAAGGTAGCGCAATCACTTGTCTTTTAAATGGAGACCTGTATGAATGGCATAACGAGGGCTTAACTGTCTCC-TTTTTCAAGTCAATGAAATTGATTTCCCCGTGCAGAAGCGGGGATAAGACCATAAGACGAGAAGACCCTATGGAGCTTT-AGACACCAAA--GCAGATC-ATGTTAAACAC-CCCTAAA--TAAAGGACCAAACCAGGTGAT--T-CCTGCCCTAATGTCTTTGGTTGGGGCGACCGCGGGGAAACAAAAAACCCCCATGTGGAAT-GGGAACACCC----------T--CTCCT-AAAACTAAGAGCTCCCGCTCTAATAGACAGAA-C-TTCTGACCAATC--AGATCCGGCA--ACGCCGATCAACGGACCGAGTTACCCTAGGGATAACAGCGCAATCCTCTTTTAGAGCCCATATCGACAAGAGGGTTTACGACCTCGATGTTGGATC-AGGAC-ATCCTAATGGTGCAGCCGCTATTA-AGGGTTCGTTTNCAAAGGCTTGGTCCTGACTTTACTATCAACTTTAGCCAAACTTACACATGCAAGTATCCGCACCCCTGTGAGAATGCCCT-ACAGTTCCCTGCCCGGGAACAAGGAGCTGGTATCAGGCACA-CTCCATTTA--AGCCCACGACACCTTGCTTA--GCCACACCCTCAAGGGAACTCAGCAGTGATAGACATTAAGCTATAAGTGAAAGCTTGACTTAGTCAA-GGC--TAA--GAGGGCCGGT-AAAACTCG-TGCCAGCCACCGCGGTTATACGAGAGGCCCAAGTTGATAGACTCC-GGCGTAAAGAGTGGTTAAGATAAATTTTA------AACTAAAGCCGAACGCCCTCAAAGCTGTT-ATACGC-TCCCGAGGGTAAGAAGCCCAATCACGAAAGT
			GGCTTTATACCAGCTGAACCCACGAAAGCTATGACACAAACT-GGGATTAGATACCCCACT-ATGCCTAGCCC-TAAACATTGATAGTAC-CCTACACCTA-CTATCCGCCCGGGGACTACGAGCATCAGCTTGAAACCCAAAGGACTTGGCGGTGCTTTAGACCCACCTAGAGGAGCCTGTTCTAGAACCGATAACCCCCG-TTCAACCTCACCCTTCCTTGTTAC-CCCCGCCTATATACCGCCGTCGTCAGCTTACCCTGTGAAGG--CCTAATAGTAAGCAGAATTGGTACAACCCAAAACGTCAGGTCGACGTGTAGCGCATGGAAGGGGAAGA-AATGGGCTACATTCACT-AAAACAGTG-AACACGAACGA-TGTACTG-AAACGTATGTC--CGAAGGAGGATTTAGCAGTAAGCAGGAAATAGAGTGTCCCGCTGAAATTGGCCCTGAAGCGCGCACACACCGCCCGTCACTCTCCCCGAGCATAAC---AAT---ACT--TATAACTAAAACCCTATA--ATTGCAA-AGGGGAGGCAAGTCGTAACATGGTAAGTGTACCGGAAGGTGCACTTGGAAAAAC--
		</sequence>
		<sequence>
			<taxon idref="Platax_orbicularis_NCBI"/>
			N--CGCCCATCAGCTAGCCCCTCCC--------CTAAAAACAA-CAAACCCCCATTA----ATAACCCCAAAC-CCACTTTAACTAAC--CTAAACAAATCATTTTATCCCCTGAGTATAGGCGAAAG-AAAAGGAACCATCGGCGCAATAGAAAAAGTACCGCAAGGGAACGCTGAAAGAG-AAATGAAATAACCCAGT-TAAGCTACAAAAAGCAGAGATCACACCTCGTACCTTTTGCATCATGATTTAGCTAGAAAACCTCAAGCAAAGAGCACTT-TAGTTTGATTCCCCGAAACTAGGTGAGCTACTCCAAGACAGCCTATC-ATTAGGGCCAACCCGTCTCTGTGGCAAAAGAGTGGGAAGAGCTTCGAGTAGAGGTGACAGACCTATCGAACCTAGTTATAGCTGGTTACCTGAGAATTGGATAGAAGTTCAGCCTCTCGGCTTCTTCATCTCCTGGCCCC-----------TAC--GCCCCCTCTACACCAAAGAACCACCGAGAGAGTTAATCAAAGGGGGTACAGCCCCTTTGATACAAGAAACAACTTTACCAGGAGGATTAAGATCATAATT-AAACCAAGGCAT-AATGTTCTGGTGGGCCTAAAAGCAGCCACCCCCAAAGAAAGCGTTAAAGCTCAGACATA--------CCTCCGCCCGATATCCCGATAACTA-TTTCTTAATCCCCT-AACTCTATCAGGCCGCCCCATGCA-GTCATGGGAGCGATCATGCTAAAATGAGTAATAAGAGGGCT--ACGCCCCTCTCCTTGCACACGTGTAAATCGGAACGAA---CCCCCACCGAACCTTAACGGCCCCAAAATAAAGAGGGTATTGAACAACAAACCTGCTAACTAGAAAA-CTATTCACA-TAAACAACCG-TTAACCCCACACTGGTGTGCCCCC-AAGGAAAGACTAAAAGAAAAGAGAAGGAACTCGGCAAACATAT-----ACGCCTCGCCTG-TTTACCAAAAACATCGCCTCTTGC-TAAACCCACAAATAAGAGGTCCCGCCTGCCCTGTGACTATAAG-TTTAACGGCCGCGGTATTTTAACCGTGCAAAGGTAGCGCAATCACTTGTCCTTTAAATGAAGACCTGTATGAATGGCACGACGAGGGCTTGACTGTCTCC-TCTTTCCAGTCAATGAAATTGATCTCCCCGTGCAGAAGCGGGGATTCTCCCATAAGACGAGAAGACCCTATGGAGCTTT-AGACACCAAG--GCAGACC-ATGTTAAACAC-ACCCAAA--CACGGAACCAAACTAAATGAT--A-CCTG-CCAGATGTCTTTGGTTGGGGCGACCACGGGG-AACACGAAACCCCCGCGCGGAAC-GGAAGCACCT----------C--CTTCT-ACAACCAAGAGTTCCCACTCCAATAAACAGAA-T-TTCTGACCCATA--TGATCCGGCA--ACGCCGATCAACGGACCGAGTTACCCTAGGGATAACAGCGCAATCCCCTTCTAGAGCCCATATCGACAAGGGGGTTTACGACCTCGATGTTGGATC-AGGAC-ATCCTAATGGTGCAGCCGCTATTA-AGGGTTCGTTTNCAAAAGCTTGGTCCTGACTTTACTATCAACTCTAGCCAAACTTACACATGCAAGTATCTGCACCCCGGTGAGAATGCCCTTACAGTTCCCCGCCCGGGAACAAGGAGCTGGTATCAGGCAC--CTAAAACTTAAAGCCCACGACACCTTGCTTA--GCCACACCCCCAAGGGAATTCAGCAGTGATAAACATTAAGCCATAAGTGAAAACTCGACTCAGTCAA-GGC--TAA--GAGGGTCGGT-AAAACTCG-TGCCAGCCACCGCGGTTATACGAGAGACCCAAGTTGATAAACACC-GGCGTAAAGAGTGGTTATGACTAACAATT-----AAACTAAAGCCGAACGCTCTCAGAGCTGTT-ATACGC-ATCCGAAAGTAAGAAGCCCAACCACGAAAGT
			AGCTTTACACC-CCTGAACCCACGAAAGCTAAGATACAAACT-GGGATTAGATACCCCACT-ATGCTTAGCCC-TAAACATTGGTAACGC-CCCACACCCG-TTACTCGCCCGGAAACTACGAGCATCAGCTTAAAACCCAAAGGACTTGGCGGTGCTTTAGATCCACCTAGAGGAGCCTGTTCTAGAACCGATACCCCCCG-TTAAACCTCACCCCTCCTTGTTAC-TTCCGTCTATATACCGCCGTCGTCAGCCTACCCTGTGAAGG--TCTAATAGTAAGCAAAATTGGCACAGCCCAGAACGTCAGGTCGAGGTGTAGCATATGGAAGGGGAAGA-AATGGGCTACATTCTCTAATCTCAGAG-AACACGCACGA-CATAATGAAAACACATGTC-ACAAAGGAGGATTTAGTAGTAAGCAGGAAATAGAGAGTTCCGCTGAAATAGGCCCTTAAGCGCGCACACACCGCCCGTCACTCTCCCCAAGCCTACA---CAA---ACCCAAATAACCTAAACCCTACT--ATTGCAA-AGGGGAGGCAAGTCGTAACATGGTAAGCGTACCGGAAGGTGCGCTTGGAAAAAT--
		</sequence>
		<sequence>
			<taxon idref="Rhynchopelates_oxyrhynchus_NCBI"/>
			N--CGCCCATTAGCTAG---CCCCAAACTCAAAACCAAAAACAACCAATCAACATCC----ATACCCCCAAAG-ACACTAACCCTAGAA-CAAAACAAACCATTTTTCCCCCTTAGTATGGGCGACAG-AAAAGGAACCATG-GAGCAATAGAAAAAGTACCGCAAGGGAAAGCTGAAAGAG-AGATGAAATAGCCCAAT-AAAGCCTAAAAAAGCAGAGATTCAACCTCGTACCTTTTGCATCATGATTTAGCAAGTAACCCCCGAGCAAAGAGACCTT-TAGTTCGGCCCCCCGAAACTAAGCGAGCTACTCCAAGACAGCCTAA--AATAGGGCAAACCCGTCCCTGTGGCAAAAGGGTGGGATGAGCTTTGAGTAGAGGTGACAGACCTACCGAGCCTAGTTATAGCTGGTTGCCTGGGAATTGGATACAAGTTCAGCCTCTCGGCTTCTCCCGTTAATCTGTTCGACTCACCCTCCTT--CCCCCCTGAACGCCAAAAGAAA-CCAAGAGAGTTAGTCAAAGGGGGCACAGCCCCTTTGAAACAAGACACAACTTTACCAGAAGGGTAAAGATCATAATA-AATTTAAGGTAA-GATGTTCTGGTGGGCCTAAAAGCAGCCATCCCAATAGAAAGCGTTAAAGCTCAGACATA-----CCCCCTATCC-TTTTATCCTGATAACCT-AATCTTAACCCCCT-AGCCCTACCAGGCCGCCCCATGCC-CCCATGGGAGCGATTATGCTAGAATGAGTAATAAGAGAGCC--CTGACTCTCTCCCCGCACAAGTGTAACTCGGAATGGA--CCTACCACCGAACCTTAACGGCCCCAAA-CAAAGAGGGTAATGAATACCAAACTAAACAACCAGAAAA-TCACTCAAATACAACTACCG-TTAACCCTACACCGGCGTGCTTAC-AAGGAAAGACTAAAAGAGAAAGAAGGAACTCGGC-AAACACAT-----TGGCCTCGCCTG-TTTACCAAAAACATCGCCTCTTGC-AAAGCCAAAGAATAAGAGGTCCCGCCTGCCCTGTGACTATATG-TTTAACGGCCGCGGTATTTTGACCGTGCGAAGGTAGCGTAATCACTTGTCTTTTAAATGGAGACCCGTATGAATGGCATGACGAGGGCTTAACTGTCTCC-TTTCTCAAGTCAATGAAATTGATCTCCCCGTGCAGAAGCGGGGATAATACCATAAGACGAGAAGACCCTATGGAGCTTT-AGACACAAGG---CAGATC-ATGTTAAACAC-CCCTAAA--CAAAGGACTAAACCCCGTGAA--C-ACTGCCCTAATGTCTTTGGTTGGGGCGACCACGAGGAA--AAAGAACCCCCGTGCGGACT-GGGGGCATAC----------C--CCCCT-ATCACCAAGAGCTCCCGCTCTAATGACCAGAA-T-TTCTGACCAAAC--AGATCCGGCA--TAGCCGATCAACGGACCGAGTTACCCTAGGGATAACAGCGCAATCCCCTTTTAGAGCCCATATCGACAAGGGGGTTTACGACCTCGATGTTGGATC-AGGAC-ATCCTAATGGTGCAGCCGCTATTA-AGGGTTCGTTTNCAAAGGCTTGGTCCTGACTTTACTATCAACTCTAGCTAAACTTACACATGCAAGTATCCGCACCCCCGTGAGAATGCCCTAACAGTTCCCTGCCCGGGAACAAGGAGCTGGCATCAGGCACA-TTCCCTTAC--AGCCCACGACGCCTTGCTTA--GCCACACCCTCAAGGGAATTCAGCAGTGATAAACATTAAGCAATAAGTGAAAACTTGACTTAGTTAA-GGC--TAA--GAGGGCCGGT-AAAACTCG-TGCCAGCCACCGCGGTTATACGAGAGGCTCAAGTTGATAGACTAC-GGCGTAAAGCGTGGTTAAGGAAAACTATA-----AAACTAAAGCCGAATGCCCTCAGAGCTGTT-ATACGC-TCACGATGGTTAGAAGCCCAATTACGAAAGT
			AGCTTTACACAACCTGAACCCACGAAAGCTATGGCACAAACT-GGGATTAGATACCCCACT-ATGCTTAGCCC-TAAACATCAATAGTAC-AATACACCCA-CTATTCGCCCGGGAACTACGAGCACTAGCTTAAAACCCAAAGGACTTGGCGGTGCTTTAGATCCACCTAGAGGAGCCTGTTCTAGAACCGATAACCCCCG-TTCAACCTCACCCTTCCTTGCTCTTTTCCGCCTATATACCGCCGTCGCCAGCTTACCCTATGAAGG--ACCCACAGTAAGCAAAATTGGCACAGCCCAGAACGTCAGGTCGACGTGTAGCGTATGGAAGGGGAAGA-AATGGGCTACATTCCCT-AACACAGTG-AATACGAAAGA-TGCACTG-AAACGTGCACC-ACGAAGGAGGATTTAGCAGTAAGCAGGAAGTAGAGTGTCCCGCTGAAATTGGCCCTGAAGCGCGCACACACCGCCCGTCATTCTCCCCGAGCTTAAA---TTT---TC--ATTTAACTAAAACCCTAAG--ACTGCTA-AGGGGAGGCAAGTCGTAACATGGTAAGTGTACCGGAAGGTGCACTTGGAACAAA--
		</sequence>
		<sequence>
			<taxon idref="Scatophagus_argus_NCBI"/>
			N-------------------------------------------------------------------------------------------------------------------------------------------------------------------------------------------------------------------------------------------------------------------------------------------------------------------------------------------------------------------------------------------------------------------------------------------------------------------------------------------------------------------------------------------------------------------------------------------------------------------------------------------------------------------------------------------------------------------------------------------------------------------------------------------------------------------------------------------------------------------------------------------------------------------------------------------------------------------------------------------------------------------------------------------CGCTTCTTGC---AAACTATGTATAAGAAGTCCTGCCTGCCCTGTGACTATATG-TTTAACGGCTGCGGTATCCTGACCGTACGAAGGTAGCGCAATCACTTGTCTTTTAAATAGAGACCTGTATGAATGGCAAAACGAGGGCTCAACTGTCTCC-TCTCTCAAGTCAATGAAATTGATCTCCCCGTGCAGAAGCGGGGATAAACTCATAAGACGAGAAGACCCTATGGAGCTTT-AGATGCAAGG--ACAGATC-ATGTTAAACAC-CTCTTGA--CAAAGAATTAAACCTAACGAA--C-CCTGTCCCAGTATCTTTGGTTGGGGCGACCGCGAGGAAAAACAAAACCCCCGCATGGATT-GAGGACACCCCACTTTCCCCT--CTCCTCACAGCTAAGAGTTCCCACTCTAAGAAACAGAA-T-ATCTGACCTACAA-AGATCCGGCA--ATGCCGATCAACGGACCCAGTTACCCTAGGGATAACAGCGCAATCCCCTTCTAGAGCCCATATCGACAAGGGGGTTTACGACCTCGATGTTGGATC-AGGAC-ATCCTAATGGTGCAGCCGCTATTA-AGGGTTCGTTTN---------------------ACTAACAGTTTTAACTCAACTTACACATGCAAGTCTCCGCACTCCTGTGAGGATGCCCT-AGCCTTCCCATTACGGGGACTAGGAGCCGGTATCAGGCACA---ACACACGTTAGCCCACAACACCTTGTTTA--GCCACACCCTCAAGGGTTTTCAGCAGTGATAGACCTTAAGCTATGAGTGAAAGCTCGACTTAGTTAG-AGT--TAA--GAGGGCCGGT-AAAACTCG-TGCCAGCTACCGCGGTTATACGAGAGGCCCAAATTGTTAGCATATCGGCGTAAAGCGTGGTTAAGAAAATAAACT----TTTACTAAAGCCGAACACCTTCAAAGCTGTC-ATACGCACATCGAAGGAAAGAAGACCAACTACGAAAGT
			GGCTTTATTACATCTGAACCCACGAAAGCTAGGAAACAAACT-GGGATTAGATACCCCACT-ATGCCTAGCCC-TAAACATCGACAGCATCACTACACTCG-CTGTCCGCCTGGGAACTACGAGCGTTAGCTTAAAACCCAAAGGACTTGGCGGTGCTTTATATCCACTTAGAGGAGCCTGTTCTAGAACCGATAATCCCCG-TTAAACCTCACCCCTCCTTGTTCCTTCCAGCCTATATACCACCGTCGCAAGCTTACTCCTTAAGGA--CATCACAGTAAGCTCAACCGGCACTGCCCAAAACGTCAGGTCGAGGTGTAGCGTACGGAGGGGGAAGA-AATGGGCTACATTTCCT-AACTCAGGA-CACACGGAAGATAGCATTG-AAAATTGCATC--TGAAGGTGGATCTAATAGTAAGCAGAAAATAGAGAGTCCTGCTGAAACTGGCCCTAAAGCGCGTACATACCGCCCGTCACTCTCCCCGAGCTAAAA---------TTTTAATTAACTAAAGCCTTTCA--ACTGCAA-AGGGGAGACA----------------------------------------------
		</sequence>
		<sequence>
			<taxon idref="Scomber_scombrus_NCBI"/>
			N--CGCCCACTAGCTAGCCCGTCCT--------AGCAAAATCAACAATCCAATGTAA----ATAACCCCAAAC-ACACATCACCTTCCA-CTAAACAAAGCATTTTTCCCCCTTAGTATGGGAGACAG-AAAAGGAACTATCGGAGCAATAGAGAAAGTACCGCAAGGGAACGCTGAAAGAG-AAATGAAACAACCCAGT-GAAGCCTAAAAAAGCAGAGATTTTACCTCGTACCTTTTGCATCATGATTTAGCTAGTACTACCCAAGCAAAGAGCACTT-TAGTTTGGGCCCCCGAAACTAGGTGAGCTACTCCAAGACAGCCTATC-AATAGGGCAAACCCGTCTCTGTGGCAAAAGAGTGGGAAGAGCTTCGAGTAAAGGTGACAGACCTACCGAACCTAGTTATAGCTGGTTGCCTGAGAAATGGATAGGAGTTCAGCCTCTAGGCTTCTTTATTCGCTAAGGCT---CCATTCCGGCA--TCCTCACCGAGATTCTAAAGAAACCTAGAGAGTTATTCAAAGGGGGTACAGCCCCTTTGAAACAAGACACAACTTTCCCAGGAGGGTAAAGATCATAATTACTAAAGGTAATCTAATGCCTAAGTGGGCCTAAAAGCAGCCATCCCTACAGAAAGCGTTACAGCTCAAGCATT-----AAACCTCAACCACATATCCGGATAACCC-AATCCTAGCCCCCT-AACACTATCAGGCCGTCTCATGCA-AACATGAGAGCGCACATGCTAATATGAGTAACAAGAGAGCA-CCCGCCTCTCTCCTCGCACACGTGTAAATCGGAACGAA---CCCCCACCGAAACTTAACGGACCCAAA-CGAAGAGGGTAATGAACTTTAAA-CAAAGAACTGGAAAA-CCATTCAAC--AAACAACCG-TTAACCCCACACTGGTGTGCCCCC-GGGGAAAGACTAAAAGAAAAAGAAGGAACTCGGCAAACCTTATC----AAGCCTCGACTG-TTTACCAAAAACATCGCCTTTTGC-AAAAACAAAGAATAAAAGGTCGAGCCTGCCCAGTGACTATATG-TTCAACGGCCGCGGTATTTTAACCGTGCAAAGGTAGCGCAATCACTTGTCTTTTAAATGAAGACCTGTATGAATGGTATTACGAGGGCTTAACTGTCTCC-TTTTTCAAGTCAGTGAAATTGATCTCCCCGTGCAGAAGCGGGGATAAAACCATAAGACGAGAAGACCCTATGGAGCTTTAAGACACTGAG--CCATATC-AAGTTAAACAC-CCCCAAA--CAAGGGACTAAACTTATTGAAATC-ATTGGCCGTATGTCTTCGGTTGGGGCGACCATGGGGAAACAAAAAACCCCCACGTGGAAT-GGGAGCACAA----------CTACTCCT-ACAGTCAAGAGCCACCACTCTAACAAACAGAA-T-TTCTGACCAATAACTGATCCGGCA--ACGCCGATCAACGGACCAAGTTACCCTAGGGATAACAGCGCAATCCCCTTTTAGAGCCCCTATCGACAAGGGGGTTTACGACCTCGATGTTGGATC-AGGAC-ATCCCAATGGTGCAGCCGCTATTG-AAGGTTCGTTTNCAAAGGTTTGGTCCTGACTTTACTGTCAGCTTTAGCTAAACTTACACATGCAAGTATCCGCACCCCCGTGAGAATGCCCTAACAGTCATCCATGCGAAGACAAGGAGCTGGTATCAGGCTCA-----CCCACAAAGCCCACGACGCCTTGCTCA--GCCACACCCCCAAGGGAATTCAGCAGTGATTAACATTAAGCCATGAGTGAAAACTTGACTTAGTTAA-AGC--TAA--GAGGGCCGGT-AAAACTCG-TGCCAGCCACCGCGGTTATACGATAGGCCCAAGTTGACAGACCCC-GGCGTAAAGCGTGGTTAGGGAAAATTTAA------AACTAAAGCCGAACACCTTCAGGGCAGTC-ATACGC-TTCCGAAGGCACGAAGCCCCTCCACGAAAGT
			GGCTTTACTACCCCCGACCCCACGAAAGCTAGGACACAAACT-GGGATTAGATACCCCACT-ATGCCTAGCCG-TAAACATTGATAGAAT-TATACACCCTTCTATCCGCCTGGATATTACGAGCATTAGCTTGAAACCCAAAGGACTTGGCGGTACTTTAGATCCCCCTAGAGGAGCCTGCTCTATAACCGATAACCCCCG-TTAAACCTCACCCTCCCTTGTTTT-TTCCGCCTATATACCACCGTCGTCAGCTCACCCTGTGAAGG--TCTAATAGTAAGCAAAATTGGCACAGCCCAGAACGTCAGGTCGAGGTGTAGCGCATGGGAGGGGAAGA-AGTGGGCTACATTCGCT-AACTTAGCGAATTACGGACGA-TGAATTGAAAACATTCATCCTTGAAGGAGGATTTAGCAGTAAGTGGAAAATAGAGTGTTCCACTGAAATCGGCTCTGAAGTGCGTACACACCGCCCGTCACTCTCTCCAAGCTCACC---CACCCATTCAACATAACTAATTACCCATA-AACTGCAA-AGGAGAGGCAAGTCGTAACATGGTAAGTGTACCGGAAGGTGCACTTGGAAAAAT--
		</sequence>
		<sequence>
			<taxon idref="Selenotoca_multifasciata_NCBI"/>
			N-------------------------------------------------------------------------------------------------------------------------------------------------------------------------------------------------------------------------------------------------------------------------------------------------------------------------------------------------------------------------------------------------------------------------------------------------------------------------------------------------------------------------------------------------------------------------------------------------------------------------------------------------------------------------------------------------------------------------------------------------------------------------------------------------------------------------------------------------------------------------------------------------------------------------------------------------------------------------------------------------------------------------------------------CGCTTCTTGC---AAACTATGAATAAGAAGTCCTGCCTGCCCTGTGACTATATG-TTTAACGGCTGCGGTATCCTGACCGTACGAAGGTAGCGCAATCACTTGTCTTTTAAATAGAGACCTGTATGAATGGCAAAACGAGGGCTCAACTGTCTCC-TTTCTCAAGTCAATGAAATTGATCTCCCCGTGCAGAAGCGGGGATAAACCCATAAGACGAGAAGACCCTATGGAGCTTT-AGATGCAAGG--ACAGATC-ACGTTAAGCAC-CTCTTAA--CAAAGAACCAAACCGAACGAA--C-CCTGTCCCAGTATCTTTGGTTGGGGCGACCGCGAGGAAAAACAAAACCCCCGCATGGACT-GAGGACACACCATTCTCCCCT--CTCCTCACAGCTAAGAGTTTCCACTCTAAGAACCAGAA-C-TTCTGACCTACAA-AGATCCGGCA--ATGCCGATCAACGGACCCAGTTACCCTAGGGATAACAGCGCAATCCCCTTTTAGAGCCCATATCGACAAGGGGGTTTACGACCTCGATGTTGGATC-AGGAC-ATCCTAATGGTGCAGCCGCTATTA-AGGGTTCGTTTN---------------------ATTAACAGTTTTAACTTAACTTACACATGCAAGTCTCCGCACTCCTGTGAGGATGCCCT-AGCCTTCCCACTTCGGGGGCAAGGAGCTGGTATCAGGCACA-ATACACCTTTTGGCCCACGACACCTTGTTTA--GCCACACCCTCAAGGGTTTTCAGCAGTGATAGACCTTAAGCCATGAGTGAAAACTCGACTTAGTTAA-AGT--TAA--GAGGGCCGGT-AAAACTCG-TGCCAGCTACCGCGGTTATACGAGAGGCCCAAATTGTTAATGCATCGGCGTAAAGCGTGGTTAAGAAAACATAAA----TATACTAAAGCCGAATACCTTCAAAGCTGTC-ATACGCACATCGAAGGAAAGAAGTCCAACTACGAAAGT
			GGCTTTATATTGTCTGAGCCCACGAAAGCTAGGGAACAAACT-GGGATTAGATACCCCACT-ATGCCTAGCCC-TAAACATTGACAGTGTTTTTACATCGA-CTGTCCGCCTGGGAACTACGAGCGTTAGCTTAAAACCCAAAGGACTTGGCGGTGCTTTATATCCACTTAGAGGAGCCTGTTCTAGAACCGATAATCCCCG-TTAAACCTCACCCCTCCTTGTTCTTTCCAGCCTATATACCACCGTCGCAAGCTTACTCCTTAAGGA--ACCTACAGTAAGCTCAACCGGCACTGCCCAAAACGTCAGGTCGAGGTGTAGCGTACGGAGGGGGAAGA-AATGGGCTACATTTCCT-AACACAGGATAATACGAAAGATAGCATTG-AAAATTGCATC--TGAAGGTGGATCTAATAGTAAGCAGAAAATAGAGAGTCCTGCTGAAACCGGCCCTAAAGCGCGTACATACCGCCCGTCACTCTCCCCAAGCTAAAA---------TCTTAACTAACTAAAACCACTTA--ACTGCAA-AGGGGAGACA----------------------------------------------
		</sequence>
		<sequence>
			<taxon idref="Scorpis_lineolatus_AIM__MA30185_New_Zealand_SlinWh003"/>
			N--TGCCCAGCAGCTAG---CCCCCTCCTTAAATCAAACACAA-CATATCAATATAA----ATACACCCAGAT-GCACTAAATCTTATA-CTAAACAAACCATTTTACCCCCTTAGTATGGGCGACAG-AAAAGGGCCCGTG-GAGCAATAGAGAAAGTACCGCAAGGGAACGCTGAAAGAG-AAATGAAATAAACCAGT-CAAGCCTAGAAAAGCAGAGATTTAAGCTCGTACCTTTTGCATCATGATTTAGCTAGTAATACCCAAGCGAAGCGCACTT-TAGTTTGGTTTCCCGAAACTAGGTGAGCTACTCCAAGACAGCCTATT-AATAGGGCGAACCCGTCCCTGTGGCAAAAGGGTGGGAAGAGCTTTGAGTAGAGGTGACAGACCTACCGAACCTAGTTATAGCTGGTTGCCTGAGAAATGGATAGAAGTTCAGCCTCTTGGTTTTTTCCGCCACCCTCGTC-----------CGA--CCCCTTCTGACACCCTAAGAAA-CCATGAGAGTTATTCAAAGGGGGTACAGCCCCTTTGAAACAAGATACAACTTTACCAGGAGGATAAAGATCATAAT--AAACTAAGGTAA-AATGTTCTGGTGGGCCTAAAAGCAGCCATCCCTATAGAAAGCGTTAAAGCTCAGACATC-----TCACTTACCC-CTTTATTCTGATAATCA-AATCTTAGTCCCCT-AGCCTTACCAGGCTATCCCATGCA-AACATGGGAGTAACCATGCTAATATGAGTAATAAGAGAGCC-TCCGACTCTCTCCTTGCACACGTGTAAATCGAAATGGA--CCCGCCACCGAACCTTAACGGCCCCAAA-CAAAGAGGGTACTGAACAACAGACCAAACAACCAGAAAA-ACATCCAAT-AGACCAACCG-TTAACCCCACACTGGTGTGCCCCC-AAGGAAAGACTAAAAGAAAAAGAAGGAACTCGGC-AAACACATA----AAGCCTCGCCTG-TTTACCAAAAACATCGCCTCTTGC-AAAACTGAAGAATAAGAGGTCCCGCCTGCCCTGTGACTAAGTG-TTTAACGGCCGCGGTATTCTGACCGTGCGAAGGTAGCGCAATCACTTGTCTTTTAAATGGAGACCTGTATGAATGGCATAACGAGGGCTTAGCTGTCTCC-TTTTTCAAGTCAATGAAATTGATCTCCCCGTGCAGAAGCGGGGATAAAACCATAAGACGAGAAGACCCTATGGAGCTTT-AGACACCAAA--GCAGATC-ATGTTAAGCAC-CCCTTGA--CAAAGGACTAAACCAGATGAC--C-CCTGCCCTAATGTCTTTGGTTGGGGCGACCGCGGAGAAATAAAAAACCCCCGCGTGGAAT-GGGAGAACCC----------T--CTCCT-ACAGCTACGAGCTCCCGCTCTAGTAAACAGAA-T-TTCTGACCTTAC--AGATCCGGCA--ACGCCGATCAACGGACCGAGTTACCCTAGGGATAACAGCGCAATCCTCTTTTAGAGCCCATATCGACAAGGGGGTTTACGACCTCGATGTTGGATC-AGGAC-ATCCTAATGGTGCAGCCGCTATTA-AGGGTTCGTTTNCAAAGGCTTGGTCCTGACTTTACTATCAACTTTAGCCAAACTTACACATGCAAGTATCCGCACCCCCGTGAGAATGCCCT-ACAGTTTCCTGCCCGGAAACAAGGAGCTGGTATCAGGCACA-ACCTCAATT-GAGCCCACGACACCTTGCTTA--GCCACACCCCCAAGGGAACTCAGCAGTGACAGACATTAAGCTATAAGTGAAAACTTGACTTAGTCAA-AGC--TAA--GAGGGCCGGT-AAAACTCG-TGCCAGCCACCGCGGTTATACGAGAGACCCAAGTTGATAGACTCC-GGCGTAAAGAGTGGTTAAGACAAATTTTG------TACTAAAGCCGAATGCCTTCAGGGCTGTT-ATACGC-TCCCGAAGATAAGAAGCTCAATCACGAAAGT
			GGCTTTACACGAACTGAACCCACGAAAGCTATGACACAAACT-GGGATTAGATACCCCACT-ATGCTTAGCCG-TAAACATCGATGACAC-AATACACATA-CCATCCGCCTGGGAACTACGAGCACCAGCTTGAAACCCAAAGGACTTGGCGGTGCTTTAGACCCACCTAGAGGAGCCTGTTCTAGAACCGATAACCCCCG-TTCAACCTCACCCTTCCTTGTTTT-CCCCGCCTATATACCGCCGTCGTCAGCTTACCCTGTGAAGG--TCCTATCGTAAGCAGAATTGGCACAGCCCAAAACGTCAGGTCGAGGTGTAGCGTATGGAAGGGGAAGA-AATGGGCTACATTCACT-AATGTAGTG-AATACGAACAA-CGTACTG-AAACGTACGTC--CGAAGGAGGATTTAGCAGTAAGCAGGAAGTAGAGCGTCCCGCTGAAATTGGCCCTGAAGCGCGCACACACCGCCCGTCACTCTCCCCGAACTTAAA---GTT---TAA-ACGTAACTAAAACCCTATA--ATTGTAA-AGGGGAGGCAAGTCGTAACATGGTAAGTGTACCGGAAGGTGCACTTGGGAAAAAT-
		</sequence>
		<sequence>
			<taxon idref="Kyphosus_ocyurus_no_voucher_E_Pacific_SocyCl003"/>
			N--CGCCCACTAGCTAG---CCCCC----CAAACCAAAAACAA-CACACCAATATAA----ATACCCCTAAAT-GCACTAACACCCGCA-TAAAACAAACCATTTTTCCCCCTTAGTATGGGCGACAG-AAAAGGAACCGTG-GCGCAATAGAGAAAGTACCGCAAGGGAACGCTGAAAGAG-TAATGAAACAACTCAGT-CAAGCTAAAAAAAGCAGAGATTTAAGCTCGTACCTTTTGCATCATGATTTAGCCAGTAAGACCCAAGCAAAGAGCCCTT-TAGTTTGGTTTCCCGAAACTAAGTGAGCTACTCCAAGACAGCCTATT-AATAGGGCAAACCCGTCCCTGTGGCAAAAGGGTGGGAAGAGCTTTGAGTAGAGGTGATAAACCTACCGAACTTAGTTATAGCTGGTTGCCTGAGAATTGAATAGAAGTTCAGCCTCTCGGCTTCTTCCCTCACCCTCGTC-----------CGA-CCCCCCTCTGACACCTTAAGAAA-CCGCGAGAGTTACTCAAAGGGGGTACAGCCCCTTTGAGACAAGACACAACTTTACCAGGAGGGTAAAGATCATAATA-ACATAAAGGTAA-AATGTTCTGGTGGGCCTAAAAGCAGCCATCCCTATAGAAAGCGTTAAAGCTCAGACATA-----CCCCTCATCC-TTTTATACTGATAATCT-AATCTTAACCCCCT-AACCCTACCAGGCCATCCCATGCA-AACATGGGAGCGACTATGCTAATATGAGTAATAAGAGAGCC-TCCGCCTCTCTCCTTGCACACGTGTAAATCGGAATGGA-CCCCCCCACCGAATCTTAACGACCCCAAA-CAAAGAGGGAACTGAACAACAGACCAAACAACCAGAAAA-CCATCCAAC--GAACAACCG-TTAACCCCACACTGGTGTGCCCCT-AAGGAAAGACTAAAAGAAAAAGAAGGAACTCGGC-AAACACATA----AAGCCTCGCCTG-TTTACCAAAAACATCGCCTCTTGC-AAAACTGAGGAATAAGAGGTCCCGCCTGCCCTGTGACTATATG-TTTAACGGCCGCGGTATTTTGACCGTGCGAAGGTAGCGCAATCACTTGTCTTTTAAATGGAGACCTGTATGAATGGCATAACGAGGGCTTAGCTGTCTCC-TTTTTCAAGTCAATGAAATTGATCTCCCCGTGCAGAAGCGGGGATAACACCATAAGACGAGAAGACCCTATGGAGCTTT-AGACACCAAG--GCAGATC-ATGTTAAACAC-CCCTTCA--CAAAGGACTAAACCAGATGAA--C-CCTGCCCTAATGTCTTTGGTTGGGGCGACCGCGGGGAAACAAAAAACCCCCACGTGGAAT-GGGAACACTC----------C--TTCCT-ACAACTAAGAGCTCCCGCTCTAATGACCAGAA-C-TTCTGACCAATC--AGATCCGGCA--ACGCCGATCAACGAACCGAGTTACCCTAGGGATAACAGCGCAATCCCCTTTTAGAGCCCATATCGACAAGGGGGTTTACGACCTCGATGTTGGNNC-NNNN--GTCCTAATGGTGCAGCCGCTATTA-AGGGTTCGTTTNCAAAGGCTTGGTCCTGACTTTACTATCAACTTTAGCCAAACTTACACATGCAAGTATCCGCACCCCCGTGAGAATGCCCC-ACAGTTCCCTGCCCGGGAACAAGGAGCTGGTATCAGGCACA-TTTAATTAT-AAGCCCACGACACCTTGCTTA--GCCACACCCTCAAGGGAACTCAGCAGTGATAAACATTAAGCTATAAGTGAAAACTTGACTTAGTCAA-GGT--TAA--GAGGGCCGGT-AAAACTCG-TGCCAGCCACCGCGGTTATACGAGAGGCCCAAGTTGATAGACTCC-GGCGTAAAGAGTGGTTAAGATACATCTAC----AAAACTAAAGCCGAACGCCCTCAGGGCTGTT-ATACGC-TCCCGAAGGTAAGAAGTTCAATCACGAAAGT
			GGCTTTATATTAGCTGAACCCACGAAAGCTATGACACAAACT-GGGATTAGATACCCCACT-ATGCCTAGCCA-TAAACATTGATAGTAC-AATACACCTA-CTATCCGCCAGGGTACTACGAGCATCAGCTTAAAACCCAAAGGACTTGGCGGTGCTTTAGATCCACCTAGAGGAGCCTGTTCTAGAACCGATAACCCCCG-TTCAACCTCACCCTTCCTTGTTTC-TCCCGCCTATATACCGCCGTCGTCAGCTTACCCTGTGAAGG--CCTCATAGTAAGCAGAATTGGCACAACCCAAAACGTCAGGTCGAGGTGTAGCGTATGGAAGGGGAAGA-AATGGGCTACATTCACT-AACACAGTG-AATCACGGACGATAGACTG-AAATGTCTATC--TAAAGGAGGATTTAGCAGTAAGCAGGAAATAGAGTGTTCTGCTGAAATTGGCCCTGAAGCGCGCACACACCGCCCGTCACTCTCCCCAAGCCT-AA---CAA---TCT-ATATATCTAAAACCCTACA--ATCGCAA-AGGGGAGGCAAGTCGTAACATGGTAAGTGTACCGGAAGGTGCACTTGGAAAAAT--
		</sequence>
		<sequence>
			<taxon idref="Scorpis_violaceus_AIM__MA30188_New_Zealand_SvioWh001"/>
			N--TGCCCAGCAGCTAG---CCCCCTCCTCAAATCAAACACAA-CATATCAATATAA----ATACACCCAGAT-GCACTAAATCTTATA-TTAAACAAACCATTTTACCCCCTTAGTATGGGCGACAG-AAAAGGGCCCGTG-GAGCAATAGAGAAAGTACCGCAAGGGAACGCTGAAAGAG-AAATGAAACAAACCAGT-CAAGCCTAAAAAAGCAGAGATTTAAGCTCGTACCTTTTGCATCATGATTTAGCTAGTAATACCCAAGCAAAGTGCACTT-TAGTTTGGTTTCCCGAAACTAGGTGAGCTACTCCAAGACAGCCTATT-AATAGGGCGAACCCGTCCCTGTGGCAAAAGGGTGGGAAGAGCTTTGAGTAGAGGTGACAGACCTACCGAACCTAGTTATAGCTGGTTGCCTGAGAAATGGATAGAAGTTCAGCCTCTTGGTTTCTTCCGCCATCCTCGTC-----------CGA--CCCCTTCTGACACCCTAAGAAA-CCATGAGAGTTATTCAAAGGGGGTACAGCCCCTTTGAAACAAGATACAACTTTACCAGGAGGATAAAGATCATAAT--AAACTAAGGTAA-AATGTTCTGGTGGGCCTAAAAGCAGCCATCCCTATAGAAAGCGTTAAAGCTCAGACATC-----TCACTTACCC-CTTTATTCTGATAATCA-AATCTTAGTCCCCT-AGCCTTACCAGGCTATCCCATGCA-AACATGGGAGTAACCATGCTAATATGAGTAATAAGAGAGCC-TACGACTCTCTCCTTGCACACGTGTAAATCGAAATGGA--CCCGCCACCGAACCTTAACGGCCCCAAA-CAAAGAGGGTACTGAACAACAGACCAAACAACCAGAAAA-ACATCCAAT-AGACCAACCG-TTAACCCCACACTGGTGTGCCCCC-AAGGAAAGACTAAAAGAAAAAGAAGGAACTCGGC-AAACACATA----AAGCCTCGCCTG-TTTACCAAAAACATCGCCTCTTGC-AAAACTGAAGAATAAGAGGTCCCGCCTGCCCTGTGACTAAGTG-TTTAACGGCCGCGGTATTCTGACCGTGCGAAGGTAGCGCAATCACTTGTCTTTTAAATGGAGACCTGTATGAATGGCATAACGAGGGCTTAGCTGTCTCC-TTTTTCAAGTCAATGAAATTGATCTCCCCGTGCAGAAGCGGGGATAAGACCATAAGACGAGAAGACCCTATGGAGCTTT-AGACACCAAA--GCAGATC-ATGTTAAGCAC-CCCTTGA--CAAAGGACTAAACCAGATGAC--C-CCTGCCCTAATGTCTTTGGTTGGGGCGACCGCGGAGAAATAAAAAACCCCCGCGTGGAAT-GGGAGAACCC----------T--CTCCT-ACAGCTACGAGCTCCCGCTCTAGTAAACAGAA-T-TTCTGACCTTAC--AGATCCGGCA--ACGCCGATCAACGGACCGAGTTACCCTAGGGATAACAGCGCAATCCTCTTTTAGAGCCCATATCGACAAGGGGGTTTACGACCTCGATGTTGGATC-AGGAC-ATCCTAATGGTGCAGCCGCTATTA-AGGGTTCGTTTNCAAAGGCTTGGTCCTGACTTTACTATCAACTTTAGCCAAACTTACACATGCAAGTATCCGCACCCCCGTGAGAATGCCCT-ACAGTTCCCTGCCCGGGAACAAGGAGCTGGTATCAGGCACA-ACCTTAATT-GAGCCCACGACACCTTGCTTA--GCCACACCCCCAAGGGAACTCAGCAGTGACAGACATTAAGCTATAAGTGAAAACTTGACTTAGTCAA-AGC--TAA--GAGGGCCGGT-AAAACTCG-TGCCAGCCACCGCGGTTATACGAGAGACCCAAGTTGATAGACTCC-GGCGTAAAGAGTGGTTAAGACAAACTTTG------TACTAAAGCCGAATGCCTTCAGGGCTGTT-ATACGC-TCCCGAAGATAAGAAGCTCAATCACGAAAGT
			GGCTTTACACGAACTGAACCCACGAAAGCTATGACACAAACT-GGGATTAGATACCCCACT-ATGCTTAGCCG-TAAACATCGATGACAC-AATACACATA-CCATCCGCCTGGGAACTACGAGCACCAGCTTGAAACCCAAAGGACTTGGCGGTGCTTTAGACCCACCTAGAGGAGCCTGTTCTAGAACCGATAACCCCCG-TTCAACCTCACCCTTCCTTGTTTT-CCCCGCCTATATACCGCCGTCGTCAGCTTACCCTGTGAAGG--TTCTATCGTAAGCAGAATTGGCATAGCCCAAAACGTCAGGTCGAGGTGTAGCGTATGGAAGGGGAAGA-AATGGGCTACATTCACT-AAAATAGTG-AATACGAACAA-CGTACTG-AAACGTACGTC--CGAAGGAGGATTTAGCAGTAAGCAGGAAGTAGAGCGTCCCGCTGAAATTGGCCCTGAAGCGCGCACACACCGCCCGTCACTCTCCCCGAACTTAAA---GTT---TAA-ACGTAACTAAAACCCTATA--ATTGTAA-AGGGGAGGCAAGTCGTAACATGGTAAGTGTACCGGAAGGTGCACTTGGGAAAAAT-
		</sequence>
		<sequence>
			<taxon idref="Zanclus_cornutus_NCBI"/>
			N--CGTCCAACAGCTAGCCCCCCTC--------CCAAAAAGCAACAAAACCCTATCA----ATACCCCCAAAT-ACACCAACACCTCC--TAAAACAAACCATTTTTCCCCCTTAGTATGGGCGACAG-AAAAGGCACTACG-GAGCTATAGATAAAGTACCGCAAGGGAACGCTGAAAGAG-AAATGAAATAACCCAGT-TAAACCCAAAGAAGCAGAGATTAGAACTCGTACCTTTTGCATCATGATTTAGCCAGTACTCATCAAGCAAAGAGCACTT-TAGTTTGACTCCCCGAAACTGTGCGAGCTACTCCAAGACAGCCTACC-AATAGGGCAAACCCGTCTCTGTGGCAAAAGAGTGGGAAGAGCTTAGAGTAGAGGTGACAAACCTACCGAGCCCAGTTATAGCTGGTTGCCTGGGAATTGGATAGAAGTTCAGCCTCTCGGCTTCTTTCTTCCCCTCACGT--------CCTAGA--CCCACTTCGACACTTTAAGAAA-CCGACAGAGTTAATCAAAGGAGGTACAGCCCCTTTGATACAAGACACAACTTTCCTAGGAGGTTAAAGATCATAATT-AGACCAAGGCAA-AATGTTTTAGTGGGCTTAAAAGCAGCCACCTCTACAGAAAGCGTTAAAGCTCAGACATA-----CCCTACCCCC-TTAAATCCTGATAATCC-TATCTCACCCCCCT-AACACTACCAGGCCATCCTATGCA-ACCATAGGAGCGATCATGCTAATATGAGTAATAAGAGAGTTTAACGCCTCTCTCCTTGCACACACGTATATCGGAGCGGA--CCTCCCACCGAATCTTAACGGCCCCAAA-CAAAGAGGGCACTGAACAACAGACCAAACAACAAGAAAA-ACGTCCTAC---AAAAACCG-TTAACCCTACACAGGTGTGCCCAC-AAGGAAAGACTAAAAGAAAGAGAAGGAACTCGGC-AAACACATG----AAGCCTCGCCTG-TTTACCAAAAACATCGCCTCTTGC-AAAAGCAACGTATAAGAGGTCCCGCCTGCCCTGTGACTATAAG-TTCAACGGCCGCGGTATTTTGACCGTGCGAAGGTAGCGCAATCACTTGCCTTTTAAATGAAGGCCCGTATGAATGGCACGACGAGGGCTTAGCTGTCTCC-TTTTTCCAGTCAATGAAATTGATCCCCCCGTGCAGAAGCGGGGATCCAATCATAAGACGAGAAGACCCTATGGAGCTTT-AGATACTAAG--ACAGATC-ACGTCACACAC-CCCTAAA--CAAAGGACTAAACCAAGTGAA--A-CCTGTCCTAATATCTTTGGTTGGGGCGACCGCGGGGAAATACAAAACCCCCATGTGGAAT-GGGAATACCC-------------CTCCT-ACAATCCAGAGCTCCCGCTCTAACGAACAGAA-A-ATCTGACCAATT--AGATCCGGCA--GTGCCGATCAACGAACCCAGTTACCCTAGGGATAACAGCGCAATCCCCTTCTAGAGCCCCTATCGACAAGGGGGTTTACGACCTCGATGTTGGATC-AGGAC-ATCCTAATGATGCAGCCGTTATTA-AGGGTTCGTTTNCAAAAGTTTGGTCCTGACTTTACTAACAACTCCAGCTAGATTTACACATGCAAGTATCCGCACCCCTGTGAGAATGCCCT-ACAGTCCCCTGCTTGGGAACAAGGAGCCGGTATCAGGCACA-ATTACTGA---AGCCCATGACACCTTGCTTA--GCCACACCCTCAAGGGAATTCAGCAGTGACAAACATTAAGCCATAAGTGAAAGCTTGACTTAGTTAA-AGC--TAA--GAGGGTCGGT-AAAACTCG-TGCCAGCCACCGCGGTTATACGAGAGACCCAAGTTGTTAGATACC-GGCGTAAAGAGTGGTTAAGATAAATTATA------GACTAAAGCCGAACGCCCTCAGAACTGTT-ATACGT-TTCCGAAGGTGAGAAGTCCGATCACGAAAGT
			GGCTTTACATTAACTGAACCCACGAAAGCTAGGGTACAAACT-GGGATTAGGTACCCCACT-ATGCCTAGCCC-TAAACATCGGTAGCAT-TCTACAGCTG-CTACCCGCCTGGGTACTACGAGCATCAGCTTAAAACCCAAAGGACTTGGCGGTGCTTTAGATCCACCTAGAGGAGCCTGTTCTAGAACCGATGCCCCCCG-TTCAACCTCACCCTTTCTTGTTTT-CCCCGCCTATATACCACCGTCGTCAGCTTACCCTGTGAAGG--CCTCATAGTAAGCAAGATTGGCACAGCCCAAAACGTCAGGTCGAGGTGTAGCGCATGGAAGGGGAAGA-AATGGGCTACATTCCCTCCCCTCAGGG-AATTACGGACGATGTACTG-AAATACATATC--TGAAGGAGGATTTAGCAGTAAGCAAAAAATAGAGTGTTTTGCTGAAATTGGCCCTGAAGCGCGCACACACCGCCCGTCACTCTCCCCAAGCTCACA---CCC---TA--AAGTAAATAAAACCCTATA--CCTGCAA-AGGGGAGGCAAGTCGTAACATGGTAAGTGTACCGGAAGGTGCACTTGGCAAAAC--
		</sequence>
	</alignment>

	<!-- The sequence alignment (each sequence refers to a taxon above).         -->
	<!-- ntax=47 nchar=293                                                       -->
	<alignment id="alignment7" dataType="nucleotide">
		<sequence>
			<taxon idref="Atypichthys_strigatus_AMS_I44632_009_Australia_AstrTa003"/>
			NGCTAGCGTAGCTTAC-TTAAAGCATAACACTGAA-GATGTTAAGATGGGCCCTAGAAAGCTC-CGCAAGCANCAAAGAATAGTTTAA--TGCAAGAATCTTAGCTTTGGGAGCTAAGGGTAGGAGTTAAAGCCCCCTTTCTTTGANGCACTAGTAGCTCAGC-TTCAGAGCGCCGGTCTTGTAAACCGGACGTCGGACGTTAAAATCCTCCCTACTGCTNCAGAGTATAGCTAAGATAGTAAAGCATCTCCCTTACACTGAGAAGTCATCCGTGCAAGTCGGATTACCCTGA
		</sequence>
		<sequence>
			<taxon idref="Balistes_capriscus_NCBI"/>
			NNNNNNNNNNNNNNNNNNNNNNNNNNNNNNNNNNNNNNNNNNNNNNNNNNNNNNNNNNNNNNNNNNNNNNNNNNNNNNNNNNNNNNNNNNNNNNNNNNNNNNNNNNNNNNNNNNNNNNNNNNNNNNNNNNNNNNNNNNNNNNNNNNNNNNNNNNNNNNNNNNNNNNNNNNNNNNNNNNNNNNNNNNNNNNNNNNNNNNNNNNNNNNNNNNNNNNNNNNNNNNNNNNNNNNNNNNNNNNNNNNNNNNNNNNNNNNNNNNNNNNNNNNNNNNNNNNNNNNNNNNNNNNNNNNNNN
		</sequence>
		<sequence>
			<taxon idref="Chaetodipterus_faber_NCBI"/>
			N-----------------------------------------------GGGCCTAGAAAGCCC-CGCAAGCANNNNNNNNNNNNNNNNNNNNNNNNNNNNNNNNNNNNNNNNNNNNNNNNNNNNNNNNNNNNNNNNNNNNNNNNNNNNNNNNNNNNNNNNNNNNNNNNNNNNNNNNNNNNNNNNNNNNNNNNNNNNNNNNNNNNNNNNNNNNNNNNNNNNNNNNNNNNNNNNNNNNNNNNNNNNNNNNNNNNNNNNNNNNNNNNNNNNNNNNNNNNNNNNNNNNNNNNNNNNN
		</sequence>
		<sequence>
			<taxon idref="Chaetodon_semilarvatus_NCBI"/>
			NNNNNNNNNNNNNNNNNNNNNNNNNNNNNNNNNNNNNNNNNNNNNNNNNNNNNNNNNNNNNNNNNNNNNNNNNNNNNNNNNNNNNNNNNNNNNNNNNNNNNNNNNNNNNNNNNNNNNNNNNNNNNNNNNNNNNNNNNNNNNNNNNNNNNNNNNNNNNNNNNNNNNNNNNNNNNNNNNNNNNNNNNNNNNNNNNNNNNNNNNNNNNNNNNNNNNNNNNNNNNNNNNNNNNNNNNNNNNNNNNNNNNNNNNNNNNNNNNNNNNNNNNNNNNNNNNNNNNNNNNNNNNNNNNNNNN
		</sequence>
		<sequence>
			<taxon idref="Chaetodon_striatus_NCBI"/>
			N-----------------------------------------------GGCCCTAGAAAGCTC-CGTTGGCANNNNNNNNNNNNNNNNNNNNNNNNNNNNNNNNNNNNNNNNNNNNNNNNNNNNNNNNNNNNNNNNNNNNNNNNNNNNNNNNNNNNNNNNNNNNNNNNNNNNNNNNNNNNNNNNNNNNNNNNNNNNNNNNNNNNNNNNNNNNNNNNNNNNNNNNNNNNNNNNNNNNNNNNNNNNNNNNNNNNNNNNNNNNNNNNNNNNNNNNNNNNNNNNNNNNNNNNNNNNN
		</sequence>
		<sequence>
			<taxon idref="Diagramma_picta_NCBI"/>
			NGCACACGTAGCTTAAATTAAAGCATAACACTGAA-GATGTTAAGATGAGCCCTAAGAAGCTT-CGTGGGCANCGAAGAGTAGTTTAA---TTTAGAATGCTGGCTTTGGGAGCCAGTGGTCGGGGTTAAAATCCCTTCTCTTCGANGCACTAGTAGCTCAGC-TTCAGAGCGCCGGTCTTGTAAACCGGACGCCGGGGGTTAAAGTCCCCTCTACTGCTNCGGAGCATAGCTAAG-TAGTAAAGCATCTCTTTTACACTGAGAAGTCATCTGTGCGAACCAGATTGCCCCGA
		</sequence>
		<sequence>
			<taxon idref="Etroplus_maculatus_NCBI"/>
			NGCTAGTGTAGCTTAA-CTAAAGCATAACACTGAA-GATGTTAAGATAGACCCTAGAAAGGTCTCGCAAGCANCAAGAAATAGTCTAA---CGTAGGATCTTAGCTTTGGGAGCTAGGGGTGGGGGTTAAAACCCCTCTTTCTTGANGCACTAGTAGCTCAGC-GTCAGAGCCCCGGTCTTGTAAACCGGCCGCCGAAGGTTAAATTCCTTCCTAGTGCTNCAGAACATAGCTAAGACAGAAAAGCATCTCCCTTACACTGAGAAGTCCCCCGTGCAAATCGGGTTGCTCTGA
		</sequence>
		<sequence>
			<taxon idref="Forcipiger_flavissimus_NCBI"/>
			NNNNNNNNNNNNNNNNNNNNNNNNNNNNNNNNNNNNNNNNNNNNNNNNNNNNNNNNNNNNNNNNNNNNNNNNNNNNNNNNNNNNNNNNNNNNNNNNNNNNNNNNNNNNNNNNNNNNNNNNNNNNNNNNNNNNNNNNNNNNNNNNNNNNNNNNNNNNNNNNNNNNNNNNNNNNNNNNNNNNNNNNNNNNNNNNNNNNNNNNNNNNNNNNNNNNNNNNNNNNNNNNNNNNNNNNNNNNNNNNNNNNNNNNNNNNNNNNNNNNNNNNNNNNNNNNNNNNNNNNNNNNNNNNNNNNN
		</sequence>
		<sequence>
			<taxon idref="Girella_cyanea_AIM_MA30178_New_Zealand_GcyaTh005"/>
			NGCTAGCGTAGCTTAATCTAAAGCATGACACTGAA-GATGTTAAGATGAGCCCTAGAAAGCTC-CGCAAGCANCAAAGAATAGTTTAA----GTAGAATCCCAGCTTTGGGGGTTGGGGGTGGAAGTTAGATTCTTCTTTCTTTGANGCACTAGTAGCTCAGC-TTCAGAGCGCCGGTCTTGTAAACCGGATGCCGGAGGTTAAAATCCCCCCTACTGCTNCAGAATATAGCTAAACCAGAATAGCATCTCCCTTACACCGAGAAAGTATCCGTGCAAATCGGATTATCCTGA
		</sequence>
		<sequence>
			<taxon idref="Girella_fimbriata_AIM_MA30179_New_Zealand_GfimLa001"/>
			NGCTAACGTAGCTTAACCCAAAGCATAACACTGAA-GATGTTAAGATGAGCCCTAGAAAGCTC-CGCAAGCANCAAAGAATAGTTTAA----GTAGAATACCAGCTTTGGGGGTTGGGGGCAGGAGTTAAAGTCTTCTTTCTTTGANGCACTAGTAGCTCAGC-TTCAGAGCACCGGTCTTGTAAACCGGACGTCGGAGGTTAAAATCCCCCCTACTGCTNCAGGATATAGCTAAAACAGAATAGCATCTCCCTTACACCGAGAAGGCATCCGTGCAAATCGGATTATTCTGA
		</sequence>
		<sequence>
			<taxon idref="Girella_punctata_no_voucher_Japan_GmelJa001"/>
			NGCTAGCGTAGCTTAACCTAAAGCATGACACTGAA-GATGTTAAGATGAGCCCTAGAAAGCTC-CGCAAGCANCAGAGAATAGTTTAA----GTAGAATCCCAGCTTTGGGGGTTGGGGGTAGAAGTTAAATTCTTCTTTCTTTGANGCACTAGTAGCTCAGC-CTCAGAGCGCCGGTCTTGTAAACCGGACGCCGGGGGTTAAAATCCCCCCTACTGCTNCAGAATATAGCTAAACCAGAATAGCATCTCCCTTACACCGAGAAAGTATCCGTGCAAATCGGATTATCCTGA
		</sequence>
		<sequence>
			<taxon idref="Girella_nebulosa_no_voucher_Pacific_GnebEa001"/>
			NGCTAACGTAGCTTAACCCAAAGCATAACACTGAA-GATGTTAAGATGAGCCCTAGAAAGCTC-CGCAAGCANCAAAGAATAGTTTAA----GTAGAATACCAGCTTTGGGGGTTGGGGGCAGGAGTTAAAGTCTTCTTTCTTTGANGCACTAGTAGCTCAGC-TTCAGAGCACCGGTCTTGTAAACCGGACGTCGGAGGTTAAAATCCCCCCTACTGCTNCAGGATATAGCTAAAACAGAATAGCATCTCCCTTACACCGAGAAGGCATCCGTGCAAATCGGATTATTCTGA
		</sequence>
		<sequence>
			<taxon idref="Girella_nigricans_no_voucher_E_Pacific_GnigBa001"/>
			NGCTAACGTAGCTTAACCCAAAGCATAACACTGAA-GATGTTAAGATGAGCCCTAGAAAGCTC-CGCAAGCANCAAAGAATAGTTTAA----GTAGAATCCCAGCTTTGGGGGTTGGGGGTAGAAGTTAGATTCTTCTTTCTTTGANGCACTAGTAGCTCAGC-TTCAGAGCGCCGGTCTTGTAAACCGGACGTCGGAGGTTAAAATCCCCCCTACTGCTNCAGAATATAGCTAAACCAGAATAGCATCTCCCTTACACCGAGAAAGTATCCGTGCAAATCGGATTATCCTGA
		</sequence>
		<sequence>
			<taxon idref="Graus_nigra_no_voucher_E_Pacific_GnigCh006"/>
			NGCTAGTGTAGCTTAGCCTAAAGCATGACACTGAA-GATGTTAAGATGAGCCCTAGAAAGCTC-CGCAAGCANCAAGGAATAGTTTAA----GTAGAATCCCAGCTTTGGGGGTTGGGGGTAGGAGTTAAATTCTTCTTTCCTTGANGCACTAGTAGCTCAGC-TTCAGAGCGTCGGTCTTGTAAACCGAATGTCGGGGGTTAAAATCCCCTCTACTGCTNCAGGATATAGCTAAGACAGAATAGCGTCTCCCTTACACCGAGAAGGCATCCGTGCAAGCCGGATTATTCTGA
		</sequence>
		<sequence>
			<taxon idref="Girella_punctata_no_voucher_W_Pacific_GpunJa001"/>
			NGCTAGCGTAGCTTAACCTAAAGCATGACACTGAA-GATGTTAAGATGAGCCCTAGAAAGCTC-CGCAAGCANCAGAGAATAGTTTAA----GTAGAATCCCAGCTTTGGGGGTTGGGGGTAGAAGTTAAATTCTTCTTTCTTTGANGCACTAGTAGCTCAGC-CTCAGAGCGCCGGTCTTGTAAACCGGACGCCGGGGGTTAAAATCCCCCCTACTGCTNCAGAATATAGCTAAACAAGAATAGCATCTCCCTTACACCGAGAAAGTATCCGTGCAAATCGGATTATCCTGA
		</sequence>
		<sequence>
			<taxon idref="Girella_simplicidens_no_voucher_E_Pacific_GsimSa003"/>
			NGCTAACGTAGCTTAACCCAAAGCATAACACTGAA-GATGTTAAGATGAGCCCTAGAAAGCTC-CGCAAGCANCAAAGAATAGTTTAA----ATAGAATCCCAGCTTTGGGRGTTGGGGGTAGAAGTTAAATTCTTCTTTCTTTGANGCACTAGTAGCTCAGC-TTCAGAGCGCCGGTCTTGTAAACCGGACGTCGGAGGTTAAAATCCCCCCTACTGCTNCAGAATATAGCTAAACCAGAATAGCATCTCCCTTACACCGAGAAAGTATCCGTGCAAATCGGATTATCCTGA
		</sequence>
		<sequence>
			<taxon idref="Girella_tricuspidata_AIM_MA30173_New_Zealand_GtriTu001"/>
			NGCTAGCGTAGCTTAACCTAAAGCATGACACTGAA-GATGTTAAGATGAGCCCTAGAAAGCTC-CGCAAGCANCAAAGAATAGTTTAA----GTAGAATCCCAGCTTTGGGGGTTGGGGGTAGAAGTTAGATTCTTCTTTCTTTGANGCACTAGTAGCTCAGC-TTCAGAGCGCCGGTCTTGTAAACCGGATGCCGAGGGTTAGAATCCCCCCTATTGCTNCAGAATATAGCTAAACAAGAATAGCATCTCCCTTACACCGAGAAAGTATCCGTGCAAATCGGATTATCCTGA
		</sequence>
		<sequence>
			<taxon idref="Girella_zebra_no_voucher_W_Australia_GzebRo001"/>
			NGCTAGCGTAGCTTAACCTAAAGCATGACACTGAA-GATGTTAAGATGAGCCCTAGAAAGCTC-CGCAAGCANCAAGGAATAGTTTAA----GTAGAATCCCAGCTTTGGGGGTTGGGGGTAGAAGTTAGATTCTTCTTTCCTTGANGCACTAGTAGCTCAGC-TTCAGAGCGCCGGTCTTGTAAACCGGATGCCGGGGGTTAAAATCCCCCCTACTGCTNCAGAATATAGCTAAACCAGAATAGCATCTCCCTTACACCGAGAAAGTATCCGTGCAAATCGGATTATCCTGA
		</sequence>
		<sequence>
			<taxon idref="Hyperoglyphe_antarctica_NMNZ_P037102_New_Zealand_HantMo001"/>
			NGATTACGTAGCTTAA-TGAAAGCATATCATTGAA-GATGTTAAGATGGGCCCTAGAAAGCCC-CGTGAACANCAAAGAATGGTTTAG---TTTAGAATCCTAGCTTTGGGAGTTAGGGGCAGGAGTTGAAGTCTCCTTTCTTTGANGCACTAGTAGCTCAGC-GCCAGAGCGCCGGTCTTGTAAACCGGATGCCGGAGGTTAAAATCCCCCCTTTTGCTNTAGAGTATAGCTAAAGT--TATAGCCTTTCCCTTACACTGAAAAATTATCCGTTCAACTCGGATTACTCTAA
		</sequence>
		<sequence>
			<taxon idref="Kyphosus_azureus_no_voucher_E_Pacific_HBa002"/>
			NGCTAGCGTAGCTTAA-TTAAAGCATAACACTGAA-GATGTTAAGATGGGCCCTAGAAAGCTC-CGCAAGCANCAAAGAATAGTTTAG---TTTAGAATCCTAGCTTTGGGAGTTGGGGGTAGGAGTTAAAATCTCCTTTCTTTGANGCACTAGTAGCTCAGC-TTTAGAGTGCCGGTCTTGTAAGCCGGATGCCGGAGGTTAAAATCCTCCCTACTGCTNCAGAGTATAGCTAAGACAGAAAAGCATCTCCCTTACACTGAGAAGTCATCCGTGCAAATCGGATTACCCTGA
		</sequence>
		<sequence>
			<taxon idref="Hemitaurichthys_polylepis_NCBI"/>
			NNNNNNNNNNNNNNNNNNNNNNNNNNNNNNNNNNNNNNNNNNNNNNNNNNNNNNNNNNNNNNNNNNNNNNNNNNNNNNNNNNNNNNNNNNNNNNNNNNNNNNNNNNNNNNNNNNNNNNNNNNNNNNNNNNNNNNNNNNNNNNNNNNNNNNNNNNNNNNNNNNNNNNNNNNNNNNNNNNNNNNNNNNNNNNNNNNNNNNNNNNNNNNNNNNNNNNNNNNNNNNNNNNNNNNNNNNNNNNNNNNNNNNNNNNNNNNNNNNNNNNNNNNNNNNNNNNNNNNNNNNNNNNNNNNNNN
		</sequence>
		<sequence>
			<taxon idref="Heniochus_chrysostomus_NCBI"/>
			NNNNNNNNNNNNNNNNNNNNNNNNNNNNNNNNNNNNNNNNNNNNNNNNNNNNNNNNNNNNNNNNNNNNNNNNNNNNNNNNNNNNNNNNNNNNNNNNNNNNNNNNNNNNNNNNNNNNNNNNNNNNNNNNNNNNNNNNNNNNNNNNNNNNNNNNNNNNNNNNNNNNNNNNNNNNNNNNNNNNNNNNNNNNNNNNNNNNNNNNNNNNNNNNNNNNNNNNNNNNNNNNNNNNNNNNNNNNNNNNNNNNNNNNNNNNNNNNNNNNNNNNNNNNNNNNNNNNNNNNNNNNNNNNNNNNN
		</sequence>
		<sequence>
			<taxon idref="Kyphosus_bigibbus_AIM_MA30189_New_Zealand_KbigNZ059"/>
			NGCTAACGTAGCTTAA-CTAAAGCATAACACTGAA-GATGTTAAGATGGACCCTAGAAAGTTC-CGTAAGCANCAAAGAATAGTTTAA---TTTAGAATCCTAGCTTTGGGAGTTGGGGGTAGGAGTTAGAATCTCCTTTCTTTGANGCACTAGTAGCTCAGT-TTCAGAGCGCCGGTCTTGTAAGCCGGATGCCGGAGGTTAAAATCCTCCCTACTGCTNCAGAGTATAGCTAAGACAGAAAAGCATCTCCCTTACACTGAGAAGTCATCCGTGCAAATCGGATTACCCTGA
		</sequence>
		<sequence>
			<taxon idref="Kyphosus_cinerascens_WAM__P33449_001_NW_Australia_KcinNi019"/>
			NGCTAACGTAGCTTAA-CTAAAGCATAACACTGAA-GATGTTAAGATGGACCCTAGAAAGTTC-CGTAAGCANCAAAGAATAGTTTAA---TTTAGAATCCTAGCTTTGGGAGTTGGGGGTAGGAGTTAGAATCTCCTTTCTTTGANGCACTAGTAGCTCAGT-TTTAGAGCGCCGGTCTTGTAAGCCGGATGCCGGAGGTTAAAATCCTCCCTACTGCTNCAGAGTATAGCTAAGACAGAAAAGCATCTCCCTTACACTGAGAAGTCATCCGTGCAAATCGGATTACCCTGA
		</sequence>
		<sequence>
			<taxon idref="Kyphosus_cornelii_WAM_P33451_003_W_Australia_KcorAb015"/>
			NGCTAGCGTAGCTTAA-TTAAAGCATAACACTGAA-GATGTTAAGATGGGCCCTAGAAAGCTC-CGCAAGCANCAAAGAATAGTTTAA---TTTAGAATCCTAGCTTTGGGAGTTGGGGGTAGGAGTTAGAATCTCCTTTCTTTGANGCACTAGTAGCTCAGT-TCCAGAGCGCCGGTCTTGTAAGCCGGATGCCGGAGGTTAAAATCCTCCCTACTGCTNCAGAGTATAGCTAAGACAGAAAAGCATCTCCCTTACACTGAGAAGTCATCCGTGCAAATCGGATTACCCTGA
		</sequence>
		<sequence>
			<taxon idref="Kyphosus_elegans_no_voucher_E_Pacific_KeleCl012"/>
			NGCTAACGTAGCTTAA-CTAAAGCATAACACTGAA-GATGTTAAGATGGACCCTAGAAAGTTC-CGTAAGCANCAAAGAATAGTTTAA---TTTAGAATCCTAGCTTTGGGAGTTGGGGGTAGGAGTTAGAATCTCCTTTYTTWGANGCACTAGTAGCTCAGT-TTTAGAGCGCCGGTCTTGTAAGCCGGATGCCGGAGGTTAAAATCCTCCCTACTGCTNCAGAGTATAGCTAAGACAGAAAAGCATCTCCCTTACACTGAGAAGTCATCCGTGCAAATCGGATTACCCTGA
		</sequence>
		<sequence>
			<taxon idref="Kyphosus_hawaiiensis_AIM_MA30172_Pacific_KhawHa001"/>
			NGCTAACGTAGCTTAA-TTAAAGCATAACACTGAA-GATGTTAAGATGGGCCCTAGAAAGCTC-CGTAAGCANCAAAGAATAGTTTAA---TTTAGAATCCTAGCTTTGGGAGTTGGGGGTAGGAGTTAGAATCTCCTTTCTTTGANGCACTAGTAGCTCAGC-TTTAGAGCGCCGGTCTTGTAAGCCGGATGCCGGAGGTTAAAATCCTCCCTACTGCTNCAGAGTATAGCTAAGACAGAAAAGCATCTCCCTTACACTGAGAAGTCATCCGTGCAAATCGGATTACCCTGA
		</sequence>
		<sequence>
			<taxon idref="Kuhlia_mugil_NMNZ_P050009_SW_Pacific_KmugKe001"/>
			NGCTTGCGTAGCTTAC-TTAAAGCATAACACTGAA-GATGTTAAGATGGGCCCTAGAAAGCTC-CGCGAGCANCAAAGAGTAGTTTGA--AGTAAGAATCCTAGCCTTGGGAGTTGGGGGTGGGAGTTAAAGTCTCCCTTCTTTGANGCACTAGTAGCTCAGT-CTCAGAGCGCCGGTCTTGTAAACCGGACGTCGAGGGTTAAATTCCCCCCTTTTGCTNCAGAGCGTAGCTAAAACAGAAAAGCATCTCCCTTACACTGAGAAGTCACCCGTGCAAATCGGGTCGCCCTGA
		</sequence>
		<sequence>
			<taxon idref="Kyphosus_sectatrix_ZMUC_P5195_W_Atlantic_KsecAt005"/>
			NGCTAACGTAGCTTAA-TTAAAGCATAACACTGAA-GATGTTAAGATGGACCCTAGAAAGTTC-CGTAAGCANCAAAGAATAGTTTAA---TTTAGAATCCTAGCTTTGGGAGTTGGGGGTAGGAGTTAGAATCTCCTTTCTTTGANGCACTAGTAGCTCAGT-TTCAGAGCGCCGGTCTTGTAAGCCGGACGCCGGAGGTTAAAATCCTCCCTACTGCTNCAGAGTATAGCTAAGACAGAAAAGCATCTCCCTTACACTGAGAAGTCATCCGTGCAAATCGGATTACCCTGA
		</sequence>
		<sequence>
			<taxon idref="Kyphosus_gladius_WAM_P33456_001_Indian_Ocean_KspWCa038"/>
			NGCTAACGTAGCTTAA-TTAAAGCATAACACTGAA-GATGTTAAGATGAGCCCTAGAAAGTTC-CGTAAGCANCAAAGAATAGTTTAA---TTTAGAATCCTAGCTTTGGGAGTTGGGGGTAGGAGTTAGAATCTCCTTTCTTTGANGCACTAGTAGCTCAGT-TTTAGAGCGCCGGTCTTGTAAGCCGGATGCCGGAGGTTAAAATCCTCCCTACTGCTNCAGAGTATAGCTAAGACAGAAAAGCATCTCCCTTACACTGAGAAGTCATCCGTGCAAATCGGATTACCCTGA
		</sequence>
		<sequence>
			<taxon idref="Kyphosus_sydneyanus_NMNZ_P045651_New_Zealand_KsydAh009"/>
			NGCTAACGTAGCTTAA-TTAAAGCATAACACTGAA-GATGTTAAGATGGGCCCTAGAAAGTTC-CGTAAGCAN--AAGAATAGTTTAA---TTTAGAATCCTAGCTTTGGGAGTTGGGGGTAGGAGTTAGAATCTCCTTTCTTTGANGCACTAGTAGCTCAGT-CTTAGAGCGCCGGTCTTGTAAGCCGGATGCCGGAGGTTAAAATCCTCCCTACTGCTNCAGAGTATAGCTAAGACAGAAAAGCATCTCCCTTACACTGAGAAGTCATCCGTGCAAATCGGATTACCCTGA
		</sequence>
		<sequence>
			<taxon idref="Kyphosus_vaigiensis_WAM__P33449_002_NW_Australia_KvaiNi043"/>
			NGCTAACGTAGCTTAA-TTAAAGCATAACACTGAA-GATGTTAAGATGGACCCTAGAAAGTTC-CGTAAGCANCAAAGAATAGTTTAA---TTTAGAATCCTAGCTTTGGGAGTTGGGGGTAGGAGTTAGAATCTCCTTTCTTTGANGCACTAGTAGCTCAGT-TTTAGAGCGCCGGTCTTGTAAGCCGGATGTCGGAGGTTAAAATCCTCCCTACTGCTNCAGAGTATAGCTAAGACAGAAAAGCATCTCCCTTACACTGAGAAGTCATCCGTGCAAATCGGATTACCCTGA
		</sequence>
		<sequence>
			<taxon idref="Medialuna_california_no_voucher_E_Pacific_McalPo005"/>
			NGCTAGCGTAGCTTAA-TTAAAGCATAACACTGAA-GATGTTAAGATGGGCCCTAGAAAGCTC-CGCAAGCANCAAAGAATAGTTTAA---TTTAGAATCCTAGCTTTGGGAGTTGGGGGTAGGAGTTAGAATCTCCTTTCTTTGANGCACTAGTAGCTCAGT-CCCAGAGCGCCGGTCTTGTAAGCCGGATGTCGGAGGTTAAAATCCTCCCTACTGCTNCAGAGTATAGCTAAGATAGAAAAGCATCTCCCTTACACCGAGAAGTCATCCGTGCAAATCGGATTACCCTGA
		</sequence>
		<sequence>
			<taxon idref="Microcanthus_strigatus_AMS__I41866_017_E_Australia_MstrTw001"/>
			NGCTACCGTAGTTTAC-TTAAACCGTAACCCTGAA-GAGGTTAAAATGAGCCCTAGAAAGCTC-CGGAGGCANCAAAGAATAGTTTAA--CGTGAGAATCTTAGCTTTGGGAGTTGAGGGTAAGGGTTAAAATCCCTTTTCTTTGANGCACAAGTAGCTCAGA-GTCAGAGCGCCGGTCTTGTAAGCCGGACGCCGGAGGTTGGACTCCTCCCTTCTGCTNCAGGGTATAGCTAAAATAGTAAAGCATCTCCCTTACACCGAGAAGTCATTCGTGCGAATCGAATTACCCTGA
		</sequence>
		<sequence>
			<taxon idref="Nannoperca_obscura_NCBI"/>
			NGCTAGCGTAGCTTAA-CTAAAGCATAACACTGAA-GATGTTAAGATGAGCCCTAGAAAGTTC-CGCAAGCANCAAAGAATGGTTTAA---TTTAGAATTCTAGCTTTGGGAGCTAGGGATAGGAGTTAGAATCTCCTTTCTTTGANGCATTAGTAGCTCAGT-TTCAGAGCACCGGTCTTGTAAACCGGACGCCGGACGTTAAAATCCTCCCTACTGCTNCAGAGTATAGCTAAGACAGAAAAGCATCTCCCTTACACCGAGAAGTCATCCGTGCAAATCGGATTACCCTGA
		</sequence>
		<sequence>
			<taxon idref="Neoscorpis_litophilus_no_voucher_W_Indian_Ocean_NlitPo001"/>
			NGCTAGTGTAGCTTAA-TTAAAGCATAACACTGAA-GATGTTAAGATGAGCCCTAGAAAGCTC-CGCAAGCANCAAGGAATAGTTTAA----TTAGAATTCTGGCTTTGGGAGCTGGAAGCAGGAGTTAAAATCTTCTTTCTTTGANGCATTAGTAGCTCAGT-TCCAGAGCGCCGGTCTTGTAAGCCGGATGCCGGAGGTTAAAATCCCCCCTACTGCTNNNNNNNNNNNNNNNNNNNNNNNNNNNNNNNNNNNNNNNNNNNNNNNNNNNNNNNNNNNNNNNNNNNNNNNNN
		</sequence>
		<sequence>
			<taxon idref="Oplegnathus_punctatus_NCBI"/>
			NGCTAGCGTAGCTTAC-TTAAAGCATAACACTGAA-GATGTTAAGACGAGCCCTAGAAAGCTC-CGCAAGCANCAAAGAGTAGTTTAA--TTTTAGAATCCTGGCTTTGGGAGTCAGGGGTAGGAGTTAGAATCTCCTCTCTTTGANGCACTAGTAGCTCAGT-TTCAGAGCGCCGGTCTTGTAAACCGGACGCCGGAGGTTAAAATCCTCCCTACTGCTNCAAAGTGTAGCTAAGCTAGCAAAGCGTCTCCCTTACACTGAGAAGTCATCCGTGCAATTCGGATCACCTTGA
		</sequence>
		<sequence>
			<taxon idref="Oplegnathus_woodwardi_NMNZ__P042395_New_Zealand_OwooNZ001"/>
			NGCTAGTGTAGCTTAC-TCAAAGCATAACACTGAA-GATGTTAAGATGGGCCCTAGAAAGCTC-CACAAGCANCAAAGAATAGTTTAA---TTTAGAATCCTAGCTTTGGGAGTTGGGGGTAGGAGTTAGAATCTCCTTTCNTTGANGCACTAGTAGCTCAGT-TTCAGAGCGCCGGTCTTGTAAACCGGACGCCGGAGGTTAAAATCCTCCCTACTGCTNCAGAGTGTAGCTAAGTTAGAAAAGCATCTCCCTTACACTGAGAAGTCCTCCGTGCAACTCGGATCACCCTGA
		</sequence>
		<sequence>
			<taxon idref="Platax_orbicularis_NCBI"/>
			NGCTAGCGTAGCTTAACATAAAGCATAACACTGAA-GATGTTAAGATGAGCCCTAGAAAGCTC-CGCAAGCANCAAAGAACAGTTTAA---ATTAGAATGCTAGCTTTGGGAGTTAGTGGTGACGGTTAAAGTCCGTCTTCTTTGANGCACTAGTAGCTCAGTCTTTAGAGCGCCGACCTTGTAAGCCGGACGTCAGGGGTTAAAATCCCCTCTATTGCTNCAGAGTATAGCTAAGGCAGAAAAGCATCTCCCTTACACTGAGAAGTCATCCGTGCAAATCGGATTACCCTGA
		</sequence>
		<sequence>
			<taxon idref="Rhynchopelates_oxyrhynchus_NCBI"/>
			NGCTAGCGTAGCTTAA-CCAAAGCATAACACTGAA-GATGTTAAGATGGGCCCTGAAAAGCCC-CGCGGGCANCAAGGAATAGTTTAAATGTTAAGAATTCTAGCTTTGGGAGCTGGAGGTGGGAGTTAAAGTCTCCTTTCTTTGANGCATTAGTAGCTCAAT-TTCAGAGCGCCGGCCTTGTAAGCCGGAGGCTGAAGGTTAAACTCCTTCCTAACGCTNCAAAGTGTAGCTAAGATAGAAAAGCATCTCCCTTACACTGAGAAGTCATCCGTGCAATTCGGATCACCTTGA
		</sequence>
		<sequence>
			<taxon idref="Scatophagus_argus_NCBI"/>
			N-----------------------------------------------AGCCCTAAAAAGCTC-CGTAAGCANNNNNNNNNNNNNNNNNNNNNNNNNNNNNNNNNNNNNNNNNNNNNNNNNNNNNNNNNNNNNNNNNNNNNNNNNNNNNNNNNNNNNNNNNNNNNNNNNNNNNNNNNNNNNNNNNNNNNNNNNNNNNNNNNNNNNNNNNNNNNNNNNNNNN-----------------------GCATCTCCCTTACACTGAGAAAGCATCCGTGCAAATCGGATAGCCCTGA
		</sequence>
		<sequence>
			<taxon idref="Scomber_scombrus_NCBI"/>
			NGCTAGCGTAGCTTAAAACAAAGCATAACACTGAA-GATGTTAAGATGGGCCCTGAAAAGCCC-CGTAAGCANCAGAGGATAGTTTAA----GTAGAATCCTAGCTTTGGGAGTTAGGGGTGGAGGTTAAATTCCTTCTCCTTTGANGCATCAGTAGCTCAGCGTTTAGAGCATCGGTCTTGTAAGCCGG-TGGCGGAGGTTAAAGTCCTCCCTTTTGCTNCAGAGTATAGCTAAAATAGTATAGCATTTCCCTTACACTGAAAAGTCATCCGTGCGAACCGGATTACCCTGA
		</sequence>
		<sequence>
			<taxon idref="Selenotoca_multifasciata_NCBI"/>
			N-----------------------------------------------AGCCCTAGAAAGCTC-CGCAGACANNNNNNNNNNNNNNNNNNNNNNNNNNNNNNNNNNNNNNNNNNNNNNNNNNNNNNNNNNNNNNNNNNNNNNNNNNNNNNNNNNNNNNNNNNNNNNNNNNNNNNNNNNNNNNNNNNNNNNNNNNNNNNNNNNNNNNNNNNNNNNNNNNNNNNNNNNNNNNNNNNNNNNNNNNNNNNNNNNNNNNNNNNNNNNNNNNNNNNNNNNNNNNNNNNNNNNNNNNNNN
		</sequence>
		<sequence>
			<taxon idref="Scorpis_lineolatus_AIM__MA30185_New_Zealand_SlinWh003"/>
			NGCTAGCGTAGCTTAA-TTAAAGCATAACACTGAA-GATGTTAAGATGGGCCCTAGAAAGCCC-CGCGGGCANCAAAGAATAGTTTAA---TTTAGAATCCTAGCTTTGGGAGTTGGGGGTAGGAGTTAAAATCTCCTTTCTTTGANGCATTAGTAGCTCAGC-CCCAGAGCGCCGGTCTTGTAAGCCGGATGTCGGAGGTTAAAATCCCCCCTACTGCTNCAGAGTATAGCTAAGATAGAAAAGCATCTCCCTTACACTGAGAAGTCATCCGTGCAAATCGGATTACCCTGA
		</sequence>
		<sequence>
			<taxon idref="Kyphosus_ocyurus_no_voucher_E_Pacific_SocyCl003"/>
			NGCTAACGTAGCTTAA-TTAAAGCATAACACTGAA-GATGTTAAGATGGACCCTAGAAAGTTC-CGTAAGCANCAAAGAATAGTTTAA---TTTAGAATCCTAGCTTTGGGAGTTGGGGGTAGGAGTTAGAATCTCCTTTCTTTGANGCACTAGTAGCTCAGT-TTTAGAGCGCCGGTCTTGTAAGCCGGATGTCGGAGGTTAAAATCCTCCCTACTGCTNCAGAGTATAGCTAAGACAGAAAAGCATCTCCCTTACACTGAGAAGTCATCCGTGCAAATCGGATTACCCTGA
		</sequence>
		<sequence>
			<taxon idref="Scorpis_violaceus_AIM__MA30188_New_Zealand_SvioWh001"/>
			NGCTAGCGTAGCTTAA-TTAAAGCATAACACTGAA-GATGTTAAGATGGGCCCTAGAAAGCCC-CGCAGGCANCAAAGAATAGTTTAA---TTTAGAATCCTAGCTTTGGGAGTTGGGGGTAGGAGTTAAAATCTCCTTTCTTTGANGCATTAGTAGCTCAGC-CCCAGAGCGCCGGTCTTGTAAGCCGGATGTCGGAGGTTAAAATCCCCCCTACTGCTNCAGAGTATAGCTAAGATAGAAAAGCATCTCCCTTACACTGAGAAGTCATCCGTGCAAATCGGATTACCCTGA
		</sequence>
		<sequence>
			<taxon idref="Zanclus_cornutus_NCBI"/>
			NGCTAGCGTAGCTTAA-TTAAAGCATGACACTGAA-GATGTTAAGATGAGCCCTAGAAAGCTC-CGCAGGCANCAAAGAGTAGTTTAA---TTTAGAATGTTAGCTTTGGGAGTTAACGGCGGGGGTTAAATTCCCTTCTCTTTGANGCACTAGTAGCTCAGC-TTCAGAGCACCGGTCTTGTAAACCGGACGCCAGGGGTTAGAATCCCCTCTACTGCTNCAGAGCATGGCTAAGATAGTAAAGCATCTCCCTTACACTGAGAAGACATCCGTGCAAATCGGATTGCCCTGA
		</sequence>
	</alignment>

	<!-- The unique patterns from 1 to end                                       -->
	<!-- npatterns=202                                                           -->
	<patterns id="nDNA_Tmo4c4.patterns" from="1" strip="false">
		<alignment idref="alignment1"/>
	</patterns>

	<!-- The unique patterns from 1 to end                                       -->
	<!-- npatterns=85                                                            -->
	<patterns id="mtDNA_cytbp1.patterns" from="1" strip="false">
		<alignment idref="alignment2"/>
	</patterns>

	<!-- The unique patterns from 1 to end                                       -->
	<!-- npatterns=58                                                            -->
	<patterns id="mtDNA_cytbp2.patterns" from="1" strip="false">
		<alignment idref="alignment3"/>
	</patterns>

	<!-- The unique patterns from 1 to end                                       -->
	<!-- npatterns=106                                                           -->
	<patterns id="mtDNA_cytbp3RY.patterns" from="1" strip="false">
		<alignment idref="alignment4"/>
	</patterns>

	<!-- The unique patterns from 1 to end                                       -->
	<!-- npatterns=791                                                           -->
	<patterns id="nDNA_RAG1_RAG2.patterns" from="1" strip="false">
		<alignment idref="alignment5"/>
	</patterns>

	<!-- The unique patterns from 1 to end                                       -->
	<!-- npatterns=1244                                                          -->
	<patterns id="mtDNA_16S_12S.patterns" from="1" strip="false">
		<alignment idref="alignment6"/>
	</patterns>

	<!-- The unique patterns from 1 to end                                       -->
	<!-- npatterns=178                                                           -->
	<patterns id="mtDNA_tRNA.patterns" from="1" strip="false">
		<alignment idref="alignment7"/>
	</patterns>

	<!-- A prior on the distribution node heights defined given                  -->

	<!-- Stadler, T; On incomplete sampling under birth-death models and connections to the sampling-based coalescent;
JOURNAL OF THEORETICAL BIOLOGY (2009) 261:58-66-->
	<birthDeathModel id="birthDeath" units="substitutions">
		<birthMinusDeathRate>
			<parameter id="birthDeath.meanGrowthRate" value="280.0" lower="0.0"/>
		</birthMinusDeathRate>
		<relativeDeathRate>
			<parameter id="birthDeath.relativeDeathRate" value="0.5" lower="0.0"/>
		</relativeDeathRate>
		<sampleProbability>
			<parameter id="birthDeath.sampleProbability" value="0.01" lower="0.0" upper="1.0"/>
		</sampleProbability>
	</birthDeathModel>

	<!-- This is a simple constant population size coalescent model              -->
	<!-- that is used to generate an initial tree for the chain.                 -->
	<constantSize id="initialDemo" units="substitutions">
		<populationSize>
			<parameter id="initialDemo.popSize" value="100.0"/>
		</populationSize>
	</constantSize>

	<!-- Construct a starting tree that is compatible with specified clade heights-->
<!--	<rescaledTree id="startingTree"> -->

	<newick id="startingTree" usingDates="false" units="years" rescaleHeight="400.0">
	<!-- 		<newick usingDates="false">               -->

			(((Diagramma_picta_NCBI:0.15124700000000002,(Zanclus_cornutus_NCBI:0.122896,(Chaetodipterus_faber_NCBI:0.04504799999999998,Platax_orbicularis_NCBI:0.05279599999999998):0.085893):0.009030000000000038):0.003976999999999953,((Scatophagus_argus_NCBI:0.042456999999999995,Selenotoca_multifasciata_NCBI:0.036627999999999994):0.15988700000000003,((Chaetodon_semilarvatus_NCBI:0.02251800000000001,Chaetodon_striatus_NCBI:0.030060000000000003):0.07239000000000001,(Forcipiger_flavissimus_NCBI:0.058653999999999984,(Hemitaurichthys_polylepis_NCBI:0.059251,Heniochus_chrysostomus_NCBI:0.043540999999999996):0.016854000000000008):0.03622500000000001):0.05565300000000001):0.013306999999999958):0.005599000000000021,(Balistes_capriscus_NCBI:0.320499,((Etroplus_maculatus_NCBI:0.286023,(Hyperoglyphe_antarctica_NMNZ_P037102_New_Zealand_HantMo001:0.09203799999999998,Scomber_scombrus_NCBI:0.10477599999999998):0.08744400000000002):0.019255999999999995,(Nannoperca_obscura_NCBI:0.12137000000000003,((Neoscorpis_litophilus_no_voucher_W_Indian_Ocean_NlitPo001:0.060274999999999995,((Kyphosus_azureus_no_voucher_E_Pacific_HBa002:0.016764,Kyphosus_cornelii_WAM_P33451_003_W_Australia_KcorAb015:0.014690999999999982):0.011474000000000012,((Kyphosus_gladius_WAM_P33456_001_Indian_Ocean_KspWCa038:0.003916000000000003,Kyphosus_sydneyanus_NMNZ_P045651_New_Zealand_KsydAh009:0.004496):0.006635000000000002,((Kyphosus_hawaiiensis_AIM_MA30172_Pacific_KhawHa001:0.004846000000000017,(Kyphosus_bigibbus_AIM_MA30189_New_Zealand_KbigNZ059:0.005148000000000014,Kyphosus_sectatrix_ZMUC_P5195_W_Atlantic_KsecAt005:0.005336000000000007):8.799999999999919E-4):0.005423999999999984,((Kyphosus_cinerascens_WAM__P33449_001_NW_Australia_KcinNi019:0.004629999999999995,Kyphosus_elegans_no_voucher_E_Pacific_KeleCl012:0.0020769999999999955):0.003605999999999998,(Kyphosus_vaigiensis_WAM__P33449_002_NW_Australia_KvaiNi043:0.0030679999999999874,Kyphosus_ocyurus_no_voucher_E_Pacific_SocyCl003:0.004233999999999988):0.003981000000000012):0.004035999999999984):0.0041240000000000165):0.010060000000000013):0.023918999999999968):0.012383000000000033,(((Atypichthys_strigatus_AMS_I44632_009_Australia_AstrTa003:0.022231999999999974,Microcanthus_strigatus_AMS__I41866_017_E_Australia_MstrTw001:0.08847):0.030293000000000014,((Kuhlia_mugil_NMNZ_P050009_SW_Pacific_KmugKe001:0.10389099999999998,Rhynchopelates_oxyrhynchus_NCBI:0.127201):0.014752999999999988,(Oplegnathus_punctatus_NCBI:0.046678,Oplegnathus_woodwardi_NMNZ__P042395_New_Zealand_OwooNZ001:0.03478999999999999):0.00942599999999999):0.007336000000000009):0.004247000000000001,((Medialuna_california_no_voucher_E_Pacific_McalPo005:0.01857800000000001,(Scorpis_lineolatus_AIM__MA30185_New_Zealand_SlinWh003:0.004180000000000017,Scorpis_violaceus_AIM__MA30188_New_Zealand_SvioWh001:0.003975000000000006):0.024790000000000006):0.03528099999999998,(Graus_nigra_no_voucher_E_Pacific_GnigCh006:0.07527499999999998,((Girella_fimbriata_AIM_MA30179_New_Zealand_GfimLa001:0.004388000000000003,Girella_nebulosa_no_voucher_Pacific_GnebEa001:0.004490999999999995):0.048866999999999994,((Girella_punctata_no_voucher_Japan_GmelJa001:0.010004999999999986,Girella_punctata_no_voucher_W_Pacific_GpunJa001:0.016203999999999996):0.011016999999999999,((Girella_nigricans_no_voucher_E_Pacific_GnigBa001:0.002141000000000004,Girella_simplicidens_no_voucher_E_Pacific_GsimSa003:0.005082000000000003):0.015285999999999994,(Girella_cyanea_AIM_MA30178_New_Zealand_GcyaTh005:0.010221000000000008,(Girella_tricuspidata_AIM_MA30173_New_Zealand_GtriTu001:0.017395999999999995,Girella_zebra_no_voucher_W_Australia_GzebRo001:0.013125999999999999):0.0019399999999999973):0.00261900000000001):0.006291999999999992):0.06362000000000001):0.017313999999999996):0.07823399999999997):0.004777000000000031):0.003182000000000018):0.025552999999999992):0.008153999999999995):0.015504999999999991):0.0);
		</newick>
<!--		<clade>				-->
<!--			<taxa idref="Acanthuridae"/>			-->
<!--		</clade>				-->
<!--		<clade>				-->
<!--			<taxa idref="Chaet_Scato"/>			-->
<!--		</clade>				-->
<!--		<clade>				-->
<!--			<taxa idref="Chaetodontidae"/>			-->
<!--		</clade>				-->
<!--		<clade>				-->
<!--			<taxa idref="Girella"/>			-->
<!--		</clade>				-->
<!--		<clade>				-->
<!--			<taxa idref="Girellidae"/>			-->
<!--		</clade>				-->
<!--		<clade>				-->
<!--			<taxa idref="Gnig_Gsim"/>			-->
<!--		</clade>				-->
<!--		<clade>				-->
<!--			<taxa idref="Kyphosidae"/>			-->
<!--		</clade>				-->
<!--		<clade>				-->
<!--			<taxa idref="Microcanthidae"/>			-->
<!--		</clade>				-->
<!--		<clade>				-->
<!--			<taxa idref="Oplegnathidae"/>			-->
<!--		</clade>				-->
<!--		<clade>				-->
<!--			<taxa idref="Scatophagidae"/>			-->
<!--		</clade>				-->
<!--		<clade>				-->
<!--			<taxa idref="Scorpidae"/>			-->
<!--		</clade>				-->
<!--		<clade>				-->
<!--			<taxa idref="root"/>			-->
<!--		</clade>				-->
<!--	</rescaledTree>					-->

	<!-- Generate a tree model                                                   -->
	<treeModel id="treeModel">
		<tree idref="startingTree"/>
		<rootHeight>
			<parameter id="treeModel.rootHeight"/>
		</rootHeight>
		<nodeHeights internalNodes="true">
			<parameter id="treeModel.internalNodeHeights"/>
		</nodeHeights>
		<nodeHeights internalNodes="true" rootNode="true">
			<parameter id="treeModel.allInternalNodeHeights"/>
		</nodeHeights>
	</treeModel>

	<!-- Taxon Sets                                                              -->
	<tmrcaStatistic id="tmrca(Acanthuridae)" includeStem="false">
		<mrca>
			<taxa idref="Acanthuridae"/>
		</mrca>
		<treeModel idref="treeModel"/>
	</tmrcaStatistic>
	<monophylyStatistic id="monophyly(Acanthuridae)">
		<mrca>
			<taxa idref="Acanthuridae"/>
		</mrca>
		<treeModel idref="treeModel"/>
	</monophylyStatistic>
	<tmrcaStatistic id="tmrca(Chaet_Scato)" includeStem="false">
		<mrca>
			<taxa idref="Chaet_Scato"/>
		</mrca>
		<treeModel idref="treeModel"/>
	</tmrcaStatistic>
	<monophylyStatistic id="monophyly(Chaet_Scato)">
		<mrca>
			<taxa idref="Chaet_Scato"/>
		</mrca>
		<treeModel idref="treeModel"/>
	</monophylyStatistic>
	<tmrcaStatistic id="tmrca(Chaetodontidae)" includeStem="false">
		<mrca>
			<taxa idref="Chaetodontidae"/>
		</mrca>
		<treeModel idref="treeModel"/>
	</tmrcaStatistic>
	<monophylyStatistic id="monophyly(Chaetodontidae)">
		<mrca>
			<taxa idref="Chaetodontidae"/>
		</mrca>
		<treeModel idref="treeModel"/>
	</monophylyStatistic>
	<tmrcaStatistic id="tmrca(Girella)" includeStem="false">
		<mrca>
			<taxa idref="Girella"/>
		</mrca>
		<treeModel idref="treeModel"/>
	</tmrcaStatistic>
	<tmrcaStatistic id="tmrca(Girellidae)" includeStem="false">
		<mrca>
			<taxa idref="Girellidae"/>
		</mrca>
		<treeModel idref="treeModel"/>
	</tmrcaStatistic>
	<tmrcaStatistic id="tmrca(Gnig_Gsim)" includeStem="false">
		<mrca>
			<taxa idref="Gnig_Gsim"/>
		</mrca>
		<treeModel idref="treeModel"/>
	</tmrcaStatistic>
	<tmrcaStatistic id="tmrca(Kyphosidae)" includeStem="false">
		<mrca>
			<taxa idref="Kyphosidae"/>
		</mrca>
		<treeModel idref="treeModel"/>
	</tmrcaStatistic>
	<tmrcaStatistic id="tmrca(Microcanthidae)" includeStem="false">
		<mrca>
			<taxa idref="Microcanthidae"/>
		</mrca>
		<treeModel idref="treeModel"/>
	</tmrcaStatistic>
	<tmrcaStatistic id="tmrca(Oplegnathidae)" includeStem="false">
		<mrca>
			<taxa idref="Oplegnathidae"/>
		</mrca>
		<treeModel idref="treeModel"/>
	</tmrcaStatistic>
	<monophylyStatistic id="monophyly(Oplegnathidae)">
		<mrca>
			<taxa idref="Oplegnathidae"/>
		</mrca>
		<treeModel idref="treeModel"/>
	</monophylyStatistic>
	<tmrcaStatistic id="tmrca(Scatophagidae)" includeStem="false">
		<mrca>
			<taxa idref="Scatophagidae"/>
		</mrca>
		<treeModel idref="treeModel"/>
	</tmrcaStatistic>
	<monophylyStatistic id="monophyly(Scatophagidae)">
		<mrca>
			<taxa idref="Scatophagidae"/>
		</mrca>
		<treeModel idref="treeModel"/>
	</monophylyStatistic>
	<tmrcaStatistic id="tmrca(Scorpidae)" includeStem="false">
		<mrca>
			<taxa idref="Scorpidae"/>
		</mrca>
		<treeModel idref="treeModel"/>
	</tmrcaStatistic>
	<tmrcaStatistic id="tmrca(root)" includeStem="false">
		<mrca>
			<taxa idref="root"/>
		</mrca>
		<treeModel idref="treeModel"/>
	</tmrcaStatistic>
	<monophylyStatistic id="monophyly(root)">
		<mrca>
			<taxa idref="root"/>
		</mrca>
		<treeModel idref="treeModel"/>
	</monophylyStatistic>

	<!-- Generate a speciation likelihood for Yule or Birth Death                -->
	<speciationLikelihood id="speciation">
		<model>
			<birthDeathModel idref="birthDeath"/>
		</model>
		<speciesTree>
			<treeModel idref="treeModel"/>
		</speciesTree>
	</speciationLikelihood>

	<!-- The uncorrelated relaxed clock (Drummond, Ho, Phillips & Rambaut (2006) PLoS Biology 4, e88 )-->
	<discretizedBranchRates id="nDNA_Tmo4c4.branchRates">
		<treeModel idref="treeModel"/>
		<distribution>
			<logNormalDistributionModel meanInRealSpace="true">
				<mean>
					<parameter id="nDNA_Tmo4c4.ucld.mean" value="1.0" lower="0.0"/>
				</mean>
				<stdev>
					<parameter id="nDNA_Tmo4c4.ucld.stdev" value="0.3333333333333333" lower="0.0"/>
				</stdev>
			</logNormalDistributionModel>
		</distribution>
		<rateCategories>
			<parameter id="nDNA_Tmo4c4.branchRates.categories"/>
		</rateCategories>
	</discretizedBranchRates>
	<rateStatistic id="nDNA_Tmo4c4.meanRate" name="nDNA_Tmo4c4.meanRate" mode="mean" internal="true" external="true">
		<treeModel idref="treeModel"/>
		<discretizedBranchRates idref="nDNA_Tmo4c4.branchRates"/>
	</rateStatistic>
	<rateStatistic id="nDNA_Tmo4c4.coefficientOfVariation" name="nDNA_Tmo4c4.coefficientOfVariation" mode="coefficientOfVariation" internal="true" external="true">
		<treeModel idref="treeModel"/>
		<discretizedBranchRates idref="nDNA_Tmo4c4.branchRates"/>
	</rateStatistic>
	<rateCovarianceStatistic id="nDNA_Tmo4c4.covariance" name="nDNA_Tmo4c4.covariance">
		<treeModel idref="treeModel"/>
		<discretizedBranchRates idref="nDNA_Tmo4c4.branchRates"/>
	</rateCovarianceStatistic>

	<!-- The uncorrelated relaxed clock (Drummond, Ho, Phillips & Rambaut (2006) PLoS Biology 4, e88 )-->
	<discretizedBranchRates id="mtDNA_cytbp1.branchRates">
		<treeModel idref="treeModel"/>
		<distribution>
			<logNormalDistributionModel meanInRealSpace="true">
				<mean>
					<parameter id="mtDNA_cytbp1.ucld.mean" value="1.0" lower="0.0"/>
				</mean>
				<stdev>
					<parameter id="mtDNA_cytbp1.ucld.stdev" value="0.3333333333333333" lower="0.0"/>
				</stdev>
			</logNormalDistributionModel>
		</distribution>
		<rateCategories>
			<parameter id="mtDNA_cytbp1.branchRates.categories"/>
		</rateCategories>
	</discretizedBranchRates>
	<rateStatistic id="mtDNA_cytbp1.meanRate" name="mtDNA_cytbp1.meanRate" mode="mean" internal="true" external="true">
		<treeModel idref="treeModel"/>
		<discretizedBranchRates idref="mtDNA_cytbp1.branchRates"/>
	</rateStatistic>
	<rateStatistic id="mtDNA_cytbp1.coefficientOfVariation" name="mtDNA_cytbp1.coefficientOfVariation" mode="coefficientOfVariation" internal="true" external="true">
		<treeModel idref="treeModel"/>
		<discretizedBranchRates idref="mtDNA_cytbp1.branchRates"/>
	</rateStatistic>
	<rateCovarianceStatistic id="mtDNA_cytbp1.covariance" name="mtDNA_cytbp1.covariance">
		<treeModel idref="treeModel"/>
		<discretizedBranchRates idref="mtDNA_cytbp1.branchRates"/>
	</rateCovarianceStatistic>

	<!-- The uncorrelated relaxed clock (Drummond, Ho, Phillips & Rambaut (2006) PLoS Biology 4, e88 )-->
	<discretizedBranchRates id="mtDNA_cytbp2.branchRates">
		<treeModel idref="treeModel"/>
		<distribution>
			<logNormalDistributionModel meanInRealSpace="true">
				<mean>
					<parameter id="mtDNA_cytbp2.ucld.mean" value="1.0" lower="0.0"/>
				</mean>
				<stdev>
					<parameter id="mtDNA_cytbp2.ucld.stdev" value="0.3333333333333333" lower="0.0"/>
				</stdev>
			</logNormalDistributionModel>
		</distribution>
		<rateCategories>
			<parameter id="mtDNA_cytbp2.branchRates.categories"/>
		</rateCategories>
	</discretizedBranchRates>
	<rateStatistic id="mtDNA_cytbp2.meanRate" name="mtDNA_cytbp2.meanRate" mode="mean" internal="true" external="true">
		<treeModel idref="treeModel"/>
		<discretizedBranchRates idref="mtDNA_cytbp2.branchRates"/>
	</rateStatistic>
	<rateStatistic id="mtDNA_cytbp2.coefficientOfVariation" name="mtDNA_cytbp2.coefficientOfVariation" mode="coefficientOfVariation" internal="true" external="true">
		<treeModel idref="treeModel"/>
		<discretizedBranchRates idref="mtDNA_cytbp2.branchRates"/>
	</rateStatistic>
	<rateCovarianceStatistic id="mtDNA_cytbp2.covariance" name="mtDNA_cytbp2.covariance">
		<treeModel idref="treeModel"/>
		<discretizedBranchRates idref="mtDNA_cytbp2.branchRates"/>
	</rateCovarianceStatistic>

	<!-- The uncorrelated relaxed clock (Drummond, Ho, Phillips & Rambaut (2006) PLoS Biology 4, e88 )-->
	<discretizedBranchRates id="mtDNA_cytbp3RY.branchRates">
		<treeModel idref="treeModel"/>
		<distribution>
			<logNormalDistributionModel meanInRealSpace="true">
				<mean>
					<parameter id="mtDNA_cytbp3RY.ucld.mean" value="1.0" lower="0.0"/>
				</mean>
				<stdev>
					<parameter id="mtDNA_cytbp3RY.ucld.stdev" value="0.3333333333333333" lower="0.0"/>
				</stdev>
			</logNormalDistributionModel>
		</distribution>
		<rateCategories>
			<parameter id="mtDNA_cytbp3RY.branchRates.categories"/>
		</rateCategories>
	</discretizedBranchRates>
	<rateStatistic id="mtDNA_cytbp3RY.meanRate" name="mtDNA_cytbp3RY.meanRate" mode="mean" internal="true" external="true">
		<treeModel idref="treeModel"/>
		<discretizedBranchRates idref="mtDNA_cytbp3RY.branchRates"/>
	</rateStatistic>
	<rateStatistic id="mtDNA_cytbp3RY.coefficientOfVariation" name="mtDNA_cytbp3RY.coefficientOfVariation" mode="coefficientOfVariation" internal="true" external="true">
		<treeModel idref="treeModel"/>
		<discretizedBranchRates idref="mtDNA_cytbp3RY.branchRates"/>
	</rateStatistic>
	<rateCovarianceStatistic id="mtDNA_cytbp3RY.covariance" name="mtDNA_cytbp3RY.covariance">
		<treeModel idref="treeModel"/>
		<discretizedBranchRates idref="mtDNA_cytbp3RY.branchRates"/>
	</rateCovarianceStatistic>

	<!-- The uncorrelated relaxed clock (Drummond, Ho, Phillips & Rambaut (2006) PLoS Biology 4, e88 )-->
	<discretizedBranchRates id="nDNA_RAG1_RAG2.branchRates">
		<treeModel idref="treeModel"/>
		<distribution>
			<logNormalDistributionModel meanInRealSpace="true">
				<mean>
					<parameter id="nDNA_RAG1_RAG2.ucld.mean" value="1.0" lower="0.0"/>
				</mean>
				<stdev>
					<parameter id="nDNA_RAG1_RAG2.ucld.stdev" value="0.3333333333333333" lower="0.0"/>
				</stdev>
			</logNormalDistributionModel>
		</distribution>
		<rateCategories>
			<parameter id="nDNA_RAG1_RAG2.branchRates.categories"/>
		</rateCategories>
	</discretizedBranchRates>
	<rateStatistic id="nDNA_RAG1_RAG2.meanRate" name="nDNA_RAG1_RAG2.meanRate" mode="mean" internal="true" external="true">
		<treeModel idref="treeModel"/>
		<discretizedBranchRates idref="nDNA_RAG1_RAG2.branchRates"/>
	</rateStatistic>
	<rateStatistic id="nDNA_RAG1_RAG2.coefficientOfVariation" name="nDNA_RAG1_RAG2.coefficientOfVariation" mode="coefficientOfVariation" internal="true" external="true">
		<treeModel idref="treeModel"/>
		<discretizedBranchRates idref="nDNA_RAG1_RAG2.branchRates"/>
	</rateStatistic>
	<rateCovarianceStatistic id="nDNA_RAG1_RAG2.covariance" name="nDNA_RAG1_RAG2.covariance">
		<treeModel idref="treeModel"/>
		<discretizedBranchRates idref="nDNA_RAG1_RAG2.branchRates"/>
	</rateCovarianceStatistic>

	<!-- The uncorrelated relaxed clock (Drummond, Ho, Phillips & Rambaut (2006) PLoS Biology 4, e88 )-->
	<discretizedBranchRates id="mtDNA_16S_12S.branchRates">
		<treeModel idref="treeModel"/>
		<distribution>
			<logNormalDistributionModel meanInRealSpace="true">
				<mean>
					<parameter id="mtDNA_16S_12S.ucld.mean" value="1.0" lower="0.0"/>
				</mean>
				<stdev>
					<parameter id="mtDNA_16S_12S.ucld.stdev" value="0.3333333333333333" lower="0.0"/>
				</stdev>
			</logNormalDistributionModel>
		</distribution>
		<rateCategories>
			<parameter id="mtDNA_16S_12S.branchRates.categories"/>
		</rateCategories>
	</discretizedBranchRates>
	<rateStatistic id="mtDNA_16S_12S.meanRate" name="mtDNA_16S_12S.meanRate" mode="mean" internal="true" external="true">
		<treeModel idref="treeModel"/>
		<discretizedBranchRates idref="mtDNA_16S_12S.branchRates"/>
	</rateStatistic>
	<rateStatistic id="mtDNA_16S_12S.coefficientOfVariation" name="mtDNA_16S_12S.coefficientOfVariation" mode="coefficientOfVariation" internal="true" external="true">
		<treeModel idref="treeModel"/>
		<discretizedBranchRates idref="mtDNA_16S_12S.branchRates"/>
	</rateStatistic>
	<rateCovarianceStatistic id="mtDNA_16S_12S.covariance" name="mtDNA_16S_12S.covariance">
		<treeModel idref="treeModel"/>
		<discretizedBranchRates idref="mtDNA_16S_12S.branchRates"/>
	</rateCovarianceStatistic>

	<!-- The uncorrelated relaxed clock (Drummond, Ho, Phillips & Rambaut (2006) PLoS Biology 4, e88 )-->
	<discretizedBranchRates id="mtDNA_tRNA.branchRates">
		<treeModel idref="treeModel"/>
		<distribution>
			<logNormalDistributionModel meanInRealSpace="true">
				<mean>
					<parameter id="mtDNA_tRNA.ucld.mean" value="1.0" lower="0.0"/>
				</mean>
				<stdev>
					<parameter id="mtDNA_tRNA.ucld.stdev" value="0.3333333333333333" lower="0.0"/>
				</stdev>
			</logNormalDistributionModel>
		</distribution>
		<rateCategories>
			<parameter id="mtDNA_tRNA.branchRates.categories"/>
		</rateCategories>
	</discretizedBranchRates>
	<rateStatistic id="mtDNA_tRNA.meanRate" name="mtDNA_tRNA.meanRate" mode="mean" internal="true" external="true">
		<treeModel idref="treeModel"/>
		<discretizedBranchRates idref="mtDNA_tRNA.branchRates"/>
	</rateStatistic>
	<rateStatistic id="mtDNA_tRNA.coefficientOfVariation" name="mtDNA_tRNA.coefficientOfVariation" mode="coefficientOfVariation" internal="true" external="true">
		<treeModel idref="treeModel"/>
		<discretizedBranchRates idref="mtDNA_tRNA.branchRates"/>
	</rateStatistic>
	<rateCovarianceStatistic id="mtDNA_tRNA.covariance" name="mtDNA_tRNA.covariance">
		<treeModel idref="treeModel"/>
		<discretizedBranchRates idref="mtDNA_tRNA.branchRates"/>
	</rateCovarianceStatistic>

	<!-- The HKY substitution model (Hasegawa, Kishino & Yano, 1985)             -->
	<HKYModel id="nDNA_Tmo4c4.hky">
		<frequencies>
			<frequencyModel dataType="nucleotide">
				<frequencies>
					<parameter id="nDNA_Tmo4c4.frequencies" value="0.25 0.25 0.25 0.25"/>
				</frequencies>
			</frequencyModel>
		</frequencies>
		<kappa>
			<parameter id="nDNA_Tmo4c4.kappa" value="2.0" lower="0.0"/>
		</kappa>
	</HKYModel>

	<!-- site model                                                              -->
	<siteModel id="nDNA_Tmo4c4.siteModel">
		<substitutionModel>
			<HKYModel idref="nDNA_Tmo4c4.hky"/>
		</substitutionModel>
		<gammaShape gammaCategories="4">
			<parameter id="nDNA_Tmo4c4.alpha" value="0.5" lower="0.0"/>
		</gammaShape>
	</siteModel>

	<!-- The HKY substitution model (Hasegawa, Kishino & Yano, 1985)             -->
	<HKYModel id="mtDNA_cytbp1.hky">
		<frequencies>
			<frequencyModel dataType="nucleotide">
				<frequencies>
					<parameter id="mtDNA_cytbp1.frequencies" value="0.25 0.25 0.25 0.25"/>
				</frequencies>
			</frequencyModel>
		</frequencies>
		<kappa>
			<parameter id="mtDNA_cytbp1.kappa" value="2.0" lower="0.0"/>
		</kappa>
	</HKYModel>

	<!-- site model                                                              -->
	<siteModel id="mtDNA_cytbp1.siteModel">
		<substitutionModel>
			<HKYModel idref="mtDNA_cytbp1.hky"/>
		</substitutionModel>
		<gammaShape gammaCategories="4">
			<parameter id="mtDNA_cytbp1.alpha" value="0.5" lower="0.0"/>
		</gammaShape>
	</siteModel>

	<!-- The HKY substitution model (Hasegawa, Kishino & Yano, 1985)             -->
	<HKYModel id="mtDNA_cytbp2.hky">
		<frequencies>
			<frequencyModel dataType="nucleotide">
				<frequencies>
					<parameter id="mtDNA_cytbp2.frequencies" value="0.25 0.25 0.25 0.25"/>
				</frequencies>
			</frequencyModel>
		</frequencies>
		<kappa>
			<parameter id="mtDNA_cytbp2.kappa" value="2.0" lower="0.0"/>
		</kappa>
	</HKYModel>

	<!-- site model                                                              -->
	<siteModel id="mtDNA_cytbp2.siteModel">
		<substitutionModel>
			<HKYModel idref="mtDNA_cytbp2.hky"/>
		</substitutionModel>
		<gammaShape gammaCategories="4">
			<parameter id="mtDNA_cytbp2.alpha" value="0.5" lower="0.0"/>
		</gammaShape>
	</siteModel>

	<!-- The HKY substitution model (Hasegawa, Kishino & Yano, 1985)             -->
	<HKYModel id="mtDNA_cytbp3RY.hky">
		<frequencies>
			<frequencyModel dataType="nucleotide">
				<frequencies>
					<parameter id="mtDNA_cytbp3RY.frequencies" value="0.25 0.25 0.25 0.25"/>
				</frequencies>
			</frequencyModel>
		</frequencies>
		<kappa>
			<parameter id="mtDNA_cytbp3RY.kappa" value="0.5" lower="0.0"/>
		</kappa>
	</HKYModel>

	<!-- site model                                                              -->
	<siteModel id="mtDNA_cytbp3RY.siteModel">
		<substitutionModel>
			<HKYModel idref="mtDNA_cytbp3RY.hky"/>
		</substitutionModel>
	</siteModel>

	<!-- The HKY substitution model (Hasegawa, Kishino & Yano, 1985)             -->
	<HKYModel id="nDNA_RAG1_RAG2.hky">
		<frequencies>
			<frequencyModel dataType="nucleotide">
				<frequencies>
					<parameter id="nDNA_RAG1_RAG2.frequencies" value="0.25 0.25 0.25 0.25"/>
				</frequencies>
			</frequencyModel>
		</frequencies>
		<kappa>
			<parameter id="nDNA_RAG1_RAG2.kappa" value="2.0" lower="0.0"/>
		</kappa>
	</HKYModel>

	<!-- site model                                                              -->
	<siteModel id="nDNA_RAG1_RAG2.siteModel">
		<substitutionModel>
			<HKYModel idref="nDNA_RAG1_RAG2.hky"/>
		</substitutionModel>
		<gammaShape gammaCategories="4">
			<parameter id="nDNA_RAG1_RAG2.alpha" value="0.5" lower="0.0"/>
		</gammaShape>
	</siteModel>

	<!-- The HKY substitution model (Hasegawa, Kishino & Yano, 1985)             -->
	<HKYModel id="mtDNA_16S_12S.hky">
		<frequencies>
			<frequencyModel dataType="nucleotide">
				<frequencies>
					<parameter id="mtDNA_16S_12S.frequencies" value="0.25 0.25 0.25 0.25"/>
				</frequencies>
			</frequencyModel>
		</frequencies>
		<kappa>
			<parameter id="mtDNA_16S_12S.kappa" value="2.0" lower="0.0"/>
		</kappa>
	</HKYModel>

	<!-- site model                                                              -->
	<siteModel id="mtDNA_16S_12S.siteModel">
		<substitutionModel>
			<HKYModel idref="mtDNA_16S_12S.hky"/>
		</substitutionModel>
		<gammaShape gammaCategories="4">
			<parameter id="mtDNA_16S_12S.alpha" value="0.5" lower="0.0"/>
		</gammaShape>
	</siteModel>

	<!-- The HKY substitution model (Hasegawa, Kishino & Yano, 1985)             -->
	<HKYModel id="mtDNA_tRNA.hky">
		<frequencies>
			<frequencyModel dataType="nucleotide">
				<frequencies>
					<parameter id="mtDNA_tRNA.frequencies" value="0.25 0.25 0.25 0.25"/>
				</frequencies>
			</frequencyModel>
		</frequencies>
		<kappa>
			<parameter id="mtDNA_tRNA.kappa" value="2.0" lower="0.0"/>
		</kappa>
	</HKYModel>

	<!-- site model                                                              -->
	<siteModel id="mtDNA_tRNA.siteModel">
		<substitutionModel>
			<HKYModel idref="mtDNA_tRNA.hky"/>
		</substitutionModel>
		<gammaShape gammaCategories="4">
			<parameter id="mtDNA_tRNA.alpha" value="0.5" lower="0.0"/>
		</gammaShape>
	</siteModel>

	<!-- Likelihood for tree given sequence data                                 -->
	<treeLikelihood id="nDNA_Tmo4c4.treeLikelihood" useAmbiguities="true">
		<patterns idref="nDNA_Tmo4c4.patterns"/>
		<treeModel idref="treeModel"/>
		<siteModel idref="nDNA_Tmo4c4.siteModel"/>
		<discretizedBranchRates idref="nDNA_Tmo4c4.branchRates"/>
	</treeLikelihood>

	<!-- Likelihood for tree given sequence data                                 -->
	<treeLikelihood id="mtDNA_cytbp1.treeLikelihood" useAmbiguities="true">
		<patterns idref="mtDNA_cytbp1.patterns"/>
		<treeModel idref="treeModel"/>
		<siteModel idref="mtDNA_cytbp1.siteModel"/>
		<discretizedBranchRates idref="mtDNA_cytbp1.branchRates"/>
	</treeLikelihood>

	<!-- Likelihood for tree given sequence data                                 -->
	<treeLikelihood id="mtDNA_cytbp2.treeLikelihood" useAmbiguities="true">
		<patterns idref="mtDNA_cytbp2.patterns"/>
		<treeModel idref="treeModel"/>
		<siteModel idref="mtDNA_cytbp2.siteModel"/>
		<discretizedBranchRates idref="mtDNA_cytbp2.branchRates"/>
	</treeLikelihood>

	<!-- Likelihood for tree given sequence data                                 -->
	<treeLikelihood id="mtDNA_cytbp3RY.treeLikelihood" useAmbiguities="true">
		<patterns idref="mtDNA_cytbp3RY.patterns"/>
		<treeModel idref="treeModel"/>
		<siteModel idref="mtDNA_cytbp3RY.siteModel"/>
		<discretizedBranchRates idref="mtDNA_cytbp3RY.branchRates"/>
	</treeLikelihood>

	<!-- Likelihood for tree given sequence data                                 -->
	<treeLikelihood id="nDNA_RAG1_RAG2.treeLikelihood" useAmbiguities="true">
		<patterns idref="nDNA_RAG1_RAG2.patterns"/>
		<treeModel idref="treeModel"/>
		<siteModel idref="nDNA_RAG1_RAG2.siteModel"/>
		<discretizedBranchRates idref="nDNA_RAG1_RAG2.branchRates"/>
	</treeLikelihood>

	<!-- Likelihood for tree given sequence data                                 -->
	<treeLikelihood id="mtDNA_16S_12S.treeLikelihood" useAmbiguities="true">
		<patterns idref="mtDNA_16S_12S.patterns"/>
		<treeModel idref="treeModel"/>
		<siteModel idref="mtDNA_16S_12S.siteModel"/>
		<discretizedBranchRates idref="mtDNA_16S_12S.branchRates"/>
	</treeLikelihood>

	<!-- Likelihood for tree given sequence data                                 -->
	<treeLikelihood id="mtDNA_tRNA.treeLikelihood" useAmbiguities="true">
		<patterns idref="mtDNA_tRNA.patterns"/>
		<treeModel idref="treeModel"/>
		<siteModel idref="mtDNA_tRNA.siteModel"/>
		<discretizedBranchRates idref="mtDNA_tRNA.branchRates"/>
	</treeLikelihood>

	<!-- Define operators                                                        -->
	<operators id="operators" optimizationSchedule="default">
		<scaleOperator scaleFactor="0.75" weight="0.1">
			<parameter idref="nDNA_Tmo4c4.kappa"/>
		</scaleOperator>
		<deltaExchange delta="0.01" weight="0.1">
			<parameter idref="nDNA_Tmo4c4.frequencies"/>
		</deltaExchange>
		<scaleOperator scaleFactor="0.75" weight="0.1">
			<parameter idref="nDNA_Tmo4c4.alpha"/>
		</scaleOperator>
		<scaleOperator scaleFactor="0.75" weight="0.1">
			<parameter idref="mtDNA_cytbp1.kappa"/>
		</scaleOperator>
		<deltaExchange delta="0.01" weight="0.1">
			<parameter idref="mtDNA_cytbp1.frequencies"/>
		</deltaExchange>
		<scaleOperator scaleFactor="0.75" weight="0.1">
			<parameter idref="mtDNA_cytbp1.alpha"/>
		</scaleOperator>
		<scaleOperator scaleFactor="0.75" weight="0.1">
			<parameter idref="mtDNA_cytbp2.kappa"/>
		</scaleOperator>
		<deltaExchange delta="0.01" weight="0.1">
			<parameter idref="mtDNA_cytbp2.frequencies"/>
		</deltaExchange>
		<scaleOperator scaleFactor="0.75" weight="0.1">
			<parameter idref="mtDNA_cytbp2.alpha"/>
		</scaleOperator>
		<scaleOperator scaleFactor="0.75" weight="0.1">
			<parameter idref="nDNA_RAG1_RAG2.kappa"/>
		</scaleOperator>
		<deltaExchange delta="0.01" weight="0.1">
			<parameter idref="nDNA_RAG1_RAG2.frequencies"/>
		</deltaExchange>
		<scaleOperator scaleFactor="0.75" weight="0.1">
			<parameter idref="nDNA_RAG1_RAG2.alpha"/>
		</scaleOperator>
		<scaleOperator scaleFactor="0.75" weight="0.1">
			<parameter idref="mtDNA_16S_12S.kappa"/>
		</scaleOperator>
		<deltaExchange delta="0.01" weight="0.1">
			<parameter idref="mtDNA_16S_12S.frequencies"/>
		</deltaExchange>
		<scaleOperator scaleFactor="0.75" weight="0.1">
			<parameter idref="mtDNA_16S_12S.alpha"/>
		</scaleOperator>
		<scaleOperator scaleFactor="0.75" weight="0.1">
			<parameter idref="mtDNA_tRNA.kappa"/>
		</scaleOperator>
		<scaleOperator scaleFactor="0.75" weight="0.1">
			<parameter idref="mtDNA_tRNA.alpha"/>
		</scaleOperator>
		<scaleOperator scaleFactor="0.75" weight="3">
			<parameter idref="nDNA_Tmo4c4.ucld.mean"/>
		</scaleOperator>
		<scaleOperator scaleFactor="0.75" weight="3">
			<parameter idref="nDNA_Tmo4c4.ucld.stdev"/>
		</scaleOperator>
		<scaleOperator scaleFactor="0.75" weight="3">
			<parameter idref="mtDNA_cytbp1.ucld.mean"/>
		</scaleOperator>
		<scaleOperator scaleFactor="0.75" weight="3">
			<parameter idref="mtDNA_cytbp1.ucld.stdev"/>
		</scaleOperator>
		<scaleOperator scaleFactor="0.75" weight="3">
			<parameter idref="mtDNA_cytbp2.ucld.mean"/>
		</scaleOperator>
		<scaleOperator scaleFactor="0.75" weight="3">
			<parameter idref="mtDNA_cytbp2.ucld.stdev"/>
		</scaleOperator>
		<scaleOperator scaleFactor="0.75" weight="3">
			<parameter idref="mtDNA_cytbp3RY.ucld.mean"/>
		</scaleOperator>
		<scaleOperator scaleFactor="0.75" weight="3">
			<parameter idref="mtDNA_cytbp3RY.ucld.stdev"/>
		</scaleOperator>
		<scaleOperator scaleFactor="0.75" weight="3">
			<parameter idref="nDNA_RAG1_RAG2.ucld.mean"/>
		</scaleOperator>
		<scaleOperator scaleFactor="0.75" weight="3">
			<parameter idref="nDNA_RAG1_RAG2.ucld.stdev"/>
		</scaleOperator>
		<scaleOperator scaleFactor="0.75" weight="3">
			<parameter idref="mtDNA_16S_12S.ucld.mean"/>
		</scaleOperator>
		<scaleOperator scaleFactor="0.75" weight="3">
			<parameter idref="mtDNA_16S_12S.ucld.stdev"/>
		</scaleOperator>
		<scaleOperator scaleFactor="0.75" weight="3">
			<parameter idref="mtDNA_tRNA.ucld.mean"/>
		</scaleOperator>
		<scaleOperator scaleFactor="0.75" weight="3">
			<parameter idref="mtDNA_tRNA.ucld.stdev"/>
		</scaleOperator>
		<subtreeSlide size="0.0094" gaussian="true" weight="15">
			<treeModel idref="treeModel"/>
		</subtreeSlide>
		<narrowExchange weight="15">
			<treeModel idref="treeModel"/>
		</narrowExchange>
		<wideExchange weight="3">
			<treeModel idref="treeModel"/>
		</wideExchange>
		<wilsonBalding weight="3">
			<treeModel idref="treeModel"/>
		</wilsonBalding>
		<scaleOperator scaleFactor="0.75" weight="3">
			<parameter idref="treeModel.rootHeight"/>
		</scaleOperator>
		<uniformOperator weight="30">
			<parameter idref="treeModel.internalNodeHeights"/>
		</uniformOperator>
		<scaleOperator scaleFactor="0.75" weight="3">
			<parameter idref="birthDeath.meanGrowthRate"/>
		</scaleOperator>
		<scaleOperator scaleFactor="0.75" weight="3">
			<parameter idref="birthDeath.relativeDeathRate"/>
		</scaleOperator>
		<scaleOperator scaleFactor="0.75" weight="3">
			<parameter idref="birthDeath.sampleProbability"/>
		</scaleOperator>
		<upDownOperator scaleFactor="0.75" weight="3">
			<up>
				<parameter idref="nDNA_Tmo4c4.ucld.mean"/>
			</up>
			<down>
				<parameter idref="treeModel.allInternalNodeHeights"/>
			</down>
		</upDownOperator>
		<swapOperator size="1" weight="10" autoOptimize="false">
			<parameter idref="nDNA_Tmo4c4.branchRates.categories"/>
		</swapOperator>
		<uniformIntegerOperator weight="10">
			<parameter idref="nDNA_Tmo4c4.branchRates.categories"/>
		</uniformIntegerOperator>
		<upDownOperator scaleFactor="0.75" weight="3">
			<up>
				<parameter idref="mtDNA_cytbp1.ucld.mean"/>
			</up>
			<down>
				<parameter idref="treeModel.allInternalNodeHeights"/>
			</down>
		</upDownOperator>
		<swapOperator size="1" weight="10" autoOptimize="false">
			<parameter idref="mtDNA_cytbp1.branchRates.categories"/>
		</swapOperator>
		<uniformIntegerOperator weight="10">
			<parameter idref="mtDNA_cytbp1.branchRates.categories"/>
		</uniformIntegerOperator>
		<upDownOperator scaleFactor="0.75" weight="3">
			<up>
				<parameter idref="mtDNA_cytbp2.ucld.mean"/>
			</up>
			<down>
				<parameter idref="treeModel.allInternalNodeHeights"/>
			</down>
		</upDownOperator>
		<swapOperator size="1" weight="10" autoOptimize="false">
			<parameter idref="mtDNA_cytbp2.branchRates.categories"/>
		</swapOperator>
		<uniformIntegerOperator weight="10">
			<parameter idref="mtDNA_cytbp2.branchRates.categories"/>
		</uniformIntegerOperator>
		<upDownOperator scaleFactor="0.75" weight="3">
			<up>
				<parameter idref="mtDNA_cytbp3RY.ucld.mean"/>
			</up>
			<down>
				<parameter idref="treeModel.allInternalNodeHeights"/>
			</down>
		</upDownOperator>
		<swapOperator size="1" weight="10" autoOptimize="false">
			<parameter idref="mtDNA_cytbp3RY.branchRates.categories"/>
		</swapOperator>
		<uniformIntegerOperator weight="10">
			<parameter idref="mtDNA_cytbp3RY.branchRates.categories"/>
		</uniformIntegerOperator>
		<upDownOperator scaleFactor="0.75" weight="3">
			<up>
				<parameter idref="nDNA_RAG1_RAG2.ucld.mean"/>
			</up>
			<down>
				<parameter idref="treeModel.allInternalNodeHeights"/>
			</down>
		</upDownOperator>
		<swapOperator size="1" weight="10" autoOptimize="false">
			<parameter idref="nDNA_RAG1_RAG2.branchRates.categories"/>
		</swapOperator>
		<uniformIntegerOperator weight="10">
			<parameter idref="nDNA_RAG1_RAG2.branchRates.categories"/>
		</uniformIntegerOperator>
		<upDownOperator scaleFactor="0.75" weight="3">
			<up>
				<parameter idref="mtDNA_16S_12S.ucld.mean"/>
			</up>
			<down>
				<parameter idref="treeModel.allInternalNodeHeights"/>
			</down>
		</upDownOperator>
		<swapOperator size="1" weight="10" autoOptimize="false">
			<parameter idref="mtDNA_16S_12S.branchRates.categories"/>
		</swapOperator>
		<uniformIntegerOperator weight="10">
			<parameter idref="mtDNA_16S_12S.branchRates.categories"/>
		</uniformIntegerOperator>
		<upDownOperator scaleFactor="0.75" weight="3">
			<up>
				<parameter idref="mtDNA_tRNA.ucld.mean"/>
			</up>
			<down>
				<parameter idref="treeModel.allInternalNodeHeights"/>
			</down>
		</upDownOperator>
		<swapOperator size="1" weight="10" autoOptimize="false">
			<parameter idref="mtDNA_tRNA.branchRates.categories"/>
		</swapOperator>
		<uniformIntegerOperator weight="10">
			<parameter idref="mtDNA_tRNA.branchRates.categories"/>
		</uniformIntegerOperator>
	</operators>

	<!-- Define MCMC                                                             -->
	<mcmc id="mcmc" chainLength="160000000" autoOptimize="true">
		<posterior id="posterior">
			<prior id="prior">
				<booleanLikelihood>
					<monophylyStatistic idref="monophyly(Chaetodontidae)"/>
					<monophylyStatistic idref="monophyly(Chaet_Scato)"/>
					<monophylyStatistic idref="monophyly(Oplegnathidae)"/>
					<monophylyStatistic idref="monophyly(Acanthuridae)"/>
					<monophylyStatistic idref="monophyly(root)"/>
					<monophylyStatistic idref="monophyly(Scatophagidae)"/>
				</booleanLikelihood>
				<logNormalPrior mean="1.0" stdev="1.25" offset="0.0" meanInRealSpace="false">
					<parameter idref="nDNA_Tmo4c4.kappa"/>
				</logNormalPrior>
				<uniformPrior lower="0.0" upper="1.0">
					<parameter idref="nDNA_Tmo4c4.frequencies"/>
				</uniformPrior>
				<exponentialPrior mean="0.5" offset="0.0">
					<parameter idref="nDNA_Tmo4c4.alpha"/>
				</exponentialPrior>
				<logNormalPrior mean="1.0" stdev="1.25" offset="0.0" meanInRealSpace="false">
					<parameter idref="mtDNA_cytbp1.kappa"/>
				</logNormalPrior>
				<uniformPrior lower="0.0" upper="1.0">
					<parameter idref="mtDNA_cytbp1.frequencies"/>
				</uniformPrior>
				<exponentialPrior mean="0.5" offset="0.0">
					<parameter idref="mtDNA_cytbp1.alpha"/>
				</exponentialPrior>
				<logNormalPrior mean="1.0" stdev="1.25" offset="0.0" meanInRealSpace="false">
					<parameter idref="mtDNA_cytbp2.kappa"/>
				</logNormalPrior>
				<uniformPrior lower="0.0" upper="1.0">
					<parameter idref="mtDNA_cytbp2.frequencies"/>
				</uniformPrior>
				<exponentialPrior mean="0.5" offset="0.0">
					<parameter idref="mtDNA_cytbp2.alpha"/>
				</exponentialPrior>
				<normalPrior mean="0.5" stdev="0.2">
					<parameter idref="mtDNA_cytbp3RY.kappa"/>
				</normalPrior>
				<logNormalPrior mean="1.0" stdev="1.25" offset="0.0" meanInRealSpace="false">
					<parameter idref="nDNA_RAG1_RAG2.kappa"/>
				</logNormalPrior>
				<uniformPrior lower="0.0" upper="1.0">
					<parameter idref="nDNA_RAG1_RAG2.frequencies"/>
				</uniformPrior>
				<exponentialPrior mean="0.5" offset="0.0">
					<parameter idref="nDNA_RAG1_RAG2.alpha"/>
				</exponentialPrior>
				<logNormalPrior mean="1.0" stdev="1.25" offset="0.0" meanInRealSpace="false">
					<parameter idref="mtDNA_16S_12S.kappa"/>
				</logNormalPrior>
				<uniformPrior lower="0.0" upper="1.0">
					<parameter idref="mtDNA_16S_12S.frequencies"/>
				</uniformPrior>
				<exponentialPrior mean="0.5" offset="0.0">
					<parameter idref="mtDNA_16S_12S.alpha"/>
				</exponentialPrior>
				<logNormalPrior mean="1.0" stdev="1.25" offset="0.0" meanInRealSpace="false">
					<parameter idref="mtDNA_tRNA.kappa"/>
				</logNormalPrior>
				<exponentialPrior mean="0.5" offset="0.0">
					<parameter idref="mtDNA_tRNA.alpha"/>
				</exponentialPrior>
				<exponentialPrior mean="0.3333333333333333" offset="0.0">
					<parameter idref="nDNA_Tmo4c4.ucld.stdev"/>
				</exponentialPrior>
				<exponentialPrior mean="0.01" offset="0.0">
					<parameter idref="nDNA_Tmo4c4.ucld.mean"/>
				</exponentialPrior>
				<exponentialPrior mean="0.3333333333333333" offset="0.0">
					<parameter idref="mtDNA_cytbp1.ucld.stdev"/>
				</exponentialPrior>
				<exponentialPrior mean="0.01" offset="0.0">
					<parameter idref="mtDNA_cytbp1.ucld.mean"/>
				</exponentialPrior>
				<exponentialPrior mean="0.3333333333333333" offset="0.0">
					<parameter idref="mtDNA_cytbp2.ucld.stdev"/>
				</exponentialPrior>
				<exponentialPrior mean="0.01" offset="0.0">
					<parameter idref="mtDNA_cytbp2.ucld.mean"/>
				</exponentialPrior>
				<exponentialPrior mean="0.3333333333333333" offset="0.0">
					<parameter idref="mtDNA_cytbp3RY.ucld.stdev"/>
				</exponentialPrior>
				<exponentialPrior mean="0.01" offset="0.0">
					<parameter idref="mtDNA_cytbp3RY.ucld.mean"/>
				</exponentialPrior>
				<exponentialPrior mean="0.3333333333333333" offset="0.0">
					<parameter idref="nDNA_RAG1_RAG2.ucld.stdev"/>
				</exponentialPrior>
				<exponentialPrior mean="0.01" offset="0.0">
					<parameter idref="nDNA_RAG1_RAG2.ucld.mean"/>
				</exponentialPrior>
				<exponentialPrior mean="0.3333333333333333" offset="0.0">
					<parameter idref="mtDNA_16S_12S.ucld.stdev"/>
				</exponentialPrior>
				<exponentialPrior mean="0.01" offset="0.0">
					<parameter idref="mtDNA_16S_12S.ucld.mean"/>
				</exponentialPrior>
				<exponentialPrior mean="0.3333333333333333" offset="0.0">
					<parameter idref="mtDNA_tRNA.ucld.stdev"/>
				</exponentialPrior>
				<exponentialPrior mean="0.01" offset="0.0">
					<parameter idref="mtDNA_tRNA.ucld.mean"/>
				</exponentialPrior>
				<uniformPrior lower="0.0" upper="100000.0">
					<parameter idref="birthDeath.meanGrowthRate"/>
				</uniformPrior>
				<uniformPrior lower="0.0" upper="1.0">
					<parameter idref="birthDeath.relativeDeathRate"/>
				</uniformPrior>
				<betaPrior shape="2.0" shapeB="100.0" offset="0.0">
					<parameter idref="birthDeath.sampleProbability"/>
				</betaPrior>
				<speciationLikelihood idref="speciation"/>
			</prior>
			<likelihood id="likelihood">
				<treeLikelihood idref="nDNA_Tmo4c4.treeLikelihood"/>
				<treeLikelihood idref="mtDNA_cytbp1.treeLikelihood"/>
				<treeLikelihood idref="mtDNA_cytbp2.treeLikelihood"/>
				<treeLikelihood idref="mtDNA_cytbp3RY.treeLikelihood"/>
				<treeLikelihood idref="nDNA_RAG1_RAG2.treeLikelihood"/>
				<treeLikelihood idref="mtDNA_16S_12S.treeLikelihood"/>
				<treeLikelihood idref="mtDNA_tRNA.treeLikelihood"/>
			</likelihood>
		</posterior>
		<operators idref="operators"/>

		<!-- write log to screen                                                     -->
		<log id="screenLog" logEvery="400000">
			<column label="Posterior" dp="4" width="12">
				<posterior idref="posterior"/>
			</column>
			<column label="Prior" dp="4" width="12">
				<prior idref="prior"/>
			</column>
			<column label="Likelihood" dp="4" width="12">
				<likelihood idref="likelihood"/>
			</column>
			<column label="rootHeight" sf="6" width="12">
				<parameter idref="treeModel.rootHeight"/>
			</column>
			<column label="nDNA_Tmo4c4.ucld.mean" sf="6" width="12">
				<parameter idref="nDNA_Tmo4c4.ucld.mean"/>
			</column>
			<column label="mtDNA_cytbp1.ucld.mean" sf="6" width="12">
				<parameter idref="mtDNA_cytbp1.ucld.mean"/>
			</column>
			<column label="mtDNA_cytbp2.ucld.mean" sf="6" width="12">
				<parameter idref="mtDNA_cytbp2.ucld.mean"/>
			</column>
			<column label="mtDNA_cytbp3RY.ucld.mean" sf="6" width="12">
				<parameter idref="mtDNA_cytbp3RY.ucld.mean"/>
			</column>
			<column label="nDNA_RAG1_RAG2.ucld.mean" sf="6" width="12">
				<parameter idref="nDNA_RAG1_RAG2.ucld.mean"/>
			</column>
			<column label="mtDNA_16S_12S.ucld.mean" sf="6" width="12">
				<parameter idref="mtDNA_16S_12S.ucld.mean"/>
			</column>
			<column label="mtDNA_tRNA.ucld.mean" sf="6" width="12">
				<parameter idref="mtDNA_tRNA.ucld.mean"/>
			</column>
		</log>

		<!-- write log to file                                                       -->
		<log id="fileLog" logEvery="64000" fileName="beast_A7_03.log" overwrite="false">
			<posterior idref="posterior"/>
			<prior idref="prior"/>
			<likelihood idref="likelihood"/>
			<parameter idref="treeModel.rootHeight"/>
			<tmrcaStatistic idref="tmrca(Acanthuridae)"/>
			<tmrcaStatistic idref="tmrca(Chaet_Scato)"/>
			<tmrcaStatistic idref="tmrca(Chaetodontidae)"/>
			<tmrcaStatistic idref="tmrca(Girella)"/>
			<tmrcaStatistic idref="tmrca(Girellidae)"/>
			<tmrcaStatistic idref="tmrca(Gnig_Gsim)"/>
			<tmrcaStatistic idref="tmrca(Kyphosidae)"/>
			<tmrcaStatistic idref="tmrca(Microcanthidae)"/>
			<tmrcaStatistic idref="tmrca(Oplegnathidae)"/>
			<tmrcaStatistic idref="tmrca(Scatophagidae)"/>
			<tmrcaStatistic idref="tmrca(Scorpidae)"/>
			<tmrcaStatistic idref="tmrca(root)"/>
			<parameter idref="birthDeath.meanGrowthRate"/>
			<parameter idref="birthDeath.relativeDeathRate"/>
			<parameter idref="birthDeath.sampleProbability"/>
			<parameter idref="nDNA_Tmo4c4.kappa"/>
			<parameter idref="nDNA_Tmo4c4.frequencies"/>
			<parameter idref="nDNA_Tmo4c4.alpha"/>
			<parameter idref="mtDNA_cytbp1.kappa"/>
			<parameter idref="mtDNA_cytbp1.frequencies"/>
			<parameter idref="mtDNA_cytbp1.alpha"/>
			<parameter idref="mtDNA_cytbp2.kappa"/>
			<parameter idref="mtDNA_cytbp2.frequencies"/>
			<parameter idref="mtDNA_cytbp2.alpha"/>
			<parameter idref="mtDNA_cytbp3RY.kappa"/>
			<parameter idref="nDNA_RAG1_RAG2.kappa"/>
			<parameter idref="nDNA_RAG1_RAG2.frequencies"/>
			<parameter idref="nDNA_RAG1_RAG2.alpha"/>
			<parameter idref="mtDNA_16S_12S.kappa"/>
			<parameter idref="mtDNA_16S_12S.frequencies"/>
			<parameter idref="mtDNA_16S_12S.alpha"/>
			<parameter idref="mtDNA_tRNA.kappa"/>
			<parameter idref="mtDNA_tRNA.alpha"/>
			<parameter idref="nDNA_Tmo4c4.ucld.mean"/>
			<parameter idref="nDNA_Tmo4c4.ucld.stdev"/>
			<parameter idref="nDNA_RAG1_RAG2.ucld.mean"/>
			<parameter idref="nDNA_RAG1_RAG2.ucld.stdev"/>
			<parameter idref="mtDNA_cytbp1.ucld.mean"/>
			<parameter idref="mtDNA_cytbp1.ucld.stdev"/>
			<parameter idref="mtDNA_cytbp2.ucld.mean"/>
			<parameter idref="mtDNA_cytbp2.ucld.stdev"/>
			<parameter idref="mtDNA_cytbp3RY.ucld.mean"/>
			<parameter idref="mtDNA_cytbp3RY.ucld.stdev"/>
			<parameter idref="mtDNA_16S_12S.ucld.mean"/>
			<parameter idref="mtDNA_16S_12S.ucld.stdev"/>
			<parameter idref="mtDNA_tRNA.ucld.mean"/>
			<parameter idref="mtDNA_tRNA.ucld.stdev"/>
			<rateStatistic idref="nDNA_Tmo4c4.meanRate"/>
			<rateStatistic idref="nDNA_Tmo4c4.coefficientOfVariation"/>
			<rateCovarianceStatistic idref="nDNA_Tmo4c4.covariance"/>
			<rateStatistic idref="mtDNA_cytbp1.meanRate"/>
			<rateStatistic idref="mtDNA_cytbp1.coefficientOfVariation"/>
			<rateCovarianceStatistic idref="mtDNA_cytbp1.covariance"/>
			<rateStatistic idref="mtDNA_cytbp2.meanRate"/>
			<rateStatistic idref="mtDNA_cytbp2.coefficientOfVariation"/>
			<rateCovarianceStatistic idref="mtDNA_cytbp2.covariance"/>
			<rateStatistic idref="mtDNA_cytbp3RY.meanRate"/>
			<rateStatistic idref="mtDNA_cytbp3RY.coefficientOfVariation"/>
			<rateCovarianceStatistic idref="mtDNA_cytbp3RY.covariance"/>
			<rateStatistic idref="nDNA_RAG1_RAG2.meanRate"/>
			<rateStatistic idref="nDNA_RAG1_RAG2.coefficientOfVariation"/>
			<rateCovarianceStatistic idref="nDNA_RAG1_RAG2.covariance"/>
			<rateStatistic idref="mtDNA_16S_12S.meanRate"/>
			<rateStatistic idref="mtDNA_16S_12S.coefficientOfVariation"/>
			<rateCovarianceStatistic idref="mtDNA_16S_12S.covariance"/>
			<rateStatistic idref="mtDNA_tRNA.meanRate"/>
			<rateStatistic idref="mtDNA_tRNA.coefficientOfVariation"/>
			<rateCovarianceStatistic idref="mtDNA_tRNA.covariance"/>
			<treeLikelihood idref="nDNA_Tmo4c4.treeLikelihood"/>
			<treeLikelihood idref="mtDNA_cytbp1.treeLikelihood"/>
			<treeLikelihood idref="mtDNA_cytbp2.treeLikelihood"/>
			<treeLikelihood idref="mtDNA_cytbp3RY.treeLikelihood"/>
			<treeLikelihood idref="nDNA_RAG1_RAG2.treeLikelihood"/>
			<treeLikelihood idref="mtDNA_16S_12S.treeLikelihood"/>
			<treeLikelihood idref="mtDNA_tRNA.treeLikelihood"/>
			<speciationLikelihood idref="speciation"/>
		</log>

		<!-- write tree log to file                                                  -->
		<logTree id="treeFileLog" logEvery="64000" nexusFormat="true" fileName="beast_A7_03.trees" sortTranslationTable="true">
			<treeModel idref="treeModel"/>
			<trait name="rate" tag="nDNA_Tmo4c4.rate">
				<discretizedBranchRates idref="nDNA_Tmo4c4.branchRates"/>
			</trait>
			<trait name="rate" tag="mtDNA_cytbp1.rate">
				<discretizedBranchRates idref="mtDNA_cytbp1.branchRates"/>
			</trait>
			<trait name="rate" tag="mtDNA_cytbp2.rate">
				<discretizedBranchRates idref="mtDNA_cytbp2.branchRates"/>
			</trait>
			<trait name="rate" tag="mtDNA_cytbp3RY.rate">
				<discretizedBranchRates idref="mtDNA_cytbp3RY.branchRates"/>
			</trait>
			<trait name="rate" tag="nDNA_RAG1_RAG2.rate">
				<discretizedBranchRates idref="nDNA_RAG1_RAG2.branchRates"/>
			</trait>
			<trait name="rate" tag="mtDNA_16S_12S.rate">
				<discretizedBranchRates idref="mtDNA_16S_12S.branchRates"/>
			</trait>
			<trait name="rate" tag="mtDNA_tRNA.rate">
				<discretizedBranchRates idref="mtDNA_tRNA.branchRates"/>
			</trait>
			<posterior idref="posterior"/>
		</logTree>
	</mcmc>
	<report>
		<property name="timer">
			<mcmc idref="mcmc"/>
		</property>
	</report>
</beast>
