# Supplementary material for: Input data for inferring species distributions in Kyphosidae world-wide
Source: Data Brief. 2016 Jul 5;8:1013–7. doi: 10.1016/j.dib.2016.06.043 (PMC4969239; doi:10.1016/j.dib.2016.06.043)
Supplement: Supplementary file 2 — Supplementary material [file mmc2.zip › beast_A7_03E_fig03.xml]

<?xml version="1.0" standalone="yes"?>

<!-- Generated by BEAUTi v1.8.0                                              -->
<!--       by Alexei J. Drummond, Andrew Rambaut and Marc A. Suchard         -->
<!--       Department of Computer Science, University of Auckland and        -->
<!--       Institute of Evolutionary Biology, University of Edinburgh        -->
<!--       David Geffen School of Medicine, University of California, Los Angeles-->
<!--       http://beast.bio.ed.ac.uk/                                        -->
<beast>

	<!-- The list of taxa to be analysed (can also include dates/ages).          -->
	<!-- ntax=47                                                                 -->
	<taxa id="taxa">
		<taxon id="Atypichthys_strigatus_AMS_I44632_009_Australia_AstrTa003"/>
		<taxon id="Balistes_capriscus_NCBI"/>
		<taxon id="Chaetodipterus_faber_NCBI"/>
		<taxon id="Chaetodon_semilarvatus_NCBI"/>
		<taxon id="Chaetodon_striatus_NCBI"/>
		<taxon id="Diagramma_picta_NCBI"/>
		<taxon id="Etroplus_maculatus_NCBI"/>
		<taxon id="Forcipiger_flavissimus_NCBI"/>
		<taxon id="Girella_cyanea_AIM_MA30178_New_Zealand_GcyaTh005"/>
		<taxon id="Girella_fimbriata_AIM_MA30179_New_Zealand_GfimLa001"/>
		<taxon id="Girella_punctata_no_voucher_Japan_GmelJa001"/>
		<taxon id="Girella_nebulosa_no_voucher_Pacific_GnebEa001"/>
		<taxon id="Girella_nigricans_no_voucher_E_Pacific_GnigBa001"/>
		<taxon id="Graus_nigra_no_voucher_E_Pacific_GnigCh006"/>
		<taxon id="Girella_punctata_no_voucher_W_Pacific_GpunJa001"/>
		<taxon id="Girella_simplicidens_no_voucher_E_Pacific_GsimSa003"/>
		<taxon id="Girella_tricuspidata_AIM_MA30173_New_Zealand_GtriTu001"/>
		<taxon id="Girella_zebra_no_voucher_W_Australia_GzebRo001"/>
		<taxon id="Hyperoglyphe_antarctica_NMNZ_P037102_New_Zealand_HantMo001"/>
		<taxon id="Kyphosus_azureus_no_voucher_E_Pacific_HBa002"/>
		<taxon id="Hemitaurichthys_polylepis_NCBI"/>
		<taxon id="Heniochus_chrysostomus_NCBI"/>
		<taxon id="Kyphosus_bigibbus_AIM_MA30189_New_Zealand_KbigNZ059"/>
		<taxon id="Kyphosus_cinerascens_WAM__P33449_001_NW_Australia_KcinNi019"/>
		<taxon id="Kyphosus_cornelii_WAM_P33451_003_W_Australia_KcorAb015"/>
		<taxon id="Kyphosus_elegans_no_voucher_E_Pacific_KeleCl012"/>
		<taxon id="Kyphosus_hawaiiensis_AIM_MA30172_Pacific_KhawHa001"/>
		<taxon id="Kuhlia_mugil_NMNZ_P050009_SW_Pacific_KmugKe001"/>
		<taxon id="Kyphosus_sectatrix_ZMUC_P5195_W_Atlantic_KsecAt005"/>
		<taxon id="Kyphosus_gladius_WAM_P33456_001_Indian_Ocean_KspWCa038"/>
		<taxon id="Kyphosus_sydneyanus_NMNZ_P045651_New_Zealand_KsydAh009"/>
		<taxon id="Kyphosus_vaigiensis_WAM__P33449_002_NW_Australia_KvaiNi043"/>
		<taxon id="Medialuna_california_no_voucher_E_Pacific_McalPo005"/>
		<taxon id="Microcanthus_strigatus_AMS__I41866_017_E_Australia_MstrTw001"/>
		<taxon id="Nannoperca_obscura_NCBI"/>
		<taxon id="Neoscorpis_litophilus_no_voucher_W_Indian_Ocean_NlitPo001"/>
		<taxon id="Oplegnathus_punctatus_NCBI"/>
		<taxon id="Oplegnathus_woodwardi_NMNZ__P042395_New_Zealand_OwooNZ001"/>
		<taxon id="Platax_orbicularis_NCBI"/>
		<taxon id="Rhynchopelates_oxyrhynchus_NCBI"/>
		<taxon id="Scatophagus_argus_NCBI"/>
		<taxon id="Scomber_scombrus_NCBI"/>
		<taxon id="Selenotoca_multifasciata_NCBI"/>
		<taxon id="Scorpis_lineolatus_AIM__MA30185_New_Zealand_SlinWh003"/>
		<taxon id="Kyphosus_ocyurus_no_voucher_E_Pacific_SocyCl003"/>
		<taxon id="Scorpis_violaceus_AIM__MA30188_New_Zealand_SvioWh001"/>
		<taxon id="Zanclus_cornutus_NCBI"/>
	</taxa>
	<taxa id="Acanthuridae">
		<taxon idref="Chaetodipterus_faber_NCBI"/>
		<taxon idref="Platax_orbicularis_NCBI"/>
		<taxon idref="Zanclus_cornutus_NCBI"/>
	</taxa>
	<taxa id="Chaet_Scato">
		<taxon idref="Chaetodon_semilarvatus_NCBI"/>
		<taxon idref="Chaetodon_striatus_NCBI"/>
		<taxon idref="Forcipiger_flavissimus_NCBI"/>
		<taxon idref="Hemitaurichthys_polylepis_NCBI"/>
		<taxon idref="Heniochus_chrysostomus_NCBI"/>
		<taxon idref="Scatophagus_argus_NCBI"/>
		<taxon idref="Selenotoca_multifasciata_NCBI"/>
	</taxa>
	<taxa id="Chaetodontidae">
		<taxon idref="Chaetodon_semilarvatus_NCBI"/>
		<taxon idref="Chaetodon_striatus_NCBI"/>
		<taxon idref="Forcipiger_flavissimus_NCBI"/>
		<taxon idref="Hemitaurichthys_polylepis_NCBI"/>
		<taxon idref="Heniochus_chrysostomus_NCBI"/>
	</taxa>
	<taxa id="Girella">
		<taxon idref="Girella_cyanea_AIM_MA30178_New_Zealand_GcyaTh005"/>
		<taxon idref="Girella_fimbriata_AIM_MA30179_New_Zealand_GfimLa001"/>
		<taxon idref="Girella_nebulosa_no_voucher_Pacific_GnebEa001"/>
		<taxon idref="Girella_nigricans_no_voucher_E_Pacific_GnigBa001"/>
		<taxon idref="Girella_punctata_no_voucher_Japan_GmelJa001"/>
		<taxon idref="Girella_punctata_no_voucher_W_Pacific_GpunJa001"/>
		<taxon idref="Girella_simplicidens_no_voucher_E_Pacific_GsimSa003"/>
		<taxon idref="Girella_tricuspidata_AIM_MA30173_New_Zealand_GtriTu001"/>
		<taxon idref="Girella_zebra_no_voucher_W_Australia_GzebRo001"/>
	</taxa>
	<taxa id="Girellidae">
		<taxon idref="Girella_cyanea_AIM_MA30178_New_Zealand_GcyaTh005"/>
		<taxon idref="Girella_fimbriata_AIM_MA30179_New_Zealand_GfimLa001"/>
		<taxon idref="Girella_nebulosa_no_voucher_Pacific_GnebEa001"/>
		<taxon idref="Girella_nigricans_no_voucher_E_Pacific_GnigBa001"/>
		<taxon idref="Girella_punctata_no_voucher_Japan_GmelJa001"/>
		<taxon idref="Girella_punctata_no_voucher_W_Pacific_GpunJa001"/>
		<taxon idref="Girella_simplicidens_no_voucher_E_Pacific_GsimSa003"/>
		<taxon idref="Girella_tricuspidata_AIM_MA30173_New_Zealand_GtriTu001"/>
		<taxon idref="Girella_zebra_no_voucher_W_Australia_GzebRo001"/>
		<taxon idref="Graus_nigra_no_voucher_E_Pacific_GnigCh006"/>
	</taxa>
	<taxa id="Gnig_Gsim">
		<taxon idref="Girella_nigricans_no_voucher_E_Pacific_GnigBa001"/>
		<taxon idref="Girella_simplicidens_no_voucher_E_Pacific_GsimSa003"/>
	</taxa>
	<taxa id="Kyphosidae">
		<taxon idref="Kyphosus_azureus_no_voucher_E_Pacific_HBa002"/>
		<taxon idref="Kyphosus_bigibbus_AIM_MA30189_New_Zealand_KbigNZ059"/>
		<taxon idref="Kyphosus_cinerascens_WAM__P33449_001_NW_Australia_KcinNi019"/>
		<taxon idref="Kyphosus_cornelii_WAM_P33451_003_W_Australia_KcorAb015"/>
		<taxon idref="Kyphosus_elegans_no_voucher_E_Pacific_KeleCl012"/>
		<taxon idref="Kyphosus_gladius_WAM_P33456_001_Indian_Ocean_KspWCa038"/>
		<taxon idref="Kyphosus_hawaiiensis_AIM_MA30172_Pacific_KhawHa001"/>
		<taxon idref="Kyphosus_ocyurus_no_voucher_E_Pacific_SocyCl003"/>
		<taxon idref="Kyphosus_sectatrix_ZMUC_P5195_W_Atlantic_KsecAt005"/>
		<taxon idref="Kyphosus_sydneyanus_NMNZ_P045651_New_Zealand_KsydAh009"/>
		<taxon idref="Kyphosus_vaigiensis_WAM__P33449_002_NW_Australia_KvaiNi043"/>
		<taxon idref="Neoscorpis_litophilus_no_voucher_W_Indian_Ocean_NlitPo001"/>
	</taxa>
	<taxa id="Microcanthidae">
		<taxon idref="Atypichthys_strigatus_AMS_I44632_009_Australia_AstrTa003"/>
		<taxon idref="Microcanthus_strigatus_AMS__I41866_017_E_Australia_MstrTw001"/>
	</taxa>
	<taxa id="Oplegnathidae">
		<taxon idref="Oplegnathus_punctatus_NCBI"/>
		<taxon idref="Oplegnathus_woodwardi_NMNZ__P042395_New_Zealand_OwooNZ001"/>
	</taxa>
	<taxa id="Scatophagidae">
		<taxon idref="Scatophagus_argus_NCBI"/>
		<taxon idref="Selenotoca_multifasciata_NCBI"/>
	</taxa>
	<taxa id="Scorpidae">
		<taxon idref="Medialuna_california_no_voucher_E_Pacific_McalPo005"/>
		<taxon idref="Scorpis_lineolatus_AIM__MA30185_New_Zealand_SlinWh003"/>
		<taxon idref="Scorpis_violaceus_AIM__MA30188_New_Zealand_SvioWh001"/>
	</taxa>
	<taxa id="root">
		<taxon idref="Atypichthys_strigatus_AMS_I44632_009_Australia_AstrTa003"/>
		<taxon idref="Balistes_capriscus_NCBI"/>
		<taxon idref="Chaetodipterus_faber_NCBI"/>
		<taxon idref="Chaetodon_semilarvatus_NCBI"/>
		<taxon idref="Chaetodon_striatus_NCBI"/>
		<taxon idref="Diagramma_picta_NCBI"/>
		<taxon idref="Etroplus_maculatus_NCBI"/>
		<taxon idref="Forcipiger_flavissimus_NCBI"/>
		<taxon idref="Girella_cyanea_AIM_MA30178_New_Zealand_GcyaTh005"/>
		<taxon idref="Girella_fimbriata_AIM_MA30179_New_Zealand_GfimLa001"/>
		<taxon idref="Girella_nebulosa_no_voucher_Pacific_GnebEa001"/>
		<taxon idref="Girella_nigricans_no_voucher_E_Pacific_GnigBa001"/>
		<taxon idref="Girella_punctata_no_voucher_Japan_GmelJa001"/>
		<taxon idref="Girella_punctata_no_voucher_W_Pacific_GpunJa001"/>
		<taxon idref="Girella_simplicidens_no_voucher_E_Pacific_GsimSa003"/>
		<taxon idref="Girella_tricuspidata_AIM_MA30173_New_Zealand_GtriTu001"/>
		<taxon idref="Girella_zebra_no_voucher_W_Australia_GzebRo001"/>
		<taxon idref="Graus_nigra_no_voucher_E_Pacific_GnigCh006"/>
		<taxon idref="Hemitaurichthys_polylepis_NCBI"/>
		<taxon idref="Heniochus_chrysostomus_NCBI"/>
		<taxon idref="Hyperoglyphe_antarctica_NMNZ_P037102_New_Zealand_HantMo001"/>
		<taxon idref="Kuhlia_mugil_NMNZ_P050009_SW_Pacific_KmugKe001"/>
		<taxon idref="Kyphosus_azureus_no_voucher_E_Pacific_HBa002"/>
		<taxon idref="Kyphosus_bigibbus_AIM_MA30189_New_Zealand_KbigNZ059"/>
		<taxon idref="Kyphosus_cinerascens_WAM__P33449_001_NW_Australia_KcinNi019"/>
		<taxon idref="Kyphosus_cornelii_WAM_P33451_003_W_Australia_KcorAb015"/>
		<taxon idref="Kyphosus_elegans_no_voucher_E_Pacific_KeleCl012"/>
		<taxon idref="Kyphosus_gladius_WAM_P33456_001_Indian_Ocean_KspWCa038"/>
		<taxon idref="Kyphosus_hawaiiensis_AIM_MA30172_Pacific_KhawHa001"/>
		<taxon idref="Kyphosus_ocyurus_no_voucher_E_Pacific_SocyCl003"/>
		<taxon idref="Kyphosus_sectatrix_ZMUC_P5195_W_Atlantic_KsecAt005"/>
		<taxon idref="Kyphosus_sydneyanus_NMNZ_P045651_New_Zealand_KsydAh009"/>
		<taxon idref="Kyphosus_vaigiensis_WAM__P33449_002_NW_Australia_KvaiNi043"/>
		<taxon idref="Medialuna_california_no_voucher_E_Pacific_McalPo005"/>
		<taxon idref="Microcanthus_strigatus_AMS__I41866_017_E_Australia_MstrTw001"/>
		<taxon idref="Nannoperca_obscura_NCBI"/>
		<taxon idref="Neoscorpis_litophilus_no_voucher_W_Indian_Ocean_NlitPo001"/>
		<taxon idref="Oplegnathus_punctatus_NCBI"/>
		<taxon idref="Oplegnathus_woodwardi_NMNZ__P042395_New_Zealand_OwooNZ001"/>
		<taxon idref="Platax_orbicularis_NCBI"/>
		<taxon idref="Rhynchopelates_oxyrhynchus_NCBI"/>
		<taxon idref="Scatophagus_argus_NCBI"/>
		<taxon idref="Scomber_scombrus_NCBI"/>
		<taxon idref="Scorpis_lineolatus_AIM__MA30185_New_Zealand_SlinWh003"/>
		<taxon idref="Scorpis_violaceus_AIM__MA30188_New_Zealand_SvioWh001"/>
		<taxon idref="Selenotoca_multifasciata_NCBI"/>
		<taxon idref="Zanclus_cornutus_NCBI"/>
	</taxa>

	<!-- The sequence alignment (each sequence refers to a taxon above).         -->
	<!-- ntax=47 nchar=479                                                       -->

	<!-- Null sequences generated in order to sample from the prior only.        -->
	<alignment id="alignment1" dataType="nucleotide">
		<sequence>
			<taxon idref="Atypichthys_strigatus_AMS_I44632_009_Australia_AstrTa003"/>
			???
		</sequence>
		<sequence>
			<taxon idref="Balistes_capriscus_NCBI"/>
			???
		</sequence>
		<sequence>
			<taxon idref="Chaetodipterus_faber_NCBI"/>
			???
		</sequence>
		<sequence>
			<taxon idref="Chaetodon_semilarvatus_NCBI"/>
			???
		</sequence>
		<sequence>
			<taxon idref="Chaetodon_striatus_NCBI"/>
			???
		</sequence>
		<sequence>
			<taxon idref="Diagramma_picta_NCBI"/>
			???
		</sequence>
		<sequence>
			<taxon idref="Etroplus_maculatus_NCBI"/>
			???
		</sequence>
		<sequence>
			<taxon idref="Forcipiger_flavissimus_NCBI"/>
			???
		</sequence>
		<sequence>
			<taxon idref="Girella_cyanea_AIM_MA30178_New_Zealand_GcyaTh005"/>
			???
		</sequence>
		<sequence>
			<taxon idref="Girella_fimbriata_AIM_MA30179_New_Zealand_GfimLa001"/>
			???
		</sequence>
		<sequence>
			<taxon idref="Girella_punctata_no_voucher_Japan_GmelJa001"/>
			???
		</sequence>
		<sequence>
			<taxon idref="Girella_nebulosa_no_voucher_Pacific_GnebEa001"/>
			???
		</sequence>
		<sequence>
			<taxon idref="Girella_nigricans_no_voucher_E_Pacific_GnigBa001"/>
			???
		</sequence>
		<sequence>
			<taxon idref="Graus_nigra_no_voucher_E_Pacific_GnigCh006"/>
			???
		</sequence>
		<sequence>
			<taxon idref="Girella_punctata_no_voucher_W_Pacific_GpunJa001"/>
			???
		</sequence>
		<sequence>
			<taxon idref="Girella_simplicidens_no_voucher_E_Pacific_GsimSa003"/>
			???
		</sequence>
		<sequence>
			<taxon idref="Girella_tricuspidata_AIM_MA30173_New_Zealand_GtriTu001"/>
			???
		</sequence>
		<sequence>
			<taxon idref="Girella_zebra_no_voucher_W_Australia_GzebRo001"/>
			???
		</sequence>
		<sequence>
			<taxon idref="Hyperoglyphe_antarctica_NMNZ_P037102_New_Zealand_HantMo001"/>
			???
		</sequence>
		<sequence>
			<taxon idref="Kyphosus_azureus_no_voucher_E_Pacific_HBa002"/>
			???
		</sequence>
		<sequence>
			<taxon idref="Hemitaurichthys_polylepis_NCBI"/>
			???
		</sequence>
		<sequence>
			<taxon idref="Heniochus_chrysostomus_NCBI"/>
			???
		</sequence>
		<sequence>
			<taxon idref="Kyphosus_bigibbus_AIM_MA30189_New_Zealand_KbigNZ059"/>
			???
		</sequence>
		<sequence>
			<taxon idref="Kyphosus_cinerascens_WAM__P33449_001_NW_Australia_KcinNi019"/>
			???
		</sequence>
		<sequence>
			<taxon idref="Kyphosus_cornelii_WAM_P33451_003_W_Australia_KcorAb015"/>
			???
		</sequence>
		<sequence>
			<taxon idref="Kyphosus_elegans_no_voucher_E_Pacific_KeleCl012"/>
			???
		</sequence>
		<sequence>
			<taxon idref="Kyphosus_hawaiiensis_AIM_MA30172_Pacific_KhawHa001"/>
			???
		</sequence>
		<sequence>
			<taxon idref="Kuhlia_mugil_NMNZ_P050009_SW_Pacific_KmugKe001"/>
			???
		</sequence>
		<sequence>
			<taxon idref="Kyphosus_sectatrix_ZMUC_P5195_W_Atlantic_KsecAt005"/>
			???
		</sequence>
		<sequence>
			<taxon idref="Kyphosus_gladius_WAM_P33456_001_Indian_Ocean_KspWCa038"/>
			???
		</sequence>
		<sequence>
			<taxon idref="Kyphosus_sydneyanus_NMNZ_P045651_New_Zealand_KsydAh009"/>
			???
		</sequence>
		<sequence>
			<taxon idref="Kyphosus_vaigiensis_WAM__P33449_002_NW_Australia_KvaiNi043"/>
			???
		</sequence>
		<sequence>
			<taxon idref="Medialuna_california_no_voucher_E_Pacific_McalPo005"/>
			???
		</sequence>
		<sequence>
			<taxon idref="Microcanthus_strigatus_AMS__I41866_017_E_Australia_MstrTw001"/>
			???
		</sequence>
		<sequence>
			<taxon idref="Nannoperca_obscura_NCBI"/>
			???
		</sequence>
		<sequence>
			<taxon idref="Neoscorpis_litophilus_no_voucher_W_Indian_Ocean_NlitPo001"/>
			???
		</sequence>
		<sequence>
			<taxon idref="Oplegnathus_punctatus_NCBI"/>
			???
		</sequence>
		<sequence>
			<taxon idref="Oplegnathus_woodwardi_NMNZ__P042395_New_Zealand_OwooNZ001"/>
			???
		</sequence>
		<sequence>
			<taxon idref="Platax_orbicularis_NCBI"/>
			???
		</sequence>
		<sequence>
			<taxon idref="Rhynchopelates_oxyrhynchus_NCBI"/>
			???
		</sequence>
		<sequence>
			<taxon idref="Scatophagus_argus_NCBI"/>
			???
		</sequence>
		<sequence>
			<taxon idref="Scomber_scombrus_NCBI"/>
			???
		</sequence>
		<sequence>
			<taxon idref="Selenotoca_multifasciata_NCBI"/>
			???
		</sequence>
		<sequence>
			<taxon idref="Scorpis_lineolatus_AIM__MA30185_New_Zealand_SlinWh003"/>
			???
		</sequence>
		<sequence>
			<taxon idref="Kyphosus_ocyurus_no_voucher_E_Pacific_SocyCl003"/>
			???
		</sequence>
		<sequence>
			<taxon idref="Scorpis_violaceus_AIM__MA30188_New_Zealand_SvioWh001"/>
			???
		</sequence>
		<sequence>
			<taxon idref="Zanclus_cornutus_NCBI"/>
			???
		</sequence>
	</alignment>

	<!-- The sequence alignment (each sequence refers to a taxon above).         -->
	<!-- ntax=47 nchar=146                                                       -->

	<!-- Null sequences generated in order to sample from the prior only.        -->
	<alignment id="alignment2" dataType="nucleotide">
		<sequence>
			<taxon idref="Atypichthys_strigatus_AMS_I44632_009_Australia_AstrTa003"/>
			???
		</sequence>
		<sequence>
			<taxon idref="Balistes_capriscus_NCBI"/>
			???
		</sequence>
		<sequence>
			<taxon idref="Chaetodipterus_faber_NCBI"/>
			???
		</sequence>
		<sequence>
			<taxon idref="Chaetodon_semilarvatus_NCBI"/>
			???
		</sequence>
		<sequence>
			<taxon idref="Chaetodon_striatus_NCBI"/>
			???
		</sequence>
		<sequence>
			<taxon idref="Diagramma_picta_NCBI"/>
			???
		</sequence>
		<sequence>
			<taxon idref="Etroplus_maculatus_NCBI"/>
			???
		</sequence>
		<sequence>
			<taxon idref="Forcipiger_flavissimus_NCBI"/>
			???
		</sequence>
		<sequence>
			<taxon idref="Girella_cyanea_AIM_MA30178_New_Zealand_GcyaTh005"/>
			???
		</sequence>
		<sequence>
			<taxon idref="Girella_fimbriata_AIM_MA30179_New_Zealand_GfimLa001"/>
			???
		</sequence>
		<sequence>
			<taxon idref="Girella_punctata_no_voucher_Japan_GmelJa001"/>
			???
		</sequence>
		<sequence>
			<taxon idref="Girella_nebulosa_no_voucher_Pacific_GnebEa001"/>
			???
		</sequence>
		<sequence>
			<taxon idref="Girella_nigricans_no_voucher_E_Pacific_GnigBa001"/>
			???
		</sequence>
		<sequence>
			<taxon idref="Graus_nigra_no_voucher_E_Pacific_GnigCh006"/>
			???
		</sequence>
		<sequence>
			<taxon idref="Girella_punctata_no_voucher_W_Pacific_GpunJa001"/>
			???
		</sequence>
		<sequence>
			<taxon idref="Girella_simplicidens_no_voucher_E_Pacific_GsimSa003"/>
			???
		</sequence>
		<sequence>
			<taxon idref="Girella_tricuspidata_AIM_MA30173_New_Zealand_GtriTu001"/>
			???
		</sequence>
		<sequence>
			<taxon idref="Girella_zebra_no_voucher_W_Australia_GzebRo001"/>
			???
		</sequence>
		<sequence>
			<taxon idref="Hyperoglyphe_antarctica_NMNZ_P037102_New_Zealand_HantMo001"/>
			???
		</sequence>
		<sequence>
			<taxon idref="Kyphosus_azureus_no_voucher_E_Pacific_HBa002"/>
			???
		</sequence>
		<sequence>
			<taxon idref="Hemitaurichthys_polylepis_NCBI"/>
			???
		</sequence>
		<sequence>
			<taxon idref="Heniochus_chrysostomus_NCBI"/>
			???
		</sequence>
		<sequence>
			<taxon idref="Kyphosus_bigibbus_AIM_MA30189_New_Zealand_KbigNZ059"/>
			???
		</sequence>
		<sequence>
			<taxon idref="Kyphosus_cinerascens_WAM__P33449_001_NW_Australia_KcinNi019"/>
			???
		</sequence>
		<sequence>
			<taxon idref="Kyphosus_cornelii_WAM_P33451_003_W_Australia_KcorAb015"/>
			???
		</sequence>
		<sequence>
			<taxon idref="Kyphosus_elegans_no_voucher_E_Pacific_KeleCl012"/>
			???
		</sequence>
		<sequence>
			<taxon idref="Kyphosus_hawaiiensis_AIM_MA30172_Pacific_KhawHa001"/>
			???
		</sequence>
		<sequence>
			<taxon idref="Kuhlia_mugil_NMNZ_P050009_SW_Pacific_KmugKe001"/>
			???
		</sequence>
		<sequence>
			<taxon idref="Kyphosus_sectatrix_ZMUC_P5195_W_Atlantic_KsecAt005"/>
			???
		</sequence>
		<sequence>
			<taxon idref="Kyphosus_gladius_WAM_P33456_001_Indian_Ocean_KspWCa038"/>
			???
		</sequence>
		<sequence>
			<taxon idref="Kyphosus_sydneyanus_NMNZ_P045651_New_Zealand_KsydAh009"/>
			???
		</sequence>
		<sequence>
			<taxon idref="Kyphosus_vaigiensis_WAM__P33449_002_NW_Australia_KvaiNi043"/>
			???
		</sequence>
		<sequence>
			<taxon idref="Medialuna_california_no_voucher_E_Pacific_McalPo005"/>
			???
		</sequence>
		<sequence>
			<taxon idref="Microcanthus_strigatus_AMS__I41866_017_E_Australia_MstrTw001"/>
			???
		</sequence>
		<sequence>
			<taxon idref="Nannoperca_obscura_NCBI"/>
			???
		</sequence>
		<sequence>
			<taxon idref="Neoscorpis_litophilus_no_voucher_W_Indian_Ocean_NlitPo001"/>
			???
		</sequence>
		<sequence>
			<taxon idref="Oplegnathus_punctatus_NCBI"/>
			???
		</sequence>
		<sequence>
			<taxon idref="Oplegnathus_woodwardi_NMNZ__P042395_New_Zealand_OwooNZ001"/>
			???
		</sequence>
		<sequence>
			<taxon idref="Platax_orbicularis_NCBI"/>
			???
		</sequence>
		<sequence>
			<taxon idref="Rhynchopelates_oxyrhynchus_NCBI"/>
			???
		</sequence>
		<sequence>
			<taxon idref="Scatophagus_argus_NCBI"/>
			???
		</sequence>
		<sequence>
			<taxon idref="Scomber_scombrus_NCBI"/>
			???
		</sequence>
		<sequence>
			<taxon idref="Selenotoca_multifasciata_NCBI"/>
			???
		</sequence>
		<sequence>
			<taxon idref="Scorpis_lineolatus_AIM__MA30185_New_Zealand_SlinWh003"/>
			???
		</sequence>
		<sequence>
			<taxon idref="Kyphosus_ocyurus_no_voucher_E_Pacific_SocyCl003"/>
			???
		</sequence>
		<sequence>
			<taxon idref="Scorpis_violaceus_AIM__MA30188_New_Zealand_SvioWh001"/>
			???
		</sequence>
		<sequence>
			<taxon idref="Zanclus_cornutus_NCBI"/>
			???
		</sequence>
	</alignment>

	<!-- The sequence alignment (each sequence refers to a taxon above).         -->
	<!-- ntax=47 nchar=146                                                       -->

	<!-- Null sequences generated in order to sample from the prior only.        -->
	<alignment id="alignment3" dataType="nucleotide">
		<sequence>
			<taxon idref="Atypichthys_strigatus_AMS_I44632_009_Australia_AstrTa003"/>
			???
		</sequence>
		<sequence>
			<taxon idref="Balistes_capriscus_NCBI"/>
			???
		</sequence>
		<sequence>
			<taxon idref="Chaetodipterus_faber_NCBI"/>
			???
		</sequence>
		<sequence>
			<taxon idref="Chaetodon_semilarvatus_NCBI"/>
			???
		</sequence>
		<sequence>
			<taxon idref="Chaetodon_striatus_NCBI"/>
			???
		</sequence>
		<sequence>
			<taxon idref="Diagramma_picta_NCBI"/>
			???
		</sequence>
		<sequence>
			<taxon idref="Etroplus_maculatus_NCBI"/>
			???
		</sequence>
		<sequence>
			<taxon idref="Forcipiger_flavissimus_NCBI"/>
			???
		</sequence>
		<sequence>
			<taxon idref="Girella_cyanea_AIM_MA30178_New_Zealand_GcyaTh005"/>
			???
		</sequence>
		<sequence>
			<taxon idref="Girella_fimbriata_AIM_MA30179_New_Zealand_GfimLa001"/>
			???
		</sequence>
		<sequence>
			<taxon idref="Girella_punctata_no_voucher_Japan_GmelJa001"/>
			???
		</sequence>
		<sequence>
			<taxon idref="Girella_nebulosa_no_voucher_Pacific_GnebEa001"/>
			???
		</sequence>
		<sequence>
			<taxon idref="Girella_nigricans_no_voucher_E_Pacific_GnigBa001"/>
			???
		</sequence>
		<sequence>
			<taxon idref="Graus_nigra_no_voucher_E_Pacific_GnigCh006"/>
			???
		</sequence>
		<sequence>
			<taxon idref="Girella_punctata_no_voucher_W_Pacific_GpunJa001"/>
			???
		</sequence>
		<sequence>
			<taxon idref="Girella_simplicidens_no_voucher_E_Pacific_GsimSa003"/>
			???
		</sequence>
		<sequence>
			<taxon idref="Girella_tricuspidata_AIM_MA30173_New_Zealand_GtriTu001"/>
			???
		</sequence>
		<sequence>
			<taxon idref="Girella_zebra_no_voucher_W_Australia_GzebRo001"/>
			???
		</sequence>
		<sequence>
			<taxon idref="Hyperoglyphe_antarctica_NMNZ_P037102_New_Zealand_HantMo001"/>
			???
		</sequence>
		<sequence>
			<taxon idref="Kyphosus_azureus_no_voucher_E_Pacific_HBa002"/>
			???
		</sequence>
		<sequence>
			<taxon idref="Hemitaurichthys_polylepis_NCBI"/>
			???
		</sequence>
		<sequence>
			<taxon idref="Heniochus_chrysostomus_NCBI"/>
			???
		</sequence>
		<sequence>
			<taxon idref="Kyphosus_bigibbus_AIM_MA30189_New_Zealand_KbigNZ059"/>
			???
		</sequence>
		<sequence>
			<taxon idref="Kyphosus_cinerascens_WAM__P33449_001_NW_Australia_KcinNi019"/>
			???
		</sequence>
		<sequence>
			<taxon idref="Kyphosus_cornelii_WAM_P33451_003_W_Australia_KcorAb015"/>
			???
		</sequence>
		<sequence>
			<taxon idref="Kyphosus_elegans_no_voucher_E_Pacific_KeleCl012"/>
			???
		</sequence>
		<sequence>
			<taxon idref="Kyphosus_hawaiiensis_AIM_MA30172_Pacific_KhawHa001"/>
			???
		</sequence>
		<sequence>
			<taxon idref="Kuhlia_mugil_NMNZ_P050009_SW_Pacific_KmugKe001"/>
			???
		</sequence>
		<sequence>
			<taxon idref="Kyphosus_sectatrix_ZMUC_P5195_W_Atlantic_KsecAt005"/>
			???
		</sequence>
		<sequence>
			<taxon idref="Kyphosus_gladius_WAM_P33456_001_Indian_Ocean_KspWCa038"/>
			???
		</sequence>
		<sequence>
			<taxon idref="Kyphosus_sydneyanus_NMNZ_P045651_New_Zealand_KsydAh009"/>
			???
		</sequence>
		<sequence>
			<taxon idref="Kyphosus_vaigiensis_WAM__P33449_002_NW_Australia_KvaiNi043"/>
			???
		</sequence>
		<sequence>
			<taxon idref="Medialuna_california_no_voucher_E_Pacific_McalPo005"/>
			???
		</sequence>
		<sequence>
			<taxon idref="Microcanthus_strigatus_AMS__I41866_017_E_Australia_MstrTw001"/>
			???
		</sequence>
		<sequence>
			<taxon idref="Nannoperca_obscura_NCBI"/>
			???
		</sequence>
		<sequence>
			<taxon idref="Neoscorpis_litophilus_no_voucher_W_Indian_Ocean_NlitPo001"/>
			???
		</sequence>
		<sequence>
			<taxon idref="Oplegnathus_punctatus_NCBI"/>
			???
		</sequence>
		<sequence>
			<taxon idref="Oplegnathus_woodwardi_NMNZ__P042395_New_Zealand_OwooNZ001"/>
			???
		</sequence>
		<sequence>
			<taxon idref="Platax_orbicularis_NCBI"/>
			???
		</sequence>
		<sequence>
			<taxon idref="Rhynchopelates_oxyrhynchus_NCBI"/>
			???
		</sequence>
		<sequence>
			<taxon idref="Scatophagus_argus_NCBI"/>
			???
		</sequence>
		<sequence>
			<taxon idref="Scomber_scombrus_NCBI"/>
			???
		</sequence>
		<sequence>
			<taxon idref="Selenotoca_multifasciata_NCBI"/>
			???
		</sequence>
		<sequence>
			<taxon idref="Scorpis_lineolatus_AIM__MA30185_New_Zealand_SlinWh003"/>
			???
		</sequence>
		<sequence>
			<taxon idref="Kyphosus_ocyurus_no_voucher_E_Pacific_SocyCl003"/>
			???
		</sequence>
		<sequence>
			<taxon idref="Scorpis_violaceus_AIM__MA30188_New_Zealand_SvioWh001"/>
			???
		</sequence>
		<sequence>
			<taxon idref="Zanclus_cornutus_NCBI"/>
			???
		</sequence>
	</alignment>

	<!-- The sequence alignment (each sequence refers to a taxon above).         -->
	<!-- ntax=47 nchar=145                                                       -->

	<!-- Null sequences generated in order to sample from the prior only.        -->
	<alignment id="alignment4" dataType="nucleotide">
		<sequence>
			<taxon idref="Atypichthys_strigatus_AMS_I44632_009_Australia_AstrTa003"/>
			???
		</sequence>
		<sequence>
			<taxon idref="Balistes_capriscus_NCBI"/>
			???
		</sequence>
		<sequence>
			<taxon idref="Chaetodipterus_faber_NCBI"/>
			???
		</sequence>
		<sequence>
			<taxon idref="Chaetodon_semilarvatus_NCBI"/>
			???
		</sequence>
		<sequence>
			<taxon idref="Chaetodon_striatus_NCBI"/>
			???
		</sequence>
		<sequence>
			<taxon idref="Diagramma_picta_NCBI"/>
			???
		</sequence>
		<sequence>
			<taxon idref="Etroplus_maculatus_NCBI"/>
			???
		</sequence>
		<sequence>
			<taxon idref="Forcipiger_flavissimus_NCBI"/>
			???
		</sequence>
		<sequence>
			<taxon idref="Girella_cyanea_AIM_MA30178_New_Zealand_GcyaTh005"/>
			???
		</sequence>
		<sequence>
			<taxon idref="Girella_fimbriata_AIM_MA30179_New_Zealand_GfimLa001"/>
			???
		</sequence>
		<sequence>
			<taxon idref="Girella_punctata_no_voucher_Japan_GmelJa001"/>
			???
		</sequence>
		<sequence>
			<taxon idref="Girella_nebulosa_no_voucher_Pacific_GnebEa001"/>
			???
		</sequence>
		<sequence>
			<taxon idref="Girella_nigricans_no_voucher_E_Pacific_GnigBa001"/>
			???
		</sequence>
		<sequence>
			<taxon idref="Graus_nigra_no_voucher_E_Pacific_GnigCh006"/>
			???
		</sequence>
		<sequence>
			<taxon idref="Girella_punctata_no_voucher_W_Pacific_GpunJa001"/>
			???
		</sequence>
		<sequence>
			<taxon idref="Girella_simplicidens_no_voucher_E_Pacific_GsimSa003"/>
			???
		</sequence>
		<sequence>
			<taxon idref="Girella_tricuspidata_AIM_MA30173_New_Zealand_GtriTu001"/>
			???
		</sequence>
		<sequence>
			<taxon idref="Girella_zebra_no_voucher_W_Australia_GzebRo001"/>
			???
		</sequence>
		<sequence>
			<taxon idref="Hyperoglyphe_antarctica_NMNZ_P037102_New_Zealand_HantMo001"/>
			???
		</sequence>
		<sequence>
			<taxon idref="Kyphosus_azureus_no_voucher_E_Pacific_HBa002"/>
			???
		</sequence>
		<sequence>
			<taxon idref="Hemitaurichthys_polylepis_NCBI"/>
			???
		</sequence>
		<sequence>
			<taxon idref="Heniochus_chrysostomus_NCBI"/>
			???
		</sequence>
		<sequence>
			<taxon idref="Kyphosus_bigibbus_AIM_MA30189_New_Zealand_KbigNZ059"/>
			???
		</sequence>
		<sequence>
			<taxon idref="Kyphosus_cinerascens_WAM__P33449_001_NW_Australia_KcinNi019"/>
			???
		</sequence>
		<sequence>
			<taxon idref="Kyphosus_cornelii_WAM_P33451_003_W_Australia_KcorAb015"/>
			???
		</sequence>
		<sequence>
			<taxon idref="Kyphosus_elegans_no_voucher_E_Pacific_KeleCl012"/>
			???
		</sequence>
		<sequence>
			<taxon idref="Kyphosus_hawaiiensis_AIM_MA30172_Pacific_KhawHa001"/>
			???
		</sequence>
		<sequence>
			<taxon idref="Kuhlia_mugil_NMNZ_P050009_SW_Pacific_KmugKe001"/>
			???
		</sequence>
		<sequence>
			<taxon idref="Kyphosus_sectatrix_ZMUC_P5195_W_Atlantic_KsecAt005"/>
			???
		</sequence>
		<sequence>
			<taxon idref="Kyphosus_gladius_WAM_P33456_001_Indian_Ocean_KspWCa038"/>
			???
		</sequence>
		<sequence>
			<taxon idref="Kyphosus_sydneyanus_NMNZ_P045651_New_Zealand_KsydAh009"/>
			???
		</sequence>
		<sequence>
			<taxon idref="Kyphosus_vaigiensis_WAM__P33449_002_NW_Australia_KvaiNi043"/>
			???
		</sequence>
		<sequence>
			<taxon idref="Medialuna_california_no_voucher_E_Pacific_McalPo005"/>
			???
		</sequence>
		<sequence>
			<taxon idref="Microcanthus_strigatus_AMS__I41866_017_E_Australia_MstrTw001"/>
			???
		</sequence>
		<sequence>
			<taxon idref="Nannoperca_obscura_NCBI"/>
			???
		</sequence>
		<sequence>
			<taxon idref="Neoscorpis_litophilus_no_voucher_W_Indian_Ocean_NlitPo001"/>
			???
		</sequence>
		<sequence>
			<taxon idref="Oplegnathus_punctatus_NCBI"/>
			???
		</sequence>
		<sequence>
			<taxon idref="Oplegnathus_woodwardi_NMNZ__P042395_New_Zealand_OwooNZ001"/>
			???
		</sequence>
		<sequence>
			<taxon idref="Platax_orbicularis_NCBI"/>
			???
		</sequence>
		<sequence>
			<taxon idref="Rhynchopelates_oxyrhynchus_NCBI"/>
			???
		</sequence>
		<sequence>
			<taxon idref="Scatophagus_argus_NCBI"/>
			???
		</sequence>
		<sequence>
			<taxon idref="Scomber_scombrus_NCBI"/>
			???
		</sequence>
		<sequence>
			<taxon idref="Selenotoca_multifasciata_NCBI"/>
			???
		</sequence>
		<sequence>
			<taxon idref="Scorpis_lineolatus_AIM__MA30185_New_Zealand_SlinWh003"/>
			???
		</sequence>
		<sequence>
			<taxon idref="Kyphosus_ocyurus_no_voucher_E_Pacific_SocyCl003"/>
			???
		</sequence>
		<sequence>
			<taxon idref="Scorpis_violaceus_AIM__MA30188_New_Zealand_SvioWh001"/>
			???
		</sequence>
		<sequence>
			<taxon idref="Zanclus_cornutus_NCBI"/>
			???
		</sequence>
	</alignment>

	<!-- The sequence alignment (each sequence refers to a taxon above).         -->
	<!-- ntax=47 nchar=1652                                                      -->

	<!-- Null sequences generated in order to sample from the prior only.        -->
	<alignment id="alignment5" dataType="nucleotide">
		<sequence>
			<taxon idref="Atypichthys_strigatus_AMS_I44632_009_Australia_AstrTa003"/>
			???
		</sequence>
		<sequence>
			<taxon idref="Balistes_capriscus_NCBI"/>
			???
		</sequence>
		<sequence>
			<taxon idref="Chaetodipterus_faber_NCBI"/>
			???
		</sequence>
		<sequence>
			<taxon idref="Chaetodon_semilarvatus_NCBI"/>
			???
		</sequence>
		<sequence>
			<taxon idref="Chaetodon_striatus_NCBI"/>
			???
		</sequence>
		<sequence>
			<taxon idref="Diagramma_picta_NCBI"/>
			???
		</sequence>
		<sequence>
			<taxon idref="Etroplus_maculatus_NCBI"/>
			???
		</sequence>
		<sequence>
			<taxon idref="Forcipiger_flavissimus_NCBI"/>
			???
		</sequence>
		<sequence>
			<taxon idref="Girella_cyanea_AIM_MA30178_New_Zealand_GcyaTh005"/>
			???
		</sequence>
		<sequence>
			<taxon idref="Girella_fimbriata_AIM_MA30179_New_Zealand_GfimLa001"/>
			???
		</sequence>
		<sequence>
			<taxon idref="Girella_punctata_no_voucher_Japan_GmelJa001"/>
			???
		</sequence>
		<sequence>
			<taxon idref="Girella_nebulosa_no_voucher_Pacific_GnebEa001"/>
			???
		</sequence>
		<sequence>
			<taxon idref="Girella_nigricans_no_voucher_E_Pacific_GnigBa001"/>
			???
		</sequence>
		<sequence>
			<taxon idref="Graus_nigra_no_voucher_E_Pacific_GnigCh006"/>
			???
		</sequence>
		<sequence>
			<taxon idref="Girella_punctata_no_voucher_W_Pacific_GpunJa001"/>
			???
		</sequence>
		<sequence>
			<taxon idref="Girella_simplicidens_no_voucher_E_Pacific_GsimSa003"/>
			???
		</sequence>
		<sequence>
			<taxon idref="Girella_tricuspidata_AIM_MA30173_New_Zealand_GtriTu001"/>
			???
		</sequence>
		<sequence>
			<taxon idref="Girella_zebra_no_voucher_W_Australia_GzebRo001"/>
			???
		</sequence>
		<sequence>
			<taxon idref="Hyperoglyphe_antarctica_NMNZ_P037102_New_Zealand_HantMo001"/>
			???
		</sequence>
		<sequence>
			<taxon idref="Kyphosus_azureus_no_voucher_E_Pacific_HBa002"/>
			???
		</sequence>
		<sequence>
			<taxon idref="Hemitaurichthys_polylepis_NCBI"/>
			???
		</sequence>
		<sequence>
			<taxon idref="Heniochus_chrysostomus_NCBI"/>
			???
		</sequence>
		<sequence>
			<taxon idref="Kyphosus_bigibbus_AIM_MA30189_New_Zealand_KbigNZ059"/>
			???
		</sequence>
		<sequence>
			<taxon idref="Kyphosus_cinerascens_WAM__P33449_001_NW_Australia_KcinNi019"/>
			???
		</sequence>
		<sequence>
			<taxon idref="Kyphosus_cornelii_WAM_P33451_003_W_Australia_KcorAb015"/>
			???
		</sequence>
		<sequence>
			<taxon idref="Kyphosus_elegans_no_voucher_E_Pacific_KeleCl012"/>
			???
		</sequence>
		<sequence>
			<taxon idref="Kyphosus_hawaiiensis_AIM_MA30172_Pacific_KhawHa001"/>
			???
		</sequence>
		<sequence>
			<taxon idref="Kuhlia_mugil_NMNZ_P050009_SW_Pacific_KmugKe001"/>
			???
		</sequence>
		<sequence>
			<taxon idref="Kyphosus_sectatrix_ZMUC_P5195_W_Atlantic_KsecAt005"/>
			???
		</sequence>
		<sequence>
			<taxon idref="Kyphosus_gladius_WAM_P33456_001_Indian_Ocean_KspWCa038"/>
			???
		</sequence>
		<sequence>
			<taxon idref="Kyphosus_sydneyanus_NMNZ_P045651_New_Zealand_KsydAh009"/>
			???
		</sequence>
		<sequence>
			<taxon idref="Kyphosus_vaigiensis_WAM__P33449_002_NW_Australia_KvaiNi043"/>
			???
		</sequence>
		<sequence>
			<taxon idref="Medialuna_california_no_voucher_E_Pacific_McalPo005"/>
			???
		</sequence>
		<sequence>
			<taxon idref="Microcanthus_strigatus_AMS__I41866_017_E_Australia_MstrTw001"/>
			???
		</sequence>
		<sequence>
			<taxon idref="Nannoperca_obscura_NCBI"/>
			???
		</sequence>
		<sequence>
			<taxon idref="Neoscorpis_litophilus_no_voucher_W_Indian_Ocean_NlitPo001"/>
			???
		</sequence>
		<sequence>
			<taxon idref="Oplegnathus_punctatus_NCBI"/>
			???
		</sequence>
		<sequence>
			<taxon idref="Oplegnathus_woodwardi_NMNZ__P042395_New_Zealand_OwooNZ001"/>
			???
		</sequence>
		<sequence>
			<taxon idref="Platax_orbicularis_NCBI"/>
			???
		</sequence>
		<sequence>
			<taxon idref="Rhynchopelates_oxyrhynchus_NCBI"/>
			???
		</sequence>
		<sequence>
			<taxon idref="Scatophagus_argus_NCBI"/>
			???
		</sequence>
		<sequence>
			<taxon idref="Scomber_scombrus_NCBI"/>
			???
		</sequence>
		<sequence>
			<taxon idref="Selenotoca_multifasciata_NCBI"/>
			???
		</sequence>
		<sequence>
			<taxon idref="Scorpis_lineolatus_AIM__MA30185_New_Zealand_SlinWh003"/>
			???
		</sequence>
		<sequence>
			<taxon idref="Kyphosus_ocyurus_no_voucher_E_Pacific_SocyCl003"/>
			???
		</sequence>
		<sequence>
			<taxon idref="Scorpis_violaceus_AIM__MA30188_New_Zealand_SvioWh001"/>
			???
		</sequence>
		<sequence>
			<taxon idref="Zanclus_cornutus_NCBI"/>
			???
		</sequence>
	</alignment>

	<!-- The sequence alignment (each sequence refers to a taxon above).         -->
	<!-- ntax=47 nchar=2595                                                      -->

	<!-- Null sequences generated in order to sample from the prior only.        -->
	<alignment id="alignment6" dataType="nucleotide">
		<sequence>
			<taxon idref="Atypichthys_strigatus_AMS_I44632_009_Australia_AstrTa003"/>
			???
		</sequence>
		<sequence>
			<taxon idref="Balistes_capriscus_NCBI"/>
			???
		</sequence>
		<sequence>
			<taxon idref="Chaetodipterus_faber_NCBI"/>
			???
		</sequence>
		<sequence>
			<taxon idref="Chaetodon_semilarvatus_NCBI"/>
			???
		</sequence>
		<sequence>
			<taxon idref="Chaetodon_striatus_NCBI"/>
			???
		</sequence>
		<sequence>
			<taxon idref="Diagramma_picta_NCBI"/>
			???
		</sequence>
		<sequence>
			<taxon idref="Etroplus_maculatus_NCBI"/>
			???
		</sequence>
		<sequence>
			<taxon idref="Forcipiger_flavissimus_NCBI"/>
			???
		</sequence>
		<sequence>
			<taxon idref="Girella_cyanea_AIM_MA30178_New_Zealand_GcyaTh005"/>
			???
		</sequence>
		<sequence>
			<taxon idref="Girella_fimbriata_AIM_MA30179_New_Zealand_GfimLa001"/>
			???
		</sequence>
		<sequence>
			<taxon idref="Girella_punctata_no_voucher_Japan_GmelJa001"/>
			???
		</sequence>
		<sequence>
			<taxon idref="Girella_nebulosa_no_voucher_Pacific_GnebEa001"/>
			???
		</sequence>
		<sequence>
			<taxon idref="Girella_nigricans_no_voucher_E_Pacific_GnigBa001"/>
			???
		</sequence>
		<sequence>
			<taxon idref="Graus_nigra_no_voucher_E_Pacific_GnigCh006"/>
			???
		</sequence>
		<sequence>
			<taxon idref="Girella_punctata_no_voucher_W_Pacific_GpunJa001"/>
			???
		</sequence>
		<sequence>
			<taxon idref="Girella_simplicidens_no_voucher_E_Pacific_GsimSa003"/>
			???
		</sequence>
		<sequence>
			<taxon idref="Girella_tricuspidata_AIM_MA30173_New_Zealand_GtriTu001"/>
			???
		</sequence>
		<sequence>
			<taxon idref="Girella_zebra_no_voucher_W_Australia_GzebRo001"/>
			???
		</sequence>
		<sequence>
			<taxon idref="Hyperoglyphe_antarctica_NMNZ_P037102_New_Zealand_HantMo001"/>
			???
		</sequence>
		<sequence>
			<taxon idref="Kyphosus_azureus_no_voucher_E_Pacific_HBa002"/>
			???
		</sequence>
		<sequence>
			<taxon idref="Hemitaurichthys_polylepis_NCBI"/>
			???
		</sequence>
		<sequence>
			<taxon idref="Heniochus_chrysostomus_NCBI"/>
			???
		</sequence>
		<sequence>
			<taxon idref="Kyphosus_bigibbus_AIM_MA30189_New_Zealand_KbigNZ059"/>
			???
		</sequence>
		<sequence>
			<taxon idref="Kyphosus_cinerascens_WAM__P33449_001_NW_Australia_KcinNi019"/>
			???
		</sequence>
		<sequence>
			<taxon idref="Kyphosus_cornelii_WAM_P33451_003_W_Australia_KcorAb015"/>
			???
		</sequence>
		<sequence>
			<taxon idref="Kyphosus_elegans_no_voucher_E_Pacific_KeleCl012"/>
			???
		</sequence>
		<sequence>
			<taxon idref="Kyphosus_hawaiiensis_AIM_MA30172_Pacific_KhawHa001"/>
			???
		</sequence>
		<sequence>
			<taxon idref="Kuhlia_mugil_NMNZ_P050009_SW_Pacific_KmugKe001"/>
			???
		</sequence>
		<sequence>
			<taxon idref="Kyphosus_sectatrix_ZMUC_P5195_W_Atlantic_KsecAt005"/>
			???
		</sequence>
		<sequence>
			<taxon idref="Kyphosus_gladius_WAM_P33456_001_Indian_Ocean_KspWCa038"/>
			???
		</sequence>
		<sequence>
			<taxon idref="Kyphosus_sydneyanus_NMNZ_P045651_New_Zealand_KsydAh009"/>
			???
		</sequence>
		<sequence>
			<taxon idref="Kyphosus_vaigiensis_WAM__P33449_002_NW_Australia_KvaiNi043"/>
			???
		</sequence>
		<sequence>
			<taxon idref="Medialuna_california_no_voucher_E_Pacific_McalPo005"/>
			???
		</sequence>
		<sequence>
			<taxon idref="Microcanthus_strigatus_AMS__I41866_017_E_Australia_MstrTw001"/>
			???
		</sequence>
		<sequence>
			<taxon idref="Nannoperca_obscura_NCBI"/>
			???
		</sequence>
		<sequence>
			<taxon idref="Neoscorpis_litophilus_no_voucher_W_Indian_Ocean_NlitPo001"/>
			???
		</sequence>
		<sequence>
			<taxon idref="Oplegnathus_punctatus_NCBI"/>
			???
		</sequence>
		<sequence>
			<taxon idref="Oplegnathus_woodwardi_NMNZ__P042395_New_Zealand_OwooNZ001"/>
			???
		</sequence>
		<sequence>
			<taxon idref="Platax_orbicularis_NCBI"/>
			???
		</sequence>
		<sequence>
			<taxon idref="Rhynchopelates_oxyrhynchus_NCBI"/>
			???
		</sequence>
		<sequence>
			<taxon idref="Scatophagus_argus_NCBI"/>
			???
		</sequence>
		<sequence>
			<taxon idref="Scomber_scombrus_NCBI"/>
			???
		</sequence>
		<sequence>
			<taxon idref="Selenotoca_multifasciata_NCBI"/>
			???
		</sequence>
		<sequence>
			<taxon idref="Scorpis_lineolatus_AIM__MA30185_New_Zealand_SlinWh003"/>
			???
		</sequence>
		<sequence>
			<taxon idref="Kyphosus_ocyurus_no_voucher_E_Pacific_SocyCl003"/>
			???
		</sequence>
		<sequence>
			<taxon idref="Scorpis_violaceus_AIM__MA30188_New_Zealand_SvioWh001"/>
			???
		</sequence>
		<sequence>
			<taxon idref="Zanclus_cornutus_NCBI"/>
			???
		</sequence>
	</alignment>

	<!-- The sequence alignment (each sequence refers to a taxon above).         -->
	<!-- ntax=47 nchar=293                                                       -->

	<!-- Null sequences generated in order to sample from the prior only.        -->
	<alignment id="alignment7" dataType="nucleotide">
		<sequence>
			<taxon idref="Atypichthys_strigatus_AMS_I44632_009_Australia_AstrTa003"/>
			???
		</sequence>
		<sequence>
			<taxon idref="Balistes_capriscus_NCBI"/>
			???
		</sequence>
		<sequence>
			<taxon idref="Chaetodipterus_faber_NCBI"/>
			???
		</sequence>
		<sequence>
			<taxon idref="Chaetodon_semilarvatus_NCBI"/>
			???
		</sequence>
		<sequence>
			<taxon idref="Chaetodon_striatus_NCBI"/>
			???
		</sequence>
		<sequence>
			<taxon idref="Diagramma_picta_NCBI"/>
			???
		</sequence>
		<sequence>
			<taxon idref="Etroplus_maculatus_NCBI"/>
			???
		</sequence>
		<sequence>
			<taxon idref="Forcipiger_flavissimus_NCBI"/>
			???
		</sequence>
		<sequence>
			<taxon idref="Girella_cyanea_AIM_MA30178_New_Zealand_GcyaTh005"/>
			???
		</sequence>
		<sequence>
			<taxon idref="Girella_fimbriata_AIM_MA30179_New_Zealand_GfimLa001"/>
			???
		</sequence>
		<sequence>
			<taxon idref="Girella_punctata_no_voucher_Japan_GmelJa001"/>
			???
		</sequence>
		<sequence>
			<taxon idref="Girella_nebulosa_no_voucher_Pacific_GnebEa001"/>
			???
		</sequence>
		<sequence>
			<taxon idref="Girella_nigricans_no_voucher_E_Pacific_GnigBa001"/>
			???
		</sequence>
		<sequence>
			<taxon idref="Graus_nigra_no_voucher_E_Pacific_GnigCh006"/>
			???
		</sequence>
		<sequence>
			<taxon idref="Girella_punctata_no_voucher_W_Pacific_GpunJa001"/>
			???
		</sequence>
		<sequence>
			<taxon idref="Girella_simplicidens_no_voucher_E_Pacific_GsimSa003"/>
			???
		</sequence>
		<sequence>
			<taxon idref="Girella_tricuspidata_AIM_MA30173_New_Zealand_GtriTu001"/>
			???
		</sequence>
		<sequence>
			<taxon idref="Girella_zebra_no_voucher_W_Australia_GzebRo001"/>
			???
		</sequence>
		<sequence>
			<taxon idref="Hyperoglyphe_antarctica_NMNZ_P037102_New_Zealand_HantMo001"/>
			???
		</sequence>
		<sequence>
			<taxon idref="Kyphosus_azureus_no_voucher_E_Pacific_HBa002"/>
			???
		</sequence>
		<sequence>
			<taxon idref="Hemitaurichthys_polylepis_NCBI"/>
			???
		</sequence>
		<sequence>
			<taxon idref="Heniochus_chrysostomus_NCBI"/>
			???
		</sequence>
		<sequence>
			<taxon idref="Kyphosus_bigibbus_AIM_MA30189_New_Zealand_KbigNZ059"/>
			???
		</sequence>
		<sequence>
			<taxon idref="Kyphosus_cinerascens_WAM__P33449_001_NW_Australia_KcinNi019"/>
			???
		</sequence>
		<sequence>
			<taxon idref="Kyphosus_cornelii_WAM_P33451_003_W_Australia_KcorAb015"/>
			???
		</sequence>
		<sequence>
			<taxon idref="Kyphosus_elegans_no_voucher_E_Pacific_KeleCl012"/>
			???
		</sequence>
		<sequence>
			<taxon idref="Kyphosus_hawaiiensis_AIM_MA30172_Pacific_KhawHa001"/>
			???
		</sequence>
		<sequence>
			<taxon idref="Kuhlia_mugil_NMNZ_P050009_SW_Pacific_KmugKe001"/>
			???
		</sequence>
		<sequence>
			<taxon idref="Kyphosus_sectatrix_ZMUC_P5195_W_Atlantic_KsecAt005"/>
			???
		</sequence>
		<sequence>
			<taxon idref="Kyphosus_gladius_WAM_P33456_001_Indian_Ocean_KspWCa038"/>
			???
		</sequence>
		<sequence>
			<taxon idref="Kyphosus_sydneyanus_NMNZ_P045651_New_Zealand_KsydAh009"/>
			???
		</sequence>
		<sequence>
			<taxon idref="Kyphosus_vaigiensis_WAM__P33449_002_NW_Australia_KvaiNi043"/>
			???
		</sequence>
		<sequence>
			<taxon idref="Medialuna_california_no_voucher_E_Pacific_McalPo005"/>
			???
		</sequence>
		<sequence>
			<taxon idref="Microcanthus_strigatus_AMS__I41866_017_E_Australia_MstrTw001"/>
			???
		</sequence>
		<sequence>
			<taxon idref="Nannoperca_obscura_NCBI"/>
			???
		</sequence>
		<sequence>
			<taxon idref="Neoscorpis_litophilus_no_voucher_W_Indian_Ocean_NlitPo001"/>
			???
		</sequence>
		<sequence>
			<taxon idref="Oplegnathus_punctatus_NCBI"/>
			???
		</sequence>
		<sequence>
			<taxon idref="Oplegnathus_woodwardi_NMNZ__P042395_New_Zealand_OwooNZ001"/>
			???
		</sequence>
		<sequence>
			<taxon idref="Platax_orbicularis_NCBI"/>
			???
		</sequence>
		<sequence>
			<taxon idref="Rhynchopelates_oxyrhynchus_NCBI"/>
			???
		</sequence>
		<sequence>
			<taxon idref="Scatophagus_argus_NCBI"/>
			???
		</sequence>
		<sequence>
			<taxon idref="Scomber_scombrus_NCBI"/>
			???
		</sequence>
		<sequence>
			<taxon idref="Selenotoca_multifasciata_NCBI"/>
			???
		</sequence>
		<sequence>
			<taxon idref="Scorpis_lineolatus_AIM__MA30185_New_Zealand_SlinWh003"/>
			???
		</sequence>
		<sequence>
			<taxon idref="Kyphosus_ocyurus_no_voucher_E_Pacific_SocyCl003"/>
			???
		</sequence>
		<sequence>
			<taxon idref="Scorpis_violaceus_AIM__MA30188_New_Zealand_SvioWh001"/>
			???
		</sequence>
		<sequence>
			<taxon idref="Zanclus_cornutus_NCBI"/>
			???
		</sequence>
	</alignment>

	<!-- A prior on the distribution node heights defined given                  -->

	<!-- Stadler, T; On incomplete sampling under birth-death models and connections to the sampling-based coalescent;
JOURNAL OF THEORETICAL BIOLOGY (2009) 261:58-66-->
	<birthDeathModel id="birthDeath" units="substitutions">
		<birthMinusDeathRate>
			<parameter id="birthDeath.meanGrowthRate" value="280.0" lower="0.0"/>
		</birthMinusDeathRate>
		<relativeDeathRate>
			<parameter id="birthDeath.relativeDeathRate" value="0.5" lower="0.0"/>
		</relativeDeathRate>
		<sampleProbability>
			<parameter id="birthDeath.sampleProbability" value="0.01" lower="0.0" upper="1.0"/>
		</sampleProbability>
	</birthDeathModel>

	<!-- This is a simple constant population size coalescent model              -->
	<!-- that is used to generate an initial tree for the chain.                 -->
	<constantSize id="initialDemo" units="substitutions">
		<populationSize>
			<parameter id="initialDemo.popSize" value="100.0"/>
		</populationSize>
	</constantSize>

	<!-- Construct a starting tree that is compatible with specified clade heights-->
<!--	<rescaledTree id="startingTree"> -->

	<newick id="startingTree" usingDates="false" units="years" rescaleHeight="400.0">
	<!-- 		<newick usingDates="false">               -->

			(((Diagramma_picta_NCBI:0.15124700000000002,(Zanclus_cornutus_NCBI:0.122896,(Chaetodipterus_faber_NCBI:0.04504799999999998,Platax_orbicularis_NCBI:0.05279599999999998):0.085893):0.009030000000000038):0.003976999999999953,((Scatophagus_argus_NCBI:0.042456999999999995,Selenotoca_multifasciata_NCBI:0.036627999999999994):0.15988700000000003,((Chaetodon_semilarvatus_NCBI:0.02251800000000001,Chaetodon_striatus_NCBI:0.030060000000000003):0.07239000000000001,(Forcipiger_flavissimus_NCBI:0.058653999999999984,(Hemitaurichthys_polylepis_NCBI:0.059251,Heniochus_chrysostomus_NCBI:0.043540999999999996):0.016854000000000008):0.03622500000000001):0.05565300000000001):0.013306999999999958):0.005599000000000021,(Balistes_capriscus_NCBI:0.320499,((Etroplus_maculatus_NCBI:0.286023,(Hyperoglyphe_antarctica_NMNZ_P037102_New_Zealand_HantMo001:0.09203799999999998,Scomber_scombrus_NCBI:0.10477599999999998):0.08744400000000002):0.019255999999999995,(Nannoperca_obscura_NCBI:0.12137000000000003,((Neoscorpis_litophilus_no_voucher_W_Indian_Ocean_NlitPo001:0.060274999999999995,((Kyphosus_azureus_no_voucher_E_Pacific_HBa002:0.016764,Kyphosus_cornelii_WAM_P33451_003_W_Australia_KcorAb015:0.014690999999999982):0.011474000000000012,((Kyphosus_gladius_WAM_P33456_001_Indian_Ocean_KspWCa038:0.003916000000000003,Kyphosus_sydneyanus_NMNZ_P045651_New_Zealand_KsydAh009:0.004496):0.006635000000000002,((Kyphosus_hawaiiensis_AIM_MA30172_Pacific_KhawHa001:0.004846000000000017,(Kyphosus_bigibbus_AIM_MA30189_New_Zealand_KbigNZ059:0.005148000000000014,Kyphosus_sectatrix_ZMUC_P5195_W_Atlantic_KsecAt005:0.005336000000000007):8.799999999999919E-4):0.005423999999999984,((Kyphosus_cinerascens_WAM__P33449_001_NW_Australia_KcinNi019:0.004629999999999995,Kyphosus_elegans_no_voucher_E_Pacific_KeleCl012:0.0020769999999999955):0.003605999999999998,(Kyphosus_vaigiensis_WAM__P33449_002_NW_Australia_KvaiNi043:0.0030679999999999874,Kyphosus_ocyurus_no_voucher_E_Pacific_SocyCl003:0.004233999999999988):0.003981000000000012):0.004035999999999984):0.0041240000000000165):0.010060000000000013):0.023918999999999968):0.012383000000000033,(((Atypichthys_strigatus_AMS_I44632_009_Australia_AstrTa003:0.022231999999999974,Microcanthus_strigatus_AMS__I41866_017_E_Australia_MstrTw001:0.08847):0.030293000000000014,((Kuhlia_mugil_NMNZ_P050009_SW_Pacific_KmugKe001:0.10389099999999998,Rhynchopelates_oxyrhynchus_NCBI:0.127201):0.014752999999999988,(Oplegnathus_punctatus_NCBI:0.046678,Oplegnathus_woodwardi_NMNZ__P042395_New_Zealand_OwooNZ001:0.03478999999999999):0.00942599999999999):0.007336000000000009):0.004247000000000001,((Medialuna_california_no_voucher_E_Pacific_McalPo005:0.01857800000000001,(Scorpis_lineolatus_AIM__MA30185_New_Zealand_SlinWh003:0.004180000000000017,Scorpis_violaceus_AIM__MA30188_New_Zealand_SvioWh001:0.003975000000000006):0.024790000000000006):0.03528099999999998,(Graus_nigra_no_voucher_E_Pacific_GnigCh006:0.07527499999999998,((Girella_fimbriata_AIM_MA30179_New_Zealand_GfimLa001:0.004388000000000003,Girella_nebulosa_no_voucher_Pacific_GnebEa001:0.004490999999999995):0.048866999999999994,((Girella_punctata_no_voucher_Japan_GmelJa001:0.010004999999999986,Girella_punctata_no_voucher_W_Pacific_GpunJa001:0.016203999999999996):0.011016999999999999,((Girella_nigricans_no_voucher_E_Pacific_GnigBa001:0.002141000000000004,Girella_simplicidens_no_voucher_E_Pacific_GsimSa003:0.005082000000000003):0.015285999999999994,(Girella_cyanea_AIM_MA30178_New_Zealand_GcyaTh005:0.010221000000000008,(Girella_tricuspidata_AIM_MA30173_New_Zealand_GtriTu001:0.017395999999999995,Girella_zebra_no_voucher_W_Australia_GzebRo001:0.013125999999999999):0.0019399999999999973):0.00261900000000001):0.006291999999999992):0.06362000000000001):0.017313999999999996):0.07823399999999997):0.004777000000000031):0.003182000000000018):0.025552999999999992):0.008153999999999995):0.015504999999999991):0.0);
		</newick>
<!--		<clade>				-->
<!--			<taxa idref="Acanthuridae"/>			-->
<!--		</clade>				-->
<!--		<clade>				-->
<!--			<taxa idref="Chaet_Scato"/>			-->
<!--		</clade>				-->
<!--		<clade>				-->
<!--			<taxa idref="Chaetodontidae"/>			-->
<!--		</clade>				-->
<!--		<clade>				-->
<!--			<taxa idref="Girella"/>			-->
<!--		</clade>				-->
<!--		<clade>				-->
<!--			<taxa idref="Girellidae"/>			-->
<!--		</clade>				-->
<!--		<clade>				-->
<!--			<taxa idref="Gnig_Gsim"/>			-->
<!--		</clade>				-->
<!--		<clade>				-->
<!--			<taxa idref="Kyphosidae"/>			-->
<!--		</clade>				-->
<!--		<clade>				-->
<!--			<taxa idref="Microcanthidae"/>			-->
<!--		</clade>				-->
<!--		<clade>				-->
<!--			<taxa idref="Oplegnathidae"/>			-->
<!--		</clade>				-->
<!--		<clade>				-->
<!--			<taxa idref="Scatophagidae"/>			-->
<!--		</clade>				-->
<!--		<clade>				-->
<!--			<taxa idref="Scorpidae"/>			-->
<!--		</clade>				-->
<!--		<clade>				-->
<!--			<taxa idref="root"/>			-->
<!--		</clade>				-->
<!--	</rescaledTree>					-->

	<!-- Generate a tree model                                                   -->
	<treeModel id="treeModel">
		<tree idref="startingTree"/>
		<rootHeight>
			<parameter id="treeModel.rootHeight"/>
		</rootHeight>
		<nodeHeights internalNodes="true">
			<parameter id="treeModel.internalNodeHeights"/>
		</nodeHeights>
		<nodeHeights internalNodes="true" rootNode="true">
			<parameter id="treeModel.allInternalNodeHeights"/>
		</nodeHeights>
	</treeModel>

	<!-- Taxon Sets                                                              -->
	<tmrcaStatistic id="tmrca(Acanthuridae)" includeStem="false">
		<mrca>
			<taxa idref="Acanthuridae"/>
		</mrca>
		<treeModel idref="treeModel"/>
	</tmrcaStatistic>
	<monophylyStatistic id="monophyly(Acanthuridae)">
		<mrca>
			<taxa idref="Acanthuridae"/>
		</mrca>
		<treeModel idref="treeModel"/>
	</monophylyStatistic>
	<tmrcaStatistic id="tmrca(Chaet_Scato)" includeStem="false">
		<mrca>
			<taxa idref="Chaet_Scato"/>
		</mrca>
		<treeModel idref="treeModel"/>
	</tmrcaStatistic>
	<monophylyStatistic id="monophyly(Chaet_Scato)">
		<mrca>
			<taxa idref="Chaet_Scato"/>
		</mrca>
		<treeModel idref="treeModel"/>
	</monophylyStatistic>
	<tmrcaStatistic id="tmrca(Chaetodontidae)" includeStem="false">
		<mrca>
			<taxa idref="Chaetodontidae"/>
		</mrca>
		<treeModel idref="treeModel"/>
	</tmrcaStatistic>
	<monophylyStatistic id="monophyly(Chaetodontidae)">
		<mrca>
			<taxa idref="Chaetodontidae"/>
		</mrca>
		<treeModel idref="treeModel"/>
	</monophylyStatistic>
	<tmrcaStatistic id="tmrca(Girella)" includeStem="false">
		<mrca>
			<taxa idref="Girella"/>
		</mrca>
		<treeModel idref="treeModel"/>
	</tmrcaStatistic>
	<tmrcaStatistic id="tmrca(Girellidae)" includeStem="false">
		<mrca>
			<taxa idref="Girellidae"/>
		</mrca>
		<treeModel idref="treeModel"/>
	</tmrcaStatistic>
	<tmrcaStatistic id="tmrca(Gnig_Gsim)" includeStem="false">
		<mrca>
			<taxa idref="Gnig_Gsim"/>
		</mrca>
		<treeModel idref="treeModel"/>
	</tmrcaStatistic>
	<tmrcaStatistic id="tmrca(Kyphosidae)" includeStem="false">
		<mrca>
			<taxa idref="Kyphosidae"/>
		</mrca>
		<treeModel idref="treeModel"/>
	</tmrcaStatistic>
	<tmrcaStatistic id="tmrca(Microcanthidae)" includeStem="false">
		<mrca>
			<taxa idref="Microcanthidae"/>
		</mrca>
		<treeModel idref="treeModel"/>
	</tmrcaStatistic>
	<tmrcaStatistic id="tmrca(Oplegnathidae)" includeStem="false">
		<mrca>
			<taxa idref="Oplegnathidae"/>
		</mrca>
		<treeModel idref="treeModel"/>
	</tmrcaStatistic>
	<monophylyStatistic id="monophyly(Oplegnathidae)">
		<mrca>
			<taxa idref="Oplegnathidae"/>
		</mrca>
		<treeModel idref="treeModel"/>
	</monophylyStatistic>
	<tmrcaStatistic id="tmrca(Scatophagidae)" includeStem="false">
		<mrca>
			<taxa idref="Scatophagidae"/>
		</mrca>
		<treeModel idref="treeModel"/>
	</tmrcaStatistic>
	<monophylyStatistic id="monophyly(Scatophagidae)">
		<mrca>
			<taxa idref="Scatophagidae"/>
		</mrca>
		<treeModel idref="treeModel"/>
	</monophylyStatistic>
	<tmrcaStatistic id="tmrca(Scorpidae)" includeStem="false">
		<mrca>
			<taxa idref="Scorpidae"/>
		</mrca>
		<treeModel idref="treeModel"/>
	</tmrcaStatistic>
	<tmrcaStatistic id="tmrca(root)" includeStem="false">
		<mrca>
			<taxa idref="root"/>
		</mrca>
		<treeModel idref="treeModel"/>
	</tmrcaStatistic>
	<monophylyStatistic id="monophyly(root)">
		<mrca>
			<taxa idref="root"/>
		</mrca>
		<treeModel idref="treeModel"/>
	</monophylyStatistic>

	<!-- Generate a speciation likelihood for Yule or Birth Death                -->
	<speciationLikelihood id="speciation">
		<model>
			<birthDeathModel idref="birthDeath"/>
		</model>
		<speciesTree>
			<treeModel idref="treeModel"/>
		</speciesTree>
	</speciationLikelihood>

	<!-- The uncorrelated relaxed clock (Drummond, Ho, Phillips & Rambaut (2006) PLoS Biology 4, e88 )-->
	<discretizedBranchRates id="nDNA_Tmo4c4.branchRates">
		<treeModel idref="treeModel"/>
		<distribution>
			<logNormalDistributionModel meanInRealSpace="true">
				<mean>
					<parameter id="nDNA_Tmo4c4.ucld.mean" value="1.0" lower="0.0"/>
				</mean>
				<stdev>
					<parameter id="nDNA_Tmo4c4.ucld.stdev" value="0.3333333333333333" lower="0.0"/>
				</stdev>
			</logNormalDistributionModel>
		</distribution>
		<rateCategories>
			<parameter id="nDNA_Tmo4c4.branchRates.categories"/>
		</rateCategories>
	</discretizedBranchRates>
	<rateStatistic id="nDNA_Tmo4c4.meanRate" name="nDNA_Tmo4c4.meanRate" mode="mean" internal="true" external="true">
		<treeModel idref="treeModel"/>
		<discretizedBranchRates idref="nDNA_Tmo4c4.branchRates"/>
	</rateStatistic>
	<rateStatistic id="nDNA_Tmo4c4.coefficientOfVariation" name="nDNA_Tmo4c4.coefficientOfVariation" mode="coefficientOfVariation" internal="true" external="true">
		<treeModel idref="treeModel"/>
		<discretizedBranchRates idref="nDNA_Tmo4c4.branchRates"/>
	</rateStatistic>
	<rateCovarianceStatistic id="nDNA_Tmo4c4.covariance" name="nDNA_Tmo4c4.covariance">
		<treeModel idref="treeModel"/>
		<discretizedBranchRates idref="nDNA_Tmo4c4.branchRates"/>
	</rateCovarianceStatistic>

	<!-- The uncorrelated relaxed clock (Drummond, Ho, Phillips & Rambaut (2006) PLoS Biology 4, e88 )-->
	<discretizedBranchRates id="mtDNA_cytbp1.branchRates">
		<treeModel idref="treeModel"/>
		<distribution>
			<logNormalDistributionModel meanInRealSpace="true">
				<mean>
					<parameter id="mtDNA_cytbp1.ucld.mean" value="1.0" lower="0.0"/>
				</mean>
				<stdev>
					<parameter id="mtDNA_cytbp1.ucld.stdev" value="0.3333333333333333" lower="0.0"/>
				</stdev>
			</logNormalDistributionModel>
		</distribution>
		<rateCategories>
			<parameter id="mtDNA_cytbp1.branchRates.categories"/>
		</rateCategories>
	</discretizedBranchRates>
	<rateStatistic id="mtDNA_cytbp1.meanRate" name="mtDNA_cytbp1.meanRate" mode="mean" internal="true" external="true">
		<treeModel idref="treeModel"/>
		<discretizedBranchRates idref="mtDNA_cytbp1.branchRates"/>
	</rateStatistic>
	<rateStatistic id="mtDNA_cytbp1.coefficientOfVariation" name="mtDNA_cytbp1.coefficientOfVariation" mode="coefficientOfVariation" internal="true" external="true">
		<treeModel idref="treeModel"/>
		<discretizedBranchRates idref="mtDNA_cytbp1.branchRates"/>
	</rateStatistic>
	<rateCovarianceStatistic id="mtDNA_cytbp1.covariance" name="mtDNA_cytbp1.covariance">
		<treeModel idref="treeModel"/>
		<discretizedBranchRates idref="mtDNA_cytbp1.branchRates"/>
	</rateCovarianceStatistic>

	<!-- The uncorrelated relaxed clock (Drummond, Ho, Phillips & Rambaut (2006) PLoS Biology 4, e88 )-->
	<discretizedBranchRates id="mtDNA_cytbp2.branchRates">
		<treeModel idref="treeModel"/>
		<distribution>
			<logNormalDistributionModel meanInRealSpace="true">
				<mean>
					<parameter id="mtDNA_cytbp2.ucld.mean" value="1.0" lower="0.0"/>
				</mean>
				<stdev>
					<parameter id="mtDNA_cytbp2.ucld.stdev" value="0.3333333333333333" lower="0.0"/>
				</stdev>
			</logNormalDistributionModel>
		</distribution>
		<rateCategories>
			<parameter id="mtDNA_cytbp2.branchRates.categories"/>
		</rateCategories>
	</discretizedBranchRates>
	<rateStatistic id="mtDNA_cytbp2.meanRate" name="mtDNA_cytbp2.meanRate" mode="mean" internal="true" external="true">
		<treeModel idref="treeModel"/>
		<discretizedBranchRates idref="mtDNA_cytbp2.branchRates"/>
	</rateStatistic>
	<rateStatistic id="mtDNA_cytbp2.coefficientOfVariation" name="mtDNA_cytbp2.coefficientOfVariation" mode="coefficientOfVariation" internal="true" external="true">
		<treeModel idref="treeModel"/>
		<discretizedBranchRates idref="mtDNA_cytbp2.branchRates"/>
	</rateStatistic>
	<rateCovarianceStatistic id="mtDNA_cytbp2.covariance" name="mtDNA_cytbp2.covariance">
		<treeModel idref="treeModel"/>
		<discretizedBranchRates idref="mtDNA_cytbp2.branchRates"/>
	</rateCovarianceStatistic>

	<!-- The uncorrelated relaxed clock (Drummond, Ho, Phillips & Rambaut (2006) PLoS Biology 4, e88 )-->
	<discretizedBranchRates id="mtDNA_cytbp3RY.branchRates">
		<treeModel idref="treeModel"/>
		<distribution>
			<logNormalDistributionModel meanInRealSpace="true">
				<mean>
					<parameter id="mtDNA_cytbp3RY.ucld.mean" value="1.0" lower="0.0"/>
				</mean>
				<stdev>
					<parameter id="mtDNA_cytbp3RY.ucld.stdev" value="0.3333333333333333" lower="0.0"/>
				</stdev>
			</logNormalDistributionModel>
		</distribution>
		<rateCategories>
			<parameter id="mtDNA_cytbp3RY.branchRates.categories"/>
		</rateCategories>
	</discretizedBranchRates>
	<rateStatistic id="mtDNA_cytbp3RY.meanRate" name="mtDNA_cytbp3RY.meanRate" mode="mean" internal="true" external="true">
		<treeModel idref="treeModel"/>
		<discretizedBranchRates idref="mtDNA_cytbp3RY.branchRates"/>
	</rateStatistic>
	<rateStatistic id="mtDNA_cytbp3RY.coefficientOfVariation" name="mtDNA_cytbp3RY.coefficientOfVariation" mode="coefficientOfVariation" internal="true" external="true">
		<treeModel idref="treeModel"/>
		<discretizedBranchRates idref="mtDNA_cytbp3RY.branchRates"/>
	</rateStatistic>
	<rateCovarianceStatistic id="mtDNA_cytbp3RY.covariance" name="mtDNA_cytbp3RY.covariance">
		<treeModel idref="treeModel"/>
		<discretizedBranchRates idref="mtDNA_cytbp3RY.branchRates"/>
	</rateCovarianceStatistic>

	<!-- The uncorrelated relaxed clock (Drummond, Ho, Phillips & Rambaut (2006) PLoS Biology 4, e88 )-->
	<discretizedBranchRates id="nDNA_RAG1_RAG2.branchRates">
		<treeModel idref="treeModel"/>
		<distribution>
			<logNormalDistributionModel meanInRealSpace="true">
				<mean>
					<parameter id="nDNA_RAG1_RAG2.ucld.mean" value="1.0" lower="0.0"/>
				</mean>
				<stdev>
					<parameter id="nDNA_RAG1_RAG2.ucld.stdev" value="0.3333333333333333" lower="0.0"/>
				</stdev>
			</logNormalDistributionModel>
		</distribution>
		<rateCategories>
			<parameter id="nDNA_RAG1_RAG2.branchRates.categories"/>
		</rateCategories>
	</discretizedBranchRates>
	<rateStatistic id="nDNA_RAG1_RAG2.meanRate" name="nDNA_RAG1_RAG2.meanRate" mode="mean" internal="true" external="true">
		<treeModel idref="treeModel"/>
		<discretizedBranchRates idref="nDNA_RAG1_RAG2.branchRates"/>
	</rateStatistic>
	<rateStatistic id="nDNA_RAG1_RAG2.coefficientOfVariation" name="nDNA_RAG1_RAG2.coefficientOfVariation" mode="coefficientOfVariation" internal="true" external="true">
		<treeModel idref="treeModel"/>
		<discretizedBranchRates idref="nDNA_RAG1_RAG2.branchRates"/>
	</rateStatistic>
	<rateCovarianceStatistic id="nDNA_RAG1_RAG2.covariance" name="nDNA_RAG1_RAG2.covariance">
		<treeModel idref="treeModel"/>
		<discretizedBranchRates idref="nDNA_RAG1_RAG2.branchRates"/>
	</rateCovarianceStatistic>

	<!-- The uncorrelated relaxed clock (Drummond, Ho, Phillips & Rambaut (2006) PLoS Biology 4, e88 )-->
	<discretizedBranchRates id="mtDNA_16S_12S.branchRates">
		<treeModel idref="treeModel"/>
		<distribution>
			<logNormalDistributionModel meanInRealSpace="true">
				<mean>
					<parameter id="mtDNA_16S_12S.ucld.mean" value="1.0" lower="0.0"/>
				</mean>
				<stdev>
					<parameter id="mtDNA_16S_12S.ucld.stdev" value="0.3333333333333333" lower="0.0"/>
				</stdev>
			</logNormalDistributionModel>
		</distribution>
		<rateCategories>
			<parameter id="mtDNA_16S_12S.branchRates.categories"/>
		</rateCategories>
	</discretizedBranchRates>
	<rateStatistic id="mtDNA_16S_12S.meanRate" name="mtDNA_16S_12S.meanRate" mode="mean" internal="true" external="true">
		<treeModel idref="treeModel"/>
		<discretizedBranchRates idref="mtDNA_16S_12S.branchRates"/>
	</rateStatistic>
	<rateStatistic id="mtDNA_16S_12S.coefficientOfVariation" name="mtDNA_16S_12S.coefficientOfVariation" mode="coefficientOfVariation" internal="true" external="true">
		<treeModel idref="treeModel"/>
		<discretizedBranchRates idref="mtDNA_16S_12S.branchRates"/>
	</rateStatistic>
	<rateCovarianceStatistic id="mtDNA_16S_12S.covariance" name="mtDNA_16S_12S.covariance">
		<treeModel idref="treeModel"/>
		<discretizedBranchRates idref="mtDNA_16S_12S.branchRates"/>
	</rateCovarianceStatistic>

	<!-- The uncorrelated relaxed clock (Drummond, Ho, Phillips & Rambaut (2006) PLoS Biology 4, e88 )-->
	<discretizedBranchRates id="mtDNA_tRNA.branchRates">
		<treeModel idref="treeModel"/>
		<distribution>
			<logNormalDistributionModel meanInRealSpace="true">
				<mean>
					<parameter id="mtDNA_tRNA.ucld.mean" value="1.0" lower="0.0"/>
				</mean>
				<stdev>
					<parameter id="mtDNA_tRNA.ucld.stdev" value="0.3333333333333333" lower="0.0"/>
				</stdev>
			</logNormalDistributionModel>
		</distribution>
		<rateCategories>
			<parameter id="mtDNA_tRNA.branchRates.categories"/>
		</rateCategories>
	</discretizedBranchRates>
	<rateStatistic id="mtDNA_tRNA.meanRate" name="mtDNA_tRNA.meanRate" mode="mean" internal="true" external="true">
		<treeModel idref="treeModel"/>
		<discretizedBranchRates idref="mtDNA_tRNA.branchRates"/>
	</rateStatistic>
	<rateStatistic id="mtDNA_tRNA.coefficientOfVariation" name="mtDNA_tRNA.coefficientOfVariation" mode="coefficientOfVariation" internal="true" external="true">
		<treeModel idref="treeModel"/>
		<discretizedBranchRates idref="mtDNA_tRNA.branchRates"/>
	</rateStatistic>
	<rateCovarianceStatistic id="mtDNA_tRNA.covariance" name="mtDNA_tRNA.covariance">
		<treeModel idref="treeModel"/>
		<discretizedBranchRates idref="mtDNA_tRNA.branchRates"/>
	</rateCovarianceStatistic>

	<!-- The HKY substitution model (Hasegawa, Kishino & Yano, 1985)             -->
	<HKYModel id="nDNA_Tmo4c4.hky">
		<frequencies>
			<frequencyModel dataType="nucleotide">
				<frequencies>
					<parameter id="nDNA_Tmo4c4.frequencies" value="0.25 0.25 0.25 0.25"/>
				</frequencies>
			</frequencyModel>
		</frequencies>
		<kappa>
			<parameter id="nDNA_Tmo4c4.kappa" value="2.0" lower="0.0"/>
		</kappa>
	</HKYModel>

	<!-- site model                                                              -->
	<siteModel id="nDNA_Tmo4c4.siteModel">
		<substitutionModel>
			<HKYModel idref="nDNA_Tmo4c4.hky"/>
		</substitutionModel>
		<gammaShape gammaCategories="4">
			<parameter id="nDNA_Tmo4c4.alpha" value="0.5" lower="0.0"/>
		</gammaShape>
	</siteModel>

	<!-- The HKY substitution model (Hasegawa, Kishino & Yano, 1985)             -->
	<HKYModel id="mtDNA_cytbp1.hky">
		<frequencies>
			<frequencyModel dataType="nucleotide">
				<frequencies>
					<parameter id="mtDNA_cytbp1.frequencies" value="0.25 0.25 0.25 0.25"/>
				</frequencies>
			</frequencyModel>
		</frequencies>
		<kappa>
			<parameter id="mtDNA_cytbp1.kappa" value="2.0" lower="0.0"/>
		</kappa>
	</HKYModel>

	<!-- site model                                                              -->
	<siteModel id="mtDNA_cytbp1.siteModel">
		<substitutionModel>
			<HKYModel idref="mtDNA_cytbp1.hky"/>
		</substitutionModel>
		<gammaShape gammaCategories="4">
			<parameter id="mtDNA_cytbp1.alpha" value="0.5" lower="0.0"/>
		</gammaShape>
	</siteModel>

	<!-- The HKY substitution model (Hasegawa, Kishino & Yano, 1985)             -->
	<HKYModel id="mtDNA_cytbp2.hky">
		<frequencies>
			<frequencyModel dataType="nucleotide">
				<frequencies>
					<parameter id="mtDNA_cytbp2.frequencies" value="0.25 0.25 0.25 0.25"/>
				</frequencies>
			</frequencyModel>
		</frequencies>
		<kappa>
			<parameter id="mtDNA_cytbp2.kappa" value="2.0" lower="0.0"/>
		</kappa>
	</HKYModel>

	<!-- site model                                                              -->
	<siteModel id="mtDNA_cytbp2.siteModel">
		<substitutionModel>
			<HKYModel idref="mtDNA_cytbp2.hky"/>
		</substitutionModel>
		<gammaShape gammaCategories="4">
			<parameter id="mtDNA_cytbp2.alpha" value="0.5" lower="0.0"/>
		</gammaShape>
	</siteModel>

	<!-- The HKY substitution model (Hasegawa, Kishino & Yano, 1985)             -->
	<HKYModel id="mtDNA_cytbp3RY.hky">
		<frequencies>
			<frequencyModel dataType="nucleotide">
				<frequencies>
					<parameter id="mtDNA_cytbp3RY.frequencies" value="0.25 0.25 0.25 0.25"/>
				</frequencies>
			</frequencyModel>
		</frequencies>
		<kappa>
			<parameter id="mtDNA_cytbp3RY.kappa" value="0.5" lower="0.0"/>
		</kappa>
	</HKYModel>

	<!-- site model                                                              -->
	<siteModel id="mtDNA_cytbp3RY.siteModel">
		<substitutionModel>
			<HKYModel idref="mtDNA_cytbp3RY.hky"/>
		</substitutionModel>
	</siteModel>

	<!-- The HKY substitution model (Hasegawa, Kishino & Yano, 1985)             -->
	<HKYModel id="nDNA_RAG1_RAG2.hky">
		<frequencies>
			<frequencyModel dataType="nucleotide">
				<frequencies>
					<parameter id="nDNA_RAG1_RAG2.frequencies" value="0.25 0.25 0.25 0.25"/>
				</frequencies>
			</frequencyModel>
		</frequencies>
		<kappa>
			<parameter id="nDNA_RAG1_RAG2.kappa" value="2.0" lower="0.0"/>
		</kappa>
	</HKYModel>

	<!-- site model                                                              -->
	<siteModel id="nDNA_RAG1_RAG2.siteModel">
		<substitutionModel>
			<HKYModel idref="nDNA_RAG1_RAG2.hky"/>
		</substitutionModel>
		<gammaShape gammaCategories="4">
			<parameter id="nDNA_RAG1_RAG2.alpha" value="0.5" lower="0.0"/>
		</gammaShape>
	</siteModel>

	<!-- The HKY substitution model (Hasegawa, Kishino & Yano, 1985)             -->
	<HKYModel id="mtDNA_16S_12S.hky">
		<frequencies>
			<frequencyModel dataType="nucleotide">
				<frequencies>
					<parameter id="mtDNA_16S_12S.frequencies" value="0.25 0.25 0.25 0.25"/>
				</frequencies>
			</frequencyModel>
		</frequencies>
		<kappa>
			<parameter id="mtDNA_16S_12S.kappa" value="2.0" lower="0.0"/>
		</kappa>
	</HKYModel>

	<!-- site model                                                              -->
	<siteModel id="mtDNA_16S_12S.siteModel">
		<substitutionModel>
			<HKYModel idref="mtDNA_16S_12S.hky"/>
		</substitutionModel>
		<gammaShape gammaCategories="4">
			<parameter id="mtDNA_16S_12S.alpha" value="0.5" lower="0.0"/>
		</gammaShape>
	</siteModel>

	<!-- The HKY substitution model (Hasegawa, Kishino & Yano, 1985)             -->
	<HKYModel id="mtDNA_tRNA.hky">
		<frequencies>
			<frequencyModel dataType="nucleotide">
				<frequencies>
					<parameter id="mtDNA_tRNA.frequencies" value="0.25 0.25 0.25 0.25"/>
				</frequencies>
			</frequencyModel>
		</frequencies>
		<kappa>
			<parameter id="mtDNA_tRNA.kappa" value="2.0" lower="0.0"/>
		</kappa>
	</HKYModel>

	<!-- site model                                                              -->
	<siteModel id="mtDNA_tRNA.siteModel">
		<substitutionModel>
			<HKYModel idref="mtDNA_tRNA.hky"/>
		</substitutionModel>
		<gammaShape gammaCategories="4">
			<parameter id="mtDNA_tRNA.alpha" value="0.5" lower="0.0"/>
		</gammaShape>
	</siteModel>

	<!-- Likelihood for tree given sequence data                                 -->
	<treeLikelihood id="nDNA_Tmo4c4.treeLikelihood" useAmbiguities="true">
		<alignment idref="alignment1"/>
		<treeModel idref="treeModel"/>
		<siteModel idref="nDNA_Tmo4c4.siteModel"/>
		<discretizedBranchRates idref="nDNA_Tmo4c4.branchRates"/>
	</treeLikelihood>

	<!-- Likelihood for tree given sequence data                                 -->
	<treeLikelihood id="mtDNA_cytbp1.treeLikelihood" useAmbiguities="true">
		<alignment idref="alignment2"/>
		<treeModel idref="treeModel"/>
		<siteModel idref="mtDNA_cytbp1.siteModel"/>
		<discretizedBranchRates idref="mtDNA_cytbp1.branchRates"/>
	</treeLikelihood>

	<!-- Likelihood for tree given sequence data                                 -->
	<treeLikelihood id="mtDNA_cytbp2.treeLikelihood" useAmbiguities="true">
		<alignment idref="alignment3"/>
		<treeModel idref="treeModel"/>
		<siteModel idref="mtDNA_cytbp2.siteModel"/>
		<discretizedBranchRates idref="mtDNA_cytbp2.branchRates"/>
	</treeLikelihood>

	<!-- Likelihood for tree given sequence data                                 -->
	<treeLikelihood id="mtDNA_cytbp3RY.treeLikelihood" useAmbiguities="true">
		<alignment idref="alignment4"/>
		<treeModel idref="treeModel"/>
		<siteModel idref="mtDNA_cytbp3RY.siteModel"/>
		<discretizedBranchRates idref="mtDNA_cytbp3RY.branchRates"/>
	</treeLikelihood>

	<!-- Likelihood for tree given sequence data                                 -->
	<treeLikelihood id="nDNA_RAG1_RAG2.treeLikelihood" useAmbiguities="true">
		<alignment idref="alignment5"/>
		<treeModel idref="treeModel"/>
		<siteModel idref="nDNA_RAG1_RAG2.siteModel"/>
		<discretizedBranchRates idref="nDNA_RAG1_RAG2.branchRates"/>
	</treeLikelihood>

	<!-- Likelihood for tree given sequence data                                 -->
	<treeLikelihood id="mtDNA_16S_12S.treeLikelihood" useAmbiguities="true">
		<alignment idref="alignment6"/>
		<treeModel idref="treeModel"/>
		<siteModel idref="mtDNA_16S_12S.siteModel"/>
		<discretizedBranchRates idref="mtDNA_16S_12S.branchRates"/>
	</treeLikelihood>

	<!-- Likelihood for tree given sequence data                                 -->
	<treeLikelihood id="mtDNA_tRNA.treeLikelihood" useAmbiguities="true">
		<alignment idref="alignment7"/>
		<treeModel idref="treeModel"/>
		<siteModel idref="mtDNA_tRNA.siteModel"/>
		<discretizedBranchRates idref="mtDNA_tRNA.branchRates"/>
	</treeLikelihood>

	<!-- Define operators                                                        -->
	<operators id="operators" optimizationSchedule="default">
		<scaleOperator scaleFactor="0.75" weight="0.1">
			<parameter idref="nDNA_Tmo4c4.kappa"/>
		</scaleOperator>
		<deltaExchange delta="0.01" weight="0.1">
			<parameter idref="nDNA_Tmo4c4.frequencies"/>
		</deltaExchange>
		<scaleOperator scaleFactor="0.75" weight="0.1">
			<parameter idref="nDNA_Tmo4c4.alpha"/>
		</scaleOperator>
		<scaleOperator scaleFactor="0.75" weight="0.1">
			<parameter idref="mtDNA_cytbp1.kappa"/>
		</scaleOperator>
		<deltaExchange delta="0.01" weight="0.1">
			<parameter idref="mtDNA_cytbp1.frequencies"/>
		</deltaExchange>
		<scaleOperator scaleFactor="0.75" weight="0.1">
			<parameter idref="mtDNA_cytbp1.alpha"/>
		</scaleOperator>
		<scaleOperator scaleFactor="0.75" weight="0.1">
			<parameter idref="mtDNA_cytbp2.kappa"/>
		</scaleOperator>
		<deltaExchange delta="0.01" weight="0.1">
			<parameter idref="mtDNA_cytbp2.frequencies"/>
		</deltaExchange>
		<scaleOperator scaleFactor="0.75" weight="0.1">
			<parameter idref="mtDNA_cytbp2.alpha"/>
		</scaleOperator>
		<scaleOperator scaleFactor="0.75" weight="0.1">
			<parameter idref="nDNA_RAG1_RAG2.kappa"/>
		</scaleOperator>
		<deltaExchange delta="0.01" weight="0.1">
			<parameter idref="nDNA_RAG1_RAG2.frequencies"/>
		</deltaExchange>
		<scaleOperator scaleFactor="0.75" weight="0.1">
			<parameter idref="nDNA_RAG1_RAG2.alpha"/>
		</scaleOperator>
		<scaleOperator scaleFactor="0.75" weight="0.1">
			<parameter idref="mtDNA_16S_12S.kappa"/>
		</scaleOperator>
		<deltaExchange delta="0.01" weight="0.1">
			<parameter idref="mtDNA_16S_12S.frequencies"/>
		</deltaExchange>
		<scaleOperator scaleFactor="0.75" weight="0.1">
			<parameter idref="mtDNA_16S_12S.alpha"/>
		</scaleOperator>
		<scaleOperator scaleFactor="0.75" weight="0.1">
			<parameter idref="mtDNA_tRNA.kappa"/>
		</scaleOperator>
		<scaleOperator scaleFactor="0.75" weight="0.1">
			<parameter idref="mtDNA_tRNA.alpha"/>
		</scaleOperator>
		<scaleOperator scaleFactor="0.75" weight="3">
			<parameter idref="nDNA_Tmo4c4.ucld.mean"/>
		</scaleOperator>
		<scaleOperator scaleFactor="0.75" weight="3">
			<parameter idref="nDNA_Tmo4c4.ucld.stdev"/>
		</scaleOperator>
		<scaleOperator scaleFactor="0.75" weight="3">
			<parameter idref="mtDNA_cytbp1.ucld.mean"/>
		</scaleOperator>
		<scaleOperator scaleFactor="0.75" weight="3">
			<parameter idref="mtDNA_cytbp1.ucld.stdev"/>
		</scaleOperator>
		<scaleOperator scaleFactor="0.75" weight="3">
			<parameter idref="mtDNA_cytbp2.ucld.mean"/>
		</scaleOperator>
		<scaleOperator scaleFactor="0.75" weight="3">
			<parameter idref="mtDNA_cytbp2.ucld.stdev"/>
		</scaleOperator>
		<scaleOperator scaleFactor="0.75" weight="3">
			<parameter idref="mtDNA_cytbp3RY.ucld.mean"/>
		</scaleOperator>
		<scaleOperator scaleFactor="0.75" weight="3">
			<parameter idref="mtDNA_cytbp3RY.ucld.stdev"/>
		</scaleOperator>
		<scaleOperator scaleFactor="0.75" weight="3">
			<parameter idref="nDNA_RAG1_RAG2.ucld.mean"/>
		</scaleOperator>
		<scaleOperator scaleFactor="0.75" weight="3">
			<parameter idref="nDNA_RAG1_RAG2.ucld.stdev"/>
		</scaleOperator>
		<scaleOperator scaleFactor="0.75" weight="3">
			<parameter idref="mtDNA_16S_12S.ucld.mean"/>
		</scaleOperator>
		<scaleOperator scaleFactor="0.75" weight="3">
			<parameter idref="mtDNA_16S_12S.ucld.stdev"/>
		</scaleOperator>
		<scaleOperator scaleFactor="0.75" weight="3">
			<parameter idref="mtDNA_tRNA.ucld.mean"/>
		</scaleOperator>
		<scaleOperator scaleFactor="0.75" weight="3">
			<parameter idref="mtDNA_tRNA.ucld.stdev"/>
		</scaleOperator>
		<subtreeSlide size="0.0094" gaussian="true" weight="15">
			<treeModel idref="treeModel"/>
		</subtreeSlide>
		<narrowExchange weight="15">
			<treeModel idref="treeModel"/>
		</narrowExchange>
		<wideExchange weight="3">
			<treeModel idref="treeModel"/>
		</wideExchange>
		<wilsonBalding weight="3">
			<treeModel idref="treeModel"/>
		</wilsonBalding>
		<scaleOperator scaleFactor="0.75" weight="3">
			<parameter idref="treeModel.rootHeight"/>
		</scaleOperator>
		<uniformOperator weight="30">
			<parameter idref="treeModel.internalNodeHeights"/>
		</uniformOperator>
		<scaleOperator scaleFactor="0.75" weight="3">
			<parameter idref="birthDeath.meanGrowthRate"/>
		</scaleOperator>
		<scaleOperator scaleFactor="0.75" weight="3">
			<parameter idref="birthDeath.relativeDeathRate"/>
		</scaleOperator>
		<scaleOperator scaleFactor="0.75" weight="3">
			<parameter idref="birthDeath.sampleProbability"/>
		</scaleOperator>
		<upDownOperator scaleFactor="0.75" weight="3">
			<up>
				<parameter idref="nDNA_Tmo4c4.ucld.mean"/>
			</up>
			<down>
				<parameter idref="treeModel.allInternalNodeHeights"/>
			</down>
		</upDownOperator>
		<swapOperator size="1" weight="10" autoOptimize="false">
			<parameter idref="nDNA_Tmo4c4.branchRates.categories"/>
		</swapOperator>
		<uniformIntegerOperator weight="10">
			<parameter idref="nDNA_Tmo4c4.branchRates.categories"/>
		</uniformIntegerOperator>
		<upDownOperator scaleFactor="0.75" weight="3">
			<up>
				<parameter idref="mtDNA_cytbp1.ucld.mean"/>
			</up>
			<down>
				<parameter idref="treeModel.allInternalNodeHeights"/>
			</down>
		</upDownOperator>
		<swapOperator size="1" weight="10" autoOptimize="false">
			<parameter idref="mtDNA_cytbp1.branchRates.categories"/>
		</swapOperator>
		<uniformIntegerOperator weight="10">
			<parameter idref="mtDNA_cytbp1.branchRates.categories"/>
		</uniformIntegerOperator>
		<upDownOperator scaleFactor="0.75" weight="3">
			<up>
				<parameter idref="mtDNA_cytbp2.ucld.mean"/>
			</up>
			<down>
				<parameter idref="treeModel.allInternalNodeHeights"/>
			</down>
		</upDownOperator>
		<swapOperator size="1" weight="10" autoOptimize="false">
			<parameter idref="mtDNA_cytbp2.branchRates.categories"/>
		</swapOperator>
		<uniformIntegerOperator weight="10">
			<parameter idref="mtDNA_cytbp2.branchRates.categories"/>
		</uniformIntegerOperator>
		<upDownOperator scaleFactor="0.75" weight="3">
			<up>
				<parameter idref="mtDNA_cytbp3RY.ucld.mean"/>
			</up>
			<down>
				<parameter idref="treeModel.allInternalNodeHeights"/>
			</down>
		</upDownOperator>
		<swapOperator size="1" weight="10" autoOptimize="false">
			<parameter idref="mtDNA_cytbp3RY.branchRates.categories"/>
		</swapOperator>
		<uniformIntegerOperator weight="10">
			<parameter idref="mtDNA_cytbp3RY.branchRates.categories"/>
		</uniformIntegerOperator>
		<upDownOperator scaleFactor="0.75" weight="3">
			<up>
				<parameter idref="nDNA_RAG1_RAG2.ucld.mean"/>
			</up>
			<down>
				<parameter idref="treeModel.allInternalNodeHeights"/>
			</down>
		</upDownOperator>
		<swapOperator size="1" weight="10" autoOptimize="false">
			<parameter idref="nDNA_RAG1_RAG2.branchRates.categories"/>
		</swapOperator>
		<uniformIntegerOperator weight="10">
			<parameter idref="nDNA_RAG1_RAG2.branchRates.categories"/>
		</uniformIntegerOperator>
		<upDownOperator scaleFactor="0.75" weight="3">
			<up>
				<parameter idref="mtDNA_16S_12S.ucld.mean"/>
			</up>
			<down>
				<parameter idref="treeModel.allInternalNodeHeights"/>
			</down>
		</upDownOperator>
		<swapOperator size="1" weight="10" autoOptimize="false">
			<parameter idref="mtDNA_16S_12S.branchRates.categories"/>
		</swapOperator>
		<uniformIntegerOperator weight="10">
			<parameter idref="mtDNA_16S_12S.branchRates.categories"/>
		</uniformIntegerOperator>
		<upDownOperator scaleFactor="0.75" weight="3">
			<up>
				<parameter idref="mtDNA_tRNA.ucld.mean"/>
			</up>
			<down>
				<parameter idref="treeModel.allInternalNodeHeights"/>
			</down>
		</upDownOperator>
		<swapOperator size="1" weight="10" autoOptimize="false">
			<parameter idref="mtDNA_tRNA.branchRates.categories"/>
		</swapOperator>
		<uniformIntegerOperator weight="10">
			<parameter idref="mtDNA_tRNA.branchRates.categories"/>
		</uniformIntegerOperator>
	</operators>

	<!-- Define MCMC                                                             -->
	<mcmc id="mcmc" chainLength="160000000" autoOptimize="true">
		<posterior id="posterior">
			<prior id="prior">
				<booleanLikelihood>
					<monophylyStatistic idref="monophyly(Chaetodontidae)"/>
					<monophylyStatistic idref="monophyly(Chaet_Scato)"/>
					<monophylyStatistic idref="monophyly(Oplegnathidae)"/>
					<monophylyStatistic idref="monophyly(Acanthuridae)"/>
					<monophylyStatistic idref="monophyly(root)"/>
					<monophylyStatistic idref="monophyly(Scatophagidae)"/>
				</booleanLikelihood>
				<logNormalPrior mean="1.0" stdev="1.25" offset="0.0" meanInRealSpace="false">
					<parameter idref="nDNA_Tmo4c4.kappa"/>
				</logNormalPrior>
				<uniformPrior lower="0.0" upper="1.0">
					<parameter idref="nDNA_Tmo4c4.frequencies"/>
				</uniformPrior>
				<exponentialPrior mean="0.5" offset="0.0">
					<parameter idref="nDNA_Tmo4c4.alpha"/>
				</exponentialPrior>
				<logNormalPrior mean="1.0" stdev="1.25" offset="0.0" meanInRealSpace="false">
					<parameter idref="mtDNA_cytbp1.kappa"/>
				</logNormalPrior>
				<uniformPrior lower="0.0" upper="1.0">
					<parameter idref="mtDNA_cytbp1.frequencies"/>
				</uniformPrior>
				<exponentialPrior mean="0.5" offset="0.0">
					<parameter idref="mtDNA_cytbp1.alpha"/>
				</exponentialPrior>
				<logNormalPrior mean="1.0" stdev="1.25" offset="0.0" meanInRealSpace="false">
					<parameter idref="mtDNA_cytbp2.kappa"/>
				</logNormalPrior>
				<uniformPrior lower="0.0" upper="1.0">
					<parameter idref="mtDNA_cytbp2.frequencies"/>
				</uniformPrior>
				<exponentialPrior mean="0.5" offset="0.0">
					<parameter idref="mtDNA_cytbp2.alpha"/>
				</exponentialPrior>
				<normalPrior mean="0.5" stdev="0.2">
					<parameter idref="mtDNA_cytbp3RY.kappa"/>
				</normalPrior>
				<logNormalPrior mean="1.0" stdev="1.25" offset="0.0" meanInRealSpace="false">
					<parameter idref="nDNA_RAG1_RAG2.kappa"/>
				</logNormalPrior>
				<uniformPrior lower="0.0" upper="1.0">
					<parameter idref="nDNA_RAG1_RAG2.frequencies"/>
				</uniformPrior>
				<exponentialPrior mean="0.5" offset="0.0">
					<parameter idref="nDNA_RAG1_RAG2.alpha"/>
				</exponentialPrior>
				<logNormalPrior mean="1.0" stdev="1.25" offset="0.0" meanInRealSpace="false">
					<parameter idref="mtDNA_16S_12S.kappa"/>
				</logNormalPrior>
				<uniformPrior lower="0.0" upper="1.0">
					<parameter idref="mtDNA_16S_12S.frequencies"/>
				</uniformPrior>
				<exponentialPrior mean="0.5" offset="0.0">
					<parameter idref="mtDNA_16S_12S.alpha"/>
				</exponentialPrior>
				<logNormalPrior mean="1.0" stdev="1.25" offset="0.0" meanInRealSpace="false">
					<parameter idref="mtDNA_tRNA.kappa"/>
				</logNormalPrior>
				<exponentialPrior mean="0.5" offset="0.0">
					<parameter idref="mtDNA_tRNA.alpha"/>
				</exponentialPrior>
				<exponentialPrior mean="0.3333333333333333" offset="0.0">
					<parameter idref="nDNA_Tmo4c4.ucld.stdev"/>
				</exponentialPrior>
				<exponentialPrior mean="0.01" offset="0.0">
					<parameter idref="nDNA_Tmo4c4.ucld.mean"/>
				</exponentialPrior>
				<exponentialPrior mean="0.3333333333333333" offset="0.0">
					<parameter idref="mtDNA_cytbp1.ucld.stdev"/>
				</exponentialPrior>
				<exponentialPrior mean="0.01" offset="0.0">
					<parameter idref="mtDNA_cytbp1.ucld.mean"/>
				</exponentialPrior>
				<exponentialPrior mean="0.3333333333333333" offset="0.0">
					<parameter idref="mtDNA_cytbp2.ucld.stdev"/>
				</exponentialPrior>
				<exponentialPrior mean="0.01" offset="0.0">
					<parameter idref="mtDNA_cytbp2.ucld.mean"/>
				</exponentialPrior>
				<exponentialPrior mean="0.3333333333333333" offset="0.0">
					<parameter idref="mtDNA_cytbp3RY.ucld.stdev"/>
				</exponentialPrior>
				<exponentialPrior mean="0.01" offset="0.0">
					<parameter idref="mtDNA_cytbp3RY.ucld.mean"/>
				</exponentialPrior>
				<exponentialPrior mean="0.3333333333333333" offset="0.0">
					<parameter idref="nDNA_RAG1_RAG2.ucld.stdev"/>
				</exponentialPrior>
				<exponentialPrior mean="0.01" offset="0.0">
					<parameter idref="nDNA_RAG1_RAG2.ucld.mean"/>
				</exponentialPrior>
				<exponentialPrior mean="0.3333333333333333" offset="0.0">
					<parameter idref="mtDNA_16S_12S.ucld.stdev"/>
				</exponentialPrior>
				<exponentialPrior mean="0.01" offset="0.0">
					<parameter idref="mtDNA_16S_12S.ucld.mean"/>
				</exponentialPrior>
				<exponentialPrior mean="0.3333333333333333" offset="0.0">
					<parameter idref="mtDNA_tRNA.ucld.stdev"/>
				</exponentialPrior>
				<exponentialPrior mean="0.01" offset="0.0">
					<parameter idref="mtDNA_tRNA.ucld.mean"/>
				</exponentialPrior>
				<uniformPrior lower="0.0" upper="100000.0">
					<parameter idref="birthDeath.meanGrowthRate"/>
				</uniformPrior>
				<uniformPrior lower="0.0" upper="1.0">
					<parameter idref="birthDeath.relativeDeathRate"/>
				</uniformPrior>
				<betaPrior shape="2.0" shapeB="100.0" offset="0.0">
					<parameter idref="birthDeath.sampleProbability"/>
				</betaPrior>
				<speciationLikelihood idref="speciation"/>
			</prior>
			<likelihood id="likelihood">
				<treeLikelihood idref="nDNA_Tmo4c4.treeLikelihood"/>
				<treeLikelihood idref="mtDNA_cytbp1.treeLikelihood"/>
				<treeLikelihood idref="mtDNA_cytbp2.treeLikelihood"/>
				<treeLikelihood idref="mtDNA_cytbp3RY.treeLikelihood"/>
				<treeLikelihood idref="nDNA_RAG1_RAG2.treeLikelihood"/>
				<treeLikelihood idref="mtDNA_16S_12S.treeLikelihood"/>
				<treeLikelihood idref="mtDNA_tRNA.treeLikelihood"/>
			</likelihood>
		</posterior>
		<operators idref="operators"/>

		<!-- write log to screen                                                     -->
		<log id="screenLog" logEvery="400000">
			<column label="Posterior" dp="4" width="12">
				<posterior idref="posterior"/>
			</column>
			<column label="Prior" dp="4" width="12">
				<prior idref="prior"/>
			</column>
			<column label="Likelihood" dp="4" width="12">
				<likelihood idref="likelihood"/>
			</column>
			<column label="rootHeight" sf="6" width="12">
				<parameter idref="treeModel.rootHeight"/>
			</column>
			<column label="nDNA_Tmo4c4.ucld.mean" sf="6" width="12">
				<parameter idref="nDNA_Tmo4c4.ucld.mean"/>
			</column>
			<column label="mtDNA_cytbp1.ucld.mean" sf="6" width="12">
				<parameter idref="mtDNA_cytbp1.ucld.mean"/>
			</column>
			<column label="mtDNA_cytbp2.ucld.mean" sf="6" width="12">
				<parameter idref="mtDNA_cytbp2.ucld.mean"/>
			</column>
			<column label="mtDNA_cytbp3RY.ucld.mean" sf="6" width="12">
				<parameter idref="mtDNA_cytbp3RY.ucld.mean"/>
			</column>
			<column label="nDNA_RAG1_RAG2.ucld.mean" sf="6" width="12">
				<parameter idref="nDNA_RAG1_RAG2.ucld.mean"/>
			</column>
			<column label="mtDNA_16S_12S.ucld.mean" sf="6" width="12">
				<parameter idref="mtDNA_16S_12S.ucld.mean"/>
			</column>
			<column label="mtDNA_tRNA.ucld.mean" sf="6" width="12">
				<parameter idref="mtDNA_tRNA.ucld.mean"/>
			</column>
		</log>

		<!-- write log to file                                                       -->
		<log id="fileLog" logEvery="64000" fileName="beast_A7_03E.log" overwrite="false">
			<posterior idref="posterior"/>
			<prior idref="prior"/>
			<likelihood idref="likelihood"/>
			<parameter idref="treeModel.rootHeight"/>
			<tmrcaStatistic idref="tmrca(Acanthuridae)"/>
			<tmrcaStatistic idref="tmrca(Chaet_Scato)"/>
			<tmrcaStatistic idref="tmrca(Chaetodontidae)"/>
			<tmrcaStatistic idref="tmrca(Girella)"/>
			<tmrcaStatistic idref="tmrca(Girellidae)"/>
			<tmrcaStatistic idref="tmrca(Gnig_Gsim)"/>
			<tmrcaStatistic idref="tmrca(Kyphosidae)"/>
			<tmrcaStatistic idref="tmrca(Microcanthidae)"/>
			<tmrcaStatistic idref="tmrca(Oplegnathidae)"/>
			<tmrcaStatistic idref="tmrca(Scatophagidae)"/>
			<tmrcaStatistic idref="tmrca(Scorpidae)"/>
			<tmrcaStatistic idref="tmrca(root)"/>
			<parameter idref="birthDeath.meanGrowthRate"/>
			<parameter idref="birthDeath.relativeDeathRate"/>
			<parameter idref="birthDeath.sampleProbability"/>
			<parameter idref="nDNA_Tmo4c4.kappa"/>
			<parameter idref="nDNA_Tmo4c4.frequencies"/>
			<parameter idref="nDNA_Tmo4c4.alpha"/>
			<parameter idref="mtDNA_cytbp1.kappa"/>
			<parameter idref="mtDNA_cytbp1.frequencies"/>
			<parameter idref="mtDNA_cytbp1.alpha"/>
			<parameter idref="mtDNA_cytbp2.kappa"/>
			<parameter idref="mtDNA_cytbp2.frequencies"/>
			<parameter idref="mtDNA_cytbp2.alpha"/>
			<parameter idref="mtDNA_cytbp3RY.kappa"/>
			<parameter idref="nDNA_RAG1_RAG2.kappa"/>
			<parameter idref="nDNA_RAG1_RAG2.frequencies"/>
			<parameter idref="nDNA_RAG1_RAG2.alpha"/>
			<parameter idref="mtDNA_16S_12S.kappa"/>
			<parameter idref="mtDNA_16S_12S.frequencies"/>
			<parameter idref="mtDNA_16S_12S.alpha"/>
			<parameter idref="mtDNA_tRNA.kappa"/>
			<parameter idref="mtDNA_tRNA.alpha"/>
			<parameter idref="nDNA_Tmo4c4.ucld.mean"/>
			<parameter idref="nDNA_Tmo4c4.ucld.stdev"/>
			<parameter idref="nDNA_RAG1_RAG2.ucld.mean"/>
			<parameter idref="nDNA_RAG1_RAG2.ucld.stdev"/>
			<parameter idref="mtDNA_cytbp1.ucld.mean"/>
			<parameter idref="mtDNA_cytbp1.ucld.stdev"/>
			<parameter idref="mtDNA_cytbp2.ucld.mean"/>
			<parameter idref="mtDNA_cytbp2.ucld.stdev"/>
			<parameter idref="mtDNA_cytbp3RY.ucld.mean"/>
			<parameter idref="mtDNA_cytbp3RY.ucld.stdev"/>
			<parameter idref="mtDNA_16S_12S.ucld.mean"/>
			<parameter idref="mtDNA_16S_12S.ucld.stdev"/>
			<parameter idref="mtDNA_tRNA.ucld.mean"/>
			<parameter idref="mtDNA_tRNA.ucld.stdev"/>
			<rateStatistic idref="nDNA_Tmo4c4.meanRate"/>
			<rateStatistic idref="nDNA_Tmo4c4.coefficientOfVariation"/>
			<rateCovarianceStatistic idref="nDNA_Tmo4c4.covariance"/>
			<rateStatistic idref="mtDNA_cytbp1.meanRate"/>
			<rateStatistic idref="mtDNA_cytbp1.coefficientOfVariation"/>
			<rateCovarianceStatistic idref="mtDNA_cytbp1.covariance"/>
			<rateStatistic idref="mtDNA_cytbp2.meanRate"/>
			<rateStatistic idref="mtDNA_cytbp2.coefficientOfVariation"/>
			<rateCovarianceStatistic idref="mtDNA_cytbp2.covariance"/>
			<rateStatistic idref="mtDNA_cytbp3RY.meanRate"/>
			<rateStatistic idref="mtDNA_cytbp3RY.coefficientOfVariation"/>
			<rateCovarianceStatistic idref="mtDNA_cytbp3RY.covariance"/>
			<rateStatistic idref="nDNA_RAG1_RAG2.meanRate"/>
			<rateStatistic idref="nDNA_RAG1_RAG2.coefficientOfVariation"/>
			<rateCovarianceStatistic idref="nDNA_RAG1_RAG2.covariance"/>
			<rateStatistic idref="mtDNA_16S_12S.meanRate"/>
			<rateStatistic idref="mtDNA_16S_12S.coefficientOfVariation"/>
			<rateCovarianceStatistic idref="mtDNA_16S_12S.covariance"/>
			<rateStatistic idref="mtDNA_tRNA.meanRate"/>
			<rateStatistic idref="mtDNA_tRNA.coefficientOfVariation"/>
			<rateCovarianceStatistic idref="mtDNA_tRNA.covariance"/>
			<treeLikelihood idref="nDNA_Tmo4c4.treeLikelihood"/>
			<treeLikelihood idref="mtDNA_cytbp1.treeLikelihood"/>
			<treeLikelihood idref="mtDNA_cytbp2.treeLikelihood"/>
			<treeLikelihood idref="mtDNA_cytbp3RY.treeLikelihood"/>
			<treeLikelihood idref="nDNA_RAG1_RAG2.treeLikelihood"/>
			<treeLikelihood idref="mtDNA_16S_12S.treeLikelihood"/>
			<treeLikelihood idref="mtDNA_tRNA.treeLikelihood"/>
			<speciationLikelihood idref="speciation"/>
		</log>

		<!-- write tree log to file                                                  -->
		<logTree id="treeFileLog" logEvery="64000" nexusFormat="true" fileName="beast_A7_03E.trees" sortTranslationTable="true">
			<treeModel idref="treeModel"/>
			<trait name="rate" tag="nDNA_Tmo4c4.rate">
				<discretizedBranchRates idref="nDNA_Tmo4c4.branchRates"/>
			</trait>
			<trait name="rate" tag="mtDNA_cytbp1.rate">
				<discretizedBranchRates idref="mtDNA_cytbp1.branchRates"/>
			</trait>
			<trait name="rate" tag="mtDNA_cytbp2.rate">
				<discretizedBranchRates idref="mtDNA_cytbp2.branchRates"/>
			</trait>
			<trait name="rate" tag="mtDNA_cytbp3RY.rate">
				<discretizedBranchRates idref="mtDNA_cytbp3RY.branchRates"/>
			</trait>
			<trait name="rate" tag="nDNA_RAG1_RAG2.rate">
				<discretizedBranchRates idref="nDNA_RAG1_RAG2.branchRates"/>
			</trait>
			<trait name="rate" tag="mtDNA_16S_12S.rate">
				<discretizedBranchRates idref="mtDNA_16S_12S.branchRates"/>
			</trait>
			<trait name="rate" tag="mtDNA_tRNA.rate">
				<discretizedBranchRates idref="mtDNA_tRNA.branchRates"/>
			</trait>
			<posterior idref="posterior"/>
		</logTree>
	</mcmc>
	<report>
		<property name="timer">
			<mcmc idref="mcmc"/>
		</property>
	</report>
</beast>
