# Supplementary material for: Input data for inferring species distributions in Kyphosidae world-wide
Source: Data Brief. 2016 Jul 5;8:1013–7. doi: 10.1016/j.dib.2016.06.043 (PMC4969239; doi:10.1016/j.dib.2016.06.043)
Supplement: Supplementary file 2 — Supplementary material [file mmc2.zip › bk86_07_36ss_no_constraints_log_marg-lik01.txt]

1 file(s) found with marginal likelihood samples
PathParameter	MeanPathLikelihood	MLContribution
0.0000	-1.0595e+05	-0.22620
2.1715e-06	-1.0238e+05	-1.9037
2.1888e-05	-90730	-5.6429
8.4561e-05	-89342	-11.708
0.00022061	-82764	-19.653
0.00046416	-78631	-29.828
0.00085232	-75055	-42.278
0.0014248	-72641	-56.916
0.0022237	-69856	-72.730
0.0032929	-66187	-88.591
0.0046784	-61692	-105.05
0.0064280	-58399	-123.68
0.0085909	-55965	-144.63
0.011218	-54143	-168.12
0.014361	-52822	-194.44
0.018075	-51902	-223.69
0.022413	-51222	-255.96
0.027432	-50769	-291.34
0.033190	-50429	-329.67
0.039745	-50164	-370.97
0.047156	-49950	-415.24
0.055484	-49772	-462.60
0.064790	-49641	-513.06
0.075138	-49522	-566.61
0.086591	-49426	-623.37
0.099213	-49350	-683.29
0.11307	-49272	-746.35
0.12823	-49207	-812.60
0.14475	-49136	-882.04
0.16271	-49076	-954.73
0.18218	-49012	-1030.7
0.20322	-48956	-1110.1
0.22591	-48907	-1192.8
0.25031	-48856	-1279.0
0.27650	-48816	-1368.8
0.30455	-48777	-1461.9
0.33454	-48734	-1558.5
0.36653	-48698	-1658.7
0.40060	-48659	-1762.5
0.43683	-48632	-1869.9
0.47530	-48593	-1981.0
0.51608	-48571	-2096.0
0.55924	-48546	-2214.4
0.60487	-48514	-2336.6
0.65304	-48492	-2462.7
0.70384	-48470	-2592.7
0.75734	-48450	-2726.4
0.81363	-48427	-2863.9
0.87278	-48409	-3005.4
0.93488	-48391	-3150.8
1.0000	-48372
log marginal likelihood (using path sampling) from pathLikelihood.delta = -48919.76623538124
Inner area for path parameter in (2.1715e-06,0.93488) = -48920
1 file(s) found with marginal likelihood samples
PathParameter	MaxPathLikelihood	MLContribution
0.0000	-76203	-0.22951
2.1715e-06	-75104	-1.9722
2.1888e-05	-71677	-5.5620
8.4561e-05	-72733	-11.675
0.00022061	-69898	-19.608
0.00046416	-69260	-29.835
0.00085232	-68055	-42.069
0.0014248	-65909	-56.885
0.0022237	-63328	-72.911
0.0032929	-59133	-88.488
0.0046784	-56585	-104.65
0.0064280	-54541	-123.32
0.0085909	-52889	-144.49
0.011218	-51628	-168.15
0.014361	-51212	-194.53
0.018075	-50434	-223.65
0.022413	-50070	-255.73
0.027432	-49952	-291.27
0.033190	-49630	-329.50
0.039745	-49581	-370.94
0.047156	-49420	-415.24
0.055484	-49378	-462.54
0.064790	-49269	-513.04
0.075138	-49207	-566.61
0.086591	-49142	-623.33
0.099213	-49076	-683.28
0.11307	-49033	-746.33
0.12823	-48946	-812.62
0.14475	-48925	-881.96
0.16271	-48841	-954.73
0.18218	-48844	-1030.7
0.20322	-48793	-1110.1
0.22591	-48736	-1192.8
0.25031	-48711	-1279.0
0.27650	-48655	-1368.7
0.30455	-48647	-1461.9
0.33454	-48605	-1558.5
0.36653	-48597	-1658.8
0.40060	-48533	-1762.5
0.43683	-48541	-1870.1
0.47530	-48500	-1980.8
0.51608	-48477	-2095.9
0.55924	-48462	-2214.5
0.60487	-48427	-2336.5
0.65304	-48416	-2462.8
0.70384	-48406	-2592.7
0.75734	-48384	-2726.5
0.81363	-48369	-2863.9
0.87278	-48346	-3005.4
0.93488	-48333	-3150.9
1.0000	-48320
log marginal likelihood (using stepping stone sampling) from pathLikelihood.delta = -48917.9335646262
3.8956217708333334 days
ext=0x0 sig=0x756e6547
