# Supplementary material for: Input data for inferring species distributions in Kyphosidae world-wide
Source: Data Brief. 2016 Jul 5;8:1013–7. doi: 10.1016/j.dib.2016.06.043 (PMC4969239; doi:10.1016/j.dib.2016.06.043)
Supplement: Supplementary file 2 — Supplementary material [file mmc2.zip › bk86_07_36ss_no_constraints_log_marg-lik02.txt]

1 file(s) found with marginal likelihood samples
PathParameter	MeanPathLikelihood	MLContribution
0.0000	-1.0324e+05	-0.22297
2.1715e-06	-1.0212e+05	-2.0311
2.1888e-05	-1.0391e+05	-6.4127
8.4561e-05	-1.0072e+05	-12.626
0.00022061	-84881	-19.942
0.00046416	-78884	-29.970
0.00085232	-75536	-42.355
0.0014248	-72431	-56.740
0.0022237	-69628	-72.546
0.0032929	-66071	-88.909
0.0046784	-62266	-105.56
0.0064280	-58407	-123.51
0.0085909	-55805	-144.27
0.011218	-54027	-167.94
0.014361	-52828	-194.56
0.018075	-51960	-223.88
0.022413	-51252	-256.12
0.027432	-50800	-291.40
0.033190	-50420	-329.64
0.039745	-50164	-370.97
0.047156	-49949	-415.18
0.055484	-49759	-462.52
0.064790	-49637	-513.02
0.075138	-49518	-566.63
0.086591	-49434	-623.41
0.099213	-49348	-683.25
0.11307	-49269	-746.27
0.12823	-49198	-812.54
0.14475	-49138	-882.04
0.16271	-49074	-954.72
0.18218	-49013	-1030.7
0.20322	-48953	-1110.0
0.22591	-48904	-1192.8
0.25031	-48856	-1279.0
0.27650	-48814	-1368.7
0.30455	-48776	-1461.9
0.33454	-48737	-1558.5
0.36653	-48697	-1658.8
0.40060	-48665	-1762.6
0.43683	-48631	-1870.1
0.47530	-48604	-1981.3
0.51608	-48574	-2096.0
0.55924	-48542	-2214.4
0.60487	-48515	-2336.6
0.65304	-48491	-2462.7
0.70384	-48470	-2592.6
0.75734	-48448	-2726.3
0.81363	-48427	-2864.0
0.87278	-48410	-3005.5
0.93488	-48390	-3150.9
1.0000	-48374
log marginal likelihood (using path sampling) from pathLikelihood.delta = -48922.49764953621
Inner area for path parameter in (2.1715e-06,0.93488) = -48922
1 file(s) found with marginal likelihood samples
PathParameter	MaxPathLikelihood	MLContribution
0.0000	-74753	-0.22271
2.1715e-06	-73983	-1.9753
2.1888e-05	-74302	-6.2111
8.4561e-05	-71852	-12.296
0.00022061	-71735	-19.939
0.00046416	-69109	-29.777
0.00085232	-62813	-42.140
0.0014248	-66741	-56.804
0.0022237	-63618	-72.814
0.0032929	-59430	-88.513
0.0046784	-57120	-105.92
0.0064280	-54261	-123.19
0.0085909	-52883	-144.19
0.011218	-51967	-167.98
0.014361	-51173	-194.39
0.018075	-50633	-223.92
0.022413	-50222	-255.96
0.027432	-49952	-291.34
0.033190	-49650	-329.61
0.039745	-49569	-370.94
0.047156	-49497	-415.26
0.055484	-49335	-462.43
0.064790	-49298	-513.03
0.075138	-49217	-566.58
0.086591	-49158	-623.44
0.099213	-49073	-683.30
0.11307	-49049	-746.31
0.12823	-48939	-812.51
0.14475	-48901	-882.02
0.16271	-48868	-954.69
0.18218	-48847	-1030.7
0.20322	-48798	-1110.0
0.22591	-48759	-1192.8
0.25031	-48722	-1279.0
0.27650	-48681	-1368.7
0.30455	-48650	-1461.9
0.33454	-48616	-1558.6
0.36653	-48577	-1658.7
0.40060	-48552	-1762.7
0.43683	-48526	-1870.1
0.47530	-48508	-1981.3
0.51608	-48484	-2096.0
0.55924	-48459	-2214.4
0.60487	-48431	-2336.6
0.65304	-48400	-2462.7
0.70384	-48396	-2592.7
0.75734	-48385	-2726.4
0.81363	-48363	-2863.9
0.87278	-48346	-3005.5
0.93488	-48331	-3150.8
1.0000	-48319
log marginal likelihood (using stepping stone sampling) from pathLikelihood.delta = -48920.87622741827
2.5251446064814815 days
