# Supplementary material for: Input data for inferring species distributions in Kyphosidae world-wide
Source: Data Brief. 2016 Jul 5;8:1013–7. doi: 10.1016/j.dib.2016.06.043 (PMC4969239; doi:10.1016/j.dib.2016.06.043)
Supplement: Supplementary file 2 — Supplementary material [file mmc2.zip › bk86_07_36ss_no_constraints_log_marg-lik04.txt]

1 file(s) found with marginal likelihood samples
PathParameter	MeanPathLikelihood	MLContribution
0.0000	-1.0197e+05	-0.21353
2.1715e-06	-94695	-1.9349
2.1888e-05	-1.0158e+05	-6.1221
8.4561e-05	-93790	-12.093
0.00022061	-83984	-19.851
0.00046416	-79036	-29.947
0.00085232	-75264	-42.224
0.0014248	-72244	-56.878
0.0022237	-70159	-72.924
0.0032929	-66247	-88.649
0.0046784	-61715	-105.22
0.0064280	-58561	-123.68
0.0085909	-55807	-144.25
0.011218	-54014	-167.95
0.014361	-52843	-194.56
0.018075	-51947	-223.87
0.022413	-51259	-256.12
0.027432	-50793	-291.33
0.033190	-50403	-329.61
0.039745	-50170	-370.97
0.047156	-49944	-415.22
0.055484	-49773	-462.61
0.064790	-49643	-513.00
0.075138	-49508	-566.51
0.086591	-49423	-623.31
0.099213	-49343	-683.22
0.11307	-49270	-746.32
0.12823	-49204	-812.56
0.14475	-49134	-882.00
0.16271	-49073	-954.71
0.18218	-49012	-1030.7
0.20322	-48957	-1110.1
0.22591	-48905	-1192.8
0.25031	-48860	-1279.1
0.27650	-48816	-1368.7
0.30455	-48773	-1461.8
0.33454	-48734	-1558.5
0.36653	-48699	-1658.8
0.40060	-48668	-1762.7
0.43683	-48630	-1870.0
0.47530	-48598	-1981.1
0.51608	-48572	-2096.0
0.55924	-48545	-2214.4
0.60487	-48512	-2336.6
0.65304	-48495	-2462.8
0.70384	-48471	-2592.6
0.75734	-48446	-2726.2
0.81363	-48425	-2863.8
0.87278	-48407	-3005.3
0.93488	-48388	-3150.8
1.0000	-48374
log marginal likelihood (using path sampling) from pathLikelihood.delta = -48920.690776023475
Inner area for path parameter in (2.1715e-06,0.93488) = -48920
1 file(s) found with marginal likelihood samples
PathParameter	MaxPathLikelihood	MLContribution
0.0000	-73644	-0.22081
2.1715e-06	-73839	-1.8491
2.1888e-05	-74743	-6.0796
8.4561e-05	-71123	-12.053
0.00022061	-71180	-19.743
0.00046416	-70070	-29.932
0.00085232	-67257	-42.264
0.0014248	-66071	-56.654
0.0022237	-63814	-73.197
0.0032929	-59505	-88.504
0.0046784	-56926	-105.14
0.0064280	-54330	-123.45
0.0085909	-52456	-143.82
0.011218	-51613	-167.74
0.014361	-51103	-194.53
0.018075	-50721	-223.97
0.022413	-50046	-255.94
0.027432	-49928	-291.38
0.033190	-49681	-329.42
0.039745	-49562	-370.98
0.047156	-49485	-415.18
0.055484	-49349	-462.56
0.064790	-49302	-513.12
0.075138	-49165	-566.44
0.086591	-49158	-623.26
0.099213	-49079	-683.21
0.11307	-49033	-746.32
0.12823	-48989	-812.57
0.14475	-48926	-881.98
0.16271	-48874	-954.68
0.18218	-48806	-1030.7
0.20322	-48766	-1110.0
0.22591	-48740	-1192.8
0.25031	-48728	-1279.0
0.27650	-48670	-1368.7
0.30455	-48652	-1461.9
0.33454	-48620	-1558.5
0.36653	-48577	-1658.8
0.40060	-48542	-1762.7
0.43683	-48524	-1869.9
0.47530	-48497	-1981.0
0.51608	-48476	-2096.0
0.55924	-48455	-2214.5
0.60487	-48437	-2336.5
0.65304	-48417	-2462.8
0.70384	-48407	-2592.7
0.75734	-48378	-2726.2
0.81363	-48360	-2863.7
0.87278	-48345	-3005.3
0.93488	-48337	-3150.7
1.0000	-48321
log marginal likelihood (using stepping stone sampling) from pathLikelihood.delta = -48918.645796848636
2.9108207175925926 days
