# Supplementary material for: Input data for inferring species distributions in Kyphosidae world-wide
Source: Data Brief. 2016 Jul 5;8:1013–7. doi: 10.1016/j.dib.2016.06.043 (PMC4969239; doi:10.1016/j.dib.2016.06.043)
Supplement: Supplementary file 2 — Supplementary material [file mmc2.zip › bk86_07_36ss_no_constraints_mean_tree.tre]

#NEXUS
begin taxa;
	dimensions ntax=47;
	taxlabels
	HantMo001_Hant_CentN
	Scomber_s_Ssco_Scom
	Nannoperc_Nobs_Perc
	GnigCh006_Gnig_Gire
	GnigBa001_Gnig_Gire
	GsimSa003_Gsim_Gire
	GcyaTh005_Gcya_GireA
	GtriTu001_Gtri_GireA
	GzebRo001_Gzeb_GireA
	GmelJa001_Gmel_Gire2
	GpunJa001_Gpun_Gire1
	GnebEa001_Gneb_Gire1
	GfimLa001_Gfim_GireA
	KcorAb015_Kcor_KyphW
	HBa002_Hazu_KyphHAZ
	KspWCa038_Kgla_KyphW
	KsydAh009_Ksyd_KyphN
	KhawHa001_Khaw_KyphA
	KsecAt005_Ksec_KyphZ
	KbigNZ059_Kbig_KyphA
	KcinNi019_Kcin_KyphW
	KeleCl012_Kele_Kyph1
	KvaiNi043_Kvai_KyphW
	SocyCl003_Socy_Kyph
	NlitPo001_Nlit_Kyph
	McalPo005_Mcal_Scor
	SvioWh001_Svio_ScorA
	SlinWh003_Slin_ScorA
	AstrTa003_Astr_MicrA
	MstrTw001_Mstr_MicrA
	KmugKe001_Kmug_KuhlN
	Rhynchope_Roxy_Tera
	Oplegnath_Opun_Ople
	OwooNZ001_Owoo_OpleN
	Balistes__Bcap_Tetr
	Diagramma_Dpic_Haem
	Chaetodip_Cfab_Acan
	Platax_or_Porb_Acan
	Zanclus_c_Zcor_Acan
	Scatophag_Sarg_Scat
	Selenotoc_Smul_Scat
	Chaetodon_Csem_Chae
	Chaetodon_Cstr_Chae
	Forcipige_Ffla_Chae
	Hemitauri_Hpol_Chae
	Heniochus_Hchr_Chae
	Etroplus__Emac_Cich
;
end;
begin trees;
	tree TREE1 = [&R] (((HantMo001_Hant_CentN[&RAG1_RAG2_K86_07.rate_95%_HPD={3.149890468645252E-4,8.219678430908345E-4},length_range={22.96526661164,67.88038910929},Tmo4c4_K86_07.rate_95%_HPD={2.4204237286189003E-4,9.317187181088792E-4},height_range={0.0,5.999822860758286E-11},CYBp2_K86_07.rate_95%_HPD={9.125742830053642E-5,9.347484748797647E-4},tRNAs_K86_07.rate_range={0.0012301258835307758,0.01123…
end;
begin figtree;
	set appearance.backgroundColorAttribute="Default";
	set appearance.backgroundColour=#-1;
	set appearance.branchColorAttribute="User selection";
	set appearance.branchLineWidth=1.0;
	set appearance.branchMinLineWidth=0.0;
	set appearance.branchWidthAttribute="Fixed";
	set appearance.foregroundColour=#-16777216;
	set appearance.selectionColour=#-2144520576;
	set branchLabels.colorAttribute="User selection";
	set branchLabels.displayAttribute="Branch times";
	set branchLabels.fontName="Arial";
	set branchLabels.fontSize=12;
	set branchLabels.fontStyle=0;
	set branchLabels.isShown=false;
	set branchLabels.significantDigits=4;
	set layout.expansion=0;
	set layout.layoutType="RECTILINEAR";
	set layout.zoom=0;
	set legend.attribute=null;
	set legend.fontSize=10.0;
	set legend.isShown=false;
	set legend.significantDigits=4;
	set nodeBars.barWidth=6.0;
	set nodeBars.displayAttribute="height_95%_HPD";
	set nodeBars.isShown=true;
	set nodeLabels.colorAttribute="User selection";
	set nodeLabels.displayAttribute="posterior";
	set nodeLabels.fontName="Arial";
	set nodeLabels.fontSize=12;
	set nodeLabels.fontStyle=0;
	set nodeLabels.isShown=true;
	set nodeLabels.significantDigits=2;
	set nodeShape.colourAttribute=null;
	set nodeShape.isShown=false;
	set nodeShape.minSize=10.0;
	set nodeShape.scaleType=Width;
	set nodeShape.shapeType=Circle;
	set nodeShape.size=4.0;
	set nodeShape.sizeAttribute=null;
	set polarLayout.alignTipLabels=false;
	set polarLayout.angularRange=0;
	set polarLayout.rootAngle=0;
	set polarLayout.rootLength=100;
	set polarLayout.showRoot=true;
	set radialLayout.spread=0.0;
	set rectilinearLayout.alignTipLabels=false;
	set rectilinearLayout.curvature=0;
	set rectilinearLayout.rootLength=100;
	set scale.offsetAge=0.0;
	set scale.rootAge=1.0;
	set scale.scaleFactor=1.0;
	set scale.scaleRoot=false;
	set scaleAxis.automaticScale=true;
	set scaleAxis.fontSize=8.0;
	set scaleAxis.isShown=true;
	set scaleAxis.lineWidth=1.0;
	set scaleAxis.majorTicks=25.0;
	set scaleAxis.origin=0.0;
	set scaleAxis.reverseAxis=true;
	set scaleAxis.showGrid=true;
	set scaleBar.automaticScale=true;
	set scaleBar.fontSize=12.0;
	set scaleBar.isShown=true;
	set scaleBar.lineWidth=1.0;
	set scaleBar.scaleRange=0.0;
	set tipLabels.colorAttribute="User selection";
	set tipLabels.displayAttribute="Names";
	set tipLabels.fontName="Arial";
	set tipLabels.fontSize=12;
	set tipLabels.fontStyle=0;
	set tipLabels.isShown=true;
	set tipLabels.significantDigits=4;
	set trees.order=true;
	set trees.orderType="increasing";
	set trees.rooting=false;
	set trees.rootingType="User Selection";
	set trees.transform=false;
	set trees.transformType="cladogram";
end;
