# Supplementary material for: Input data for inferring species distributions in Kyphosidae world-wide
Source: Data Brief. 2016 Jul 5;8:1013–7. doi: 10.1016/j.dib.2016.06.043 (PMC4969239; doi:10.1016/j.dib.2016.06.043)
Supplement: Supplementary file 2 — Supplementary material [file mmc2.zip › bk86_07_37ss_kyp_gir_log_marg-lik01.txt]

1 file(s) found with marginal likelihood samples
PathParameter	MeanPathLikelihood	MLContribution
0.0000	-94644	-0.21246
2.1715e-06	-1.0103e+05	-1.9284
2.1888e-05	-94585	-5.6773
8.4561e-05	-86586	-11.487
0.00022061	-82280	-19.328
0.00046416	-76445	-29.142
0.00085232	-73706	-40.979
0.0014248	-69454	-54.227
0.0022237	-66312	-68.710
0.0032929	-62210	-84.131
0.0046784	-59229	-101.76
0.0064280	-57100	-121.45
0.0085909	-55207	-143.20
0.011218	-53811	-167.42
0.014361	-52713	-194.11
0.018075	-51834	-223.45
0.022413	-51178	-255.84
0.027432	-50762	-291.39
0.033190	-50456	-329.81
0.039745	-50181	-371.13
0.047156	-49975	-415.43
0.055484	-49792	-462.77
0.064790	-49658	-513.32
0.075138	-49555	-566.93
0.086591	-49449	-623.63
0.099213	-49367	-683.48
0.11307	-49283	-746.42
0.12823	-49204	-812.58
0.14475	-49136	-881.95
0.16271	-49066	-954.56
0.18218	-49004	-1030.5
0.20322	-48946	-1109.8
0.22591	-48897	-1192.6
0.25031	-48851	-1278.8
0.27650	-48807	-1368.5
0.30455	-48768	-1461.7
0.33454	-48733	-1558.4
0.36653	-48691	-1658.5
0.40060	-48658	-1762.3
0.43683	-48623	-1869.7
0.47530	-48593	-1980.9
0.51608	-48566	-2095.7
0.55924	-48539	-2214.3
0.60487	-48515	-2336.6
0.65304	-48492	-2462.7
0.70384	-48469	-2592.6
0.75734	-48448	-2726.3
0.81363	-48427	-2864.0
0.87278	-48412	-3005.5
0.93488	-48389	-3150.9
1.0000	-48375
log marginal likelihood (using path sampling) from pathLikelihood.delta = -48897.08657392794
Inner area for path parameter in (2.1715e-06,0.93488) = -48897
1 file(s) found with marginal likelihood samples
PathParameter	MaxPathLikelihood	MLContribution
0.0000	-72246	-0.20509
2.1715e-06	-74867	-1.9615
2.1888e-05	-69044	-5.7382
8.4561e-05	-70937	-11.407
0.00022061	-68333	-19.377
0.00046416	-67153	-28.948
0.00085232	-65938	-41.262
0.0014248	-61508	-54.149
0.0022237	-59488	-68.717
0.0032929	-56864	-83.873
0.0046784	-55371	-101.63
0.0064280	-54013	-121.55
0.0085909	-52647	-143.10
0.011218	-51748	-167.45
0.014361	-51019	-194.03
0.018075	-50526	-223.48
0.022413	-50087	-255.65
0.027432	-49778	-291.18
0.033190	-49815	-329.81
0.039745	-49623	-371.11
0.047156	-49455	-415.45
0.055484	-49379	-462.78
0.064790	-49320	-513.27
0.075138	-49225	-566.97
0.086591	-49148	-623.62
0.099213	-49123	-683.51
0.11307	-49002	-746.38
0.12823	-48964	-812.53
0.14475	-48917	-881.93
0.16271	-48869	-954.56
0.18218	-48815	-1030.5
0.20322	-48728	-1109.8
0.22591	-48739	-1192.6
0.25031	-48707	-1278.9
0.27650	-48671	-1368.5
0.30455	-48627	-1461.7
0.33454	-48601	-1558.5
0.36653	-48575	-1658.5
0.40060	-48540	-1762.3
0.43683	-48508	-1869.7
0.47530	-48497	-1980.9
0.51608	-48489	-2095.8
0.55924	-48449	-2214.2
0.60487	-48426	-2336.6
0.65304	-48419	-2462.7
0.70384	-48400	-2592.6
0.75734	-48376	-2726.3
0.81363	-48357	-2864.0
0.87278	-48354	-3005.6
0.93488	-48328	-3150.8
1.0000	-48320
log marginal likelihood (using stepping stone sampling) from pathLikelihood.delta = -48896.1315063511
2.51582693287037 days
