# Supplementary material for: Input data for inferring species distributions in Kyphosidae world-wide
Source: Data Brief. 2016 Jul 5;8:1013–7. doi: 10.1016/j.dib.2016.06.043 (PMC4969239; doi:10.1016/j.dib.2016.06.043)
Supplement: Supplementary file 2 — Supplementary material [file mmc2.zip › bk86_07_37ss_kyp_gir_log_marg-lik03.txt]

1 file(s) found with marginal likelihood samples
PathParameter	MeanPathLikelihood	MLContribution
0.0000	-1.1356e+05	-0.22592
2.1715e-06	-94517	-1.8857
2.1888e-05	-96767	-5.8767
8.4561e-05	-90767	-11.718
0.00022061	-81493	-19.294
0.00046416	-76952	-29.096
0.00085232	-72965	-40.851
0.0014248	-69746	-54.273
0.0022237	-66135	-68.672
0.0032929	-62318	-84.443
0.0046784	-59572	-102.00
0.0064280	-57025	-121.44
0.0085909	-55266	-143.33
0.011218	-53855	-167.48
0.014361	-52703	-194.15
0.018075	-51862	-223.70
0.022413	-51267	-256.06
0.027432	-50764	-291.34
0.033190	-50435	-329.69
0.039745	-50165	-371.11
0.047156	-49985	-415.50
0.055484	-49799	-462.88
0.064790	-49674	-513.39
0.075138	-49552	-566.94
0.086591	-49454	-623.66
0.099213	-49368	-683.51
0.11307	-49286	-746.47
0.12823	-49207	-812.54
0.14475	-49128	-881.84
0.16271	-49061	-954.47
0.18218	-49000	-1030.4
0.20322	-48943	-1109.8
0.22591	-48898	-1192.6
0.25031	-48851	-1278.8
0.27650	-48809	-1368.5
0.30455	-48768	-1461.7
0.33454	-48728	-1558.4
0.36653	-48695	-1658.6
0.40060	-48658	-1762.4
0.43683	-48624	-1869.8
0.47530	-48596	-1980.9
0.51608	-48564	-2095.7
0.55924	-48538	-2214.3
0.60487	-48515	-2336.5
0.65304	-48489	-2462.6
0.70384	-48467	-2592.6
0.75734	-48450	-2726.4
0.81363	-48428	-2864.0
0.87278	-48411	-3005.5
0.93488	-48391	-3150.8
1.0000	-48371
log marginal likelihood (using path sampling) from pathLikelihood.delta = -48898.24486727934
Inner area for path parameter in (2.1715e-06,0.93488) = -48898
1 file(s) found with marginal likelihood samples
PathParameter	MaxPathLikelihood	MLContribution
0.0000	-79090	-0.24586
2.1715e-06	-73340	-1.8385
2.1888e-05	-70568	-5.8201
8.4561e-05	-69417	-11.724
0.00022061	-68746	-19.238
0.00046416	-66428	-29.107
0.00085232	-64109	-40.897
0.0014248	-62778	-54.379
0.0022237	-59020	-68.340
0.0032929	-57168	-84.091
0.0046784	-55288	-102.07
0.0064280	-53416	-121.28
0.0085909	-52627	-143.06
0.011218	-51743	-167.52
0.014361	-50872	-194.07
0.018075	-50475	-223.52
0.022413	-50239	-256.12
0.027432	-49884	-291.17
0.033190	-49653	-329.64
0.039745	-49587	-370.97
0.047156	-49508	-415.57
0.055484	-49411	-462.81
0.064790	-49316	-513.40
0.075138	-49217	-566.94
0.086591	-49123	-623.65
0.099213	-49081	-683.51
0.11307	-49020	-746.45
0.12823	-48969	-812.58
0.14475	-48887	-881.82
0.16271	-48873	-954.51
0.18218	-48809	-1030.4
0.20322	-48779	-1109.7
0.22591	-48740	-1192.6
0.25031	-48724	-1278.8
0.27650	-48672	-1368.6
0.30455	-48641	-1461.7
0.33454	-48606	-1558.3
0.36653	-48573	-1658.6
0.40060	-48558	-1762.4
0.43683	-48533	-1869.8
0.47530	-48497	-1980.9
0.51608	-48474	-2095.7
0.55924	-48442	-2214.2
0.60487	-48437	-2336.6
0.65304	-48416	-2462.6
0.70384	-48406	-2592.5
0.75734	-48386	-2726.5
0.81363	-48360	-2864.0
0.87278	-48351	-3005.6
0.93488	-48335	-3150.9
1.0000	-48312
log marginal likelihood (using stepping stone sampling) from pathLikelihood.delta = -48896.73836807446
2.5807380555555555 days
