# Supplementary material for: Input data for inferring species distributions in Kyphosidae world-wide
Source: Data Brief. 2016 Jul 5;8:1013–7. doi: 10.1016/j.dib.2016.06.043 (PMC4969239; doi:10.1016/j.dib.2016.06.043)
Supplement: Supplementary file 2 — Supplementary material [file mmc2.zip › bk86_07_37ss_kyp_gir_log_marg-lik04.txt]

1 file(s) found with marginal likelihood samples
PathParameter	MeanPathLikelihood	MLContribution
0.0000	-1.3021e+05	-0.26519
2.1715e-06	-1.1403e+05	-2.1108
2.1888e-05	-1.0009e+05	-6.0765
8.4561e-05	-93822	-11.892
0.00022061	-80995	-19.207
0.00046416	-76734	-29.067
0.00085232	-73031	-40.891
0.0014248	-69820	-54.369
0.0022237	-66302	-68.906
0.0032929	-62588	-84.301
0.0046784	-59098	-101.80
0.0064280	-57269	-121.63
0.0085909	-55200	-143.28
0.011218	-53885	-167.56
0.014361	-52727	-194.22
0.018075	-51879	-223.60
0.022413	-51203	-255.91
0.027432	-50768	-291.44
0.033190	-50466	-329.88
0.039745	-50191	-371.12
0.047156	-49964	-415.41
0.055484	-49798	-462.84
0.064790	-49666	-513.44
0.075138	-49571	-567.03
0.086591	-49451	-623.80
0.099213	-49392	-683.65
0.11307	-49282	-746.42
0.12823	-49206	-812.55
0.14475	-49131	-881.87
0.16271	-49063	-954.53
0.18218	-49004	-1030.6
0.20322	-48951	-1109.9
0.22591	-48897	-1192.6
0.25031	-48851	-1278.9
0.27650	-48809	-1368.5
0.30455	-48769	-1461.7
0.33454	-48731	-1558.4
0.36653	-48693	-1658.6
0.40060	-48661	-1762.4
0.43683	-48624	-1869.8
0.47530	-48594	-1980.9
0.51608	-48567	-2095.8
0.55924	-48539	-2214.2
0.60487	-48513	-2336.6
0.65304	-48491	-2462.7
0.70384	-48469	-2592.5
0.75734	-48446	-2726.3
0.81363	-48428	-2863.9
0.87278	-48409	-3005.5
0.93488	-48393	-3150.9
1.0000	-48373
log marginal likelihood (using path sampling) from pathLikelihood.delta = -48899.87053311259
Inner area for path parameter in (2.1715e-06,0.93488) = -48900
1 file(s) found with marginal likelihood samples
PathParameter	MaxPathLikelihood	MLContribution
0.0000	-88826	-0.28178
2.1715e-06	-74283	-2.1796
2.1888e-05	-74888	-6.0512
8.4561e-05	-71774	-12.037
0.00022061	-68271	-19.056
0.00046416	-66784	-28.978
0.00085232	-64938	-40.910
0.0014248	-61571	-54.374
0.0022237	-60241	-68.942
0.0032929	-56371	-84.215
0.0046784	-54573	-101.30
0.0064280	-54017	-121.78
0.0085909	-52643	-143.00
0.011218	-51604	-167.55
0.014361	-51114	-194.11
0.018075	-50573	-223.67
0.022413	-50180	-255.76
0.027432	-49865	-291.28
0.033190	-49784	-329.92
0.039745	-49640	-371.18
0.047156	-49453	-415.38
0.055484	-49341	-462.77
0.064790	-49297	-513.36
0.075138	-49248	-567.17
0.086591	-49139	-623.62
0.099213	-49089	-683.76
0.11307	-48967	-746.32
0.12823	-48962	-812.53
0.14475	-48914	-881.85
0.16271	-48861	-954.50
0.18218	-48817	-1030.5
0.20322	-48788	-1110.0
0.22591	-48747	-1192.6
0.25031	-48695	-1278.8
0.27650	-48657	-1368.5
0.30455	-48639	-1461.6
0.33454	-48615	-1558.4
0.36653	-48585	-1658.6
0.40060	-48552	-1762.5
0.43683	-48528	-1869.8
0.47530	-48505	-1980.9
0.51608	-48482	-2095.8
0.55924	-48449	-2214.3
0.60487	-48437	-2336.5
0.65304	-48416	-2462.7
0.70384	-48393	-2592.6
0.75734	-48380	-2726.2
0.81363	-48367	-2863.9
0.87278	-48333	-3005.4
0.93488	-48333	-3151.0
1.0000	-48317
log marginal likelihood (using stepping stone sampling) from pathLikelihood.delta = -48898.536522524155
2.557257627314815 days
