# Supplementary material for: Input data for inferring species distributions in Kyphosidae world-wide
Source: Data Brief. 2016 Jul 5;8:1013–7. doi: 10.1016/j.dib.2016.06.043 (PMC4969239; doi:10.1016/j.dib.2016.06.043)
Supplement: Supplementary file 2 — Supplementary material [file mmc2.zip › bk86_07_38ss_kyp_sco_log_marg-lik01.txt]

1 file(s) found with marginal likelihood samples
PathParameter	MeanPathLikelihood	MLContribution
0.0000	-1.0507e+05	-0.21330
2.1715e-06	-91373	-1.7625
2.1888e-05	-87418	-5.3808
8.4561e-05	-84290	-11.133
0.00022061	-79372	-18.903
0.00046416	-75856	-28.760
0.00085232	-72327	-40.490
0.0014248	-69122	-54.038
0.0022237	-66170	-69.079
0.0032929	-63043	-84.937
0.0046784	-59560	-102.11
0.0064280	-57170	-121.53
0.0085909	-55207	-143.26
0.011218	-53862	-167.56
0.014361	-52747	-194.10
0.018075	-51795	-223.40
0.022413	-51195	-255.73
0.027432	-50705	-290.97
0.033190	-50367	-329.27
0.039745	-50105	-370.62
0.047156	-49916	-414.99
0.055484	-49745	-462.40
0.064790	-49626	-512.97
0.075138	-49520	-566.70
0.086591	-49444	-623.45
0.099213	-49345	-683.19
0.11307	-49263	-746.24
0.12823	-49200	-812.52
0.14475	-49133	-882.01
0.16271	-49075	-954.74
0.18218	-49014	-1030.7
0.20322	-48955	-1110.0
0.22591	-48903	-1192.8
0.25031	-48862	-1279.1
0.27650	-48814	-1368.7
0.30455	-48775	-1461.9
0.33454	-48735	-1558.5
0.36653	-48695	-1658.7
0.40060	-48665	-1762.6
0.43683	-48628	-1869.9
0.47530	-48598	-1981.1
0.51608	-48569	-2095.8
0.55924	-48540	-2214.5
0.60487	-48521	-2336.8
0.65304	-48493	-2462.8
0.70384	-48472	-2592.7
0.75734	-48450	-2726.5
0.81363	-48430	-2864.1
0.87278	-48413	-3005.5
0.93488	-48387	-3150.8
1.0000	-48373
log marginal likelihood (using path sampling) from pathLikelihood.delta = -48895.90092160028
Inner area for path parameter in (2.1715e-06,0.93488) = -48896
1 file(s) found with marginal likelihood samples
PathParameter	MaxPathLikelihood	MLContribution
0.0000	-73908	-0.22751
2.1715e-06	-68347	-1.7722
2.1888e-05	-69897	-5.3570
8.4561e-05	-68192	-11.064
0.00022061	-67062	-18.782
0.00046416	-66319	-28.693
0.00085232	-64564	-40.476
0.0014248	-61462	-54.081
0.0022237	-60300	-69.028
0.0032929	-57712	-84.808
0.0046784	-55388	-101.87
0.0064280	-54035	-121.63
0.0085909	-52857	-143.24
0.011218	-51621	-167.31
0.014361	-50887	-193.93
0.018075	-50543	-223.26
0.022413	-50135	-255.71
0.027432	-49770	-290.91
0.033190	-49727	-329.24
0.039745	-49516	-370.54
0.047156	-49403	-414.95
0.055484	-49365	-462.33
0.064790	-49282	-512.91
0.075138	-49208	-566.59
0.086591	-49146	-623.54
0.099213	-49057	-683.25
0.11307	-49041	-746.20
0.12823	-48985	-812.57
0.14475	-48929	-881.98
0.16271	-48885	-954.78
0.18218	-48857	-1030.7
0.20322	-48771	-1110.0
0.22591	-48762	-1192.8
0.25031	-48728	-1279.1
0.27650	-48679	-1368.6
0.30455	-48633	-1461.9
0.33454	-48616	-1558.5
0.36653	-48578	-1658.7
0.40060	-48559	-1762.6
0.43683	-48528	-1869.9
0.47530	-48509	-1981.0
0.51608	-48485	-2095.9
0.55924	-48458	-2214.3
0.60487	-48431	-2336.8
0.65304	-48416	-2462.8
0.70384	-48402	-2592.7
0.75734	-48386	-2726.5
0.81363	-48371	-2864.1
0.87278	-48356	-3005.7
0.93488	-48329	-3150.7
1.0000	-48313
log marginal likelihood (using stepping stone sampling) from pathLikelihood.delta = -48894.341022750006
2.574736388888889 days
