# Supplementary material for: Input data for inferring species distributions in Kyphosidae world-wide
Source: Data Brief. 2016 Jul 5;8:1013–7. doi: 10.1016/j.dib.2016.06.043 (PMC4969239; doi:10.1016/j.dib.2016.06.043)
Supplement: Supplementary file 2 — Supplementary material [file mmc2.zip › bk86_07_38ss_kyp_sco_log_marg-lik02.txt]

1 file(s) found with marginal likelihood samples
PathParameter	MeanPathLikelihood	MLContribution
0.0000	-91440	-0.19987
2.1715e-06	-92641	-1.8191
2.1888e-05	-91889	-5.5235
8.4561e-05	-84375	-11.280
0.00022061	-81443	-19.116
0.00046416	-75540	-28.618
0.00085232	-71913	-40.365
0.0014248	-69102	-54.017
0.0022237	-66138	-68.971
0.0032929	-62873	-84.943
0.0046784	-59740	-102.17
0.0064280	-57058	-121.55
0.0085909	-55337	-143.31
0.011218	-53771	-167.31
0.014361	-52680	-194.00
0.018075	-51806	-223.34
0.022413	-51157	-255.71
0.027432	-50731	-291.04
0.033190	-50363	-329.25
0.039745	-50100	-370.68
0.047156	-49934	-415.15
0.055484	-49766	-462.51
0.064790	-49627	-512.95
0.075138	-49515	-566.52
0.086591	-49418	-623.24
0.099213	-49337	-683.15
0.11307	-49266	-746.28
0.12823	-49203	-812.57
0.14475	-49137	-882.07
0.16271	-49079	-954.71
0.18218	-49008	-1030.6
0.20322	-48957	-1110.0
0.22591	-48903	-1192.8
0.25031	-48861	-1279.1
0.27650	-48815	-1368.7
0.30455	-48774	-1461.9
0.33454	-48735	-1558.5
0.36653	-48696	-1658.7
0.40060	-48662	-1762.5
0.43683	-48628	-1869.9
0.47530	-48595	-1981.0
0.51608	-48569	-2095.9
0.55924	-48544	-2214.4
0.60487	-48515	-2336.6
0.65304	-48492	-2462.7
0.70384	-48468	-2592.6
0.75734	-48448	-2726.3
0.81363	-48427	-2863.8
0.87278	-48406	-3005.3
0.93488	-48390	-3150.8
1.0000	-48372
log marginal likelihood (using path sampling) from pathLikelihood.delta = -48894.45500612899
Inner area for path parameter in (2.1715e-06,0.93488) = -48894
1 file(s) found with marginal likelihood samples
PathParameter	MaxPathLikelihood	MLContribution
0.0000	-68195	-0.19809
2.1715e-06	-69032	-1.7999
2.1888e-05	-68547	-5.6019
8.4561e-05	-69734	-11.170
0.00022061	-68881	-19.102
0.00046416	-65522	-28.533
0.00085232	-64543	-40.341
0.0014248	-62587	-54.102
0.0022237	-58964	-68.781
0.0032929	-56457	-84.675
0.0046784	-55664	-102.13
0.0064280	-53353	-121.17
0.0085909	-52646	-143.37
0.011218	-51425	-167.21
0.014361	-50849	-194.00
0.018075	-50502	-223.32
0.022413	-50140	-255.62
0.027432	-49931	-291.02
0.033190	-49686	-329.10
0.039745	-49500	-370.51
0.047156	-49461	-415.11
0.055484	-49316	-462.49
0.064790	-49294	-512.92
0.075138	-49241	-566.54
0.086591	-49146	-623.23
0.099213	-49009	-683.15
0.11307	-49033	-746.26
0.12823	-48949	-812.59
0.14475	-48942	-882.01
0.16271	-48865	-954.80
0.18218	-48828	-1030.6
0.20322	-48780	-1110.1
0.22591	-48735	-1192.7
0.25031	-48715	-1279.1
0.27650	-48681	-1368.7
0.30455	-48656	-1461.9
0.33454	-48615	-1558.5
0.36653	-48585	-1658.7
0.40060	-48546	-1762.5
0.43683	-48525	-1870.0
0.47530	-48486	-1980.9
0.51608	-48467	-2095.8
0.55924	-48462	-2214.5
0.60487	-48441	-2336.6
0.65304	-48417	-2462.7
0.70384	-48395	-2592.6
0.75734	-48373	-2726.3
0.81363	-48353	-2863.9
0.87278	-48345	-3005.3
0.93488	-48323	-3150.8
1.0000	-48322
log marginal likelihood (using stepping stone sampling) from pathLikelihood.delta = -48892.951019785076
2.5869247800925925 days
