# Supplementary material for: Input data for inferring species distributions in Kyphosidae world-wide
Source: Data Brief. 2016 Jul 5;8:1013–7. doi: 10.1016/j.dib.2016.06.043 (PMC4969239; doi:10.1016/j.dib.2016.06.043)
Supplement: Supplementary file 2 — Supplementary material [file mmc2.zip › bk86_07_38ss_kyp_sco_log_marg-lik03.txt]

1 file(s) found with marginal likelihood samples
PathParameter	MeanPathLikelihood	MLContribution
0.0000	-95477	-0.20729
2.1715e-06	-95436	-1.8016
2.1888e-05	-87317	-5.4020
8.4561e-05	-85070	-11.420
0.00022061	-82811	-19.346
0.00046416	-76055	-28.798
0.00085232	-72328	-40.608
0.0014248	-69536	-54.371
0.0022237	-66589	-69.016
0.0032929	-62507	-84.648
0.0046784	-59680	-102.24
0.0064280	-57191	-121.67
0.0085909	-55316	-143.31
0.011218	-53788	-167.35
0.014361	-52692	-194.22
0.018075	-51915	-223.77
0.022413	-51246	-255.91
0.027432	-50724	-291.22
0.033190	-50435	-329.56
0.039745	-50124	-370.72
0.047156	-49923	-415.04
0.055484	-49750	-462.43
0.064790	-49627	-512.91
0.075138	-49507	-566.49
0.086591	-49420	-623.33
0.099213	-49348	-683.26
0.11307	-49270	-746.28
0.12823	-49199	-812.58
0.14475	-49141	-882.04
0.16271	-49071	-954.64
0.18218	-49008	-1030.6
0.20322	-48955	-1110.1
0.22591	-48906	-1192.8
0.25031	-48859	-1279.0
0.27650	-48815	-1368.7
0.30455	-48776	-1461.8
0.33454	-48732	-1558.5
0.36653	-48698	-1658.7
0.40060	-48663	-1762.5
0.43683	-48629	-1870.0
0.47530	-48600	-1981.1
0.51608	-48571	-2095.9
0.55924	-48541	-2214.3
0.60487	-48514	-2336.6
0.65304	-48492	-2462.7
0.70384	-48469	-2592.5
0.75734	-48445	-2726.2
0.81363	-48427	-2864.0
0.87278	-48411	-3005.5
0.93488	-48392	-3150.8
1.0000	-48371
log marginal likelihood (using path sampling) from pathLikelihood.delta = -48897.16580502588
Inner area for path parameter in (2.1715e-06,0.93488) = -48897
1 file(s) found with marginal likelihood samples
PathParameter	MaxPathLikelihood	MLContribution
0.0000	-69931	-0.20694
2.1715e-06	-69950	-1.8403
2.1888e-05	-69786	-5.3353
8.4561e-05	-68944	-11.241
0.00022061	-67062	-19.244
0.00046416	-65420	-28.717
0.00085232	-64080	-40.492
0.0014248	-61606	-54.319
0.0022237	-60162	-69.323
0.0032929	-57038	-84.166
0.0046784	-55759	-102.04
0.0064280	-54092	-121.58
0.0085909	-52468	-143.14
0.011218	-51196	-167.12
0.014361	-50902	-193.94
0.018075	-50675	-223.85
0.022413	-50177	-255.94
0.027432	-49971	-291.05
0.033190	-49759	-329.67
0.039745	-49564	-370.67
0.047156	-49481	-415.04
0.055484	-49306	-462.32
0.064790	-49282	-512.95
0.075138	-49205	-566.43
0.086591	-49160	-623.28
0.099213	-49093	-683.30
0.11307	-49033	-746.30
0.12823	-48982	-812.53
0.14475	-48916	-882.03
0.16271	-48859	-954.66
0.18218	-48836	-1030.6
0.20322	-48790	-1110.1
0.22591	-48756	-1192.8
0.25031	-48695	-1279.0
0.27650	-48686	-1368.7
0.30455	-48632	-1461.9
0.33454	-48624	-1558.5
0.36653	-48568	-1658.7
0.40060	-48552	-1762.5
0.43683	-48519	-1869.9
0.47530	-48504	-1981.1
0.51608	-48476	-2095.9
0.55924	-48455	-2214.3
0.60487	-48434	-2336.6
0.65304	-48420	-2462.7
0.70384	-48403	-2592.6
0.75734	-48357	-2726.1
0.81363	-48365	-2863.9
0.87278	-48348	-3005.5
0.93488	-48331	-3150.9
1.0000	-48314
log marginal likelihood (using stepping stone sampling) from pathLikelihood.delta = -48895.140048248686
2.559326770833333 days
