# Supplementary material for: Input data for inferring species distributions in Kyphosidae world-wide
Source: Data Brief. 2016 Jul 5;8:1013–7. doi: 10.1016/j.dib.2016.06.043 (PMC4969239; doi:10.1016/j.dib.2016.06.043)
Supplement: Supplementary file 2 — Supplementary material [file mmc2.zip › bk86_07_38ss_kyp_sco_log_marg-lik04.txt]

1 file(s) found with marginal likelihood samples
PathParameter	MeanPathLikelihood	MLContribution
0.0000	-1.0368e+05	-0.22377
2.1715e-06	-1.0242e+05	-1.9963
2.1888e-05	-1.0009e+05	-5.9454
8.4561e-05	-89639	-11.536
0.00022061	-79935	-18.910
0.00046416	-75357	-28.602
0.00085232	-72014	-40.402
0.0014248	-69127	-54.167
0.0022237	-66488	-69.331
0.0032929	-63197	-85.096
0.0046784	-59636	-101.97
0.0064280	-56935	-121.32
0.0085909	-55247	-143.46
0.011218	-53971	-167.64
0.014361	-52693	-194.02
0.018075	-51807	-223.55
0.022413	-51252	-255.97
0.027432	-50739	-291.08
0.033190	-50370	-329.32
0.039745	-50116	-370.81
0.047156	-49955	-415.28
0.055484	-49777	-462.49
0.064790	-49613	-512.85
0.075138	-49509	-566.47
0.086591	-49415	-623.27
0.099213	-49344	-683.21
0.11307	-49267	-746.28
0.12823	-49202	-812.55
0.14475	-49136	-881.95
0.16271	-49067	-954.62
0.18218	-49010	-1030.7
0.20322	-48958	-1110.0
0.22591	-48903	-1192.8
0.25031	-48855	-1279.0
0.27650	-48813	-1368.7
0.30455	-48774	-1461.8
0.33454	-48733	-1558.5
0.36653	-48700	-1658.8
0.40060	-48663	-1762.6
0.43683	-48632	-1870.0
0.47530	-48597	-1981.0
0.51608	-48567	-2095.9
0.55924	-48544	-2214.5
0.60487	-48519	-2336.7
0.65304	-48492	-2462.7
0.70384	-48469	-2592.6
0.75734	-48447	-2726.2
0.81363	-48423	-2863.8
0.87278	-48410	-3005.4
0.93488	-48389	-3150.7
1.0000	-48371
log marginal likelihood (using path sampling) from pathLikelihood.delta = -48896.682642305364
Inner area for path parameter in (2.1715e-06,0.93488) = -48896
1 file(s) found with marginal likelihood samples
PathParameter	MaxPathLikelihood	MLContribution
0.0000	-72236	-0.22459
2.1715e-06	-72600	-1.9803
2.1888e-05	-72039	-5.8794
8.4561e-05	-69082	-11.514
0.00022061	-66873	-18.912
0.00046416	-66994	-28.566
0.00085232	-64186	-40.345
0.0014248	-62302	-54.167
0.0022237	-60192	-69.279
0.0032929	-56518	-84.490
0.0046784	-54696	-101.77
0.0064280	-53658	-121.24
0.0085909	-52462	-143.08
0.011218	-51377	-167.55
0.014361	-50860	-193.93
0.018075	-50395	-223.36
0.022413	-50275	-256.04
0.027432	-49792	-291.06
0.033190	-49681	-329.27
0.039745	-49551	-370.64
0.047156	-49520	-415.34
0.055484	-49398	-462.62
0.064790	-49234	-512.78
0.075138	-49181	-566.42
0.086591	-49144	-623.21
0.099213	-49102	-683.27
0.11307	-49059	-746.28
0.12823	-48971	-812.57
0.14475	-48932	-881.98
0.16271	-48849	-954.55
0.18218	-48790	-1030.6
0.20322	-48782	-1110.0
0.22591	-48759	-1192.8
0.25031	-48702	-1278.9
0.27650	-48659	-1368.6
0.30455	-48640	-1461.8
0.33454	-48611	-1558.4
0.36653	-48593	-1658.8
0.40060	-48561	-1762.5
0.43683	-48524	-1870.0
0.47530	-48508	-1981.0
0.51608	-48469	-2095.8
0.55924	-48455	-2214.4
0.60487	-48436	-2336.8
0.65304	-48409	-2462.7
0.70384	-48390	-2592.6
0.75734	-48384	-2726.3
0.81363	-48363	-2863.7
0.87278	-48350	-3005.5
0.93488	-48335	-3150.8
1.0000	-48316
log marginal likelihood (using stepping stone sampling) from pathLikelihood.delta = -48894.52900953993
2.5680573958333337 days
