# Supplementary material for: Input data for inferring species distributions in Kyphosidae world-wide
Source: Data Brief. 2016 Jul 5;8:1013–7. doi: 10.1016/j.dib.2016.06.043 (PMC4969239; doi:10.1016/j.dib.2016.06.043)
Supplement: Supplementary file 2 — Supplementary material [file mmc2.zip › bk86_07_39ss_kyp_mic_log_marg-lik01.txt]

1 file(s) found with marginal likelihood samples
PathParameter	MeanPathLikelihood	MLContribution
0.0000	-1.0107e+05	-0.21478
2.1715e-06	-96740	-1.8275
2.1888e-05	-88646	-5.5378
8.4561e-05	-88074	-11.469
0.00022061	-80515	-19.222
0.00046416	-77339	-29.010
0.00085232	-72134	-40.419
0.0014248	-69070	-54.225
0.0022237	-66691	-69.240
0.0032929	-62823	-84.860
0.0046784	-59669	-102.24
0.0064280	-57207	-121.61
0.0085909	-55248	-143.22
0.011218	-53785	-167.24
0.014361	-52625	-193.91
0.018075	-51811	-223.41
0.022413	-51183	-255.76
0.027432	-50725	-291.08
0.033190	-50385	-329.54
0.039745	-50167	-370.96
0.047156	-49945	-415.29
0.055484	-49789	-462.75
0.064790	-49657	-513.26
0.075138	-49545	-566.77
0.086591	-49431	-623.40
0.099213	-49350	-683.33
0.11307	-49278	-746.36
0.12823	-49202	-812.59
0.14475	-49141	-882.07
0.16271	-49075	-954.78
0.18218	-49019	-1030.8
0.20322	-48958	-1110.1
0.22591	-48907	-1192.9
0.25031	-48865	-1279.2
0.27650	-48823	-1368.9
0.30455	-48779	-1462.0
0.33454	-48740	-1558.7
0.36653	-48704	-1658.9
0.40060	-48667	-1762.8
0.43683	-48637	-1870.3
0.47530	-48606	-1981.3
0.51608	-48575	-2096.1
0.55924	-48549	-2214.7
0.60487	-48524	-2337.0
0.65304	-48499	-2463.1
0.70384	-48478	-2593.1
0.75734	-48457	-2726.8
0.81363	-48437	-2864.5
0.87278	-48420	-3006.0
0.93488	-48396	-3151.3
1.0000	-48380
log marginal likelihood (using path sampling) from pathLikelihood.delta = -48904.21336032197
Inner area for path parameter in (2.1715e-06,0.93488) = -48904
1 file(s) found with marginal likelihood samples
PathParameter	MaxPathLikelihood	MLContribution
0.0000	-70696	-0.21908
2.1715e-06	-70926	-1.8598
2.1888e-05	-68653	-5.3897
8.4561e-05	-70023	-11.461
0.00022061	-68451	-19.017
0.00046416	-67625	-29.207
0.00085232	-63323	-40.432
0.0014248	-61812	-54.020
0.0022237	-60263	-69.559
0.0032929	-57805	-84.700
0.0046784	-54431	-101.60
0.0064280	-53996	-121.68
0.0085909	-52655	-143.05
0.011218	-51601	-167.11
0.014361	-51032	-193.84
0.018075	-50543	-223.35
0.022413	-50123	-255.72
0.027432	-49842	-290.96
0.033190	-49721	-329.34
0.039745	-49593	-370.94
0.047156	-49409	-415.25
0.055484	-49393	-462.73
0.064790	-49280	-513.20
0.075138	-49162	-566.78
0.086591	-49151	-623.40
0.099213	-49059	-683.30
0.11307	-49014	-746.40
0.12823	-48979	-812.50
0.14475	-48917	-882.08
0.16271	-48886	-954.75
0.18218	-48822	-1030.8
0.20322	-48790	-1110.1
0.22591	-48735	-1192.8
0.25031	-48701	-1279.1
0.27650	-48689	-1368.9
0.30455	-48639	-1462.0
0.33454	-48621	-1558.7
0.36653	-48592	-1658.9
0.40060	-48566	-1762.7
0.43683	-48538	-1870.2
0.47530	-48506	-1981.4
0.51608	-48487	-2096.1
0.55924	-48471	-2214.7
0.60487	-48446	-2337.0
0.65304	-48426	-2463.1
0.70384	-48408	-2593.1
0.75734	-48384	-2726.8
0.81363	-48371	-2864.5
0.87278	-48358	-3006.1
0.93488	-48335	-3151.2
1.0000	-48322
log marginal likelihood (using stepping stone sampling) from pathLikelihood.delta = -48902.24841023551
2.5824757291666667 days
