# Supplementary material for: Input data for inferring species distributions in Kyphosidae world-wide
Source: Data Brief. 2016 Jul 5;8:1013–7. doi: 10.1016/j.dib.2016.06.043 (PMC4969239; doi:10.1016/j.dib.2016.06.043)
Supplement: Supplementary file 2 — Supplementary material [file mmc2.zip › bk86_07_39ss_kyp_mic_log_marg-lik02.txt]

1 file(s) found with marginal likelihood samples
PathParameter	MeanPathLikelihood	MLContribution
0.0000	-90775	-0.20052
2.1715e-06	-93908	-1.8468
2.1888e-05	-93428	-5.6436
8.4561e-05	-86667	-11.377
0.00022061	-80582	-19.063
0.00046416	-75966	-28.870
0.00085232	-72784	-40.791
0.0014248	-69717	-54.443
0.0022237	-66591	-69.530
0.0032929	-63466	-85.415
0.0046784	-59828	-102.44
0.0064280	-57275	-121.94
0.0085909	-55478	-143.53
0.011218	-53797	-167.36
0.014361	-52684	-194.04
0.018075	-51822	-223.40
0.022413	-51166	-255.68
0.027432	-50713	-291.08
0.033190	-50397	-329.41
0.039745	-50117	-370.75
0.047156	-49938	-415.21
0.055484	-49778	-462.76
0.064790	-49671	-513.33
0.075138	-49545	-566.77
0.086591	-49432	-623.48
0.099213	-49361	-683.39
0.11307	-49276	-746.39
0.12823	-49208	-812.68
0.14475	-49145	-882.11
0.16271	-49075	-954.78
0.18218	-49018	-1030.8
0.20322	-48959	-1110.1
0.22591	-48910	-1193.0
0.25031	-48868	-1279.2
0.27650	-48817	-1368.8
0.30455	-48779	-1462.0
0.33454	-48739	-1558.7
0.36653	-48705	-1659.0
0.40060	-48669	-1762.8
0.43683	-48639	-1870.2
0.47530	-48603	-1981.3
0.51608	-48577	-2096.1
0.55924	-48547	-2214.7
0.60487	-48526	-2337.1
0.65304	-48499	-2463.1
0.70384	-48478	-2593.0
0.75734	-48454	-2726.7
0.81363	-48434	-2864.5
0.87278	-48420	-3006.1
0.93488	-48400	-3151.5
1.0000	-48382
log marginal likelihood (using path sampling) from pathLikelihood.delta = -48906.554106348405
Inner area for path parameter in (2.1715e-06,0.93488) = -48906
1 file(s) found with marginal likelihood samples
PathParameter	MaxPathLikelihood	MLContribution
0.0000	-71332	-0.19685
2.1715e-06	-73509	-1.8217
2.1888e-05	-70371	-5.6707
8.4561e-05	-69212	-11.391
0.00022061	-68172	-19.024
0.00046416	-66354	-28.785
0.00085232	-64874	-40.660
0.0014248	-63776	-54.420
0.0022237	-59801	-69.361
0.0032929	-57919	-85.481
0.0046784	-55878	-102.50
0.0064280	-53797	-121.62
0.0085909	-52626	-143.51
0.011218	-51515	-167.16
0.014361	-51127	-194.10
0.018075	-50359	-223.30
0.022413	-50066	-255.58
0.027432	-49838	-290.98
0.033190	-49698	-329.44
0.039745	-49504	-370.62
0.047156	-49462	-415.20
0.055484	-49374	-462.61
0.064790	-49316	-513.40
0.075138	-49234	-566.88
0.086591	-49090	-623.34
0.099213	-49068	-683.43
0.11307	-49030	-746.38
0.12823	-49004	-812.69
0.14475	-48931	-882.12
0.16271	-48882	-954.75
0.18218	-48846	-1030.8
0.20322	-48800	-1110.1
0.22591	-48742	-1192.9
0.25031	-48725	-1279.3
0.27650	-48684	-1368.7
0.30455	-48652	-1462.0
0.33454	-48620	-1558.7
0.36653	-48601	-1659.0
0.40060	-48569	-1762.8
0.43683	-48532	-1870.3
0.47530	-48513	-1981.3
0.51608	-48490	-2096.2
0.55924	-48462	-2214.6
0.60487	-48447	-2337.1
0.65304	-48424	-2463.2
0.70384	-48412	-2593.1
0.75734	-48385	-2726.7
0.81363	-48370	-2864.3
0.87278	-48360	-3006.2
0.93488	-48343	-3151.5
1.0000	-48322
log marginal likelihood (using stepping stone sampling) from pathLikelihood.delta = -48905.2114733678
2.5741079976851853 days
