# Supplementary material for: Input data for inferring species distributions in Kyphosidae world-wide
Source: Data Brief. 2016 Jul 5;8:1013–7. doi: 10.1016/j.dib.2016.06.043 (PMC4969239; doi:10.1016/j.dib.2016.06.043)
Supplement: Supplementary file 2 — Supplementary material [file mmc2.zip › bk86_07_39ss_kyp_mic_log_marg-lik04.txt]

1 file(s) found with marginal likelihood samples
PathParameter	MeanPathLikelihood	MLContribution
0.0000	-92336	-0.20593
2.1715e-06	-97330	-1.8800
2.1888e-05	-93376	-5.6493
8.4561e-05	-86903	-11.301
0.00022061	-79230	-18.838
0.00046416	-75468	-28.727
0.00085232	-72549	-40.650
0.0014248	-69460	-54.378
0.0022237	-66684	-69.446
0.0032929	-63217	-85.251
0.0046784	-59840	-102.49
0.0064280	-57316	-121.74
0.0085909	-55258	-143.50
0.011218	-53991	-167.70
0.014361	-52706	-194.15
0.018075	-51859	-223.64
0.022413	-51242	-256.02
0.027432	-50772	-291.31
0.033190	-50419	-329.61
0.039745	-50157	-370.86
0.047156	-49929	-415.09
0.055484	-49757	-462.49
0.064790	-49634	-513.06
0.075138	-49529	-566.70
0.086591	-49436	-623.45
0.099213	-49353	-683.36
0.11307	-49280	-746.38
0.12823	-49202	-812.65
0.14475	-49147	-882.15
0.16271	-49078	-954.80
0.18218	-49018	-1030.7
0.20322	-48955	-1110.1
0.22591	-48909	-1192.9
0.25031	-48864	-1279.2
0.27650	-48820	-1368.9
0.30455	-48782	-1462.0
0.33454	-48739	-1558.6
0.36653	-48700	-1658.9
0.40060	-48669	-1762.8
0.43683	-48637	-1870.2
0.47530	-48605	-1981.3
0.51608	-48574	-2096.1
0.55924	-48550	-2214.7
0.60487	-48524	-2337.0
0.65304	-48498	-2463.1
0.70384	-48478	-2593.1
0.75734	-48459	-2727.0
0.81363	-48439	-2864.6
0.87278	-48419	-3006.2
0.93488	-48403	-3151.6
1.0000	-48383
log marginal likelihood (using path sampling) from pathLikelihood.delta = -48906.56435002216
Inner area for path parameter in (2.1715e-06,0.93488) = -48906
1 file(s) found with marginal likelihood samples
PathParameter	MaxPathLikelihood	MLContribution
0.0000	-70159	-0.20019
2.1715e-06	-68588	-1.8772
2.1888e-05	-70717	-5.6385
8.4561e-05	-71339	-11.454
0.00022061	-66707	-18.753
0.00046416	-66037	-28.583
0.00085232	-63522	-40.572
0.0014248	-63448	-54.378
0.0022237	-60241	-69.454
0.0032929	-58078	-85.181
0.0046784	-55165	-102.13
0.0064280	-53548	-121.73
0.0085909	-52433	-142.86
0.011218	-51776	-167.67
0.014361	-51140	-194.18
0.018075	-50589	-223.51
0.022413	-50199	-255.91
0.027432	-49934	-291.21
0.033190	-49828	-329.65
0.039745	-49570	-370.89
0.047156	-49479	-415.11
0.055484	-49307	-462.44
0.064790	-49305	-513.00
0.075138	-49224	-566.65
0.086591	-49150	-623.44
0.099213	-49109	-683.36
0.11307	-49035	-746.48
0.12823	-48986	-812.55
0.14475	-48930	-882.13
0.16271	-48870	-954.77
0.18218	-48831	-1030.8
0.20322	-48792	-1110.0
0.22591	-48746	-1192.9
0.25031	-48713	-1279.2
0.27650	-48687	-1368.9
0.30455	-48647	-1462.1
0.33454	-48613	-1558.7
0.36653	-48596	-1658.8
0.40060	-48547	-1762.8
0.43683	-48528	-1870.2
0.47530	-48501	-1981.3
0.51608	-48488	-2096.1
0.55924	-48470	-2214.8
0.60487	-48440	-2337.0
0.65304	-48423	-2463.0
0.70384	-48412	-2593.1
0.75734	-48396	-2727.0
0.81363	-48379	-2864.6
0.87278	-48353	-3006.1
0.93488	-48348	-3151.6
1.0000	-48325
log marginal likelihood (using stepping stone sampling) from pathLikelihood.delta = -48904.644519652255
2.5952035532407405 days
