# Supplementary material for: Input data for inferring species distributions in Kyphosidae world-wide
Source: Data Brief. 2016 Jul 5;8:1013–7. doi: 10.1016/j.dib.2016.06.043 (PMC4969239; doi:10.1016/j.dib.2016.06.043)
Supplement: Supplementary file 2 — Supplementary material [file mmc2.zip › bk86_07_40ss_kyp_kuh_log_marg-lik01.txt]

1 file(s) found with marginal likelihood samples
PathParameter	MeanPathLikelihood	MLContribution
0.0000	-93177	-0.20529
2.1715e-06	-95894	-1.8567
2.1888e-05	-92449	-6.1335
8.4561e-05	-1.0328e+05	-12.554
0.00022061	-81267	-19.164
0.00046416	-76109	-28.708
0.00085232	-71811	-40.394
0.0014248	-69303	-54.373
0.0022237	-66829	-69.434
0.0032929	-63049	-85.143
0.0046784	-59852	-102.52
0.0064280	-57340	-121.97
0.0085909	-55444	-143.62
0.011218	-53895	-167.57
0.014361	-52722	-194.19
0.018075	-51869	-223.66
0.022413	-51239	-256.03
0.027432	-50778	-291.34
0.033190	-50421	-329.59
0.039745	-50148	-370.92
0.047156	-49954	-415.34
0.055484	-49793	-462.73
0.064790	-49648	-513.21
0.075138	-49544	-566.83
0.086591	-49443	-623.61
0.099213	-49370	-683.55
0.11307	-49290	-746.60
0.12823	-49222	-812.93
0.14475	-49162	-882.38
0.16271	-49089	-955.02
0.18218	-49028	-1031.1
0.20322	-48978	-1110.5
0.22591	-48925	-1193.3
0.25031	-48882	-1279.6
0.27650	-48839	-1369.4
0.30455	-48798	-1462.6
0.33454	-48760	-1559.3
0.36653	-48723	-1659.6
0.40060	-48690	-1763.5
0.43683	-48657	-1871.1
0.47530	-48628	-1982.3
0.51608	-48598	-2097.1
0.55924	-48571	-2215.8
0.60487	-48547	-2338.2
0.65304	-48524	-2464.3
0.70384	-48501	-2594.3
0.75734	-48479	-2728.1
0.81363	-48458	-2865.8
0.87278	-48442	-3007.5
0.93488	-48423	-3152.9
1.0000	-48402
log marginal likelihood (using path sampling) from pathLikelihood.delta = -48927.857632026185
Inner area for path parameter in (2.1715e-06,0.93488) = -48928
1 file(s) found with marginal likelihood samples
PathParameter	MaxPathLikelihood	MLContribution
0.0000	-70076	-0.20190
2.1715e-06	-70436	-1.8599
2.1888e-05	-70838	-5.6070
8.4561e-05	-69812	-12.236
0.00022061	-68038	-19.063
0.00046416	-66816	-28.747
0.00085232	-64684	-40.310
0.0014248	-61949	-54.124
0.0022237	-60606	-69.852
0.0032929	-57340	-84.772
0.0046784	-55216	-102.38
0.0064280	-54198	-121.94
0.0085909	-52286	-143.45
0.011218	-51886	-167.51
0.014361	-51155	-194.13
0.018075	-50386	-223.64
0.022413	-50217	-255.94
0.027432	-49881	-291.27
0.033190	-49734	-329.58
0.039745	-49568	-370.87
0.047156	-49441	-415.28
0.055484	-49364	-462.76
0.064790	-49292	-513.14
0.075138	-49260	-566.84
0.086591	-49127	-623.54
0.099213	-49094	-683.56
0.11307	-49049	-746.57
0.12823	-48987	-812.86
0.14475	-48954	-882.48
0.16271	-48904	-955.01
0.18218	-48815	-1031.1
0.20322	-48823	-1110.6
0.22591	-48754	-1193.3
0.25031	-48732	-1279.6
0.27650	-48676	-1369.3
0.30455	-48656	-1462.6
0.33454	-48643	-1559.3
0.36653	-48608	-1659.7
0.40060	-48579	-1763.5
0.43683	-48553	-1871.0
0.47530	-48522	-1982.3
0.51608	-48509	-2097.1
0.55924	-48492	-2215.7
0.60487	-48464	-2338.1
0.65304	-48438	-2464.3
0.70384	-48436	-2594.3
0.75734	-48409	-2728.1
0.81363	-48398	-2865.8
0.87278	-48377	-3007.5
0.93488	-48366	-3152.9
1.0000	-48337
log marginal likelihood (using stepping stone sampling) from pathLikelihood.delta = -48925.66958919276
2.577029513888889 days
