# Supplementary material for: Input data for inferring species distributions in Kyphosidae world-wide
Source: Data Brief. 2016 Jul 5;8:1013–7. doi: 10.1016/j.dib.2016.06.043 (PMC4969239; doi:10.1016/j.dib.2016.06.043)
Supplement: Supplementary file 2 — Supplementary material [file mmc2.zip › bk86_07_40ss_kyp_kuh_log_marg-lik02.txt]

1 file(s) found with marginal likelihood samples
PathParameter	MeanPathLikelihood	MLContribution
0.0000	-1.0347e+05	-0.20938
2.1715e-06	-89374	-1.7745
2.1888e-05	-90633	-5.4926
8.4561e-05	-84645	-11.169
0.00022061	-79539	-18.919
0.00046416	-75821	-28.730
0.00085232	-72209	-40.511
0.0014248	-69316	-54.215
0.0022237	-66419	-69.189
0.0032929	-63001	-85.019
0.0046784	-59721	-102.63
0.0064280	-57602	-122.32
0.0085909	-55509	-143.65
0.011218	-53858	-167.64
0.014361	-52803	-194.35
0.018075	-51870	-223.70
0.022413	-51259	-256.05
0.027432	-50766	-291.27
0.033190	-50410	-329.69
0.039745	-50189	-371.16
0.047156	-49975	-415.41
0.055484	-49787	-462.71
0.064790	-49651	-513.16
0.075138	-49531	-566.85
0.086591	-49460	-623.72
0.099213	-49370	-683.55
0.11307	-49290	-746.55
0.12823	-49214	-812.82
0.14475	-49155	-882.36
0.16271	-49093	-954.98
0.18218	-49020	-1030.9
0.20322	-48972	-1110.5
0.22591	-48925	-1193.3
0.25031	-48876	-1279.5
0.27650	-48834	-1369.3
0.30455	-48798	-1462.6
0.33454	-48761	-1559.4
0.36653	-48724	-1659.6
0.40060	-48689	-1763.5
0.43683	-48656	-1871.0
0.47530	-48627	-1982.3
0.51608	-48599	-2097.2
0.55924	-48573	-2215.8
0.60487	-48548	-2338.2
0.65304	-48522	-2464.3
0.70384	-48500	-2594.4
0.75734	-48484	-2728.2
0.81363	-48458	-2865.8
0.87278	-48442	-3007.4
0.93488	-48422	-3152.8
1.0000	-48403
log marginal likelihood (using path sampling) from pathLikelihood.delta = -48925.820748295504
Inner area for path parameter in (2.1715e-06,0.93488) = -48926
1 file(s) found with marginal likelihood samples
PathParameter	MaxPathLikelihood	MLContribution
0.0000	-74555	-0.22410
2.1715e-06	-71845	-1.7443
2.1888e-05	-70299	-5.5207
8.4561e-05	-69911	-11.205
0.00022061	-67468	-18.818
0.00046416	-66068	-28.678
0.00085232	-64696	-40.433
0.0014248	-62888	-54.228
0.0022237	-60845	-69.461
0.0032929	-57878	-84.897
0.0046784	-55296	-102.22
0.0064280	-54283	-122.51
0.0085909	-52764	-143.50
0.011218	-51645	-167.35
0.014361	-50909	-194.45
0.018075	-50398	-223.51
0.022413	-50208	-256.06
0.027432	-49900	-291.23
0.033190	-49725	-329.51
0.039745	-49620	-371.13
0.047156	-49486	-415.44
0.055484	-49345	-462.67
0.064790	-49293	-513.16
0.075138	-49241	-566.70
0.086591	-49174	-623.78
0.099213	-49132	-683.56
0.11307	-49039	-746.58
0.12823	-49000	-812.76
0.14475	-48908	-882.33
0.16271	-48912	-955.11
0.18218	-48834	-1030.9
0.20322	-48817	-1110.4
0.22591	-48773	-1193.3
0.25031	-48716	-1279.5
0.27650	-48693	-1369.3
0.30455	-48649	-1462.5
0.33454	-48639	-1559.4
0.36653	-48601	-1659.6
0.40060	-48571	-1763.5
0.43683	-48531	-1871.0
0.47530	-48536	-1982.2
0.51608	-48514	-2097.2
0.55924	-48485	-2215.8
0.60487	-48477	-2338.2
0.65304	-48443	-2464.3
0.70384	-48426	-2594.3
0.75734	-48412	-2728.4
0.81363	-48393	-2865.7
0.87278	-48380	-3007.5
0.93488	-48362	-3152.9
1.0000	-48336
log marginal likelihood (using stepping stone sampling) from pathLikelihood.delta = -48924.60823404965
2.596867349537037 days
