# Supplementary material for: Input data for inferring species distributions in Kyphosidae world-wide
Source: Data Brief. 2016 Jul 5;8:1013–7. doi: 10.1016/j.dib.2016.06.043 (PMC4969239; doi:10.1016/j.dib.2016.06.043)
Supplement: Supplementary file 2 — Supplementary material [file mmc2.zip › bk86_07_40ss_kyp_kuh_log_marg-lik04.txt]

1 file(s) found with marginal likelihood samples
PathParameter	MeanPathLikelihood	MLContribution
0.0000	-93318	-0.20395
2.1715e-06	-94519	-1.8174
2.1888e-05	-89833	-5.5084
8.4561e-05	-85948	-11.334
0.00022061	-80667	-19.022
0.00046416	-75539	-28.577
0.00085232	-71705	-40.396
0.0014248	-69417	-54.243
0.0022237	-66388	-69.116
0.0032929	-62895	-84.915
0.0046784	-59677	-102.35
0.0064280	-57328	-122.01
0.0085909	-55492	-143.63
0.011218	-53855	-167.59
0.014361	-52775	-194.33
0.018075	-51887	-223.70
0.022413	-51241	-255.97
0.027432	-50753	-291.30
0.033190	-50432	-329.64
0.039745	-50151	-370.92
0.047156	-49949	-415.31
0.055484	-49791	-462.74
0.064790	-49651	-513.24
0.075138	-49546	-566.85
0.086591	-49445	-623.64
0.099213	-49374	-683.57
0.11307	-49289	-746.59
0.12823	-49220	-812.85
0.14475	-49153	-882.31
0.16271	-49090	-955.05
0.18218	-49031	-1031.1
0.20322	-48976	-1110.5
0.22591	-48926	-1193.3
0.25031	-48878	-1279.6
0.27650	-48838	-1369.4
0.30455	-48800	-1462.6
0.33454	-48761	-1559.4
0.36653	-48728	-1659.7
0.40060	-48690	-1763.5
0.43683	-48657	-1871.1
0.47530	-48628	-1982.3
0.51608	-48600	-2097.2
0.55924	-48573	-2215.8
0.60487	-48547	-2338.1
0.65304	-48523	-2464.4
0.70384	-48504	-2594.3
0.75734	-48478	-2728.1
0.81363	-48460	-2865.7
0.87278	-48438	-3007.2
0.93488	-48418	-3152.7
1.0000	-48402
log marginal likelihood (using path sampling) from pathLikelihood.delta = -48924.85372272536
Inner area for path parameter in (2.1715e-06,0.93488) = -48925
1 file(s) found with marginal likelihood samples
PathParameter	MaxPathLikelihood	MLContribution
0.0000	-70110	-0.20222
2.1715e-06	-72662	-1.8390
2.1888e-05	-70042	-5.5054
8.4561e-05	-70319	-11.308
0.00022061	-68193	-18.984
0.00046416	-65766	-28.562
0.00085232	-62543	-40.152
0.0014248	-62750	-54.343
0.0022237	-58525	-69.073
0.0032929	-57614	-84.563
0.0046784	-55550	-102.17
0.0064280	-53572	-121.74
0.0085909	-52963	-143.64
0.011218	-51711	-167.30
0.014361	-51071	-194.13
0.018075	-50565	-223.65
0.022413	-50169	-255.87
0.027432	-49982	-291.17
0.033190	-49712	-329.70
0.039745	-49545	-370.82
0.047156	-49479	-415.27
0.055484	-49412	-462.78
0.064790	-49302	-513.20
0.075138	-49219	-566.83
0.086591	-49180	-623.57
0.099213	-49107	-683.59
0.11307	-49045	-746.56
0.12823	-48980	-812.86
0.14475	-48944	-882.30
0.16271	-48907	-955.06
0.18218	-48851	-1031.1
0.20322	-48811	-1110.5
0.22591	-48776	-1193.3
0.25031	-48714	-1279.6
0.27650	-48687	-1369.3
0.30455	-48683	-1462.7
0.33454	-48641	-1559.4
0.36653	-48607	-1659.8
0.40060	-48582	-1763.6
0.43683	-48561	-1871.0
0.47530	-48531	-1982.2
0.51608	-48513	-2097.2
0.55924	-48485	-2215.8
0.60487	-48470	-2338.1
0.65304	-48449	-2464.3
0.70384	-48436	-2594.5
0.75734	-48410	-2728.0
0.81363	-48399	-2865.8
0.87278	-48374	-3007.2
0.93488	-48357	-3152.7
1.0000	-48348
log marginal likelihood (using stepping stone sampling) from pathLikelihood.delta = -48922.78236126695
2.5900014699074076 days
