# Supplementary material for: Input data for inferring species distributions in Kyphosidae world-wide
Source: Data Brief. 2016 Jul 5;8:1013–7. doi: 10.1016/j.dib.2016.06.043 (PMC4969239; doi:10.1016/j.dib.2016.06.043)
Supplement: Supplementary file 2 — Supplementary material [file mmc2.zip › bk86_07_41ss_kyp_ter_log_marg-lik01.txt]

1 file(s) found with marginal likelihood samples
PathParameter	MaxPathLikelihood	MLContribution
0.0000	-82220	-0.28923
2.1715e-06	-72191	-1.9227
2.1888e-05	-69499	-5.9597
8.4561e-05	-71599	-11.833
0.00022061	-66974	-19.028
0.00046416	-65403	-28.686
0.00085232	-64588	-40.469
0.0014248	-62665	-54.295
0.0022237	-60384	-69.594
0.0032929	-57535	-84.919
0.0046784	-55198	-101.94
0.0064280	-53647	-121.67
0.0085909	-52956	-143.82
0.011218	-51867	-167.67
0.014361	-51240	-194.35
0.018075	-50558	-223.59
0.022413	-50250	-255.96
0.027432	-49920	-291.23
0.033190	-49706	-329.51
0.039745	-49597	-370.84
0.047156	-49490	-415.41
0.055484	-49394	-463.18
0.064790	-49304	-513.44
0.075138	-49243	-566.84
0.086591	-49180	-623.64
0.099213	-49104	-683.58
0.11307	-49028	-746.58
0.12823	-48968	-812.77
0.14475	-48937	-882.18
0.16271	-48877	-954.73
0.18218	-48820	-1030.7
0.20322	-48789	-1110.1
0.22591	-48735	-1192.8
0.25031	-48719	-1279.1
0.27650	-48677	-1368.8
0.30455	-48656	-1462.0
0.33454	-48617	-1558.7
0.36653	-48601	-1658.8
0.40060	-48568	-1762.8
0.43683	-48535	-1870.2
0.47530	-48516	-1981.5
0.51608	-48496	-2096.2
0.55924	-48476	-2214.8
0.60487	-48446	-2337.2
0.65304	-48425	-2463.3
0.70384	-48416	-2593.3
0.75734	-48386	-2726.9
0.81363	-48368	-2864.6
0.87278	-48368	-3006.3
0.93488	-48343	-3151.5
1.0000	-48325
log marginal likelihood (using stepping stone sampling) from pathLikelihood.delta = -48909.567340882284
2.576610787037037 days
