# Supplementary material for: Input data for inferring species distributions in Kyphosidae world-wide
Source: Data Brief. 2016 Jul 5;8:1013–7. doi: 10.1016/j.dib.2016.06.043 (PMC4969239; doi:10.1016/j.dib.2016.06.043)
Supplement: Supplementary file 2 — Supplementary material [file mmc2.zip › bk86_07_41ss_kyp_ter_log_marg-lik02.txt]

1 file(s) found with marginal likelihood samples
PathParameter	MeanPathLikelihood	MLContribution
0.0000	-91152	-0.20242
2.1715e-06	-95276	-1.9346
2.1888e-05	-1.0097e+05	-5.8634
8.4561e-05	-86144	-11.399
0.00022061	-81423	-19.154
0.00046416	-75867	-28.812
0.00085232	-72583	-40.737
0.0014248	-69732	-54.510
0.0022237	-66743	-69.515
0.0032929	-63286	-85.231
0.0046784	-59742	-102.47
0.0064280	-57398	-122.11
0.0085909	-55514	-143.79
0.011218	-53959	-167.75
0.014361	-52771	-194.31
0.018075	-51880	-223.71
0.022413	-51254	-256.07
0.027432	-50778	-291.37
0.033190	-50433	-329.76
0.039745	-50187	-371.03
0.047156	-49943	-415.33
0.055484	-49800	-462.82
0.064790	-49660	-513.30
0.075138	-49550	-566.87
0.086591	-49444	-623.61
0.099213	-49370	-683.50
0.11307	-49283	-746.50
0.12823	-49215	-812.72
0.14475	-49142	-882.10
0.16271	-49077	-954.73
0.18218	-49012	-1030.6
0.20322	-48952	-1110.0
0.22591	-48907	-1192.9
0.25031	-48862	-1279.1
0.27650	-48821	-1368.8
0.30455	-48779	-1462.0
0.33454	-48738	-1558.7
0.36653	-48703	-1658.9
0.40060	-48669	-1762.8
0.43683	-48637	-1870.2
0.47530	-48603	-1981.3
0.51608	-48576	-2096.2
0.55924	-48552	-2214.9
0.60487	-48527	-2337.1
0.65304	-48501	-2463.3
0.70384	-48481	-2593.2
0.75734	-48460	-2727.0
0.81363	-48440	-2864.7
0.87278	-48421	-3006.2
0.93488	-48402	-3151.6
1.0000	-48383
log marginal likelihood (using path sampling) from pathLikelihood.delta = -48910.81049107608
Inner area for path parameter in (2.1715e-06,0.93488) = -48911
1 file(s) found with marginal likelihood samples
PathParameter	MaxPathLikelihood	MLContribution
0.0000	-69863	-0.19753
2.1715e-06	-70700	-1.8517
2.1888e-05	-68649	-6.0187
8.4561e-05	-69827	-11.331
0.00022061	-67818	-19.192
0.00046416	-64260	-28.677
0.00085232	-64510	-40.642
0.0014248	-61012	-54.540
0.0022237	-60120	-69.462
0.0032929	-57566	-85.409
0.0046784	-54749	-102.01
0.0064280	-54229	-121.89
0.0085909	-52271	-143.60
0.011218	-51697	-167.52
0.014361	-51076	-194.18
0.018075	-50456	-223.53
0.022413	-50267	-256.05
0.027432	-49929	-291.24
0.033190	-49698	-329.68
0.039745	-49657	-371.12
0.047156	-49462	-415.24
0.055484	-49379	-462.80
0.064790	-49288	-513.31
0.075138	-49260	-566.90
0.086591	-49181	-623.56
0.099213	-49103	-683.56
0.11307	-49029	-746.44
0.12823	-48930	-812.67
0.14475	-48927	-882.05
0.16271	-48890	-954.79
0.18218	-48826	-1030.7
0.20322	-48782	-1109.9
0.22591	-48764	-1192.9
0.25031	-48704	-1279.1
0.27650	-48673	-1368.8
0.30455	-48653	-1462.0
0.33454	-48619	-1558.6
0.36653	-48596	-1658.9
0.40060	-48547	-1762.8
0.43683	-48534	-1870.3
0.47530	-48506	-1981.2
0.51608	-48488	-2096.2
0.55924	-48470	-2214.9
0.60487	-48449	-2337.2
0.65304	-48423	-2463.2
0.70384	-48416	-2593.3
0.75734	-48399	-2727.1
0.81363	-48379	-2864.7
0.87278	-48359	-3006.2
0.93488	-48351	-3151.6
1.0000	-48330
log marginal likelihood (using stepping stone sampling) from pathLikelihood.delta = -48909.00242743595
