# Supplementary material for: Input data for inferring species distributions in Kyphosidae world-wide
Source: Data Brief. 2016 Jul 5;8:1013–7. doi: 10.1016/j.dib.2016.06.043 (PMC4969239; doi:10.1016/j.dib.2016.06.043)
Supplement: Supplementary file 2 — Supplementary material [file mmc2.zip › bk86_07_41ss_kyp_ter_log_marg-lik03.txt]

1 file(s) found with marginal likelihood samples
PathParameter	MeanPathLikelihood	MLContribution
0.0000	-1.0385e+05	-0.21958
2.1715e-06	-98383	-1.9379
2.1888e-05	-98200	-5.9958
8.4561e-05	-93133	-11.876
0.00022061	-81447	-19.191
0.00046416	-76148	-28.821
0.00085232	-72351	-40.603
0.0014248	-69495	-54.493
0.0022237	-66935	-69.684
0.0032929	-63409	-85.608
0.0046784	-60162	-103.04
0.0064280	-57629	-122.18
0.0085909	-55351	-143.54
0.011218	-53930	-167.65
0.014361	-52738	-194.25
0.018075	-51884	-223.71
0.022413	-51246	-256.12
0.027432	-50808	-291.41
0.033190	-50415	-329.61
0.039745	-50158	-370.92
0.047156	-49943	-415.32
0.055484	-49797	-462.77
0.064790	-49654	-513.26
0.075138	-49549	-566.92
0.086591	-49454	-623.68
0.099213	-49371	-683.54
0.11307	-49288	-746.54
0.12823	-49215	-812.76
0.14475	-49148	-882.15
0.16271	-49076	-954.72
0.18218	-49010	-1030.7
0.20322	-48960	-1110.1
0.22591	-48908	-1192.9
0.25031	-48859	-1279.1
0.27650	-48818	-1368.8
0.30455	-48777	-1462.0
0.33454	-48739	-1558.7
0.36653	-48707	-1659.0
0.40060	-48668	-1762.8
0.43683	-48637	-1870.3
0.47530	-48608	-1981.5
0.51608	-48579	-2096.3
0.55924	-48553	-2214.9
0.60487	-48527	-2337.1
0.65304	-48499	-2463.2
0.70384	-48479	-2593.2
0.75734	-48461	-2727.1
0.81363	-48441	-2864.7
0.87278	-48421	-3006.2
0.93488	-48403	-3151.6
1.0000	-48385
log marginal likelihood (using path sampling) from pathLikelihood.delta = -48912.5833961125
Inner area for path parameter in (2.1715e-06,0.93488) = -48912
1 file(s) found with marginal likelihood samples
PathParameter	MaxPathLikelihood	MLContribution
0.0000	-71015	-0.22501
2.1715e-06	-70317	-1.8944
2.1888e-05	-70724	-5.9761
8.4561e-05	-68945	-11.801
0.00022061	-68196	-19.190
0.00046416	-67162	-28.881
0.00085232	-63959	-40.566
0.0014248	-62864	-54.412
0.0022237	-60651	-69.972
0.0032929	-57984	-85.398
0.0046784	-56018	-102.81
0.0064280	-53973	-122.35
0.0085909	-52570	-143.13
0.011218	-51857	-167.67
0.014361	-50888	-194.06
0.018075	-50350	-223.63
0.022413	-50175	-255.87
0.027432	-49869	-291.47
0.033190	-49754	-329.53
0.039745	-49617	-370.95
0.047156	-49479	-415.24
0.055484	-49422	-462.81
0.064790	-49310	-513.23
0.075138	-49215	-566.88
0.086591	-49153	-623.64
0.099213	-49116	-683.55
0.11307	-49028	-746.55
0.12823	-48981	-812.72
0.14475	-48941	-882.20
0.16271	-48884	-954.75
0.18218	-48818	-1030.6
0.20322	-48774	-1110.1
0.22591	-48753	-1192.9
0.25031	-48693	-1279.1
0.27650	-48684	-1368.8
0.30455	-48655	-1461.9
0.33454	-48629	-1558.7
0.36653	-48580	-1659.0
0.40060	-48564	-1762.8
0.43683	-48531	-1870.2
0.47530	-48506	-1981.4
0.51608	-48479	-2096.3
0.55924	-48470	-2214.9
0.60487	-48444	-2337.2
0.65304	-48423	-2463.1
0.70384	-48410	-2593.2
0.75734	-48397	-2727.0
0.81363	-48379	-2864.7
0.87278	-48355	-3006.2
0.93488	-48341	-3151.6
1.0000	-48328
log marginal likelihood (using stepping stone sampling) from pathLikelihood.delta = -48911.11356873417
2.568799085648148 days
