# Supplementary material for: Input data for inferring species distributions in Kyphosidae world-wide
Source: Data Brief. 2016 Jul 5;8:1013–7. doi: 10.1016/j.dib.2016.06.043 (PMC4969239; doi:10.1016/j.dib.2016.06.043)
Supplement: Supplementary file 2 — Supplementary material [file mmc2.zip › bk86_07_41ss_kyp_ter_log_marg-lik04.txt]

1 file(s) found with marginal likelihood samples
PathParameter	MeanPathLikelihood	MLContribution
0.0000	-97956	-0.20730
2.1715e-06	-92967	-1.8215
2.1888e-05	-91806	-5.4823
8.4561e-05	-83141	-11.164
0.00022061	-80966	-19.267
0.00046416	-77252	-29.005
0.00085232	-72195	-40.412
0.0014248	-68984	-54.056
0.0022237	-66355	-69.269
0.0032929	-63215	-85.177
0.0046784	-59735	-102.43
0.0064280	-57357	-122.03
0.0085909	-55488	-143.74
0.011218	-53941	-167.71
0.014361	-52765	-194.24
0.018075	-51852	-223.58
0.022413	-51218	-255.97
0.027432	-50774	-291.28
0.033190	-50403	-329.65
0.039745	-50183	-371.07
0.047156	-49957	-415.42
0.055484	-49809	-462.99
0.064790	-49688	-513.59
0.075138	-49577	-567.13
0.086591	-49463	-623.70
0.099213	-49366	-683.60
0.11307	-49301	-746.65
0.12823	-49216	-812.76
0.14475	-49147	-882.12
0.16271	-49075	-954.80
0.18218	-49020	-1030.8
0.20322	-48958	-1110.1
0.22591	-48912	-1193.0
0.25031	-48864	-1279.2
0.27650	-48819	-1368.8
0.30455	-48779	-1462.1
0.33454	-48745	-1558.8
0.36653	-48708	-1659.0
0.40060	-48668	-1762.8
0.43683	-48638	-1870.3
0.47530	-48606	-1981.4
0.51608	-48576	-2096.2
0.55924	-48551	-2214.8
0.60487	-48526	-2337.2
0.65304	-48505	-2463.3
0.70384	-48480	-2593.2
0.75734	-48458	-2727.0
0.81363	-48440	-2864.7
0.87278	-48421	-3006.2
0.93488	-48401	-3151.6
1.0000	-48385
log marginal likelihood (using path sampling) from pathLikelihood.delta = -48910.79416144264
Inner area for path parameter in (2.1715e-06,0.93488) = -48911
1 file(s) found with marginal likelihood samples
PathParameter	MaxPathLikelihood	MLContribution
0.0000	-71227	-0.21217
2.1715e-06	-69733	-1.8114
2.1888e-05	-69240	-5.5981
8.4561e-05	-68597	-11.014
0.00022061	-66921	-19.078
0.00046416	-65598	-29.035
0.00085232	-64830	-40.400
0.0014248	-62449	-54.033
0.0022237	-60017	-69.120
0.0032929	-57841	-84.965
0.0046784	-55991	-102.32
0.0064280	-53462	-121.67
0.0085909	-52691	-143.52
0.011218	-51936	-167.52
0.014361	-51116	-194.32
0.018075	-50533	-223.49
0.022413	-50232	-255.91
0.027432	-49875	-291.28
0.033190	-49766	-329.47
0.039745	-49616	-371.10
0.047156	-49460	-415.28
0.055484	-49417	-462.90
0.064790	-49332	-513.60
0.075138	-49252	-567.21
0.086591	-49175	-623.77
0.099213	-49114	-683.49
0.11307	-49033	-746.69
0.12823	-48943	-812.72
0.14475	-48925	-882.12
0.16271	-48840	-954.65
0.18218	-48823	-1030.8
0.20322	-48787	-1110.1
0.22591	-48744	-1193.0
0.25031	-48713	-1279.2
0.27650	-48686	-1368.8
0.30455	-48648	-1462.0
0.33454	-48617	-1558.8
0.36653	-48602	-1659.1
0.40060	-48561	-1762.8
0.43683	-48538	-1870.3
0.47530	-48510	-1981.3
0.51608	-48483	-2096.2
0.55924	-48471	-2214.8
0.60487	-48449	-2337.2
0.65304	-48426	-2463.4
0.70384	-48415	-2593.2
0.75734	-48387	-2726.9
0.81363	-48380	-2864.7
0.87278	-48362	-3006.2
0.93488	-48343	-3151.5
1.0000	-48327
log marginal likelihood (using stepping stone sampling) from pathLikelihood.delta = -48908.68601888292
2.5407578819444443 days
