# Supplementary material for: Input data for inferring species distributions in Kyphosidae world-wide
Source: Data Brief. 2016 Jul 5;8:1013–7. doi: 10.1016/j.dib.2016.06.043 (PMC4969239; doi:10.1016/j.dib.2016.06.043)
Supplement: Supplementary file 2 — Supplementary material [file mmc2.zip › bk86_07_42ss_kyp_opl.xml]

<?xml version="1.0" standalone="yes"?>

<!-- Generated by BEAUTi v1.8.0                                              -->
<!--       by Alexei J. Drummond, Andrew Rambaut and Marc A. Suchard         -->
<!--       Department of Computer Science, University of Auckland and        -->
<!--       Institute of Evolutionary Biology, University of Edinburgh        -->
<!--       David Geffen School of Medicine, University of California, Los Angeles-->
<!--       http://beast.bio.ed.ac.uk/                                        -->
<beast>

	<!-- The list of taxa to be analysed (can also include dates/ages).          -->
	<!-- ntax=47                                                                 -->
	<taxa id="taxa">
		<taxon id="Chaetodip_Cfab_Acan"/>
		<taxon id="Platax_or_Porb_Acan"/>
		<taxon id="Zanclus_c_Zcor_Acan"/>
		<taxon id="HantMo001_Hant_CentN"/>
		<taxon id="Chaetodon_Csem_Chae"/>
		<taxon id="Chaetodon_Cstr_Chae"/>
		<taxon id="Forcipige_Ffla_Chae"/>
		<taxon id="Hemitauri_Hpol_Chae"/>
		<taxon id="Heniochus_Hchr_Chae"/>
		<taxon id="Etroplus__Emac_Cich"/>
		<taxon id="GcyaTh005_Gcya_GireA"/>
		<taxon id="GfimLa001_Gfim_GireA"/>
		<taxon id="GmelJa001_Gmel_Gire2"/>
		<taxon id="GnebEa001_Gneb_Gire1"/>
		<taxon id="GnigCh006_Gnig_Gire"/>
		<taxon id="GnigBa001_Gnig_Gire"/>
		<taxon id="GpunJa001_Gpun_Gire1"/>
		<taxon id="GsimSa003_Gsim_Gire"/>
		<taxon id="GtriTu001_Gtri_GireA"/>
		<taxon id="GzebRo001_Gzeb_GireA"/>
		<taxon id="Diagramma_Dpic_Haem"/>
		<taxon id="KmugKe001_Kmug_KuhlN"/>
		<taxon id="HBa002_Hazu_KyphHAZ"/>
		<taxon id="KbigNZ059_Kbig_KyphA"/>
		<taxon id="KcinNi019_Kcin_KyphW"/>
		<taxon id="KcorAb015_Kcor_KyphW"/>
		<taxon id="KeleCl012_Kele_Kyph1"/>
		<taxon id="KspWCa038_Kgla_KyphW"/>
		<taxon id="KhawHa001_Khaw_KyphA"/>
		<taxon id="KsecAt005_Ksec_KyphZ"/>
		<taxon id="KsydAh009_Ksyd_KyphN"/>
		<taxon id="KvaiNi043_Kvai_KyphW"/>
		<taxon id="NlitPo001_Nlit_Kyph"/>
		<taxon id="SocyCl003_Socy_Kyph"/>
		<taxon id="AstrTa003_Astr_MicrA"/>
		<taxon id="MstrTw001_Mstr_MicrA"/>
		<taxon id="Oplegnath_Opun_Ople"/>
		<taxon id="OwooNZ001_Owoo_OpleN"/>
		<taxon id="Nannoperc_Nobs_Perc"/>
		<taxon id="Scatophag_Sarg_Scat"/>
		<taxon id="Selenotoc_Smul_Scat"/>
		<taxon id="Scomber_s_Ssco_Scom"/>
		<taxon id="McalPo005_Mcal_Scor"/>
		<taxon id="SlinWh003_Slin_ScorA"/>
		<taxon id="SvioWh001_Svio_ScorA"/>
		<taxon id="Rhynchope_Roxy_Tera"/>
		<taxon id="Balistes__Bcap_Tetr"/>
	</taxa>
	<taxa id="Acanth">
		<taxon idref="Chaetodip_Cfab_Acan"/>
		<taxon idref="Platax_or_Porb_Acan"/>
		<taxon idref="Zanclus_c_Zcor_Acan"/>
	</taxa>
	<taxa id="Chaet">
		<taxon idref="Chaetodon_Csem_Chae"/>
		<taxon idref="Chaetodon_Cstr_Chae"/>
		<taxon idref="Forcipige_Ffla_Chae"/>
		<taxon idref="Hemitauri_Hpol_Chae"/>
		<taxon idref="Heniochus_Hchr_Chae"/>
	</taxa>
	<taxa id="GnigGsim">
		<taxon idref="GnigBa001_Gnig_Gire"/>
		<taxon idref="GsimSa003_Gsim_Gire"/>
	</taxa>
	<taxa id="Oplegn">
		<taxon idref="Oplegnath_Opun_Ople"/>
		<taxon idref="OwooNZ001_Owoo_OpleN"/>
	</taxa>
	<taxa id="Scat">
		<taxon idref="Scatophag_Sarg_Scat"/>
		<taxon idref="Selenotoc_Smul_Scat"/>
	</taxa>
	<taxa id="Scat_Chaet">
		<taxon idref="Chaetodon_Csem_Chae"/>
		<taxon idref="Chaetodon_Cstr_Chae"/>
		<taxon idref="Forcipige_Ffla_Chae"/>
		<taxon idref="Hemitauri_Hpol_Chae"/>
		<taxon idref="Heniochus_Hchr_Chae"/>
		<taxon idref="Scatophag_Sarg_Scat"/>
		<taxon idref="Selenotoc_Smul_Scat"/>
	</taxa>
	<taxa id="kyph_girel">
		<taxon idref="GcyaTh005_Gcya_GireA"/>
		<taxon idref="GfimLa001_Gfim_GireA"/>
		<taxon idref="GmelJa001_Gmel_Gire2"/>
		<taxon idref="GnebEa001_Gneb_Gire1"/>
		<taxon idref="GnigBa001_Gnig_Gire"/>
		<taxon idref="GnigCh006_Gnig_Gire"/>
		<taxon idref="GpunJa001_Gpun_Gire1"/>
		<taxon idref="GsimSa003_Gsim_Gire"/>
		<taxon idref="GtriTu001_Gtri_GireA"/>
		<taxon idref="GzebRo001_Gzeb_GireA"/>
		<taxon idref="HBa002_Hazu_KyphHAZ"/>
		<taxon idref="KbigNZ059_Kbig_KyphA"/>
		<taxon idref="KcinNi019_Kcin_KyphW"/>
		<taxon idref="KcorAb015_Kcor_KyphW"/>
		<taxon idref="KeleCl012_Kele_Kyph1"/>
		<taxon idref="KhawHa001_Khaw_KyphA"/>
		<taxon idref="KsecAt005_Ksec_KyphZ"/>
		<taxon idref="KspWCa038_Kgla_KyphW"/>
		<taxon idref="KsydAh009_Ksyd_KyphN"/>
		<taxon idref="KvaiNi043_Kvai_KyphW"/>
		<taxon idref="NlitPo001_Nlit_Kyph"/>
		<taxon idref="SocyCl003_Socy_Kyph"/>
	</taxa>
	<taxa id="kyph_kuhli">
		<taxon idref="HBa002_Hazu_KyphHAZ"/>
		<taxon idref="KbigNZ059_Kbig_KyphA"/>
		<taxon idref="KcinNi019_Kcin_KyphW"/>
		<taxon idref="KcorAb015_Kcor_KyphW"/>
		<taxon idref="KeleCl012_Kele_Kyph1"/>
		<taxon idref="KhawHa001_Khaw_KyphA"/>
		<taxon idref="KmugKe001_Kmug_KuhlN"/>
		<taxon idref="KsecAt005_Ksec_KyphZ"/>
		<taxon idref="KspWCa038_Kgla_KyphW"/>
		<taxon idref="KsydAh009_Ksyd_KyphN"/>
		<taxon idref="KvaiNi043_Kvai_KyphW"/>
		<taxon idref="NlitPo001_Nlit_Kyph"/>
		<taxon idref="SocyCl003_Socy_Kyph"/>
	</taxa>
	<taxa id="kyph_microc">
		<taxon idref="AstrTa003_Astr_MicrA"/>
		<taxon idref="HBa002_Hazu_KyphHAZ"/>
		<taxon idref="KbigNZ059_Kbig_KyphA"/>
		<taxon idref="KcinNi019_Kcin_KyphW"/>
		<taxon idref="KcorAb015_Kcor_KyphW"/>
		<taxon idref="KeleCl012_Kele_Kyph1"/>
		<taxon idref="KhawHa001_Khaw_KyphA"/>
		<taxon idref="KsecAt005_Ksec_KyphZ"/>
		<taxon idref="KspWCa038_Kgla_KyphW"/>
		<taxon idref="KsydAh009_Ksyd_KyphN"/>
		<taxon idref="KvaiNi043_Kvai_KyphW"/>
		<taxon idref="MstrTw001_Mstr_MicrA"/>
		<taxon idref="NlitPo001_Nlit_Kyph"/>
		<taxon idref="SocyCl003_Socy_Kyph"/>
	</taxa>
	<taxa id="kyph_oplegn">
		<taxon idref="HBa002_Hazu_KyphHAZ"/>
		<taxon idref="KbigNZ059_Kbig_KyphA"/>
		<taxon idref="KcinNi019_Kcin_KyphW"/>
		<taxon idref="KcorAb015_Kcor_KyphW"/>
		<taxon idref="KeleCl012_Kele_Kyph1"/>
		<taxon idref="KhawHa001_Khaw_KyphA"/>
		<taxon idref="KsecAt005_Ksec_KyphZ"/>
		<taxon idref="KspWCa038_Kgla_KyphW"/>
		<taxon idref="KsydAh009_Ksyd_KyphN"/>
		<taxon idref="KvaiNi043_Kvai_KyphW"/>
		<taxon idref="NlitPo001_Nlit_Kyph"/>
		<taxon idref="Oplegnath_Opun_Ople"/>
		<taxon idref="OwooNZ001_Owoo_OpleN"/>
		<taxon idref="SocyCl003_Socy_Kyph"/>
	</taxa>
	<taxa id="kyph_scorp">
		<taxon idref="HBa002_Hazu_KyphHAZ"/>
		<taxon idref="KbigNZ059_Kbig_KyphA"/>
		<taxon idref="KcinNi019_Kcin_KyphW"/>
		<taxon idref="KcorAb015_Kcor_KyphW"/>
		<taxon idref="KeleCl012_Kele_Kyph1"/>
		<taxon idref="KhawHa001_Khaw_KyphA"/>
		<taxon idref="KsecAt005_Ksec_KyphZ"/>
		<taxon idref="KspWCa038_Kgla_KyphW"/>
		<taxon idref="KsydAh009_Ksyd_KyphN"/>
		<taxon idref="KvaiNi043_Kvai_KyphW"/>
		<taxon idref="McalPo005_Mcal_Scor"/>
		<taxon idref="NlitPo001_Nlit_Kyph"/>
		<taxon idref="SlinWh003_Slin_ScorA"/>
		<taxon idref="SocyCl003_Socy_Kyph"/>
		<taxon idref="SvioWh001_Svio_ScorA"/>
	</taxa>
	<taxa id="kyph_terapon">
		<taxon idref="HBa002_Hazu_KyphHAZ"/>
		<taxon idref="KbigNZ059_Kbig_KyphA"/>
		<taxon idref="KcinNi019_Kcin_KyphW"/>
		<taxon idref="KcorAb015_Kcor_KyphW"/>
		<taxon idref="KeleCl012_Kele_Kyph1"/>
		<taxon idref="KhawHa001_Khaw_KyphA"/>
		<taxon idref="KsecAt005_Ksec_KyphZ"/>
		<taxon idref="KspWCa038_Kgla_KyphW"/>
		<taxon idref="KsydAh009_Ksyd_KyphN"/>
		<taxon idref="KvaiNi043_Kvai_KyphW"/>
		<taxon idref="NlitPo001_Nlit_Kyph"/>
		<taxon idref="Rhynchope_Roxy_Tera"/>
		<taxon idref="SocyCl003_Socy_Kyph"/>
	</taxa>
	<taxa id="root_all">
		<taxon idref="AstrTa003_Astr_MicrA"/>
		<taxon idref="Balistes__Bcap_Tetr"/>
		<taxon idref="Chaetodip_Cfab_Acan"/>
		<taxon idref="Chaetodon_Csem_Chae"/>
		<taxon idref="Chaetodon_Cstr_Chae"/>
		<taxon idref="Diagramma_Dpic_Haem"/>
		<taxon idref="Etroplus__Emac_Cich"/>
		<taxon idref="Forcipige_Ffla_Chae"/>
		<taxon idref="GcyaTh005_Gcya_GireA"/>
		<taxon idref="GfimLa001_Gfim_GireA"/>
		<taxon idref="GmelJa001_Gmel_Gire2"/>
		<taxon idref="GnebEa001_Gneb_Gire1"/>
		<taxon idref="GnigBa001_Gnig_Gire"/>
		<taxon idref="GnigCh006_Gnig_Gire"/>
		<taxon idref="GpunJa001_Gpun_Gire1"/>
		<taxon idref="GsimSa003_Gsim_Gire"/>
		<taxon idref="GtriTu001_Gtri_GireA"/>
		<taxon idref="GzebRo001_Gzeb_GireA"/>
		<taxon idref="HBa002_Hazu_KyphHAZ"/>
		<taxon idref="HantMo001_Hant_CentN"/>
		<taxon idref="Hemitauri_Hpol_Chae"/>
		<taxon idref="Heniochus_Hchr_Chae"/>
		<taxon idref="KbigNZ059_Kbig_KyphA"/>
		<taxon idref="KcinNi019_Kcin_KyphW"/>
		<taxon idref="KcorAb015_Kcor_KyphW"/>
		<taxon idref="KeleCl012_Kele_Kyph1"/>
		<taxon idref="KhawHa001_Khaw_KyphA"/>
		<taxon idref="KmugKe001_Kmug_KuhlN"/>
		<taxon idref="KsecAt005_Ksec_KyphZ"/>
		<taxon idref="KspWCa038_Kgla_KyphW"/>
		<taxon idref="KsydAh009_Ksyd_KyphN"/>
		<taxon idref="KvaiNi043_Kvai_KyphW"/>
		<taxon idref="McalPo005_Mcal_Scor"/>
		<taxon idref="MstrTw001_Mstr_MicrA"/>
		<taxon idref="Nannoperc_Nobs_Perc"/>
		<taxon idref="NlitPo001_Nlit_Kyph"/>
		<taxon idref="Oplegnath_Opun_Ople"/>
		<taxon idref="OwooNZ001_Owoo_OpleN"/>
		<taxon idref="Platax_or_Porb_Acan"/>
		<taxon idref="Rhynchope_Roxy_Tera"/>
		<taxon idref="Scatophag_Sarg_Scat"/>
		<taxon idref="Scomber_s_Ssco_Scom"/>
		<taxon idref="Selenotoc_Smul_Scat"/>
		<taxon idref="SlinWh003_Slin_ScorA"/>
		<taxon idref="SocyCl003_Socy_Kyph"/>
		<taxon idref="SvioWh001_Svio_ScorA"/>
		<taxon idref="Zanclus_c_Zcor_Acan"/>
	</taxa>
	<taxa id="kyph">
		<taxon idref="HBa002_Hazu_KyphHAZ"/>
		<taxon idref="KbigNZ059_Kbig_KyphA"/>
		<taxon idref="KcinNi019_Kcin_KyphW"/>
		<taxon idref="KcorAb015_Kcor_KyphW"/>
		<taxon idref="KeleCl012_Kele_Kyph1"/>
		<taxon idref="KhawHa001_Khaw_KyphA"/>
		<taxon idref="KsecAt005_Ksec_KyphZ"/>
		<taxon idref="KspWCa038_Kgla_KyphW"/>
		<taxon idref="KsydAh009_Ksyd_KyphN"/>
		<taxon idref="KvaiNi043_Kvai_KyphW"/>
		<taxon idref="NlitPo001_Nlit_Kyph"/>
		<taxon idref="SocyCl003_Socy_Kyph"/>
	</taxa>
	<taxa id="scor">
		<taxon idref="McalPo005_Mcal_Scor"/>
		<taxon idref="SlinWh003_Slin_ScorA"/>
		<taxon idref="SvioWh001_Svio_ScorA"/>
	</taxa>
	<taxa id="terapon">
		<taxon idref="Rhynchope_Roxy_Tera"/>
	</taxa>
	<taxa id="girel">
		<taxon idref="GcyaTh005_Gcya_GireA"/>
		<taxon idref="GfimLa001_Gfim_GireA"/>
		<taxon idref="GmelJa001_Gmel_Gire2"/>
		<taxon idref="GnebEa001_Gneb_Gire1"/>
		<taxon idref="GnigBa001_Gnig_Gire"/>
		<taxon idref="GnigCh006_Gnig_Gire"/>
		<taxon idref="GpunJa001_Gpun_Gire1"/>
		<taxon idref="GsimSa003_Gsim_Gire"/>
		<taxon idref="GtriTu001_Gtri_GireA"/>
		<taxon idref="GzebRo001_Gzeb_GireA"/>
	</taxa>
	<taxa id="kuhli">
		<taxon idref="KmugKe001_Kmug_KuhlN"/>
	</taxa>
	<taxa id="microc">
		<taxon idref="AstrTa003_Astr_MicrA"/>
		<taxon idref="MstrTw001_Mstr_MicrA"/>
	</taxa>

	<!-- The sequence alignment (each sequence refers to a taxon above).         -->
	<!-- ntax=47 nchar=2622                                                      -->
	<alignment id="alignment1" dataType="nucleotide">
		<sequence>
			<taxon idref="Chaetodip_Cfab_Acan"/>
			N-------------------------------------------------------------------------------------------------------------------------------------------------------------------------------------------------------------------------------------------------------------------------------------------------------------------------------------------------------------------------------------------------------------------------------------------------------------------------------------------------------------------------------------------------------------------------------------------------------------------------------------------------------------------------------------------------------------------------------------------------------------------------------------------------------------------------------------------------------------------------------------------------------------------------------------------------------------------------------------------------------------------------------------------CGCCTCTTGT--AAACCCACAAATAAGAGGTCCCGCCTGCCCTGTGACTATATG-TTTAACGGCCGCGGTATTTTAACCGTGCGAAGGTAGCGCAATCACTTGTCCTTTAAATGAAGACCTGTATGAATGGCACGACGAGGGCT-AACTGTCTCC-TCCTTCCAGTCAATGAAATTGATCTCCCCGTGCAGAAGCGGGGATACGCACATAAGACGAGAAGACCCTATGGAGCTTT-AGACACTAAG--GCAGACC-ATGTTAAACAC-CCCTAGA--AAAAGGACTAAACTAAATGGC--A-CCTC-CCAGATGTCTTTGGTTGGGGCGACCACGGGG-AACACAAAACCCCCGCATGGATT-GGACACACCA----------C--CTTCT-ACAACTAAGAGCTTCCACTCTAATGAACAGAA-C-TTCTGACCTACA--TGATCCGGCA--ACGCCGATCAACGGACCGAGTTACCCTAGGGATAACAGCGCAATCCCCTTCTAGAGCCCATATCGACAAGGGGGTTTACGACCTCGATGTTGGATC-AGGAC-ATCCTAATGGTGCAACCGCTATTA-AGGGTTCGTTTNNNN----NNNNN---------------------ACTATCAGCTCTAGCTAAATTTACACATGCAAGTATCCGCACCCCGGTGAGAATGCCCT-ACAATTCCCTGCCCGGGAACAAGGAGCTGGTATCAGGCAC--TTACAATATAAAGCCCACGACACCTTGCTTA--GCCACACCCTCAAGGGAACTCAGCAGTGATAAACATTAAGCCATAAGTGAAAACTTGACTCAGTCAA-AGC--TAATCTAGGGTCGGT-AAAACTCG-TGCCAGCCACCGCGGTTATACGAGGGACCCAAGTTGATAGACACC-GGCGTAAAGAGTGGTTAAAACTTATAATT-----AAACTAAAGCCGAACGCCCTCAAAGCTGTT-ATACGC-ATCCGAGAGTAAGAAGCCC
			AACCACGAAAGTAGCTTTACACC-CCTGAACCCACGAAAGCCAGGGTACAAACT-GGGATTAGATACCCCACT-ATGCCTAGCCT-TAAACATTGGCAGCAC-CCCACACCCG-CTGCCCGCCTGGAAACTACGAGCACCAGCTTAAAACCCAAAGGACTTGGCGGTGCTTTAGATCCACCTAGAGGAGCCTGTTCTAGAACCGATACCCCCCG-TTCAACCTCACCCCTCCTTGTTAT-TTCCGTCTATATACCGCCGTCGTCAGCTTACCCTGTGAAGG--CCCAATAGTAAGCAAAATTGGCATAGCCCAG-ACGTCAGGTCGAGGTGTAGC--------AGGGAAGA-AATGGGCTACATTCTCT-GCCACAGAG-AACACGCACGA-CATAATGAAAACAGATGTC-ACAAAGGAGGATTTAGCAGTAAGCAGGAAATAGAGAGTTCCGCTGAAATAGGCCCTTAAGCGCGCACACACCGCCCGTCACTCTCCCCAAGCCTACA---AAA----ACTAAATAACTAAAAACTCACC--ACTGCAATAGGGGAGGCA----------------------------------------------NNNN----NNNNNNN
		</sequence>
		<sequence>
			<taxon idref="Platax_or_Porb_Acan"/>
			N--CGCCCATCAGCTAGCCCCTCCC--------CTAAAAACAA-CAAACCCCCATTA----ATAACCCCAAAC-CCACTTTAACTAAC--CTAAACAAATCATTTTATCCCCTGAGTATAGGCGAAAG-AAAAGGAACCATCGGCGCAATAGAAAAAGTACCGCAAGGGAACGCTGAAAGAG-AAATGAAATAACCCAGT-TAAGCTACAAAAAGCAGAGATCACACCTCGTACCTTTTGCATCATGATTTAGCTAGAAAACCTCAAGCAAAGAGCACTT-TAGTTTGATTCCCCGAAACTAGGTGAGCTACTCCAAGACAGCCTATC-ATTAGGGCCAACCCGTCTCTGTGGCAAAAGAGTGGGAAGAGCTTCGAGTAGAGGTGACAGACCTATCGAACCTAGTTATAGCTGGTTACCTGAGAATTGGATAGAAGTTCAGCCTCTCGGCTTCTTCATCTCCTGGCCCC-----------TAC--GCCCCCTCTACACCAAAGAACCACCGAGAGAGTTAATCAAAGGGGGTACAGCCCCTTTGATACAAGAAACAACTTTACCAGGAGGATTAAGATCATAATT-AAACCAAGGCAT-AATGTTCTGGTGGGCCTAAAAGCAGCCACCCCCAAAGAAAGCGTTAAAGCTCAGACATA--------CCTCCGCCCGATATCCCGATAACTA-TTTCTTAATCCCCT-AACTCTATCAGGCCGCCCCATGCA-GTCATGGGAGCGATCATGCTAAAATGAGTAATAAGAGGGCT--ACGCCCCTCTCCTTGCACACGTGTAAATCGGAACGAA---CCCCCACCGAACCTTAACGGCCCCAAAATAAAGAGGGTATTGAACAACAAACCTGCTAACTAGAAAA-CTATTCACA-TAAACAACCG-TTAACCCCACACTGGTGTGCCCCC-AAGGAAAGACTAAAAGAAAAGAGAAGGAACTCGGCAAACATAT-----ACGCCTCGCCTG-TTTACCAAAAACATCGCCTCTTGC-TAAACCCACAAATAAGAGGTCCCGCCTGCCCTGTGACTATAAG-TTTAACGGCCGCGGTATTTTAACCGTGCAAAGGTAGCGCAATCACTTGTCCTTTAAATGAAGACCTGTATGAATGGCACGACGAGGGCTTGACTGTCTCC-TCTTTCCAGTCAATGAAATTGATCTCCCCGTGCAGAAGCGGGGATTCTCCCATAAGACGAGAAGACCCTATGGAGCTTT-AGACACCAAG--GCAGACC-ATGTTAAACAC-ACCCAAA--CACGGAACCAAACTAAATGAT--A-CCTG-CCAGATGTCTTTGGTTGGGGCGACCACGGGG-AACACGAAACCCCCGCGCGGAAC-GGAAGCACCT----------C--CTTCT-ACAACCAAGAGTTCCCACTCCAATAAACAGAA-T-TTCTGACCCATA--TGATCCGGCA--ACGCCGATCAACGGACCGAGTTACCCTAGGGATAACAGCGCAATCCCCTTCTAGAGCCCATATCGACAAGGGGGTTTACGACCTCGATGTTGGATC-AGGAC-ATCCTAATGGTGCAGCCGCTATTA-AGGGTTCGTTTNNNN----NNNNNCAAAAGCTTGGTCCTGACTTTACTATCAACTCTAGCCAAACTTACACATGCAAGTATCTGCACCCCGGTGAGAATGCCCTTACAGTTCCCCGCCCGGGAACAAGGAGCTGGTATCAGGCAC--CTAAAACTTAAAGCCCACGACACCTTGCTTA--GCCACACCCCCAAGGGAATTCAGCAGTGATAAACATTAAGCCATAAGTGAAAACTCGACTCAGTCAA-GGC--TAA--GAGGGTCGGT-AAAACTCG-TGCCAGCCACCGCGGTTATACGAGAGACCCAAGTTGATAAACACC-GGCGTAAAGAGTGGTTATGACTAACAATT-----AAACTAAAGCCGAACGCTCTCAGAGCTGTT-ATACGC-ATCCGAAAGTAAGAAGCCC
			AACCACGAAAGTAGCTTTACACC-CCTGAACCCACGAAAGCTAAGATACAAACT-GGGATTAGATACCCCACT-ATGCTTAGCCC-TAAACATTGGTAACGC-CCCACACCCG-TTACTCGCCCGGAAACTACGAGCATCAGCTTAAAACCCAAAGGACTTGGCGGTGCTTTAGATCCACCTAGAGGAGCCTGTTCTAGAACCGATACCCCCCG-TTAAACCTCACCCCTCCTTGTTAC-TTCCGTCTATATACCGCCGTCGTCAGCCTACCCTGTGAAGG--TCTAATAGTAAGCAAAATTGGCACAGCCCAGAACGTCAGGTCGAGGTGTAGCATATGGAAGGGGAAGA-AATGGGCTACATTCTCTAATCTCAGAG-AACACGCACGA-CATAATGAAAACACATGTC-ACAAAGGAGGATTTAGTAGTAAGCAGGAAATAGAGAGTTCCGCTGAAATAGGCCCTTAAGCGCGCACACACCGCCCGTCACTCTCCCCAAGCCTACA---CAA---ACCCAAATAACCTAAACCCTACT--ATTGCAA-AGGGGAGGCAAGTCGTAACATGGTAAGCGTACCGGAAGGTGCGCTTGGAAAAAT--NNNN----NNNNNNN
		</sequence>
		<sequence>
			<taxon idref="Zanclus_c_Zcor_Acan"/>
			N--CGTCCAACAGCTAGCCCCCCTC--------CCAAAAAGCAACAAAACCCTATCA----ATACCCCCAAAT-ACACCAACACCTCC--TAAAACAAACCATTTTTCCCCCTTAGTATGGGCGACAG-AAAAGGCACTACG-GAGCTATAGATAAAGTACCGCAAGGGAACGCTGAAAGAG-AAATGAAATAACCCAGT-TAAACCCAAAGAAGCAGAGATTAGAACTCGTACCTTTTGCATCATGATTTAGCCAGTACTCATCAAGCAAAGAGCACTT-TAGTTTGACTCCCCGAAACTGTGCGAGCTACTCCAAGACAGCCTACC-AATAGGGCAAACCCGTCTCTGTGGCAAAAGAGTGGGAAGAGCTTAGAGTAGAGGTGACAAACCTACCGAGCCCAGTTATAGCTGGTTGCCTGGGAATTGGATAGAAGTTCAGCCTCTCGGCTTCTTTCTTCCCCTCACGT--------CCTAGA--CCCACTTCGACACTTTAAGAAA-CCGACAGAGTTAATCAAAGGAGGTACAGCCCCTTTGATACAAGACACAACTTTCCTAGGAGGTTAAAGATCATAATT-AGACCAAGGCAA-AATGTTTTAGTGGGCTTAAAAGCAGCCACCTCTACAGAAAGCGTTAAAGCTCAGACATA-----CCCTACCCCC-TTAAATCCTGATAATCC-TATCTCACCCCCCT-AACACTACCAGGCCATCCTATGCA-ACCATAGGAGCGATCATGCTAATATGAGTAATAAGAGAGTTTAACGCCTCTCTCCTTGCACACACGTATATCGGAGCGGA--CCTCCCACCGAATCTTAACGGCCCCAAA-CAAAGAGGGCACTGAACAACAGACCAAACAACAAGAAAA-ACGTCCTAC---AAAAACCG-TTAACCCTACACAGGTGTGCCCAC-AAGGAAAGACTAAAAGAAAGAGAAGGAACTCGGC-AAACACATG----AAGCCTCGCCTG-TTTACCAAAAACATCGCCTCTTGC-AAAAGCAACGTATAAGAGGTCCCGCCTGCCCTGTGACTATAAG-TTCAACGGCCGCGGTATTTTGACCGTGCGAAGGTAGCGCAATCACTTGCCTTTTAAATGAAGGCCCGTATGAATGGCACGACGAGGGCTTAGCTGTCTCC-TTTTTCCAGTCAATGAAATTGATCCCCCCGTGCAGAAGCGGGGATCCAATCATAAGACGAGAAGACCCTATGGAGCTTT-AGATACTAAG--ACAGATC-ACGTCACACAC-CCCTAAA--CAAAGGACTAAACCAAGTGAA--A-CCTGTCCTAATATCTTTGGTTGGGGCGACCGCGGGGAAATACAAAACCCCCATGTGGAAT-GGGAATACCC-------------CTCCT-ACAATCCAGAGCTCCCGCTCTAACGAACAGAA-A-ATCTGACCAATT--AGATCCGGCA--GTGCCGATCAACGAACCCAGTTACCCTAGGGATAACAGCGCAATCCCCTTCTAGAGCCCCTATCGACAAGGGGGTTTACGACCTCGATGTTGGATC-AGGAC-ATCCTAATGATGCAGCCGTTATTA-AGGGTTCGTTTNNNN----NNNNNCAAAAGTTTGGTCCTGACTTTACTAACAACTCCAGCTAGATTTACACATGCAAGTATCCGCACCCCTGTGAGAATGCCCT-ACAGTCCCCTGCTTGGGAACAAGGAGCCGGTATCAGGCACA-ATTACTGA---AGCCCATGACACCTTGCTTA--GCCACACCCTCAAGGGAATTCAGCAGTGACAAACATTAAGCCATAAGTGAAAGCTTGACTTAGTTAA-AGC--TAA--GAGGGTCGGT-AAAACTCG-TGCCAGCCACCGCGGTTATACGAGAGACCCAAGTTGTTAGATACC-GGCGTAAAGAGTGGTTAAGATAAATTATA------GACTAAAGCCGAACGCCCTCAGAACTGTT-ATACGT-TTCCGAAGGTGAGAAGTCC
			GATCACGAAAGTGGCTTTACATTAACTGAACCCACGAAAGCTAGGGTACAAACT-GGGATTAGGTACCCCACT-ATGCCTAGCCC-TAAACATCGGTAGCAT-TCTACAGCTG-CTACCCGCCTGGGTACTACGAGCATCAGCTTAAAACCCAAAGGACTTGGCGGTGCTTTAGATCCACCTAGAGGAGCCTGTTCTAGAACCGATGCCCCCCG-TTCAACCTCACCCTTTCTTGTTTT-CCCCGCCTATATACCACCGTCGTCAGCTTACCCTGTGAAGG--CCTCATAGTAAGCAAGATTGGCACAGCCCAAAACGTCAGGTCGAGGTGTAGCGCATGGAAGGGGAAGA-AATGGGCTACATTCCCTCCCCTCAGGG-AATTACGGACGATGTACTG-AAATACATATC--TGAAGGAGGATTTAGCAGTAAGCAAAAAATAGAGTGTTTTGCTGAAATTGGCCCTGAAGCGCGCACACACCGCCCGTCACTCTCCCCAAGCTCACA---CCC---TA--AAGTAAATAAAACCCTATA--CCTGCAA-AGGGGAGGCAAGTCGTAACATGGTAAGTGTACCGGAAGGTGCACTTGGCAAAAC--NNNN----NNNNNNN
		</sequence>
		<sequence>
			<taxon idref="HantMo001_Hant_CentN"/>
			N--TGCCGACCAGCTAGCCCACCCA--------ACAAAAAACAACAGTCCAATATAA----ATAACCCCAAAG-ACACCCCCCCCCCGC-TTAACCAAACCATTTTATCACCTCAGTATGGGCGACAG-AAAAGGAACCATTGGAGCAATAGAGAAAGTACCGCAAGGGAATGCTGAAAAAG-AAATGAAATAATTCAGT-GAAGCCCAAAAAAGCAGAGATTTTACCTCGTACCTTTTGCATCATGATTTAGCTAGTATAACCCAAGCAAAGAGCACTT-TAGTTTGGACCCCCGAAACTACGTGAGCTACTCCAAGACAGCCTATC-AATAGGGCAAACCCGTCTCTGTGGCAATAGAGTGGGAAGATCTTTGAGTAGAGGTGACAGACCTACCGAACCTAGTTATAGCTGGTTGCCTGAGAATTGGATAAGAGTTCAGCCTCCAGGCTTCTCCCTTCA-----ACC---CCGGTACTTCT--CCACTACCGATATCT--AAGAAGCCTAGAGAGTTAATCAAAGGGGGAACAGCTCCTTTGACACAAAACACAACTTTCCCAGGAGGGTAAAGATCATAATTACTAAAGGGA----TATGCCCTGGTGGGCTTAAGAGCAGCCACCCAAGCAGAAAGCGTTCAAGCTCAAGCATT-----TAATCCTACCCATATATTTCGATAACTA-AATCCCAACCCCCTAAACACTATCAGGCCATCTCATGCA-TACATGAGAGTGCACATGCTAATATGAGTAATAAGAGAGTACCCCCACTCTCTCCCTGCACACGTGTACATCGGCTACGA--ACCCCCACCGAAACTTAACGGCCCCAAA-CAAAGAGGGCATTGAACAACAAG-TAACCAACCAGAAAA-ACACCCAAC--AAATAACCG-TTAACCCAACACTGGTGTGCCTAT-AAGGAAAGACTAAAAGAAAAAGAAGGAACTCGGCAAATTTTAG-----AAGCCTCGCCTG-TTTACCAAAAACATCGCCTCTTGC-AAAAATAAAGAATAAGAGGTCCAGCCTGCCCTGTGACTATATG-TTCAACGGCCGCGGTATTTTAACCGTGCGAAGGTAGCGTAATCACTTGTCTTTTAAATGGAGACCTGTATGAATGGCATTACGAGGGCTTAACTGTCTCC-TTTTTCAAGTCAATGAAATTGATCTCCCCGTGCAGAAGCGGGGATAATTACATAAGACGAGAAGACCCTATGGAGCTTT-AGACACCAAG--GCATATC-ATGTTACCTAC-CCCTAAACCCTGGGGATTAAACCTATTGAA--C-TATGCCCCTATGTCTTCGGTTGGGGCGACCACGGGGAAATAAAGAACCCCCGCGTGGAAT-GGGAGCACTA----------C--CTCCT-GCAACCAAGAGCTGCAGCTCTAACGAACAAAA-T-TTTTGACCAATAA-AGATCCGGCA--ACGCCGATCAACGGACCAAGTTACCCTAGGGATAACAGCGCAATCCCCTTTTAGAGCCCTTATCAACAAGGGGGTTTACGACCTCGATGTTGGATC-AGGAC-ATCCTAATGGTGCAGCCGCTATTA-AGGGTTCGTTTNNNN----NNNNNCAAAGGCTTGGTCCTGACTTTTCTGTCAGCTTTAGCTAGATTTATACATGCAAGTATCCGCGACCCCGTGAGAATGCCCTTATTTTCCGC--CCAGAAACCAAGGAGCTGGTATCAGGCACA--CCCCTTATTGAGCCCACGACGCCTTGTTCA--GCCACACCCCCAAGGGAATTCAGCAGTGATAAACCTTAAGCTATAAGTGAAAACTTGACTTAGTTAA-AGC--TAA--GAGGGCCGGT-AAAACTCG-TGCCAGCCACCGCGGTTATACGAGAGGCCCGAGTTGACAGACGCC-GGCGTAAAGAGTGGTTAAGGAAAATTTTA------AACTAAAGCCGAACGCCTTCAAGGCAGTCTGAATGC-ATCCGAAGGTACGAAGCCC
			CACCACGAAAGTGGCTTTATGACTCCTGATCCCACGAAAGCTAAGGAACAAACT-GGGATTAGATACCCCACT-ATGCTTAGCCG-TAAACATTGATAGAAT-ATCACATAAATCTATCCGCCTGGGTACTACGGGCATTAGCCTAAAACCCAAAGGACTTGGCGGTTCTTTAGATCCACCTAGAGGAGCCTGTTCTATAACCGATACTCCCCG-TTAAACCTCACCCTCTCTTGTTTT-TCCCGCCTATATACCGCCGTCGTAAGCTTACCCTGTGAAGGAAATATATAGTAAGCAAAATCGGCACTGCCCAGAACGTCAGGTCGAGGTGTCGCGCATGAGAGGGGAAGA-AATGGGCTACATTCCCTAATATTAGTG-AATACGAATGATTGTAATGAAAACGTACATC--TGAAGGAGGATTTAGCAGTAAGTGGAAAATAGAGTGTTCCACTGAAGCCGGCTCTGAAGTGCGCACATACCGCCCGTCACTCTCCCCAAGCTCACG---AGC----TCAACATAACTAAAATGCTATCAATACGCGA-AGGGGAGGCAAGTCGTAACATGGTAAGTGTACCGGAAGGTGCACTTGGACAAATATNNNN----NNNNNNN
		</sequence>
		<sequence>
			<taxon idref="Chaetodon_Csem_Chae"/>
			N-------------------------------------------------------------------------------------------------------------------------------------------------------------------------------------------------------------------------------------------------------------------------------------------------------------------------------------------------------------------------------------------------------------------------------------------------------------------------------------------------------------------------------------------------------------------------------------------------------------------------------------------------------------------------------------------------------------------------------------------------------------------------------------------------------------------------------------------------------------------------------------------------------------------------------------------------------------------------------------------------------------------------------------------CGCCTCTTGC-AAAATTAACGAATAAGAGGTCCCGCCTGCCCTGTGACTATATG-TTTAACGGCCGCGGTATTTTGACCGTGCGAAGGTAGCGCAATCACTTGTCTTTTAAATGGAGACCTGTATGAATGGCATAACGAGGGCCTAACTGTCTCC-TTTTTCAAGTCAATGAAATTGATCTTCCCGTGCAGAAGCGGAAATAACTTCATAAGACGAGAAGACCCTATGGAGCTTT-AGACAAAAGA---CAGACC-ATGTTAAGCAC-CCTCAAA--TAAGAGACCAAACTCGATGTT--T-ACTGCCCTAATGTCTTTGGTTGGGGTGACCGCGGCGAAATAAATAACCCCCGTGTAGAAA-GAGGGCTCAC----------T--CCCTT-CAAATCAAGAGCTCCCGCTCAAACAAACAGAA-T-ATCTGACTAAATA-AGATCCGGCA--ATGCCGATCAACGGACCGAGTTACCCTAGGGATAACAGCGCAATCCCCTTCTAGAGCCCATATCGACAAGGGGGTTTACGACCTCGATGTTGGATC-AGGAC-ATCCTAATGGTGCAGCCGCTATTA-AGGGTTCGTTTNNNN----NNNNN---------------------ACTGTCAGCTATAGCTAAATTTACACATGCAAGTATCCGCGCCCCCGTGAGAATGCCCT--GTAATCTCTGGATGAGATCAAGGAGCTGGTATCAGGCACA-CTTAAATGT--AGCCCACGACGCCTTGCTTA--GCCACACCCCCAAGGGAATTCAGCAGTGATAGATTTTAAGCCATAAGTGAAAACTTGACTTAGTTAA-TGC--TACT-GAGAGTCGGT-AAAACTCG-TGCCAGCCACCGCGGTTATACGAGAGACTCAAGTTGACAGTCATC-GGCGTAAAGAGTGGTTAAGATGTATAAAA-------ACTAGAGCTAAATACCTTCAAAGCTGTT-ATACGT-TCTCGAAGGTAAGAAGCCC
			AACTACGAAAGTGGCTCTACCATATCTGATTCCACGAAAGCTAGGGCACAAACT-GGGATTAGATACCCCACT-ATGCCTAGCCC-TAAACATTGACAGTTA-CTTACACCCA-CTGTCCGCCTGGGAACTACGAGCGCCAGCTTAAAACCCAAAGGACTTGGCGGTGCTTTAGACCCACCTAGAGGAGCCTGTTCTAGAACCGATAATCCCCG-TTAAACCTCACCCTTCCTTGTCAT-TTCCGCCTATATACCACCGTCGTCAGCTTACCCTGTGAAGG---CCAATAGTAAGCGCAATCGGCAATGCCCAAAACGTCAGGTCGAGGTGTAGCGAATGGAAGGGGAAGA-AATGGGCTACATTTACT-AACACAGTA-AATACGGATGATTACCCTG-CAACGAGTATC--TGAAGGAGGATTTAGCAGTAAGCAAAAAGCAGAGTGTTTTGCTGAAATTGGCCCTGAAGCGTGCACACACCGCCCGTCACTCTCTCCGAACTAAAA-------CTTTAAACATAACTAATATGCTATA--ACTGTAA-AGGGGAGGCA----------------------------------------------NNNN----NNNNNNN
		</sequence>
		<sequence>
			<taxon idref="Chaetodon_Cstr_Chae"/>
			N-------------------------------------------------------------------------------------------------------------------------------------------------------------------------------------------------------------------------------------------------------------------------------------------------------------------------------------------------------------------------------------------------------------------------------------------------------------------------------------------------------------------------------------------------------------------------------------------------------------------------------------------------------------------------------------------------------------------------------------------------------------------------------------------------------------------------------------------------------------------------------------------------------------------------------------------------------------------------------------------------------------------------------------------CGCCTCTTGC-AAAATCAACAAATAAGAGGTCCCGCCTGCCCTGTGACTATATG-TTTAACGGCCGCGGTATTTTGACCGTGCGAAGGTAGCGCAATCACTTGTCTTTTAAATGAAGACCTGTATGAATGGCATAACGAGGGCCTAGCTGTCTCC-TTTTTCAGGTCAATGAAATTGATCTCCCCGTGCAGAAGCGGGCATAACTCCATAAGACGAGAAGACCCTATGGAGCTTT-AGACATAAGG---TAGACC-ATGTCTAACAC-CCTCTAA--TAAGAGACTAAACTTAATGTT--C-ACTACCCAAATGTCTTTGGTTGGGGTGACCGCGGCGAAATAAATAACCCCCGTGTAGAAATGAGGGCTCGA----------C--CCCTC-CAAATCAAGAGCTTCCGCTCCAATAAACAGAA-T-ATCTGACTAAATA-AGATCCGGCA--ATGCCGATCAACGGACCGAGTTACCCTAGGGATAACAGCGCAATCCCCTTCTAGAGCCCATATCGACAAGGGGGTTTACGACCTCGATGTTGGATC-AGGAC-ATCCTAATGGTGCAGCCGCTATTA-AGGGTTCGTTTNNNN----NNNNN---------------------ACTGTCAGCTATAGCTAAATTTACACATGCAAGTATCCGCGCCCCTGTGAGAATGCCCT--GTGGTCTCTGAATGAAACCAAGGAGCTGGTATCAGGCACA-CTTAAATGT--AGCCCATGACACCTTGCTTA--GCCACACCCCCAAGGGATTTCAGCAGTGATAGATTTTAAGCCATAAGTGAAAACTTGACTTAGTTAA-TGC--TAAT-GAGAGTCGGT-AAAACTCG-TGCCAGCCACCGCGGTTATACGAGAGACTCAAGTTGACAGCCATC-GGCGTAAAGTGTGGTCAAGATGAATAAAA-------ACTAGAGCTGAATGCCCTCAAAGCTGTT-ATACGC-CTTCGAAGGTAAGAAACCC
			AACTACGAAAGTGGCTCTATTATATCTGATTCCACGAAAGCTAGGGAACAAACT-GGGATTAGATACCCCACT-ATGCCTAGCCC-TAAACATTGACAGTTA-ATTACACCCA-CTGTCCGCCTGGGAACTACGAGCACCAGCTTAAAACCCAAAGGACTTGGCGGTGCTTTAGACCCACCTAGAGGAGCCTGTTCTAGAACCGATAATCCCCG-TTAAACCTCACCCTTCCTTGTCAT-TTCCGCCTATATACCACCGTCGCCAGCTTACCCTGTGAAGG--ACCTACAGTAAGCGCAATCGGCAATGCCCAAAACGTCAGGTCGAGGTGTAGCGAATGGAAGGGGAAGA-AATGGGCTACATTTACT-GATACAGTA-AATACGGATGATTACCCTG-CAACGAGTATC--TGAAGGAGGATTTAGCAGTAAGCAAAAAGCAGAGTGTTTTGCTGAAATTGGCCCTGAAGCGTGCACACACCGCCCGTCACTCTCTCCAAACTAAAA-------TTCTTAACATAACTAATATGCTACA--GCTGTAA-AGGAGAGGCA----------------------------------------------NNNN----NNNNNNN
		</sequence>
		<sequence>
			<taxon idref="Forcipige_Ffla_Chae"/>
			N-------------------------------------------------------------------------------------------------------------------------------------------------------------------------------------------------------------------------------------------------------------------------------------------------------------------------------------------------------------------------------------------------------------------------------------------------------------------------------------------------------------------------------------------------------------------------------------------------------------------------------------------------------------------------------------------------------------------------------------------------------------------------------------------------------------------------------------------------------------------------------------------------------------------------------------------------------------------------------------------------------------------------------------------CGCCTCTTGC-AAAATTAACGAATAAGAGGTCCCGCCTGCCCTGTGACTATGCG-TTTAACGGCCGCGGTATCCTAACCGTGCGAAGGTAGCGTAATCATTTGTCTTTTAAATGAAGACCTGTATGAATGGCATAACGAGGGCTCAACTGTCTCC-TTTTTCCAGTCAATGAAATTGATCTTCCCGTGCAGAAGCGGGAATACTAACATAAGACGAGAAGACCCTATGGAGCTTT-AGATAATAAG--ACAGATC-ATGTCAAGCAC-CCTTACA--AAAAAGGCTAAACTAATTGAG--T-ACTGTCCGAATATCTTTGGTTGGGGCGACCGCGGCGAAACAAAAAACCCCCGCGTGGAAACGAGGGAACCA-------------CCCTC-CAAGCCAAGAGCTCCCGCTCTAATAAACAGAA-C-ATCTGACCTATAA-AGATCCGGCA--ACGCCGATCGACGGACCGAGTTACCCTAGGGATAACAGCGCAATCCCCTTCTAGAGCCCATATCGACAAGGGGGTTTACGACCTCGATGTTGGATC-AGGAC-ATCCTAATGGTGCAGCAGCTATTA-AGGGTTCGTTTNNNN----NNNNN---------------------ACTAACAACTCTAGCTAAATTTACACATGCAAGTATCCGCGCCCCGGTGAGAATGCCCT--TTCCTCCCTACTCGGGAGTGAGGAGCTGGTATCAGGCACT-CTTAAATGA--AGCCCACGACACCTTGCTTAAGGCCACACCCCCATGGGAATCCAGCAGTGATAGACATTAAGCAATAAGTGAAAACTTGACTTAGTTAA-TGC--TTA--CAGGGTCGGT-AAAACTCG-TGCCAGCCACCGCGGTTAGACGAGAGACTCAAGTTGTTAGACATC-GGCGTAAAGAGTGGTTAAGATGTTCTAAA-----AAACTAAAGCCGAACGCCCTCATAGCTGTT-ATACGC-TTCCGAAGGTAAGAAGCCC
			AACTACGAAAGTGGCTTTATTCAATCTGAATCCACGAAAGCTAGGGTACAAACT-GGGATTAGATACCCCACT-ATGCCTAGCCC-TAAACATTGACAGTAT-TTTACATCGA-CTGTCCGCCTGGGAACTACGAGCACCAGCTTAAAACCCAAAGGACTTGGCGGTGCTTTAGACCCCCCTAGAGGAGCCTGTCCTAGAACCGATAATCCCCG-TTAAACCTCACCCTTCCTTGTTCT-TTCCGCCTATATACCACCGTCGCCAGCCTACCCTGTGAAGGATTCAAATAGTGGGCATAACCGGTACAACCCCAAACGTCAGGTCGAGGTGTAGCGTATGGAAGGGGATGA-GATGGGCTACATTCACT-GAGACAGTG-AATACGAATGATCGCTCTG-AAACGAGCATC--TGAAGGAGGATTTAGCAGTAAGCAAAAAGCAGAGTGTTTTGCTGAAGTTGGCTCTGAAGCGTGCACACACCGCCCGTCACTCTCCCCGAATTAACT---------CGGATTATACCTAATACCCCACA--AAAATCA-AGGGGAGACA----------------------------------------------NNNN----NNNNNNN
		</sequence>
		<sequence>
			<taxon idref="Hemitauri_Hpol_Chae"/>
			N----------------------------------------------------------------------------------------------------------------------------------------------------------------------------------------------------------------------------------------------------------------------------------------------------------------------------------------------------------------------------------------------------------------------------------------------------------------------------------------------------------------------------------------------------------------------------------------------------------------------------------------------------------------------------------------------------------------------------------------------------------------------------------------------------------------------------------------------------------------------------------------------------------------------------------------------------------------------------------------------------------------------------------------------------------------T----------CCGCCTG-CCAGTGACCATGGG-TTCAACGGCCGCGGTATTTTGACCGTGCAAAGGTAGCGTAATCACTTGTCTTTTAAATGAAGACCGGTATGAATGGCATAACGAGGGCTCAACTGTCTCC-TCTCTCTAGTCAGTGAAATTGATCTTTCCGTGCAGAAGCGGGGATATCAACATAAGACGAGAAGACCCTATGGAGCTTT-AGATAATGAG--ACAGATC-CCGTCAAACAT-CCTTATT--AAAAAGACCAAACTAATCGAA--C-ACTGTCTGAATGTCTTTGGTTGGGGTGACCACGGCGAAATAAAAAACCCCCGCGTGGAAA-GAGGCGACTA-------------ACCCTCCAAACCAAGAGCTCCCGCTCTAATAAGCAGAA-C-ATCTGACCTACA--AGATCCGGCA-AACGCCGATCAACGGACCGAGTTACCCTAGGGATAACAGCGCAATCCCCTCCTAGAGTTCATATCGACAAGGGGGTTTACGACCTCGATGTTGGATC-AGGAC-ATCCTAATGGTGCAGCCGCTATTA-AGGGTTCGTTTNNNN----NNNNN---------------------ACTAACGACTCTAGCTAAATTTACACATGCAAGTATCCGCGCCCCGGTGAGAATGCCCT--TCACTCCCTGCTTGGGAGTAAGGAGCTGGTATCAGGCACC-CTTAAATGA--AGCCCATGACGCCTTGCTTAG-GCCACACCCTCACGGGAACCCAGCAGTGATAAACATTAAGCCATGAGTGAAAACTTGACTTAGTTAA-TGC--TATTTTAGGGCCGGTAAAAACTCG-TGCCAGCCACCGCGGTTAAACGAGGGACCCAAGTCGTTAGTCATC-GGCGTAAAGAGTGGTTAAGATAAGACAAA-------ACTAAAGCCGAATGCTCTCCAGACTGTC-ATACGCCCCCGAGGAGTAAGAAGCTC
			AACTACGAAAGTGGCTTTACCCAATCTGAACCCACGAAAGCTAGGGTACAAACT-GGGATTAGATACCCCACT-ATGCCTAGCCC-TAAACATCGACAGTAA-ACTACGCCCA-CTGTCCGCCTGGGAACTACGAGCGCTAGCTTAAAACCCAAAGGACTTGGCGGTGCTTTAGACCCACCTAGAGGAGCCTGTCCTAGAACCGATAATCCCCG-TTCAACCTCACCCTTCCTTGTTTT-ATCCGCCTATATACCGCCGTCGTCAGCTTACCCTGTGAAGG--CTCAAAAGTAAGCGAAATCGGTACAGCCCCAAACGTCAGGTCGAGGTGTAGCGTATGGAAGGGGAAGA-GATGGGCTACATTCACT-GACACAGTGAAATACGAATGATTGCTCTG-AAACGAGAATC--TGAAGGAGGATTTAGCAGTAAGCAAAAAGTAGAGTGTTTTGCTGAAGTTGGCCCTGAAGCGTGCACACACCGCCCGTCACTCTCCCCTATTCAACT--------TGGAATAATAACTTATATACCCTACAGAAACTG-CGGGGAGACA----------------------------------------------NNNN----NNNNNNN
		</sequence>
		<sequence>
			<taxon idref="Heniochus_Hchr_Chae"/>
			N----------------------------------------------------------------------------------------------------------------------------------------------------------------------------------------------------------------------------------------------------------------------------------------------------------------------------------------------------------------------------------------------------------------------------------------------------------------------------------------------------------------------------------------------------------------------------------------------------------------------------------------------------------------------------------------------------------------------------------------------------------------------------------------------------------------------------------------------------------------------------------------------------------------------------------------------------------------------------------------------------------------------------------------------------------------T----------CCGCCTG-CCACTGACTATATG-TTCAACGGCCGCGGTATTTTGACCGTGCGAAGGTAGCGTAATCACTTGTCTTTTAAATGAGGACCTGTATGAATGGCACAACGAGGGCTCGACTGTCTCC-TCTTTCCGGTCAATGAAATTGATCTTACCGTGCAGAAGCGGTAATATTAACATAAGACGAGAAGACCCTATGGAGCTTT-AGATAACAAG--GCAGACT-GCGTTAAGCAC-CCTTATA--GAAAAGATCAAACTAGCTGAA--CTACTGCCCGAATGTCTTTGGTTGGGGCGACCACGGCGAAACAAAAAACCCCCGTGCGGAAA-GAGGGGACCA-------------TCCCTCCAAACCAAGAGCTCCCGCTCTAATGAACAGAA-T-ATCTGACCTATA--AGATCCGGCA--ATGCCGATCAACGGACCGAGTTACCCTAGGGATAACAGCGCAATCCCCTTCTAGAGTCCATATCGACAAGGGGGCTTACGACCTCGATGTTGGATC-AGGAC-ATCCTAATGGTGCAGCCGCTATTA-AGGGTTCGTTTNNNN----NNNNN---------------------ACTAACAACTCTAGCTAAACTTACACATGCAAGTATCCGCGCCCCGGTGAGAATGCCCT--TTATTCCCTGCTCGGGAACAAGGAGCTGGTATCAGGCACA-CTTAAATGA--AGCCCACGACACCTTGCTTAA-GCCACACCCCCACGGGAATCCAGCAGTGATAAACATTAAGCTATGAGTGAAAACTCGACTTAGTTAA-TGC--TATT-TAGAGTCGGT-AAAACTCG-TGCCAGCCACCGCGGTTATACGAGAGACTCAAGTTGTTAGTCATC-GGCGTAAAGAGTGGTTAAGATAAGACAAAAACTAAAACTAAAGCCGAATGCCCTCAGGGCTGTT-ATAAGCGCTACGAAGGTAAGAAGCTC
			AACGACGAAAGTGGCTTTACCCAATCTGAACCCACGAAAGCTAGGAAACAAACT-GGGATTAGATACCCCACT-ATGCCTAGCCG-TAAACATCGACAGTAA-ACTACACCCA-CTGTCCGCCCGGGGACTATGAGCACCAGCTTAAAACCCAAAGGACTTGGCGGTGCTTCAAACCCACCTAGAGGAGCCTGTCCTAGAACCGATAATCCCCG-TTAAACCTCACCCTTCCTTGTTCTTTTCAGCCTATATACCACCGTCGCCAGCTTACCCTGTGAAGG--CCTAGTAGTAAGCGGAATCGGCACAGCCCAAAATGTCAGGTCGAGGTGTAGCCTATGGAAGGGGAAGA-GATGGGCTACATTCACT-GGTACAGTG-AATACGGATGATCACCCTG-AAACGGGTATC--TGAAGGAGGATTTAGCAGTAAGCAAAAAATAGAGTGTTTTGCTGAAGTCGGCCATGAAGCGTGCACACACCGCCCGTCACTCTCCCCTCGCCTTTTTAGCAACCTGGACGTATAATTACTACACCACC--AAACCCA-AGGGGAGGCA----------------------------------------------NNNN----NNNNNNN
		</sequence>
		<sequence>
			<taxon idref="Etroplus__Emac_Cich"/>
			N--AGCCCAACAGCTAG------------CCAACCACAATCCCCTCAACATAACCCTTTTTATACCCCCTAAT-ACACTCGA---CACACCTAAATAAACCATTCTTCCCCCTTAGTACGGGCGACGG-AAACGGAAACCTATGCGCAATAGAGAAAGTACCGCAAGGGAAAGCTGAAAGAG-TAATGAAATAACCCAGT-AAAGCCAAAAAAAGCAGAGACTCGCCCTCGTACCTTTTGCATCATGATTTAGCTAG-ACCCCCTAAGCAAAAAGAATTT-TAGTTTAAACCCCCGAAACCAGATGAGCTACTCCAAGGCAGCCTAA--AATAGGGCAACCCCGTCTCTGTGGCAAAAGAGTGGGAAGAACTTTGAGTAGAGGTGACAAACCTACCGAATCTGGTTATAGCTGGTTGCCTAAGAACTGAATAGAAGTTCAGCCTTTCTCCTTCTTTTTTCACAAAACCT----------------TAAACATCCAGACATAAAGAAG-CCTAAAGAGTTAGTTAAAGGGGGTACAGCCCCTTTAAAACAAGACACAACTTTTCAAGGAGGGAAAAGATCATAG---ACCTAAAGGTAACCATGTTTAGGTGGGCCTAAAAGCAGCCATCCTAGCAGAAAGCGTTAAAGCTCAAACAT------CTCATAACCCCTTAAATCCCGATAGCCC-TATCTAAACCCCCT-AACATTATTAGGCCTTTCCATGCT-TCCATGGAAGCGATTATGCTAATATGAGTAATAAGAGACAC---AGCATCTCTCCCCGCACACCCATAAATCGGAACGGA--CCCCCCACCGAAAATTAACGGCCCCAAA-AAAAGAGGGCCCTGGGCTTTCAAATAAATAACCAGAAAA-CCACCCACA-ACTTTAGCCG-TTAATCCCACACTGGCGTGCTCTC-CCGGAAAGACTAAAAGAAAAGGAAGGAACTCGGC-AAACCC-------AAGCCTCGCCTG-TTTACCAAAAACATCGCCTCTTGC-CCCCCCCCAGAATAAGAGGTCTCGCCTGCCCTGTGACCATGAG-TTTAACGGCCGCGGTATTTTGACCGTGCAAAGGTAGCGCAATCACTTGTCTTTTAAATGAAGACCTGTATGAATGGCATAACGAGGGCTTAACTGTCTCC-CTTTTCCAGTCAATGAAATTGATCTCCCCGTGCAGAAGCGGGGATTAAAACATAAGACGAGAAGACCCTATGGAGCTTT-AGACAAAGAG---CAGACC-ATGTTAAACAC-ACCTAAA--TAAAGGACAAAACCAATTGGC--C-CCTGCCCTTATGTCTTTGGTTGGGGCGACCGCGGGGAAACAAAAAACCCCCATGTGGACT-GAAGACATTC-------------CTCTTCACAACCAAGAGCCACAGCTCTAAGCAACAGAA-C-ATCTGACCAACA--AGATCCGGCACTAAGCCGATCAACGGACCGAGTTACCCTAGGGATAACAGCGCAATCTCCTTTTAGAGCCCCCATCGACAAGGAGGTTTACGACCTCGATGTTGGATC-AGGAC-ATCCTAATGGTGCAGCCGCTATTA-AGGGTTCGTTTNNNN----NNNNNCAAAGGCTTGGTCCTGACTTTACTGTCAGCTCTGGCTGAACTTACACATGCAAGTCTCCCCGCCCCCGTGAGAATGCCCC-CCAGTTCCCCGCTCGGGAACAAGGAGCTGGTATCAGGCTCA-----ACCCCTCCGCCCATGACACCTTGCTTA--GCCACACCCTCAAGGGACTTCAGCAGTGATAAATATTAAGCTATAAGTGAAAACTTGACTTAGTTAA-AGC--CAAG-ATGGGCCGGT-AAAACTCG-TGCCAGCCACCGCGGTTATACGAGCGGCCCAAGTTGATAGTCCAC-GGCGTAAAGGGTGGTTAGGACAAACCCTT----AAAACTAAAGCCGAACGCTCTCAGAGCTGTT-ATACGC-TTCCGAGAGTAAGAAGCCC
			TACTACGAAAGTGGCTTTACCTT-TCCGACCCCACGAAAGCTGTGAAACAAACT-GGGATTAGATACCCCACT-ATGCCCAGCCC-TAAACTCTGATAGCAT-CTTACACCCG-CTATCCGCCCGGGAACTACGAGCACTAGCTTAAAACCCAAAGGACTTGGCGGTGCTTTAGACCCCCCTAGAGGAGCCTGTTCTAGAACCGATAACCCCCG-ATTAACCTCACCCTCTTTTGCTTT-TTCCGCCTATATACCGCCGTCGTCAGCTTACCCTGTGAAGG--ACAAATAGTAAGCATAACTAGTAAAACCCAAAACGCCAGGTCGAGGTGTAGCACATGAGAGGGGAAGA-AATGGGCTACATTTCCT-GCCCCAGGA-AATCACGAATAATGTGATG-AAACACACATT--AGAAGGAGGATTTAGCAGTAAGTGGAGAATAGAGAGCCCCACTGAAACCGGCCCTGAAGCGCGCACACACCGCCCGTCACTCTCCCCAAACCAAAA---CAT---AA--CAATAAATAATAACCCACA--CTGGTAA-AGGGGAGGCAAGTCGTAACATGGTAAGTGTACCGGAAGGTGCACTTGGAAAAAC--NNNN----NNNNNNN
		</sequence>
		<sequence>
			<taxon idref="GcyaTh005_Gcya_GireA"/>
			N--AGCCCATCAACTAG----CCCCAATAATAAATAAGAACAA-CTAATAAATATTA----ATAAACCCAAAT-ACACCAACCCCCACACCAAA-CAAACCATTTTTCCCCCTTAGTATGGGCGACAG-AAAAGGAAGCACG-GAGCAATAGAAAAAGTACCGCAAGGGAAAGTCGAAAGAG-ATATGAAATAGACCAGT-AAAGCCTAAATAAGCAGAGACTTAAACTCGTACCTTTTGCATCATGATTTAGCCAGTAATATATAAGCAAAAAGCCATTATAGTTTAATACCCCGAAACTACGTGAGCTACTTCAAGACAACCTACA-AATAGGGTAAACCCGTCCCTGTGGCAAAAGGGTGGGAAGATCTTTGAGTAGAGGTGACAGACCTACCGAACCTAGTTATAGCTGGTTGCCTGAGAATTGGATAGAAGTTCAGCCCCCCAGTTTCTTAACTCACCCCAGTC-----------CAA--CCCCTCCTGATAAAT-AAAGAAACCGAGAGAGTTAGTCAAAGGGGGTACAGCCCCTTTGAAAAAAGACACAACTTTTGCAGAAGGATAAAGATCATAATG---AATAAGGTAA-CATGTTCTGGTGGGCCTAAAAGCAGCCACCCACGTAGAAAGCGTTAAAGCTCAAACATA-----CTACTCCACCCCATTATCCCGACAATTA-AATCTTAATCCCCT-AGCCCTATCAGGCCTTCCCATATC-CATATGGGAGTGACCATGCTAATATGAGTAATAAGAGAGTT-AAAGACTCTCTCCTTGCACATGTGTAAATCGAAATGGA--CCCACCATCGAACTTTAACGGCCCCAAATTAAAGAGGGTAATGAACAACAAACCAAACAACCAGAAAA-TCATCCAAC-AAATACACCG-TTGACCCTACACTGGTGTGCCCCT-AAGGAAAAACTAAAAGGGAAAGAAGGAACTCGGC-AAACACACTATCCAAGCCTCGCCTG-TTTACCAAAAACATCGCCTCTTGC--AAACT-AAAAATAAGAGGTCCCGCCTGCCCTGTGACTATACG-TTTAACGGCCGCGGTATTTTGACCGTGCGAAGGTAGCGCAATCACTTGTCTTTTAAATGGAGACCTGTATGAATGGCATAACGAGGGCTTAGCTGTCTCC-TTTTCCAAGTTAATGAAATTGATCTCCCCGTGCAGAAGCGGGGATACAACCATAAGACGAGAAGACCCTATGGAGCTTT-AGACACCTAATCGCAAGTT-TTGTCCAAAAACCCCTGAA--TAAGAGACCAAACAACTAAA-----CCTGCCCTGATGTCTTTGGTTGGGGCGACCATGAGGAAGCAAAAAACCCTCACGTGGATAAGGAGACA----------------ATCCCTAGAACTAAGAGCCCCCGCTCTAATTAACAGAA-T-TTCTGACCATCC--AGATCCGGCA--ATGCCGATTAACGAACCGAGTTACCCTAGGGATAACAGCGCAATCCCCTTCTAGAGCCCATATCGACAAGGGGGTTTACGACCTCGATGTTGGATC-AGGAC-ATCCTAATGGTGCAGCCGCTATTA-AGGGTTCGTT-NNNN----NNNNNCAAAAGCTTGGTCCTGACTTTACTATCAGCTTTAGCTATACTTACACATGCAAGTATCCGCACCCCGGTGAGAATGCCCTAATAGTTCCCCACCCTGGAACAAGGAGCCGATATCAGGCACA-TATAAAT---AAGCCCACAACATCTTGCTCA--GCCACACCCCCAAGGGAACCCAGCAGTGATAAACATTAAGCCATGAGTGAAAACTCGACTTAGTTAA-AGCTACA---AAGGGTCGGT-AAAACTCG-TGCCAGCCACCGCGGTTATACGAGAGACCCAAGTTGATAAGGTAC-GGCGTAAAGAGTGGTTAAGATTAACTAGA------AACTAAAGTCGAATGCCCTCAAAGCTGTT-ATACGC-CCCCGAAGGTAAGAAGATC
			GACCACGAAAGTGACTTTACACT-ACTGAACCCACGAAAGCTAGGTTACAAACT-GGGATTAGATACCCCACT-ATGCCTAGCCT-TAAACATTGATGGCAC-AATACAGCCA-CCATCCGCCTGGAGACTACGAGCACCAGCTTGAAACCCAAAGGACTTGGCGGTGCTTTAGATCCACCTAGAGGAGCCTGTTCTAGAACCGATAACCCCCG-TTTAACCTCACCCCTCCTTGCTCT-TCCCGTCTATATACCGCCGCCGTCAGCTTACCCTGTGAAGG--ACCAATAGTAAGCAAAATTGGCATAGCCCAAAACGTCAGGTCGAGGTGTAGCTAATGGAGGGGGAAGA-AATGGGCTACATTCACTAGCCCTAGTG-AACACGAACGA-TATACTG-AAATATATATC--CAAAGGAGGATTTAGAAGTAAGTGGGAAACAGAGTGTCCCACTGAAATTGGCTCTAAAGCACGCACACACCGCCCGTCATTCTCCCCGAACT-ATT---TAA---TA--ATATAACTAATTACATTACAAATCATAA-AGGGGAGGCAAGTCGTAACATGGTAAGTGTACCGGAAGGTGCACTTGGAAAAACC-NNNN----NNNNNNN
		</sequence>
		<sequence>
			<taxon idref="GfimLa001_Gfim_GireA"/>
			N--AGCCCACTAGCTAG-----CCCAACCACCAATAAAAACAA-CCAACCAATATCC----ACAAACCCAAAA-GCACTAGACCTTGTA-TTAAACAAACCATTTTTCCCCCTTAGTATGGGCGACAG-AAAAGGGACTACG-GAGCTATAGAGGAAGTACCGTAAGGGAACACTGAAAGAG-AGATGACACAGACCAGT-AAAGCCTAAACAAGCAGAGATTTAAACTCGTACCTTTTGCATCATGATTTAGCCAGTAACACATAAGCAAAAAGACATT-TAGTTTAAAACCCCGAAACTACGTGAGCTACTCCAAGACAACCTGTT-AATAGGGTAAACCCGTCCCTGTGGCAAAAGGGTGGGAAGAGCTTTGAGTAGAGGTGACAGACCTACCGAACCTAGTTATAGCTGGTTGCCTAGGAACTGGATAGAAGTTCAGCCTCCTGATTTTTTTATTCACCTTTGTC-----------CAA--CCCCATATGACACCT-AAAGAAACCATGAGAGTTATTCAAAGGGGGTACAGCCCCTTTGAAATAAGATACAACTTTACCAGGAGGATAAAGATCATATTA---ACCAAGGTAA-CATGTTCTAGTGGGCTTAAAAGCAGCCACCCAAATAGAAAGCGTTAAAGCTCAGACATG-----CCACT-CACCCTATTATACCGATAATTA-TATCTTAATCCCCT-AACCTTACTAGGCCTTCCCATGTC-TTCATGGGAGTGACTATGCTAATATGAGTAATAAGAGAGCC-AAAGACTCTCTCCCTGCACACGTGTAAATCGAAATGGA--CTTACCACCGAACCTTAACGGCCCCAAA-CAAAGAGGGTAATGAACAACATACCAAATGACCAGAAGA-TCACTCAAC-AAAACTACCG-TTAACCCCACACTGGTGTGCCCTT-AAGGAAAGACTAAAAGGAAAAGAAGGAACTCGGC-AAACAAATT-TTTAAGCCTCGCCTG-TTTACCAAAAACATCGCCTCTTGC-AAGACTAAAAAATAAGAGGTCCCGCCTGCCCTGTGACAATACG-TTTAACGGCCGCGGTATTTTGACCGTGCGAAGGTAGCGCAATCACTTGTCTTTTAAATGGAGACCTGTATGAATGGCATAACGAGGGCTTAGCTGTCTCC-TCTTCCAAGTCAATGAAATTGATCCCCCCGTGCAGAAGCGGGGATGAAGCCATAAGACGAGAAGACCCTATGGAGCTTT-AGATACTTAAAAGCAGGCC-GTGTCCAAAAACCCTTAAA--TAAAGAACCAAACAGCTAAG-----CCTACCC-AATATCTTTGGTTGGGGCGACCATGAGGAAATAAATAACCCTCACGTGGATTGGGAAGTA-------------C--CTCCCTACAACCAAGAGCCCCCGCTCTAATGAACAGAA-T-TTCTGACCATCC--CGATCCGGCA--ATGCCGATTAACGAACCGAGTTACCCTAGGGATAACAGCGCAATCCCCTTTTAGAGCCCATATCGACAAGGGGGTTTACGACCTCGATGTTGGANN-NGNNC-ATCCTAATGGTGCAGCCGCTATTA-AGGGTTCGTTTNNNN----NNNNNCAAAAGCTTGGTCCTGACTTTACTATCAGCTTTAGCTATAATTACACATGCAAGTATCCGCACCCCGGTGAGAATGCCCTAATAGTTCCCCGCCCGGGAACAAGGAGCTGATATCAGGCACA-TCCTAAG---AAGCCCACAACATCTTGCTCT--GCCACACCCCCAAGGGAACCCAGCAGTGATAAATATTAAGCTATGAGTGAAAACTCGACTTAGTTAA-AGCTATAT--AAGGGCCGGT-AAAACTCG-TGCCAGCCACCGCGGTTATACGAGAGGCCCGAGTTGATAAGCAAC-GGCGTAAAGAGTGGTTAAGATTAATAAAA------CGCTAAAGCCGAATACCCTCAAAGCTGTT-ATACGC-TGCCGAAGGCAAGAAGACC
			AATCACGAAAGTGGCTTTATATT-ACTGAACCCACGAAAGTTAGGACACAAACT-GGGATTAGATACCCCACT-ATGCCTAACCC-TAAACATTGATAGCAC-AATACACCCG-CTATCCGCCCGGAGACTACGAGCATTAGCTTAAAACCCAAAGGACTTGGCGGTGCTTTAGATCCACCTAGAGGAGCCTGTTCTAGAACCGATAACCCCCG-TTCAACCTCACCCTTCCTTGCTTT-TTCCGTCTATATACCGCCGCCGTCAGCTTACCCTGTGAAGG--CCCCATAGTAAGCAAAATTGGCACAGCCTAAAACGTCAGGTCGAGGTGTAGCTTATGGAAGGGGAAGA-AATGGGCTACATTCACTAATTTTAGTG-AACACGAACGA-TGTACTG-AAATACACATC--TAAAGGAGGATTTAGAAGTAAGCAGGAAATAGAGTGTCCCGCTGAAATTGGCTCTAAAGCACGCACACACCGCCCGTCATTCTCCCCGAGCCCACT---AAT---TA--TTATACTTAATTAAATTATCCTTGCATA-AGGGGAGGCAAGTCGTAACATGGTAAGTGTACCGGAAGGTGCACTTGGAAAAACC-NNNN----NNNNNNN
		</sequence>
		<sequence>
			<taxon idref="GmelJa001_Gmel_Gire2"/>
			N--AGCCCATCAACTAG----CCCCAATAATAAATAAAAACAA-CTAACCAATATTA----ATAAACCCAAATCACACCAACCCCTACACCAAACCAAACCATTTTTCCTCCCTAGTATGGGCGACAG-AAAAGGAAATACG-GAGCTATAGAAAAAGTACCGCAAGGGAAAGTTGAAAGAG-ATGTGAAACAGACCAGT-AAAGCCCAAATAAGCAGAGACTTAAACTCGTACCTTTTGCATCATGATTTAGCCAGTAATATATAAGCAAAAAGCCATTATAGTTTAATACCCCGAAACTACGTGAGCTACTCCAAGACAACCTACA-AATAGGGTAAACCCGTCCCTGTGGCAAAAGGGTGGGAAGATCTTTGAGTAGAGGTGATAGACCTACCGAACCTAGTTATAGCTGGTTGCCTGAGAATTGGATAGAAGTTCAGCCCCTCAGTTTCTTAACTCACCCCAGTT-----------AAA--CCCCTCCTGATAAAT-AAAGAAGCCGAGAGAGTTAGTCAAAGGGGGTACAGCCCCTTTGAAAGAAGACACAACTTTTACAGAAGGATAAAGATCATAATA---AATAAGGTAA-CATGTCCTAGTGGGCCTAAAAGCAGCCACCCATATAGAAAGCGTTAAAGCTCAGACATT-----CTACTCCACCCCATTATCCCGACAATTA-AATCTTAATCCCCT-AACTCTATCAGACCTTCCCATGTA-TACATGGGAGTGACTATGCTAATATGAGTAATAAGAAAGTT-AAAGACTCTCTCCCTGCACATGTGTAAATCGAAATGGA--CCCACCATCGAACTTTAACGGCCCCAAA-CAAAGAGGGTAATGAACAACAAATCAAATAACCAGAAAA-TCATCCAGT-AACTACACCG-TTAACCCTACACTGGTGTGCCCCC-AAGGAAAAACTAAAAGGAAAAGAAGGAACTCGGC-AAACACACTACCCAAGCCTCGCCTG-TTTACCAAAAACATCGCCTCTTGC-AAAACT-AAAAATAAGAGGTCCCGCCTGCCCTGTGACTATACG-TTTAACGGCCGCGGTATTTTGACCGTGCGAAGGTAGCGCAATCACTTGTCTTTTAAATGGAGACCTGTATGAATGGCACAACGAGGGCTTAGCTGTCTCC-TTTTCCAAGTTAATGAAATTGATCTCCCCGTGCAGAAGCGGGGATGCACCCATAAGACGAGAAGACCCTATGGAGCTTT-AGACACCTAGCCGCAAGTT-TTGTCCAAAAC-CCCTAAA--TAAAAGACTAAACAACTAAA-----CCTGCCCTAATGTCTTTGGTTGGGGCGACCATGAGGAAATAAAAAACCCTCACGTGGATTAGGAAAAA----------------ATCCCCAGAACTAAGAGCCCCCGCTCTAACTAACAGAA-T-TTCTGACCACTC--AGATCCGGCA--ATGCCGATTAACGAACCGAGTTACCCTAGGGATAACAGCGCAATCCCCTTCTAGAGCCCATATCGACAAGGGGGTTTACGACCTCGATGTTGGATC-AGGAC-ATCCTAATGGTGCAGCCGCTATTA-AGGGTTCGTTTNNNN----NNNNNCAAAAGCTTGGTCCTGACTTTACTATCAGCTTTAGCTATACTTACACATGCAAGTATCCGCACCCCGGTGAGAATGCCCTAATAGTTCCCCGCCCGGGAACAAGGAGCCGATATCAGGCACA-TATAAAT---AAGCCCACAACATCTTGCTCA--GCCACACCCCCAAGGGAACCCAGCAGTGATAAACATTAAGCCATGAGTGAAAACTCGACTTAGTTAA-AGCTATA---AAGGGCCGGT-AAAACTCG-TGCCAGCCACCGCGGTTATACGAGAGACCCAAGTTGATAAGGTAC-GGCGTAAAGAGTGGTTAAGATTGACTAAA------AACTAAAGCCGAATGCCCTCAAAGCTGTT-ATACGC-CCCCGAAGGTAAGAAGACC
			AACCACGAAAGTGACTTTACACT-ACTGAACCCACGAAAGCTAGGTTACAAACT-GGGATTAGATACCCCACT-ATGCCTAGCCT-TAAACATTGATGGTAC-AATACAACCA-CCATCCGCCTGGATACTACGAGCACCAGCTTGAAACCCAAAGGACTTGGCGGTGCTTTAGATCCACCTAGAGGAGCCTGTTCTAGAACCGATAACCCCCG-TTTAACCTCACCCCTCCTTGCTCT-TCCCGTCTATATACCGCCGCCGTCAGCTTACCCTGTGAAGG--CTCAATAGTAAGCAAAATTGGCATAGCCCAAAACGTCAGGTCGAGGTGTAGCTAATGGAGGGGGAAGA-AATGGGCTACATTCACTAGTCCTAGTG-AACACGAACGA-TGTACTG-AAATATACATC--CAAAGGAGGATTTAGAAGTAAGTGGGAAACAGAGTGTCCCACTGAAATTGGCTCTAAAGCACGCACACACCGCCCGTCATTCTCCCCGAACTTACT---TAA---TA--CTATAACTAATTACGTTACAAACCATAA-AGGGGAGGCAAGTCGTAACATGGTAAGTGTACCGGAAGGTGCACTTGGAAAAACC-NNNN----NNNNNNN
		</sequence>
		<sequence>
			<taxon idref="GnebEa001_Gneb_Gire1"/>
			N--AGCCCACTAGCTAG-----CCCAACCACCAATAAAAACAA-CCAACCAATATAC----ACAAACCCAAAA-GCACTAAACCTTGTA-TTAAACAAACCATTTTTCCCCCTTAGTATGGGCGACAG-AAAAGGAACTACG-GAGCTATAGAGAAAGTACCGTAAGGGAACACTGAAAGAG-AGATGACACAGACCAGT-AAAGCCTAAATAAGCAGAGATCTAAACTCGTACCTTTTGCATCATGATTTAGCCAGTAACACATAAGCAAAAAGACATT-TAGTTTAAAACCCCGAAACTACGTGAGCTACTCCAAGACAACCTATT-AATAGGGTAAACCCGTCCCTGTGGCAAAAGGGTGGGAAGAGCTTTGAGTAGAGGTGACAGACCTACCGAACCTAGTTATAGCTGGTTGCCTGGGAACTGGATAGAAGTTCAGCCTCCCGGTTTTTTTACTCACCTTTGTC-----------CAA--CCCCATATGACACCT-AAAGAAACCATGAGAGTTATTCAAAGGGGGTACAGCCCCTTTGAAATAAGATACAACTTTACCAGGAGGATAAAGATCATACCA---ACCAAGGTAA-CATGTTCTAGTGGGCTTAAAAGCAGCCACCCAAATAGAAAGCGTTAAAGCTCAGACATG-----CCACT-CACCCTATTATACCGATAATTA-TATCTTAATCCCCT-AACCTTACTAGGCCTTCCCATGTC-TTCATGGGAGTGACCATGCTAATATGAGTAATAAGAGAGCC-AAAGACTCTCTCCCCGCACACGTGTAAATCGAAATGGA--CTTACCACCGAACTTTAACGGCCCCAAA-CAAAGAGGGTAATGAACAACATACCAAATGACTAGAAGA-TCACTCAAC-AAAACTACCG-TTAACCCCACACTGGTGTGCCCTTNAAGGAAAGACTAAAAGGAAGAGAAGGAACTCGGC-AAACAAACT-TTTAAGCCTCGCCTG-TTTACCAAAAACATCGCCTCTTGC-AAGACTAAAAAATAAGAGGTCCCGCCTGCCCTGTGACAATACG-TTTAACGGCCGCGGTATTTTGACCGTGCGAAGGTAGCGCAATCACTTGTCTTTTAAATGGAGACCTGTATGAATGGCATAACGAGGGCTTAGCTGTCTCC-TCTTCCAAGTCAATGAAATTGATCCCCCCGTGCAGAAGCGGGGATGAAACCATAAGACGAGAAGACCCTATGGAGCTTT-AGATACTTAAAAGCAGGCC-GTGTCCAAAAACCCTTAAA--TAAAGAACCAAACAGCTAAG-----CCTACCC-AATATCTTTGGTTGGGGCGACCATGAGGAAATAAATAACCCTCACGTGGATTGGGAAGTA-------------C--CTCCCTACAACCAAGAGCCCCCGCTCTAATGAACAGAA-T-TTCTGACCATCC--CGATCCGGCA--ATGCCGATTGACGAACCGAGTTACCCTAGGGATAACAGCGCAATCCCCTTTTAGAGCTCATATCGACAAGGGGGTTTACGACCTCGATGTTGGATC-AGGAC-ATCCTAATGGTGCAGCCGCTATTA-AGGGTTCGTTTNNNN----NNNNNCAAAAGCTTGGTCCTGACTTTACTATCAGCTTTAGCTATAATTACACATGCAAGTATCCGCACCCCGGTGAGAATGCCCTAATAGTTCCCCGCCCGGGAACAAGGAGCTGATATCAGGCACA-TCCTAAG---AAGCCCACAACATCTTGCTCT--GCCACACCCCCAAGGGAACCCAGCAGTGATAAATATTAAGCTATGAGTGAAAACTCGACTTAGTTAA-AGCTATAT--AAGGGCCGGT-AAAACTCG-TGCCAGCCACCGCGGTTATACGAGAGGCCCGAGTTGATAAGCAAC-GGCGTAAAGAGTGGTTAAGATTAATAAAA------TGCTAAAGCCGAATACCCTCAAAGCTGTT-ATACGC-TGCCGAAGGTAAGAAGACC
			AATCACGAAAGTGGCTTTATATT-ACTGAACCCACGAAAGTTAGGACACAAACT-GGGATTAGATACCCCACT-ATGCCTAACCC-TAAACATTGATAGCAC-AATACACCCG-CTATCCGCCCGGAGACTACGAGCATTAGCTTAAAACCCAAAGGACTTGGCGGTGCTTTAGATCCACCTAGAGGAGCCTGTTCTAGAACCGATAACCCCCG-TTCAACCTCACCCTTCCTTGCTTT-TTCCGTCTATATACCGCCGCCGTCAGCTTACCCTGTGAAGG--CCCCATAGTAAGCAAAATTGGCACAGCCTAAAACGTCAGGTCGAGGTGTAGCTTATGGAAGGGAAAGA-AATGGGCTACATTCACTAATTTTAGTG-AACACGAACGA-TGTACTG-AAATACACATC--TAAAGGAGGATTTAGAAGTAAGCAGGAAATAGAGTGTCCCGCTGAAATTGGCTCTAAAGCACGCACACACCGCCCGTCATTCTCCCCGAGCTCACT---AAT---TA--TTATACTTAATAAAATTATCCTTGCATA-AGGGGAGGCAAGTCGTAACATGGTAAGTGTACCGGAAGGTGCACTTGGAAAAACC-NNNN----NNNNNNN
		</sequence>
		<sequence>
			<taxon idref="GnigCh006_Gnig_Gire"/>
			N--AGCCTACCAGCTAG-----CCCTCGTCAAAGCAAAAACAA-CAAACCCATATTA----ATAAACCCTAAT-ACACTAACACTT--ACCTAAACAAATCATTTTTCCCCCCTAGTACGGGCGACAG-AAAAGGGAACACG-GAGCAATAGAGAAAGTACCGCAAGGGAAAACTGAAAGAG-AAATGAAAAAAACCAGT-AAAGCCAGGATAAGCAGAGATTTAAGCTCGTACCTTTTGCATCATGATTTAGCCAGCACTAAATAAGCAAAAAGCCCTT-TAGTTTATTACCCCGAAACTAAGTGAGCTACTCCAAGACAGCCTGTT-AATAGGGCAAACCCGTCCCTGTGGCAAAAGGGTGGGAAGAGCTTTGAGTAGAGGTGACAGACCTACCGAACCTAGTTATAGCTGGTTGCCCGAGAATTGGATAGAAGTTCAGCCCCGCAGTTTTTTTAATCACTTCCGTC-----------TAA--CCCCTCCTGACACCC-GAAGAAACCGCGAGAGTTAGTCAAAGGGGGTACAGCCCCTTTGAAACAAGACACAACTTTCCCAGGAGGGTAAAGATCATAATA---AATAAGGTTT-CATGTTATGGTGGGCTTAAAAGCAGCCATCCCAATAGAAAGCGTTAAAGCTCAGACATG-----CTATTATCCCCTATTATTCCGACAATTA-AATCTTAGCCCCCT-AACCTTACCGGGCCTTCCCATGCCCTACATGGGAGCGACCATGCTAATATGAGTAATAAGGGGGCC-AGAGGCCCCCTCCTTGCACACGTGTAAATCGAAATGGA--CTAACCATCGAACTTTAACGGCCCCAAA-CAGAGAGGGTAATGAACAACATATTAAATAACCAGAAAA-CCATCCAATAAAATCTACCG-TTAAACCCACACTGGTGTGCCCTC-AAGGAAAGACTAAAAAGAAAAGAAGGAACTCGGC-AAACACTTA----GAGCCTCGCCTG-TTTACCAAAAACATCGCCTCTTGC-AAAATTAAAAAATAAGAGGTCCCGCCTGCCCTGTGACTTTATG-TTTAACGGCCGCGGTATTTTGACCGTGCGAAGGTAGCGAAATCACTTGTCTCTTAAATGGGGACCTGTATGAATGGCACAACGAGGGCTCAACTGTCTCC-TTTTCTAGGTCAATGAAATTGATCTCCCCGTGCAGAAGCGGGGATACAACCATAAGACGAGAAGACCCTATGGAGCTTT-AGACACCCGAACGCAGGCC-ATGTCAAAAAC-CCCCTAA--CAAAGAATTAAACAACTAAG-----CCTGCCCATATGTCTTTGGTTGGGGCGACCATGAGGCAACAAATAACCCTCACGTGGATTTGGGAGTTTTC----------C--CTCCT-ACAACTAAGAGCTCCAGCTCTAATGAACAGAA-C-TTCTGACCAATC--AGATCCGGCA--ACGCCGATCAACGAACCGAGTTACCCTAGGGATAACAGCGCAATCCCCTTTTAGAGTCCATATCGACAAGAGGGTTTACGACCTCGATGTTGGATC-AGGAC-ATCCTAATGGTGCAGCCGCTATTA-AGGGTTCGTTTNNNN----NNNNNTAAAAGCTTGGTCCTGACTTTACTATCAGCTTTAGCCATACTTACACATGCAAGTATCCGCACCCCGGTGAGAATGCCCTAATAGTTCCCTGCCCGGGAACAAGGAGCTGGTATCAGGCACA-CTTCATC---AAGCCCACAACACCTTGCTCA--GCCACACCCCCAAGGGAATCCAGCAGTGATAAATCTTAAGCTATGAGCGAAAGCTCGACTTAGTTAA-GGC--TAA--GAGGGCCGGT-AAAACTCG-TGCCAGCCACCGCGGTTATACGAGAGACCCAAGTTGATAAGCTAC-GGCGTAAAGAGTGGTTAAGACTAATTATA------AACTAAAGCCGAATACCCTCAAAGCTGTT-ATACGC-TACCGAAGGTAAGAAGAAC
			AATCACGAAAGTAGCTTTATACT-GCTGAACCCACGAAAGCTAGGACACAAACT-GGGATTAGATACCCCACT-ATGCCTAACCT-TAAACATTGATAGCAC-AATACACCCG-CTATTCGCCTGGAAACTACGAGCATCAGCTTAAAACCCAAAGGACTTGGCGGTGCTTTAGATCCACCTAGAGGAGCCTGTTCTAGAACCGATAACCCCCG-TTCAACCTCACCTCTCCTTGCTTT-TTCCGTCTATATACCGCCGCCGTCAGCTTACCCTGTGAAGG--GTAAATAGTAAGCAAAATTGGCACAACCCAAAACGTCAGGTCGAGGTGTAGCTTATGGAGAGGGAAGA-AATGGGCTACATTCATTAACTTTAATG-AATACGAAAGA-CGAACTG-AAATGTCTGTC--CGAAGGAGGATTTAGAAGTAAGCGGGAAACAGAGTGTCCCCCTGAAATTGGCTCTAAAGCACGCACACACCGCCCGTCATTCTCCCCAAGCTTACT---AAT---TA--TTATAACTAATTAAATCAC-CTTCGCAA-AGGGGAGGCAAGTCGTAACATGGTAAGTGTACCGGAAGGTGCACTTGGAAGAACC-NNNN----NNNNNNN
		</sequence>
		<sequence>
			<taxon idref="GnigBa001_Gnig_Gire"/>
			N--AGCCCATCAACTAG----CCCCAATAATAAATAAAAACAA-CTAATCAATATTA----ATAAACCCAAAT-ACACCAACCCAA-CACCAAA-CAAACCATTTTTCCCCCTTAGTATGGGCGACAG-AAAAGGAAGCACG-GAGCAATAGAAAGAGTACCGCAAGGGAAAGTCGAAAGAG-ATATGAAATAGACCAGT-AAAGCCTAAGTAAGCAGAGACTTAAGCTCGTACCTTTCGCATCATGATTTAGCCAGTAATATATAAGCAAAAAGCCATTATAGTTTAATACCCCGAAACTACGTGAGCTACTCCAAGACAACCTACA-AATAGGGTAAACCCGTCCCTGTGGCAAAAGGGTGGGAAGATCTTTGAGTAGAGGTGACAGACCTACCGAACCTAGTTATAGCTGGTTGCCTGAGAATTGGATAGAAGTTCAGCCCCCCGGTTTCTTAACTCACCCCAGTC-----------CAA--CCCCTCCTGATAAAT-AAAGAAACCGAGAGAGTTAGTCAAAGGGGGTACAGCCCCTTTGAAAGAAGACACAACTTTTACAGAAGGATAAAGATCATAATG---AATAAGGTAA-CATGTTCTGGTGGGCCTAAAAGCAGCCACCCATGCAGAAAGCGTTAAAGCTCAAACATA-----CTACCCCACCCCATTATCCCGACAATTA-AATCTTAATCCCCT-AACCCTATCAAGCCTTCCTATGCC-TACATGGGAGTGACCATGCTAATATGAGTAATAAGAAAGTT-AAAGACTCTCTCCTTGCACACGTGTAAATCGAAATGGA--CCTACCATCGAACTTTAACGGCCCCAAA-CAAAGAGGGTAATGAACAACAAACCAAACAACCAGAAGA-CCATCCAAC-AAGTACACCG-TTAACCCTACACTGGCGTGCCCCT-AAGGAAAAACTAAAAGGAAAAGAAGGAACTCGGC-AAACACTAT-TTAAAGCCTCGCCTG-TTTACCAAAAACATCGCCTCTTGC--AAACT-AAAAATAAGAGGTCCCGCCTGCCCTGTGACTATACG-TTTAACGGCCGCGGTATTTTGACCGTGCGAAGGTAGCGCAATCACTTGTCTTTTAAATGGAGACCTGTATGAATGGCATAACGAGGGCTTAGCTGTCTCC-TTTTCCAAGTTAATGAAATTGATCTCCCCGTGCAGAAGCGGGGATAAAACCATAAGACGAGAAGACCCTATGGAGCTTT-AGACACCTAGCCGCAAGTT-TCGTCCAAAAA-CCCTGAA--TAAAAGACCAAACAACTAAA-----CCTGCCCTAATGTCTTTGGTTGGGGCGACCATGAGGAAACAAAAAACCCTCACGTGGATAAGGAGATA----------------ATCCCCAGAACTAAGAGCCCCCGCTCTAATTAACAGAA-T-TTCTGACCATCC--AGATCCGGCA--ATGCCGATTAACGAACCGAGTTACCCTAGGGATAACAGCGCAATCCCCTTCTAGAGCCCATATCGACAAGGGGGTTTACGACCTCGATGTTGGATC-AGGAC-ATCCTAATGGTGCAGCCGCTATTA-AGGGTTCGTTTNNNN----NNNNNCAAAAGCTTGGTCCTGACTTTACTATCAGCTTTAGCTATACTTACACATGCAAGTATCCGCACCCCGGTGAGAATGCCCTAATAGTTCCCCACCCGGGAACAAGGAGCCGATATCAGGCACA-TACAAT----AAGCCCACGACATCTTGCTCA--GCCACACCCCCAAGGGAACCCAGCAGTGATAAACATTAAGCCATGAGTGAAAACTCGACTTAGTTAA-AGCTACA---GAGGGCCGGT-AAAACTCG-TGCCAGCCACCGCGGTTATACGAGAGGCCCAAGTTGATAAGGTGC-GGCGTAAAGAGTGGTTAAGATTACCTAGA------AACTAAAGCCGAATGCCCTCAAAGCCGTT-ATACGC-CCCCGAAGGTAAGAAGATC
			AACTACGAAAGTGACTTTACACT-ACTGAACCCACGAAAGCTAGGTCACAAACT-GGGATTAGATACCCCACT-ATGCCTAGCCT-TAAACATTGATGGCAC-AATACAACCA-CCATCCGCCTGGAAACTACGAGCACCAGCTTGAAACCCAAAGGACTTGGCGGTGCTTTAGATCCACCTAGAGGAGCCTGTTCTAGAACCGATAACCCCCG-TTTAACCTCACCCCTCCTTGCTCT-TCCCGTCTATATACCGCCGCCGTCAGCTTACCCTGTGAAGG--CCTAATAGTAAGCAAAATTGGCATAGCCCAAAACGTCAGGTCGAGGTGTAGCTAATGGAGGGGGAAGA-AATGGGCTACATTCACTAGTCCTAGTG-AACACGAAAGA-TATACTG-AAATACATATC--CAAAGGAGGATTTAGAAGTAAGTGGAAAACAGAGTGTCCCACTGAAATTGGCTCTAAAGCACGCACACACCGCCCGTCATTCTCCCCGAACTTACT---TAA---TA--ATATAGCTAATTACATTACAAATCATAA-AGGGGAGGCAAGTCGTAACATGGTAAGTGTACCGGAAGGTGTACTTGGAAAAACC-NNNN----NNNNNNN
		</sequence>
		<sequence>
			<taxon idref="GpunJa001_Gpun_Gire1"/>
			N--AGCCCATCAACTAG----CCCCTACAATAAATAAAAACAA-CTAACCAATATTA----ATAAACCCAAAT-ACACCAACCCCT--ACCAAACCAAACCATTTTTCCTCCCTAGTATGGGCGACAG-AAAAGGAAATACG-GAGCAATAGAAAAAGTACCGCAAGGGAAAGTTGAAAGAG-CTATGAAACAGACCAGT-AAAGCCCTAATAAGCAGAGACTTAAACTCGTACCTTTTGCATCATGATTTAGCCAGTAATATATAAGCAAAAAGCCATTATAGTTTAATACCCCGAAACTACGTGAGCTACTCCAAGACAACCTACA-AATAGGGTAAACCCGTCCCTGTGGCAAAAGGGTGGGAAGATCTTTGAGTAGAGGTGACAGACCTACCGAACCTAGTTATAGCTGGTTGCCTGAGAATTGGATAGAAGTTCAGCCCCTCAGTTTCTTGATTCACCCCAGTT-----------AAA--CCCCTCCTGATAAATAAAAGAAGCTGAGAGAGTTAGTCAAAGGGGGTACAGCCCCTTTGAAAAAAGACACAACTTTTACAGAAGGTTAAAGATCATAATA---AATAAGGTAC-CATGTTCTGGTGGGCCTAAAAGCAGCCACCCATGCAGAAAGCGTTAAAGCTCAAACGTA-----CTACTCCGCCCCATTATCCCGACAATTA-AATCTTAATCCCCT-AGCCCTATCAGGCCTTCCCATGTA-TACATGGGAGTGACTATGCTAATATGAGTAATAAGAAAGTT-AAAGACTTTCTCCCTGCACATGTGTAAATCGAAATGGA--CCTACCATCGAACCTTAACGGCCCCAAA-CAAAGAGGGAAGTGAACAACAAATTAAATAACCAGAAAA-ACATCCAAT-AATTACACCG-TTAACCCTACACTGGTGTGCCCCC-AAGGAAAAACTAAAAGGAAAAGAAGGAACTCGGC-AAACACACTATTCAAGCCTCGCCTG-TTTACCAAAAACATCGCCTCTTGC-AAAACT-AAAAATAAGAGGTCCCGCCTGCCCTGTGACTATACG-TTTAACGGCCGCGGTATTTTGACCGTGCGAAGGTAGCGCAATCACTTGTCTTTTAAATGGAGACCTGTATGAATGGCACAACGAGGGCTTAGCTGTCTCC-TTTTCCAAGTTAATGAAATTGATCTCCTCGTGCAGAAGCGAGGATATAGCCATAAGACGAGAAGACCCTATGGAGCTTT-AGACACCTAGCCGCAAGTT-TTGTTCAAAAC-CCCTAAA--TAAAAGACCAAACAACTAAA-----CCTGCCCTAATGTCTTTGGTTGGGGCGACCATGAGGAAATAAAAAACCCTCACGTGGATTAGGAAAAA----------------ATCCCCAGAACTAAGAGCCCCAGCTCTAATTAACAGAA-T-TTCTGACCACTC--AGATCCGGCA--ACGCCGATTAACGAACCGAGTTACCCTAGGGATAACAGCGCAATCCCCTTCTAGAGTCCATATCGACAAGGGGGTTTACGACCTCGATGTTGGATC-AGGAC-ATCCTAATGGTGCAGCCGCTATTA-AGGGTTCGTTTNNNN----NNNNNCAAAAGCTTGGTCCTGACTTTACTATCAGCTTTAGCTATACTTACACATGCAAGTATCCGCACCCCTGTGAGAATGCCCTAATAGTTCCCCGCCCGGGAACAAGGAGCCGATATCAGGCACA-GCTAAAT---AAGCCCACAACATCTTGCTCA--GCCACACCCCCAAGGGAACCCAGCAGTGATAAACATTAAGCTATGAGTGAAAACTCGACTTAGTTAA-AGCTATA---AAGGGCCGGT-AAAACTCG-TGCCAGCCACCGCGGTTATACGAGAGGCCCAAGTTGATAAGGTAC-GGCGTAAAGAGTGGTTAAGATTAGCTAAA------TACTAAAGCCGAATGCCCTCAAAGCTGTT-ATACGC-CCCCGAAGGTAAGAAGACC
			AACCACGAAAGTGACTTTACATT-ACTGAACCCACGAAAGCTAGGTTACAAACT-GGGATTAGATACCCCACT-ATGCCCAGCCT-TAAACATTGATGGTAA-AATACAACCA-CCATCCGCCTGGATACTACGAGCACCAGCTTGAAACCCAAAGGACTTGGCGGTGCTTTAGATCCACCTAGAGGAGCCTGTTCTAGAACCGATAACCCCCG-TTTAACCTCACCCCTCCTTGCTCT-TCCCGTCTATATACCGCCGCCGTCAGCTTACCCTGTGAAGG--GTTAATAGTAAGCAAAATTGGCATAGCCCAAAACGTCAGGTCGAGGTGTAGCTAATGGAGGGGGAAGA-AATGGGCTACATTCACTAGTCCTAGTG-AACACGAACGA-TGTACTG-AAATATACATC--CAAAGGAGGATTTAGCAGTAAGTGAGAAACAGAGTGTCCCACTGAAATTGGCTCTAAAGCACGCACACACCGCCCGTCATTCTCCCCGAACTTATT---TAA---TA--CTATAACTAATTACGTTACAAATCATAA-AGGGGAGGCAAGTCGTAACATGGTAAGTGTACCGGAAGGTGTACTTGGAAAAACC-NNNN----NNNNNNN
		</sequence>
		<sequence>
			<taxon idref="GsimSa003_Gsim_Gire"/>
			N--AGCCCATCAACTAG----CCCCAATAATAAATAAAAACAA-CTAATCAATATTA----ATAAACCCAAAT-ACACCAACCCAA-CACCAAA-CAAACCATTTTTCCCCCTTAGTATGGGTGACAG-AAAAGGAAGCACG-GAGCAATAGAAAGAGTACCGCAAGGGAAAGTCGAAAGAG-ATATGAAATAGACCAGT-AAAGCCTAAATAAGCAGAGATTTAAGCTCGTACCTTTCGCATCATGATTTAGCCAGTAATATATAAGCAAAAAGCCATTATAGTTTAATACCCCGAAACTACGTGAGCTACTCCAAGACAACCTACA-AATAGGGTAAACCCGTCCCTGTGGCAAAAGGGTGGGAAGATCTTTGAGTAGAGGTGACAGACCTACCGAACCTAGTTATAGCTGGTTGCCTGAGAATTGGATAGAAGTTCAGCCCCCCGGTTTCTTAACTCACCCCAGTC-----------CAA--CCCCTCCTGATAAAT-AAAGAAACCGAGAGAGTTAGTCAAAGGGGGTACAGCCCCTTTGAAAGAAGACACAACTTTTACAGAAGGATAAAGATCATAATA---AATAAGGTAA-CATGTTCTGGTGGGCCTAAAAGCAGCCACCCATGCAGAAAGCGTTAAAGCTCAAACATA-----CTACCCCACCCCATTATCCCGACAATTA-AATCTTAATCCCCT-AACCCTATCAAGCCTTCCCATGCC-TACATGGGAGTGACCATGCTAATATGAGTAATAAGAAAGTT-AAAGACTTTCTCCTCGCACACGTGTAAATCGAAATGGA--CCTACCATCGAACTTTAACGGCCCCAAA-CAAAGAGGGTAATGAACAACAAACCAAACAACCAGAAGA-CCATCCAAC-AAGTACACCG-TTAACCCTACACTGGCGTGCCCCT-AAGGAAAAACTAAAAGGAAAAGAAGGAACTCGGC-AAACACTAT-TTAAAGCCTCGCCTG-TTTACCAAAAACATCGCCTCTTGC--AAACT-AAAAATAAGAGGTCCCGCCTGCCCTGTGACTATACG-TTTAACGGCCGCGGTATTTTGACCGTGCGAAGGTAGCGCAATCACTTGTCTTTTAAATGGAGACCTGTATGAATGGCATAACGAGGGCTTAGCTGTCTCC-TTTTCCAAGTTAATGAAATTGATCTCCCCGTGCAGAAGCGGGGATAAAACCATAAGACGAGAAGACCCTATGGAGCTTT-AGACACCTAGCCGCAAGTT-TCGTTCAAAAA-CCCTAAA--TAAAAGACCAAACAACTAAA-----CCTGCCCTAATGTCTTTGGTTGGGGCGACCATGAGGAAGCAAAAAACCCTCACGTGGATAAGGAGATA----------------ATCCCCAGAACTAAGAGCCCCCGCTCTAATTAACAGAA-T-TTCTGACCATCC--AGATCCGGCA--ATGCCGATTAACGGACCGAGTTACCCTAGGGATAACAGCGCAATCCCCTTCTAGAGCCCATATCGACAAGGGGGTTTACGACCTCGATGTTGGATC-AGGAC-ATCCTAATGGTGCAGCCGCTATTA-AGGGTTCGTTTNNNN----NNNNNCAAAAGCTTGGTCCTGACTTTACTATCAGCTTTAGCTATACTTACACATGCAAGTATCCGCACCCCGGTGAGAATGCCCTAATAGTTCCCCACCCGGGAACAAGGAGCCGATATCAGGCACA-TACAAT----AAGCCCACGACATCTTGCTCA--GCCACACCCCCAAGGGAACCCAGCAGTGATAAACATTAAGCCATGAGTGAAAACTCGACTTAGTTAA-AGCTACA---GAGGGCCGGT-AAAACTCG-TGCCAGCCACCGCGGTTATACGAGAGGCCCAAGTTGATAAGGTGC-GGCGTAAAGAGTGGTTAAGATTACCTAGA------AACTAAAGCCGAATGCCCTCAAAGCCGTT-ATACGC-CCCCGAAGGTAAGAAGATC
			GACTACGAAAGTGACTTTACACT-ACTGAACCCACGAAAGCTAGGTCACAAACT-GGGATTAGATACCCCACT-ATGCCTAGCCT-TAAACATTGATGGCAC-AATACAACCA-CCATCCGCCTGGAAACTACGAGCACCAGCTTGAAACCCAAAGGACTTGGCGGTGCTTTAGATCCACCTAGAGGAGCCTGTTCTAGAACCGATAACCCCCG-TTTAACCTCACCCCTCCTTGCTCT-TCCCGTCTATATACCGCCGCCGTCAGCTTACCCTGTGAAGG--CCTAATAGTAAGCAAAATTGGCATAGCCCAAAACGTCAGGTCGAGGTGTAGCTAATGGAGGGGGAAGA-AATGGGCTACATTCACTAGTCCTAGTG-AACACGAAAGA-TATACTG-AAATACATATC--CAAAGGAGGATTTAGAAGTAAGTGGGAAACAGAGTGTCCCACTGAAATTGGCTCTAAAGCACGCACACACCGCCCGTCATTCTCCCCGAACTTACT---TAA---TA--ATATAGCTAATTTCATTACAAATCCTAA-AGGGGAGGCAAGTCGTAACATGGTAAGTGTACCGGAAGGTGCACTTGGAAAAACC-NNNN----NNNNNNN
		</sequence>
		<sequence>
			<taxon idref="GtriTu001_Gtri_GireA"/>
			N--AGCCTATCAACTAG----CCCCAATAATAAACAAAAACAA-CTGATCAATATTA----ATAAACCCAAAC-ACACTAAATCCCACACCAAACCAAACCATTTTTCCCCCTTAGTATGGGCGACAG-AAAAGGAAACACG-GAGCAATAGAAAAAGTACCGCAAGGGAAAGTCGAAAGAG-ATATGAAATAGACCAGT-AAAGCCTAAATAAGCAGAGATTTAAACTCGTACCTTTTGCATCATGATTTAGCCAGTAATATATAAGCAAAAAGCCATTATAGTTTAGTACCCCGAAACTACGTGAGCTACTCCAGGACAACCTACA-AATAGGGTAAACCCGTCCCTGTGGCAAAAGGGTGGGAAGATCTTTGAGTAGAGGTGACAAACCTACCGAACCTAGTTATAGCTGGTTGCCTGAGAATTGGATAGAAGTTCAGCCCCCCGGTTTCTTTACTCACCCCAGTC-----------CAA--CCCCTCCTGATAAAT-AAAGAAACCGAGAGAGTTAGTCAAAGGGGGTACAGCCCCTTTGAAAAAAGACACAACTTTTACAGAAGGATAAAGATCATAATG---AATAAGGTAA-CATGTCCTGGTGGGCCTAAAAGCAGCCACCCATGCAGAAAGCGTTAAAGCTCAAACATA-----CTACTATACCCCATTATCCCGACAATTA-AATCTTAATCCTCT-AGCTCTATCAGGCCTTCCCATCTC-TATATGGGAGTGACCATGCTAATATGAGTAATAAGAAAGTT-AAAGACTCTCTCCTAGCACACATGTAAATCGAAATGGA--CCCACCATCGAACTTTAACGGCCCCAAA-CAAAGAGGGTAATGAACATCAAACCAAACAACCAGAAAA-TCATCCAAC-AAACACACCG-TTGACCCTACACTGGCGTGCCCCC-AAGGAAAAACTAAAAGGAAAAGAAGGAACTCGGC-AAACACACTATTCAAGCCTCGCCTG-TTTACCAAAAACATCGCCTCTTGC-AAAACT-AAAAATAAGAGGTCCCGCCTGCCCTGTGACTATACG-TTTAACGGCCGCGGTATTTTGACCGTGCGAAGGTAGCGCAATCACTTGTCTTTTAAATGGAGACCTGTATGAATGGCATAACGAGGGCTTAGCTGTCTCC-TTTTCCAAGTTAATGAAATTGATCTCCCCGTGCAGAAGCGGGGATATAAACATAAGACGAGAAGACCCTATGGAGCTTT-AGACACCTAGCCGCAAGTT-TTGTCCAAACA-CCCTGAA--TAAAAGACCAAACAACTAAA-----CCTGCCTTAATGTCTTTGGTTGGGGCGACCATGAGGAAACAAAGAACCCTCACGTGGATAGGGAGACA----------------ATCCCCAGAACTAAGAGCCCCCGCTCTAATTAACAGAA-T-TTCTGACCATTC--AGATCCGGCA--ATGCCGATTAACGAACCGAGTTACCCTAGGGATAACAGCGCANNCCCCTTCTAGAGCCCATATCGCCAAGGGGGTTTACGACCTCGATGTTGGATC-AGNAC-ATCCTAATGGTGCAGCCGCTATTA-AGGGNTCGTTTNNNN----NNNNNCAAAAGCTTGGTCCTGACTTTACTATCAGCTTTAGCTATACTTACACATGCAAGTATCCGCACCCCGGTGAGAATGCCCTAATAGTTCCCTACCCGGGAACAAGGAGCTGATATCAGGCACATTATAGAT---AAGCCCACGACATCTTGCTCA--GCCACACCCCCAAGGGAACCCAGCAGTGATAAATATTAAGCCATGAGTGAAAGCTCGACTTAGTTAA-AGCTACA---AAGGGCCGGT-AAAACTCG-TGCCAGCCACCGCGGTTATACGAGAGACCCAAGTTGATAAGGTGC-GGCGTAAAGAGTGGTTAAGATTAACTAGA------AACTAAAGCCGAATGCCCTCAAAGCTGTT-ATACGC-CCCCGAAGGTGAGAAGATC
			GACCACGAAAGTGACTTTATACT-ACTGAACCCACGAAAGCTAGGTTACAAACT-GGGATTAGATACCCCACT-ATGCCTGGCCT-TAAACATTGATGGCAC-GATACAACCG-CCATCCGCCTGGAAACTACGAGCACCAGCTTGAAACCCAAAGGACTTGGCGGTGCTTTAGATCCACCTAGAGGAGCCTGTTCTAGAACCGATAACCCCCG-TTTAACCTCACCCCTCCTTGCTCT-TCCCGTCTATATACCGCCGCCGTCAGCTTACCCTGTGAAGG--GTCAATAGTAAGCAAAATTGGCATAGCCCAAAACGTCAGGTCGAGGTGTAGCTAATGGAGGGGGAAGA-AATGGGCTACATTCACTAGTCCTAGTG-AACACGAACGA-TATACTG-AAATATATATC--CAAAGGAGGATTTAGAAGTAAGTGGAAAACAGAGTGTTCCACTGAAATTGGCTCTAAAGCACGCACACACCGCCCGTCATTCTCCCCGAACTTGTT---TAA---TA--ATATAACTAATTACGTTACAAATCACA--AGGGGAGGCAAGTCGTAACATGGTAAGTGTACCGGAAGGTGCACTTGGAAAAACC-NNNN----NNNNNNN
		</sequence>
		<sequence>
			<taxon idref="GzebRo001_Gzeb_GireA"/>
			N--AGCCCATTAACTAG----CCCCAATAATGAATAAAAACAA-CTAATCAATATCA----ATAAACCCAAAT-ACACCAACCCC--TACCAAACCAAACCATTTTTCCCCCTTAGTATGGGCGACAG-AAAAGGAAACACG-GAGCAATAGAAAAAGTACCGCAAGGGAAAGTCGAAAGAG-ATATGAAATAGACCAGT-AAAGCCTAAATAAGCAGAGATTTAAACTCGTACCTTTTGCATCATGATTTAGCCAGTAATATATAAGCAAAAAGCCATTATAGTTTAATACCCCGAAACTACGTGAGCTACTCCAAGACAACCTACA-AATAGGGTAAACCCGTCCCTGTGGCAAAAGGGTGGGAAGATCTTTGAGTAGAGGTGACAGACCTACCGAACCTAGTTATAGCTGGTTGCCTGAGAATTGGATAGAAGTTCAGCCCCCCGGTTTCTTAACTCACCCCAGTC-----------CAA--CCCCTTCTGATAAAT-AAAGAAACCGAGAGAGTTAGTCAAAGGGGGTACAGCCCCTTTGAAAAAAGACACAACTTTTACAGAAGGTTAAAGATCATAATG---AATAAGGTAA-CATGTTCTGGTGGGCCTAAAAGCAGCCACCCATGCAGAAAGCGTTAAAGCTCAGACATA-----CTACTCCGCC-CATTATCCCGACAATCA-AATCTTAATCCCCT-AGCCCTATCAGGCCTTCCCATCTC-TGTATGGGAGTGACCATGCTAATATGAGTAATAAGAGAATT-AAAGACTCTCTCCTAGCACACGTGTAAATCGAAATGGA--CCCACCATCGAACTTTAACGGCCCCAAA-CAAAGAGGGTAATGAACAACAAACCAAACAACCAGAAAA-TCATCCAAC-CAATATACCG-TTGACCCTACACTGGCGTGCCCCT-AAGGAAAAACTAAAAGGGAAAGAAGGAACTCGGC-AAACACAATATTCAAGCCTCGCCTG-TTTACCAAAAACATCGCCTCTTGC-AAAACT-AAAAATAAGAGGTCCCGCCTGCCCTGTGACTATACG-TTTAACGGCCGCGGTATTTTGACCGTGCGAAGGTAGCGCAATCACTTGTCTTTTAAATGAAGACCTGTATGAATGGCATAACGAGGGCTTAGCTGTCTCC-TTTTCCAAGTTAATGAAATTGATCTCCCCGTGCAGAAGCGGGGATATAAACATAAGACGAGAAGACCCTATGGAGCTTT-AGACACCTAGCCGCAAGTT-TCGTCCAAAAA-CCCTGAA--CAAAAGACCAAACAACTAGA-----CCTGCCCTAATGTCTTTGGTTGGGGCGACCATGAGGAAACAAAAAACCCTCACGTGGATAGGGAAACA----------------ATCCCCAGAACTAAGAGCCCCCGCTCTAATTAACAGAA-T-TTCTGACCATCC--AGATCCGGCA--ATGCCGATTAACGAACCGAGTTACCCTAGGGATAACAGCGCAATCCCCTTCTAGAGCCCATATCGACAAGGGGGTTTACGACCTCGATGTTGGATC-AGGAC-ATCCTAATGGTGCAGCCGCTATTA-AGGGTTCGTTTNNNN----NNNNNCAAAAGCTTGGTCCTGACTTTACTATCAGCTTTAGCTATATTTACACATGCAAGTATCCGCACCCCGGTGAGAATGCCCTAATAGTTCCCCACCCGGGAACAAGGAGCCGATATCAGGCACATTACAAAT---AAGCCCACAACATCTTGCTCA--GCCACACCCCCAAGGGAACCCAGCAGTGATAAACATTAAGCCATGAGTGAAAACTCGACTTAGTTAA-AGCTACA---GAGGGCCGGT-AAAACTCG-TGCCAGCCACCGCGGTTATACGAGAGACCCAAGTTGATAAGGTAC-GGCGTAAAGAGTGGTTAAGATTAACTAGA------AACTAAAGCCGAATGCCCTCAAAGCTGTT-ATACGC-CCCTGAAGGTAAGAAGATC
			AACCACGAAAGTGACTTTATACT-ACTGAACCCACGAAAGCTAGGTTACAAACT-GGGATTAGATACCCCACT-ATGCCTAGCCT-TAAACATTGATGGCAC-AATACAACCA-CCATCCGCCTGGAAACTACGAGCACCAGCTTGAAACCCAAAGGACTTGGCGGTGCTTTAGATCCACCTAGAGGAGCCTGTTCTAGAACCGATAACCCCCG-TTTAACCTCACCCCTCCTTGCTCT-TCCCGTCTATATACCGCCGCCGTCAGCTTACCCTGTGAAGG--ACCAATAGTAAGCAAAATTGGCATAGCCCAAAACGTCAGGTCGAGGTGTAGCTAATGGAGGGGGAAGA-AATGGGCTACATTCACTAGTCCTAGTG-AACACGAACGA-TGTACTG-AAATGTATATC--CAAAGGAGGATTTAGAAGTAAGTGGGAAACAGAGTGTCCCACTGAAATTGGCTCTAAAGCACGCACACACCGCCCGTCATTCTCCCCGAACTTATT---TAA---TA--ATATAACTAATTACATTACAAACCATAA-AGGGGAGGCAAGTCGTAACATGGTAAGTGTACCGGAAGGTGCACTTGGAAAAACC-NNNN----NNNNNNN
		</sequence>
		<sequence>
			<taxon idref="Diagramma_Dpic_Haem"/>
			NCGTGCCCAACAGCTAG---------CCCAATAATTAAAATCAACAAATACCCATTA----ATAACCCCTAAA-ACACTACACCGCG---CCAAACAAACCATTTTTCCCCCTTAGTATAGGCGATAG-AAAAGGAACTCCT-GAGCAATAGAAAAAGTACCGCAAGGGAATGCTGAAAGAG-AAATGAAACAACCCAGT-AAAGCTGAAAAAAGCAGAGATTTTAACTCGTACCTTTTGCATCATGATTTAGCAAGTA-CACCCAAGCAAAGAGAACTT-TAGTTTGACACCCCGAAACTAAGTGAGCTACTCCAAGACAGCCTATTCATTAGGGCAAACCCGTCTCTGTGGCAAAAGAGTGGGAAGAGCTTCGAGTAGAGGTGACAGACCTACCGAACTTAGTTATAGCTGGTTGCCTGGGAATTGGATAAAAGTTCAGCCCCTTGGCTTCTTCCCTCACCCCTTGT-----------CAA--TCCCACATGACCCCTGAGAAA--CCAAGAGAGTTAATTAAAGGGGGGACAGCCCCTTTAATCAAAGACACAACTTTTACAGGAGGATAAAGATCATAATCAAATCAAAGGTAA-AATGTCCAGGTGGGCCTAAAAGCAGCCATCCTCCCAGAAAGCGTTAAAGCTCAAACATA-----CAACCACCCCTCCCTATCCTGATAATCT-TATCTTAACCCCCT-AGCCCTACCAGGCCGTTCCATGCACGACATGGAAGCGAACATGCTAATATGAGTAATAAGAGAGCC--TCGCCTCTCTCCTCGCACAAGTGTAAATCGGAACGGA--CATTCCACCGAAATTTAACGGGCCCAAA-CAAAGAGGGCATTAGGCAACTAACAAAACAACTAGAAAA-ACACCCATT--ACACAACCG-TTAACCTCACACTGGTGTGCCCCT-AAGGAAAGACTAAAAGAAAAAGAAGGAACTCGGC-AAACACATG----AAGCCTCGCCTG-TTTACCAAAAACATCGCCTCTTGC-AAAAACAATGAATAAGAGGTCCCGCCTGCCCCGTGACCAAAGG-TTTAACGGCCGCGGTATTTTGACCGTGCAAAGGTAGCGCAATCACTTGTCTCTTAAATGGGGACCCGTATGAATGGCATAACGAGGGCTTAGCTGTCTCC-TTTTTCAGGTCAATGAAATTGATCTCCCCGTGCAGAAGCGGGGATACCCACATAAGACGAGAAGACCCTATGGAGCTTT-AGACACCAAG--ACAGACC-ATGTTAAACAC-CCCTAAT--CAAAGGGCCAAACTAAATGGG--TACCTGTCCTAATGTCTTCGGTTGGGGCGACCGCGGGGAAACACAAAACCCCCACGTGGAAA-GGGAGCACAA----------C--CCTCCTACAGCCAAGAGCTTCCGCTCTACTAAACAGAA-C-TTCTGACCT-TA--AGATCCGGCA--AAGCCGATCAACGGACCAAGTTACCCTAGGGATAACAGCGCAATCCCCTTCTAGAGCCCATATCGACAAGGGGGTTTACGACCTCGATGTTGGATC-AGGAC-ATCCTAATGGTGCAGCCGCTATTA-AGGGTTCGTTTNNNN----NNNNNCAAAGGTTTGGTCCTGACTTTATTATCAACTTTAGCTAAACTTACACATGCAAGTATCCGCACTCCTGTGAGAATGCCCT---AGTTTCCTGCTTGGTAACAAGGAGCTGGTATCAGGCACA-ACCCACTCTCAAGCCCATGACACCTTGCTTA--GCCACACCCTCAAGGGAATTCAGCAGTGATAAACATTAAGCCATAAGTGAAAACTTGACTTAGTCAA-AGC--TAA--GAGGGCCGGT-AAAACTCG-TGCCAGCCACCGCGGTTATACGAGAGGCCCAAGTTGATAAGCATC-GGCGTAAGGAGTGGTTAAGACAAATCAAA------TACTAAAGCCGAATACCTTCACAGCTGTC-ATACGCAACACGAAGGCTAGAAGTTC
			AACTACGAAAGTGGCTTTATAATATCTGAACCCACGAAAGCTATGGTACAAACT-GGGATTAGATACCCCATT-ATGCCTAGCCC-TAAATATTGATAGAGA-ACTACACCCA-CTATCCGCCCGGGTACTACGAGCATCAGCTTAAAACCCAAAGGACTTGGCGGTGCTTTAGATCCACCTAGAGGAGCCTGTTCTAGAACCGATAACCCCCG-TTCAACCTCACCCTTCCTTGTTTA-CCCCGCCTATATACCACCGTCGTCAGCTTACCCTGTGAAGG--CCCAACAGTAAGCAGAATTGGCACACCCCAAAACGTCAGGTCGAGGTGTAGCGCATGGAAGGGGAAGA-AATGGGCTACATTCACT-GCATCAGTG-AATACGGATAG-TGCATTG-AAACATGCACT--TGAAGGAGGATTTAGCAGTAAGTAGAAAGCAGAGTGTTCCACTGAAAATGGCCCTGAAGCGCGCACACACCGCCCGTCACTCTCCCCGAGCTCCCC---AAA---ACCCAACTAACTAAAACCAGCACTAGCAATT--AGGGGAGGCAAGTCGTAACATGGTAAGTGTACCGGAAGGTGTACTTGGAATATA--NNNN----NNNNNNN
		</sequence>
		<sequence>
			<taxon idref="KmugKe001_Kmug_KuhlN"/>
			N--CGCTAAACAGCTAG---CCCCA----CCCACCAAAAACAA-CAAATAAATATAA----ATAACCCCAAAT-ACACCAACATTACCA-TTAAACAAACCATTTTTCCTCCCTAGTATAGGCGATAG-AAAAGGACCTGTTGGAGCAATAGAGAAAGTACCGCAAGGGAACGCTGAAAGAG-AAATGAAACAACCCATTACAAGCATAAAAAAGCAGAGATTTAAACTCGTACCTTTTGCATCATGATTTAGCCAGAACCCCTCAAGCAAAGAGACCTT-TAGTTTGACCCCCCGAAACTAGGTGAGCTACTCCAAGACAGCCTGT--AATAGGGCAAACCCGTCCCTGTGGCAAAAGGGTGGGAAGAGCTTCGAGTAGGGATGACAGATCTATCGAACCTAGTTATAGCTGGTTGCCTGAGAATTGGATAGAAGTTCAGCCTCTCGGTTTTTCCTGTCCCCTAATTT------------AA--TTTTACTTGACACAAAGAGAAA-CCAAGAGAGTTAGTCAAAGGGGGTACAGCTCCTTTGAAACAAGACACAACTTTACCAGGAGGGTAAAGATCATAAT--AACATAAGGAAA-AATGTTCTGGTGGGCCTAAAAGCAGCCACCCCGATAGATAGCGTTAAAGCTCGTACACA-----TTCCTAATCC-TTCAATTCCGATAATTC-AATCTTAACCCCCT-AATCCTACCAGGCCGTCCCATGCA-AACATGGGAGCGATTATGCTAATATGAGTAACAAGAGAGCCTAACGTCTCTCTCCCTGCACACGTGTAAGTCGAAATGGA--CCCCCCATCGACCTTTAACGGCCCCAAA-CAAAGAGGGAACTGGACTACAAATCAAACAACAAGAAAA-ACCCCCAAC--CCACAACCG-TTAACCCTACACTGGTGTGCTTC--AAGGAAAGACTAAAAGAAAAAGAAGGAACTCGGC-AAATACATG----AGGCCTCGCCTG-TTTACCAAAAACATCGCCTCTTGC-AAAACTTAAGAATAAGAGGTCCCGCCTGCCCTGTGACTATATG-TTTAACGGCCGCGGTATCCTGACCGTGCGAAGGTAGCGTAATCACTTGTCTTTTAAATGGAGACCTGTATGAATGGCATAACGAGGGCTTAACTGTCTCC-TTTTTCCAGTCAATGAAATTGATCTCTCCGTGCAGAAGCGGGGATAAAAACATAAGACGAGAAGACCCTATGGAGCTTT-AGACACTAAG--GTAGATC-GTGTTAAGCAC-CCCCTGA--CAAAGGGCCAAACCCTATGAA--T-CCTACCCTAATGTCTTTGGTTGGGGCGACCGCAGGGAAATAAAAAACCCCCGCGTGGAAC-GGGAGTACTC---------TC--CTCCT-ACTACCAAGAGCTACCGCTCTAATAAACAGAA-T-CTCTGACCCATT--AGATCCGGCA--ACGCCGATTAACGAACCAAGTTACCCTAGGGATAACAGCGCAATCCTCTTTTAGAGCCCATATCGACAAGAGGGTTTACGACCTCGATGTTGGATC-AGGAC-ATCCTAATGGTGCAGCCGCTATTA-AGGGTTCGTTTNNNN----NNNNNCAAAGGTTTGGTCCTGACTTTACTATCAGCTTTAGCCAAACTTACACATGCAAGTATCCGCACCCCCGTGAGAATGCCCCTACAGTTCCCTGCCCGGGAACAAGGAGCTGGTATCAGGCACA-CCCTGGATA-AAGCCCACGACACCTTGCTCA--GCCACACCCTCAAGGGTATTCAGCAGTGACAGACATTAAGCTATAAGTGAAAACTTGACTTAGTCAA-GGC--TAA--GAGGGTCGGT-AAAACTCG-TGCCAGCCACCGCGGTTATACGAGAGACCCAAGTTGATAGTTTCC-GGCGTAAAGAGTGGTTAAGATAAAATTTA------AACTAGAGCCGAACGCTTTCAGAGCTGTT-ATACGC--CCCGAAAGTAAGAAGTTC
			AATCACGAAAGTGGCTTTATAATTACTGAACCCACGAAAGCTATGAAACAAACT-GGGATTAGATACCCCACT-ATGCCTAGCCC-TAAACATTGATAGTAT-AGTACACCTA-CTATCCGCCTGGGTACTACGAGCACCAGCTTAAAACCCAAAGGACTTGGCGGTGCTTTAGATCCACCTAGAGGAGCCTGTCCTATAACCGATAACCCCCG-TTTAACCTCACCCTTAATTGCTCA-TACCGCCTATATACCGCCGTCGTAAGCTTACCCTGTGAGGG--CTCAATAGTAAGCAAAATTGGCACAACCCAGAACGTCAGGTCGACGTGTAGCGAATGAAAGGGGAAGA-GATGGGCTACATTCACT-AAGACAGTG-AACACGGATGA-TATGCTG-AAATGCATATC--CGAAGGAGGATTTAGCAGTAAGCAGGAAATAGAGTGTCCCGCTGAAATTGGCCCTGAAGCGCGCACACACCGCCCGTCACTCTCCCCGAGCCCAAC---AAC---TAC-ATGTAACTAAGAACATCAC--ATAGCTA-AGGGGAGGCAAGTCGTAACATGGTAAGTGTACCGGAAGGTGCACTTGGAACAAC--NNNN----NNNNNNN
		</sequence>
		<sequence>
			<taxon idref="HBa002_Hazu_KyphHAZ"/>
			N--CGCCCACTAGCTAG---CCCCC----CAAACCAAAAACAA-CATACCAATATTA----ATACCCCCAAAT-GCACTAGCACCTGCA--AAAACAAACCATTTTTCCCCCTTAGTATGGGCGACAG-AAAAGGGACTGTG-GCGCAATAGAGAAAGTACCGCAAGGGAACGCTGAAAGAG-AAATGAAACAACTCAGT-AAAGCCTTAAAAAGCAGAGATTTAAGCTCGTACCTTTTGCATCATGATTTAGCCAGTAATACCCAAGCAAAGAGCCCTT-TAGTTTGGTTCCCCGAAACTAAGTGAGCTACTCCAAGACAGCCTATT-AATAGGGCCAACCCGTCCCTGTGGCAAAAGGGTGGGAAGAGCTTTGAGTAGAGGTGACAGACCTACCGAACTTAGTTATAGCTGGTTGCCTGAGAATTGAATAGAAGTTCAGCCTCTCGGCTTCTCCCCTCACCTCCGTC-----------CGA--CCCCTTCTGACACCCTGAGAAA-CCGCGAGAGTTATTCAAAGGGGGTACAGCCCCTTTGAAACAAGATACAACTTTACCAGGAGGGTAAAGATCATAATA-ACCTAAAGGTAA-AATGTTCTGGTGGGCCTAAAAGCAGCCACCCCTATAGAAAGCGTTAAAGCTCAGACATA-----CCCCTTATCC-TTTTATACTGATAATCA-AATCTTAACCCCCT-AACCCTACCAGGCCATCCCATGCA-AACATGGGAGCGACTATGCTAATATGAGTAATAAGAGAGCC-TTAGCCTCTCTCCTTGCACGCGTGTAAATCGGAATGGA--CCCCCCACCGAATCTTAACGGCCCCAAA-CAAAGAGGGAACTGAACAGCAGACCAAACAACCAGAAAA-CCATCCAAT-ACAACAACCG-TTAACCCCACACTGGTGTGCCCCT-AAGGAAAGACTAAAAGAAAAAGAAGGAACTCGGC-AAACACATA----AAGCCTCGCCTG-TTTACCAAAAACATCGCCTCTTGC-AAAGCTGAAGAATAAGAGGTCCCGCCTGCCCTGTGACTATATG-TTTAACGGCCGCGGTATTTTGACCGTGCGAAGGTAGCGCAATCACTTGTCTTTTAAATGGAGACCTGTATGAATGGCATAACGAGGGCTTAGCTGTCTCC-TTTTTCAAGTCAATGAAATTGATCTCCCCGTGCAGAAGCGGGGATAATACCATAAGACGAGAAGACCCTATGGAGCTTT-AGACACCAAG--GCAGATC-ATGTTAAACAC-CCCTATA--TAAAGGACTAAACCAGATGAG--C-CCTGCCCTAATGTCTTTGGTTGGGGCGACCGCGGGGAAACAAAAAACCCCCACGTGGAAT-GGGAACACTT----------C--CTCCC-ACAACTAAGAGCTCCCGCTCTAATGACCAGAA-T-TTCTGACCAATC--AGATCCGGCA--ACGCCGATCAACGGACCGAGTTACCCTAGGGATAACAGCGCAATCCCCTTTTAGAGCCCATATCGACAAGGGGGTTTACGACCTCGATGTTGGATC-AGGAC-ATCCTAATGGTGCAGCCGATATTA-AGGGTNNNTTGNNNN----NNNNNCAAAGGCTTGGTCCTGACTTTACTATCAACTTTAGCCAAACTTACACATGCAAGTATCCGCACCCCCGTGAGAATGCCCT-ACAGTTCCCTGCCCGGGAACAAGGAGCTGGTATCAGGCACA-TCAATTACT-AAGCCCACGACACCTTGCTTA--GCCACACCCTCAAGGGAACTCAGCAGTGATAGACATTAAGCCATAAGTGAAAACTTGACTTAGTCAA-GGC--TAA--GAGGGCCGGT-AAAACTCG-TGCCAGCCACCGCGGTTATACGAGAGGCCCAAGTTGATAGACTCC-GGCGTAAAGAGTGGTTAAGATACATTTAT---TAAAACTAAAGCCGAACGCCTTCAGGGCTGTT-ATACGC-TCCCGAAGATAAGAAGTTC
			AACCACGAAAGTGGCTTTATACCCACTGAACCCACGAAAGCTATGACACAAACT-GGGATTAGATACCCCACT-ATGCCTAGCCA-TAAACATTGATAGTAC-AATACACCTA-CTATCCGCCAGGGTACTACGAGCATCAGCTTGAAACCCAAAGGACTTGGCGGTGCTTTAGATCCACCTAGAGGAGCCTGTTCTAGAACCGATAACCCCCG-TTCAACCTCACCCTTCCTTGTTTT-CCCCGCCTATATACCGCCGTCGTCAGCTTACCCTGTGAAGG--TCTCATAGTAAGCAGAATTGGTACAACCCAAAACGTCAGGTCGAGGTGTAGCGTATGGAGGGGGAAGA-AATGGGCTACATTCACT-AACATAGTG-AAA-ACGGACGATGCACTG-AAACGTACATC--TAAAGGAGGATTTAGCAGTAAGCAGGAAATAGAGCGTTCTGCTGAAATTGGCCCTGAAGCGCGCACACACCGCCCGTCACTCTCCCCAAGCCC-CA---CAA---TCT-ATGTAACTAAAACCTTATA--ATCGCAA-AGGGGAGGCAAGTCGTAACATGGTAAGTGTACCGGAAGGTGCACTTGGAAAAAAT-NNNN----NNNNNNN
		</sequence>
		<sequence>
			<taxon idref="KbigNZ059_Kbig_KyphA"/>
			N--CGCCCACTAGCTAG---CCCCC----CAAACCAAAAACAA-CACACCAATATAA----ATACCCCTAAAT-GCACTAACACCTGCA-TAAAACAAACCATTTTTCCCCCTTAGTATGGGCGACAG-AAAAGGGACTGTG-GCGCAATAGAGAAAGTACCGCAAGGGAACGCTGAAAGAG-CAGTGAAACAACTCAGT-CAAGCCTAAAAAAGCAGAGATTTAACCTCGTACCTTTTGCATCATGATTTAGCCAGTAAGACCCAAGCAAAGAGTTCTT-TAGTTTGGTTTCCCGAAACTAAGTGAGCTACTCCAAGACAGCCTATT-AATAGGGCAAACCCGTCCCTGTGGCAAAAGGGTGGGAAGAGCTTTGAGTAGAGGTGACAAACCTACCGAACTTAGTTATAGCTGGTTGCCTGAGAATTGAATAAAAGTTCAGCCTCTCGGCTTCTCCCCTCACCCTCGTC-----------CGA-CCACCCTCTGACACCTTAAGAAA-CCGCGAGAGTTACTCAAAGGGGGTACAGCCCCTTTGAGACAAGATACAACTTTACCAGGAGGGTAAAGATCATAATA-ACATGAAGGTAA-AATGTTCTGGTGGGCCTAAAAGCAGCCATCCCTATAGAAAGCGTTAAAGCTCAGACATA-----CCCCTCACCC-TTTTATACTGATAATCA-AATCTTAACCCCCT-AGCCCCACCAGGCCATCCCATGCA-AACATGGGAGCGACTATGCTAATATGAGTAATAAGAGAGCC-TCCGCCTCTCTCCTTGCACACGTGTAAATCGGAATGGA--CCCTCCACCGAATATTAACGGCCCCAAA-CAAAGAGGGAACTKAACAACAGACCAAACAACCAGAAAA-CCATCCAAC--AAACAACCG-TTAACCCCACACCGGTGTGCCCCC-AAGGAAAGACTAAAAGAAAAAGAAGGAACTCGGC-AAACACATA----AAGCCTCGCCTG-TTTACCAAAAACATCGCCTCTTGC-AAAACTGAGGAATAAGAGGTCCCGCCTGCCCTGTGACTATATG-TTTAACGGCCGCGGTATTTTGACCGTGCGAAGGTAGCGCAATCACTTGTCTTTTAAATGGAGACCTGTATGAATGGCATAACGAGGGCTTAGCTGTCTCC-TTTTTCAAGTCAATGAAATTGATCTCCCCGTGCAGAAGCGGGGATAGCACCATAAGACGAGAAGACCCTATGGAGCTTT-AGACACCAAG--GCAGATC-ATGTTAAACAC-CCCTTCA--CAAAGGACCAAACCAGATGAA--C-CCTGCCCTAATGTCTTTGGTTGGGGCGACCGCGGGGAAACAAAAAACCCCCACGTGGAAT-GGGAATACTC----------C--TTCCT-ACAACTAAGAGCTCCCGCTCTAATGACCAGAA-T-TTCTGACCAATC--AGATCCGGCA--ACGCCGATCAACGGACCGAGTTACCCTAGGGATAACAGCGCAATCCCCTTTTAGAGCCCATATCGACAAGGGGGTTTACGACCTCGATGTTGGATC-AGGAC-ATCCTAATGGTGCAGCCGCTATTA-AGGGTTCGTTTNNNN----NNNNNCAAAGGCTTGGTCCTGACTTTACTATCAACTTTAGCCAAACTTACACATGCAAGTATCCGCACCCCCGTGAGAATGCCCC-ACAGTTCCCTGCCCGGGAACAAGGAGCTGGTATCAGGCACA-TTTGACTAT-AAGCCCACGACACCTTGCTTA--GCCACACCCTCAAGGGAACTCAGCAGTGATAAACATTAAGCTATAAGTGAAAACTTGACTTAGTCAA-GGC--TAA--GAGGGCCGGT-AAAACTCG-TGCCAGCCACCGCGGTTATACGAGAGGCCCAAGTTGATAGACTCC-GGCGTAAAGAGTGGTTAAGACACATCTAC----GAAACTAAAGCCGAACGCCCTCAGGGCTGTT-ATACGC-TCCCGAAGGTAAGAAGTTC
			AATCACGAAAGTGGCTTTATATCAGCTGAATCCACGAAAGCTATGACACAAACT-GGGATTAGATACCCCACT-ATGCCTAGCCA-TAAACATTGATAGTAC-AATACGCCTA-CTATCCGCCAGGGTACTACGAGCATCAGCTTAAAACCCAAAGGACTTGGCGGTGCTTTAGATCCACCTAGAGGAGCCTGTTCTAGAACCGATAACCCCCG-TTCAACCTCACCCTCCCTTGTTTTATCCCGCCTATATACCGCCGTCATCAGCTTACCCTGTGAAGG--CCTCATAGTAAGCAGAATTGGCACAACCCAAAACGTCAGGTCGAGGTGTAGCGTATGGAAGGGGAAGA-AATGGGCTACATTCACT-GACACAGTG-AATTACGGACGATATACTG-AAATATATATC--TAAAGGAGGATTTAGCAGTAAGCAGGAAATAGAGTGTTCTGCTGAAATTGGCCCTGAAGCGCGCACACACCGCCCGTCACTCTCCCCAAGCCT-AA---CAA---TCT-AAATAATTAAAACCTTACA--ATCGCAA-AGGGGAGGCAAGTCGTAACATGGTAAGTGTACCGGAAGGTGCACTTGGAAAAAT--NNNN----NNNNNNN
		</sequence>
		<sequence>
			<taxon idref="KcinNi019_Kcin_KyphW"/>
			N--CGCCCACTAGCTAG---CCCCC----CAAACCAAAAACAA-CACACCAATATAA----ATACCCCTAAAT-GCACTAACACCCGCA-TAAAACAAACCATTTTTCCCCCTTAGTATGGGCGACAG-AAAAGGGACCGTG-GCGCAATAGAGAAAGTACCGCAAGGGAACGCTGAAAGAG-TAATGAAACAACTCAGT-CAAGCCAAAAAAAGCAGAGATTTAAGCTCGTACCTTTTGCATCATGATTTAGCCAGAAAAACCCAAGCAAAGAGCCCTT-TAGTTTGGTTCCCCGAAACTAAGTGAGCTACTCCAAGACAGCCTATT-AATAGGGCAAACCCGTCCCTGTGGCAAAAGGGTGGGAAGAGCTTTGAGTAGAGGTGACAAACCTACCGAACTTAGTTATAGCTGGTTGCCTGAGAATTGAATAGAAGTTCAGCCTCTCGGCTTCTCCCCTCACCCTCGTC-----------CGA-CTCCCCTCTGACACCTTAAGAAA-CCGCGAGAGTTACTCAAAGGGGGTACAGCCCCTTTGAGACAAGACACAACTTTACCAGGAGGGTAAAGATCATAATA-ACATAAAGGTAA-AATGTTCTGGTGGGCCTAAAAGCAGCCATCCCTATAGAAAGCGTTAAAGCTCAGACATA-----CCCCCTATCC-TTTTATACTGATAATCT-AATCTTAACCCCCT-AGCCCTACCAGGCCATCCCATGCA-AACATGGGAGCGACTATGCTAATATGAGTAATAAGAGAGCC-TCCGCCTCTCTCCTTGCACACGTGTAAATCGGAATGGA--CCCCCCACCGAATCTTAACGGCCCCAAA-CAAAGAGGGAACTGAACAACAGACCAAACAACCAGAAAA-CCATCCAAC--AAACAACCG-TTAACCCCACACTGGTGTGCCCCT-AAGGAAAGACTAAAAGAAAAAGAAGGAACTCGGC-AAACACATA----AAGCCTCGCCTG-TTTACCAAAAACATCGCCTCTTGC-AAAACTGAGGAATAAGAGGTCCCGCCTGCCCTGTGACTATATG-TTTAACGGCCGCGGTATTTTGACCGTGCGAAGGTAGCGCAATCACTTGTCTTTTAAATGGAGACCTGTATGAATGGCATAACGAGGGCTTAGCTGTCTCC-TTTTTCAAGTCAATGAAATTGATCTCCCCGTGCAGAAGCGGGGATAACACCATAAGACGAGAAGACCCTATGGAGCTTT-AGACACCAAG--GCAGATC-ATGTTAAACAC-CCCTTCA--CAAAGGACTAAACCAGATGAA--C-CCTGCCCTAATGTCTTTGGTTGGGGCGACCGCGGGGAAACAAAAAACCCCCACGTGGAAT-GGGAATACTC----------C--TTCCT-ACAACTAAGAGCTCCCGCTCTAATGACCAGAA-C-TTCTGACCAATC--AGATCCGGCA--ACGCCGATCAACGAACCGAGTTACCCTAGGGATAACAGCGCAATCCCCTTTTAGAGCCCATATCGACAAGGGGGTTTACGACCTCGATGTTGGATC-AAGNC-NNCCTAATGGTGCAGCCGCTATTA-AGGGTTCGTTTNNNN----NNNNNCAAAGGCTTGGTCCTGACTTTACTATCAACTTTAACCAAACTTACACATGCAAGTATCCGCACCCCCGTGAGAATGCCCC-ACAGTTCCCTGCCCGGGAACAAGGAGCTGGTATCAGGCACA-TTTAATTAT-AAGCCCACGACACCTTGCTTA--GCCACACCCTCAAGGGAACTCAGCAGTGATAAACATTAAGCTATAAGTGAAAACTTGACTTAGTCAA-GGT--TAA--GAGGGCCGGT-AAAACTCG-TGCCAGCCACCGCGGTTATACGAGAGGCCCAAGTTGATAGACTCC-GGCGTAAAGAGTGGTTAAGACTCATCTAC----AAAACTAAAGCCGAACGCCCTCAGGGCTGTT-ATACGC-TCCCGAAGGTAAGAAGTTC
			AATCACGAAAGTGGCTTTATATCAGCTGAACCCACGAAAGCTATGACACAAACT-GGGATTAGATACCCCACT-ATGCCTAGCCA-TAAACATTGATAGTAC-AATACACCTA-CTATCCGCCAGGGTACTACGAGCATCAGCTTAAAACCCAAAGGACTTGGCGGTGCTTTAGATCCACCTAGAGGAGCCTGTTCTAGAACCGATAACCCCCG-TTCAACCTCACCCTTCCTTGTTTT-TCCCGCCTATATACCGCCGTCGTCAGCTTACCCTGTGAAGG--CCTCATAGTAAGCAGAATTGGCACAACCCAAAACGTCAGGTCGAGGTGTAGCGTATGGAAGGGGAAGA-AATGGGCTACATTCACT-AACACAGTG-AATCACGGACGATAAACTG-AAATGTATATC--TAAAGGAGGATTTAGCAGTAAGCAGGAAATAGAGTGTTCTGCTGAAATTGGCCCTGAAGCGCGCACACACCGCCCGTCACTCTCCCCAAGCCT-AA---CAA---TCT-ATGTAACTAAAACCCTACA--ATCGCAA-AGGGGAGGCAAGTCGTAACATGGTAAGTGTACCGGAAGGTGCACTTGGAAAAAT--NNNN----NNNNNNN
		</sequence>
		<sequence>
			<taxon idref="KcorAb015_Kcor_KyphW"/>
			N--CGCCCACTAGCTAG---CCCCC----CAAACCAAAAACAA-CATACCAATATAA----ATACCCCTAAAT-GCACTAACACCTGCA-TAAAACAAACCATTTTTCCCCCTTAGTATGGGCGACAG-AAAAGGGACTGTG-GCGCAATAGAGAAAGTACCGCAAGGGAACGCTGAAAGAG-AAATGAAACAACTCAGT-AAAGCCTTAAAAAGCAGAGATTTAAACTCGTACCTTTTGCATCATGATTTAGCCAGTAATACCCAAGCAAAGAGCCCTT-TAGTTTGGTTCCCCGAAACTAAGTGAGCTACTCCAAGACAGCCTATT-AATAGGGCCAACCCGTCCCTGTGGCAAAAGGGTGGGAAGAGCTTTGAGTAGAGGTGACAGACCTACCGAACTTAGTTATAGCTGGTTGCCTGAGAATTGAATAGAAGTTCAGCCTCTCGGCTTCTTCCCTCACCTCCGTC-----------CGA--CCCCTTCTGACACCCTAAGAAA-CCGCGAGAGTTATTCAAAGGGGGTACAGCCCCTTTGAAACAAGATACAACTTTACCAGGTGGGTAAAGATCATAATA-ACCCAAAGGCAA-AATGTTCTGGTGGGCCTAAAAGCAGCCATCCCTATAGAAAGCGTTAAAGCTCAGACATA-----CCCCTTATCC-TTTTATCCTGATAATCA-AATCTTAACCCCCT-AACCCTACCAGGCCATCCCATGCA-AACATGGGAGCGACCATGCTAATATGAGTAATAAGAGAGCC-TTAGCCTCTCTCCTTGCACACGTGTAAATCGGAATGGA--CCCACCACCGAATCTTAACGGCCCCAAA-CAAAGAGGGAACTGAACAGCAGACCAAACAACCAGAAAA-CCATCCAAT--AAACAACCG-TTAACCCCACACTGGTGTGCCCCT-AAGGAAAGACTAAAAGAAAAAGAAGGAACTCGGC-AAACACATA----AAGCCTCGCCTG-TTTACCAAAAACATCGCCTCTTGC-AAAACTGAGGAATAAGAGGTCCCGCCTGCCCTGTGACTATATG-TTTAACGGCCGCGGTATTTTGACCGTGCGAAGGTAGCGCAATCACTTGTCTTTTAAATGGAGACCTGTATGAATGGCATAACGAGGGCTTAGCTGTCTCC-TTTTTCAAGTCAATGAAATTGATCTCCCCGTGCAGAAGCGGGGATAACACCATAAGACGAGAAGACCCTATGGAGCTTT-AGACACCAAG--GCAGATC-ATGTTAAACAC-CCCTGAA--TAAAGGACCAAACCAGATGAG--C-CCTGCCCTAATGTCTTTGGTTGGGGCGACCGCGGGGAAACAAAAAACCCCCACGTGGAAT-GGGAACACTT----------C--CTCCC-ACAACTAAGAGCTCCCGCTCTAATGACCAGAA-T-TTCTGACCAATC--AGATCCGGCA--ACGCCGATCAACGGACCGAGTTACCCTAGGGATAACAGCGCAATCCCCTTTTAGAGCCCATATCGACAAGGGGGTTTACGACCTCGATGTTGGATC-NNNNN-NTCCTAATGGTGCAGCCGCTATTA-AGGGTTCGTTTNNNN----NNNNNCAAAGGCTTGGTCCTGACTTTACTATCAACTTTAGCCAAACTTACACATGCAAGTATCCGCACCCCCGTGAGAATGCCCC-ACAGTTCCCTGCCCGGGAACAAGGAGCTGGTATCAGGCACA--TCCCCCAC-AAGCCCACGACACCTTGCTTA--GCCACACCCTCAAGGGAACTCAGCAGTGATAGACATTAAGCTATAAGTGAAAACTTGACTTAGTCAA-GGC--TAA--GAGGGCCGGT-AAAACTCG-TGCCAGCCACCGCGGTTATACGAGAGGCCCAAGTTGATAGACTCC-GGCGTAAAGAGTGGTTAAGATATATTTGTTAATAAAACTAAAGCCGAACGCCTTCAGGGCTGTT-ATACGC-TCCCGAAGATATGAAGTTC
			AATCACGAAAGTGGCTTTATACCAACTGAACCCACGAAAGCTATGACACAAACT-GGGATTAGATACCCCACT-ATGCCTAGCCA-TAAACATTGATAGTAC-AATACGCCTA-CTATCCGCCAGGGTACTACGAGCATCAGCTTGAAACCCAAAGGACTTGGCGGTGCTTTAGATCCACCTAGAGGAGCCTGTTCTAGAACCGATAACCCCCG-TTCAACCTCACCCTTCCTTGTTTC-TCCCGCCTATATACCGCCGTCGTCAGCTTACCCTGTGAAGG--TCTTATAGTAAGCAGAATTGGTAGAACCCAAAACGTCAGGTCGAGGTGTAGCGTATGGAGGGGGAAGA-AATGGGCTACATTCACT-AACGTAGTG-AATTACGGACGATGCACTG-AAACGTACATC--TAAAGGAGGATTTAGCAGTAAGCAGGAAATAGAGCGTCCTGCTGAAATTGGCCCTGAAGCGCGCACACACCGCCCGTCACTCTCCCCAAGCCC-AA---CAA---TCT-ATGTAACTAAAACCTTAAC--ATCGCAA-AGGGGAGGCAAGTCGTAACATGGTAAGTGTACCGGAAGGTGCACTTGGAAAAAT--NNNN----NNNNNNN
		</sequence>
		<sequence>
			<taxon idref="KeleCl012_Kele_Kyph1"/>
			N--CGCCCACTAGCTAG---CCCCC----CAAACCAAAAACAA-CACACCAATATAA----ATACCCCTAAAT-GCACTAACACCCGCA-TAAAACAAACCATTTTTCCCCCTTAGTATGGGCGACAG-AAAAGGGACCGTG-GCGCAATAGAGAAAGTACCGCAAGGGAACGCTGAAAGAG-TAATGAAACAACTCAGT-CAAGCCAAAAAAAGCAGAGATTTAAGCTCGTACCTTTTGCATCATGATTTAGCCAGTAAAACCCAAGCAAAGAGCCCTT-TAGTTTGGTTCCCCGAAACTAAGTGAGCTACTCCAAGACAGCCTATT-AATAGGGCAAACCCGTCCCTGTGGCAAAAGGGTGGGAAGAGCTTTGAGTAGAGGTGACAAACCTACCGAACTTAGTTATAGCTGGTTGCCTGAGAATTGAATAGAAGTTCAGCCTCTCGGCTTCTTCCCTCACCCTCGTC-----------CGA-CTCCCCTCTGACACCTTAAGAAA-CCGCGAGAGTTACTCAAAGGGGGTACAGCCCCTTTGAGACAAGACACAACTTTACCAGGAGGGTAAAGATCATAATG-ACATAAAGGTAA-AATGTTCTGGTGGGCCTAAAAGCAGCCATCCCTATAGAAAGCGTTAAAGCTCAGACATA-----CCCCCCATCC-TTTTATACTGATAATCT-AATCTTAACCCCCT-AGCCCTACCAGGCCATCCCATGCA-AACATGGGAGCGACTATGCTAATATGAGTAATAAGAGAGCC-TCCGCCTCTCTCCTTGCACACGTGTAAATCGGAATGGA--CCCCCCACCGAATCTTAACGGCCCCAAA-CAAAGAGGGAACTGAACAACAGACCAAACAACCAGAAAA-CCATCCAAC--AAACAACCG-TTAACCCCACACTGGTGTGCCCCT-AAGGAAAGACTAAAAGAAAAAGAAGGAACTCGGC-AAACACATA----AAGCCTCGCCTG-TTTACCAAAAACATCGCCTCTTGC-AAAACTGAGGAATAAGAGGTCCCGCCTGCCCTGTGACTATATG-TTTAACGGCCGCGGTATTTTGACCGTGCGAAGGTAGCGCAATCACTTGTCTTTTAAATGGAGACCTGTATGAATGGCATAACGAGGGCTTAGCTGTCTCC-TTTTTCAAGTCAATGAAATTGATCTCCCCGTGCAGAAGCGGGGATAACACCATAAGACGAGAAGACCCTATGGAGCTTT-AGACACCAAG--GCAGATC-ATGTTAAACAC-CCCCTCA--CAAAGGACTAAACCAGATGAA--C-CCTGCCCTAATGTCTTTGGTTGGGGCGACCGCGGGGAAACAAAAAACCCCCACGTGGAAT-GGGAATACTC----------C--TTCCT-ACAACTAAGAGCTCCCGCTCTAATGACCAGAA-C-TTCTGACCAATC--AGATCCGGCA--ACGCCGATCAACGAACCGAGTTACCCTAGGGATAACAGCGCAATCCCCTTTTAGAGCCCATATCGACAAGGGGGTTTACGACCTCGATGTTGGATC-AGGAC-ATCCTAATGGTGCAGCCGCTATTA-AGGGTTCGTTTNNNN----NNNNNCAAAGGCTTGGTCCTGACTTTACTATCAACTTTAGCCAAACTTACACATGCAAGTATCCGCACCCCCGTGAGAATGCCCC-ACAGTTCCCTGCCCGGGAACAAGGAGCTGGTATCAGGCACA-TTTAATTAT-AAGCCCACGACACCTTGCTTA--GCCACACCCTCAAGGGAACTCAGCAGTGATAAACATTAAGCTATAAGTGAAAACTTGACTTAGTCAA-GGT--TAA--GAGGGCCGGT-AAAACTCG-TGCCAGCCACCGCGGTTATACGAGAGGCCCAAGTTGATAGACTCC-GGCGTAAAGAGTGGTTAAGACTCATCTAC----AAAACTAAAGCCGAACGCCCTCAGGGCTGTT-ATACGC-TCCCGAAGGTAAGAAGTTC
			AATCACGAAAGTGGCTTTATATCAGCTGAACCCACGAAAGCTATGACACAAACT-GGGATTAGATACCCCACT-ATGCCTAGCCA-TAAACATTGATAGTAC-AATACACCTA-CTATCCGCCAGGGTACTACGAGCATCAGCTTAAAACCCAAAGGACTTGGCGGTGCTTTAGATCCACCTAGAGGAGCCTGTTCTAGAACCGATAACCCCCG-TTCAACCTCACCCTTCCTTGTTTT-TCCCGCCTATATACCGCCGTCGTCAGCTTACCCTGTGAAGG--CCTCATAGTAAGCAGAATTGGCACAACCCAAAACGTCAGGTCGAGGTGTAGCGTATGGAAGGGGAAGA-AATGGGCTACATTCACT-AACACAGTG-AATCACGGACGATAAACTG-AAATGTATATC--TAAAGGAGGATTTAGCAGTAAGCAGGAAATAGAGTGTTCTGCTGAAATTGGCCCTGAAGCGCGCACACACCGCCCGTCACTCTCCCCAAGCCT-AA---CAA---TCT-ATATAACTAAAACCCTACA--ATCGCAA-AGGGGAGGCAAGTCGTAACATGGTAAGTGTACCGGAAGGTGCACTTGGAAAAAT--NNNN----NNNNNNN
		</sequence>
		<sequence>
			<taxon idref="KspWCa038_Kgla_KyphW"/>
			N--CGCCCACTAGCTAG---CCCCC----CAAACCAAAAACAA-CACACCAATATAA----ATACCCCTAAAT-GCACTAACACCTGCA-TAAAACAAACCATTTTTCCCCCTTAGTATGGGCGACAG-AAAAGGAACTGTG-GCGCAATAGAGAAAGTACCGCAAGGGAACGCTGAAAGAG-CAATGAAACAACTCAGT-CAAGCCTAAAAAAGCAGAGATTTAAACTCGTACCTTTTGCATCATGATTTAGCCAGTAAAACCCAAGCAAAGAGCCCTT-TAGTTTGGTTTCCCGAAACTAAGTGAGCTACTCCAAGACAGCCTATT-AATAGGGCAAACCCGTCCCTGTGGCAAAAGGGTGGGAAGAGCTTTGAGTAGAGGTGACAGACCTACCGAACTTAGTTATAGCTGGTTGCCTGAGAATTGAATAGAAGTTCAGCCTCTCGGCTTCTTCCCTCACCCTCGTC-----------TGA-CTCCCCTCTGACACCTCAAGAAA-CCGCGAGAGTTATTCAAAGGGGGTACAGCCCCTTTGAAACAAGACACAACTTTACCAGGAGGGTAAAGATCATAATA-ACATAAAGGTAA-AATGTTCTGGTGGGCCTAAAAGCAGCCATCCCTATAGAAAGCGTTAAAGCTCAGACATA-----CCCCACATCC-TTTTATACTGATAATCA-AATCTTAACCCCCT-AGCCTTACCAGGCCGTCCCATGCA-AACATGGGAGCGACTATGCTAATATGAGTAATAAGAGAGCC-TCCGCCTCTCTCCTTGCACACGTGTAAATCGGAATGGA--CCACCCACCGAATCTTAACGGCCCCAAA-CAAAGAGGGAACTGAACAACAGACCAAACAACCAGAAAA-CCATCCAAC--AAACAACCG-TTAACCCCACACTGGTGTGCCCCT-AAGGAAAGACTAAAAGAAAAAGAAGGAACTCGGC-AAACACATG----AAGCCTCGCCTG-TTTACCAAAAACATCGCCTCTTGC-AAAACTGAAAAATAAGAGGTCCCGCCTGCCCTGTGACTATATG-TTTAACGGCCGCGGTATTTTGACCGTGCGAAGGTAGCGCAATCACTTGTCTTTTAAATGGAGACCTGTATGAATGGCATAACGAGGGCTTAGCTGTCTCC-TTTTTCAAGTCAATGAAATTGATCTCCCCGTGCAGAAGCGGGGATAACACCATAAGACGAGAAGACCCTATGGAGCTTT-AGACACCAAG--GCAGATC-ATGTTAAACAC-CCCTTCA--CAAAGGACCAAACCAGATGAA--C-CCTGCCCTAATGTCTTTGGTTGGGGCGACCGCGGGGAAACAGAAAACCCCCACGTGGAAT-GGGAATACCC-------------CTCCT-ACAACTAAGAGCTCCCGCTCTAATGACCAGAA-T-TTCTGACCAATC--AGATCCGGCA--ACGCCGATCAACGGACCGAGTTACCCTAGGGATAACAGCGCAATCCCCTTTTAGAGCCCATATCGACAAGGGGGTTTACGACCTCGATGTTGGATC--NGTC-GTCCTAATGGTGCAGCCGCTATTA-AGGGTTCGTTTNNNN----NNNNNCAAAGGCTTGGTCCTGACTTTACTATCAACTTTAGCCAAACTTACACATGCAAGTATCCGCACCCCCGTGAGAATGCCCC-ACAGTTCCCTGCCCGGGAACAAGGAGCTGGTATCAGGCACA-TTTAACTAT-AAGCCCACGACACCTTGCTTA--GCCACACCCTCAAGGGAACTCAGCAGTGATAAACATTAAGCCATAAGTGAAAACTTGACTTAGTCAA-GGC--TAA--GAGGGCCGGT-AAAACTCG-TGCCAGCCACCGCGGTTATACGAGAGGCCCAAGTTGATAGACTCC-GGCGTAAAGAGTGGTTAAGACACATCTAC----AAAACTAAAGCCGAACGCCTTCAGGGCTGTT-ATACGC-TCCCGAAGGTAAGAAGTTC
			AATCACGAAAGTGGCTTTATACCAGCTGAATCCACGAAAGCTATGACACAAACT-GGGATTAGATACCCCACT-ATGCCTAGCCA-TAAACATTGATAGTAC-AATACACCTA-CTATCCGCCAGGGTACTACGAGCATCAGCTTAAAACCCAAAGGACTTGGCGGTGCTTTAGATCCACCTAGAGGAGCCTGTTCTAGAACCGATAACCCCCG-TTCAACCTCACCCTTCCTTGTTTT-TCCCGCCTATATACCGCCGTCGTCAGCTTACCCTGTGAAGG--CCTCATAGTAAGCAAAATTGGCACAACCCAAAACGTCAGGTCGAGGTGTAGCGTATGGAGGGGGAAGA-AATGGGCTACATTCACT-AACACAGTG-AAT-ACGGACGACGTACTG-AAACGTACATC--TAAAGGAGGATTTAGCAGTAAGCAGGAAATAGAGTGTTCTGCTGAAATTGGCCCTGAAGCGCGCACACACCGCCCGTCACTCTCCCCAAGCCC-AG---TAA---TCT-ATGTAACTAAAACCTTATA--ATCGCAA-AGGGGAGGCAAGTCGTAACATGGTAAGTGTACCGGAAGGTGCACTTGGAAAAAT--NNNN----NNNNNNN
		</sequence>
		<sequence>
			<taxon idref="KhawHa001_Khaw_KyphA"/>
			N--CGCCCACTAGCTAG---CCCCC----CAAACCAAAAACAA-CACACCAATATAA----ATACCCCTAAAT-GCACTAACACCTGCA-TAAAACAAACCATTTTTCCCCCTTAGTATGGGCGACAG-AAAAGGGACTGTG-GCGCAATAGAGAAAGTACCGCAAGGGAACGCTGAAAGAG-CAGTGAAACAACTCAGT-CAAGCCTAAAAAAGCAGAGATTTAAGCTCGTACCTTTTGCATCATGATTTAGCCAGTAAAACCCAAGCAAAGAGTTCTT-TAGTTTGGTTCCCCGAAACTAAGTGAGCTACTCCAAGACAGCCTATT-AATAGGGCAAACCCGTCCCTGTGGCAAAAGGGTGGGAAGAGCTTTGAGTAGAGGTGACAAACCTACCGAACTTAGTTATAGCTGGTTGCCTGAGAATTGAATAGAAGTTCAGCCTCTCGGCTTCTCCCCTCACCCTCGTC-----------CGA-CCCCCCTCTGACACCTTAAGAAA-CCGCGAGAGTTACTCAAAGGGGGTACAGCCCCTTTGAGACAAGATACAACTTTACCAGGAGGGTAAAGATCATAATATACATAAAGGTAA-AATGTTCTGGTGGGCCTAAAAGCAGCCATCCCTATAGAAAGCGTTAAAGCTCAGACATA-----CCCCTCACCC-TTTTATACTGATAATCA-AATCTTAACCCCCT-AGCCCTACCAGGCCATCCCATGCA-AGCATGGGAGCGACTATGCTAATATGAGTAATAAGAGAGCC-TCCGCCTCTCTCCTTGCACACGTGTAAATCGGAATGGA--CCCTCCACCGAATCTTAACGGCCCCAAA-CAAAGAGGGAACTGAACAACAGACCAAACAACCAGAAAA-CCATCCAAC--AAACAACCG-TTAACCCCACACTGGTGTGCCCCC-AAGGAAAGACTAAAAGAAAAAGAAGGAACTCGGC-AAACACATA----AAGCCTCGCCTG-TTTACCAAAAACATCGCCTCTTGC-AAAACTGAGGAATAAGAGGTCCCGCCTGCCCTGTGACTATATG-TTTAACGGCCGCGGTATTTTGACCGTGCGAAGGTAGCGCAATCACTTGTCTTTTAAATGGAGACCTGTATGAATGGCATAACGAGGGCTTAACTGTCTCC-TTTTTCAAGTCAATGAAATTGATCTCCCCGTGCAGAAGCGGGGATAGCACCATAAGACGAGAAGACCCTATGGAGCTTT-AGACACCAAG--GCAGATC-ATGTTAAACAC-CCCTTCA--CAAAGGACCAAACCAGATGAA--T-CCTGCCCTAATGTCTTTGGTTGGGGCGACCGCGGGGAAACAAAAAACCCCCACGTGGAAT-GGGAATACTC----------C--TTCCT-ACAACTAAGAGCTCCCGCTCTAATGACCAGAA-T-TTCTGACCAATC--AGATCCGGCA--ATGCCGATCAACGGACCGAGTTACCCTAGGGATAACAGCGCAATCCCCTTTTAGAGCCCATATCGACAAGGGGGTTTACGACCTCGATGTTGGATC-AGGAC-ATCCTAATGGTGCAGCCGCTATTA-AGGGTTCGTTTNNNN----NNNNNCAAAGGCTTGGTCCTGACTTTACTATCAACTTTAGCCAAACTTACACATGCAAGTATCCGCACCCCCGTGAGAATGCCCC-ACAGTTCCCTGCCCGGGAACAAGGAGCTGGTATCAGGCACA-TTTAACTAT-AAGCCCACGACACCTTGCTTA--GCCACACCCTCAAGGGAACTCAGCAGTGATAAACATTAAGCTATAAGTGAAAACTTGACTTAGTCAA-GGC--TAA--GAGGGCCGGT-AAAACTCG-TGCCAGCCACCGCGGTTATACGAGAGGCCCAAGTTGATAGACTCC-GGCGTAAAGAGTGGTTAAGACACATCTAC----GAAACTAAAGCCGAACGCCCTCAGGGCTGTT-ATACGC-TCCCGAAGGTAAGAAGTTC
			AATCACGAAAGTGGCTTTATATCAGCTGAATCCACGAAAGCTATGACACAAACT-GGGATTAGATACCCCACT-ATGCCTAGCCA-TAAACATTGATAGTAC-AATACACCTA-CTATCCGCCAGGGTACTACGAGCATCAGCTTAAAACCCAAAGGACTTGGCGGTGCTTTAGATCCACCTAGAGGAGCCTGTTCTAGAACCGATAACCCCCG-TTCAACCTCACCCTTCCTTGTTTT-TCCCGCCTATATACCGCCGTCGTCAGCTTACCCTGTGAAGG--CCTCATAGTAAGCAGAATTGGCATAACCCAAAACGTCAGGTCGAGGTGTAGCGTATGGAAGGGGAAGA-AATGGGCTACATTCACT-AACACAGTG-AATTACGGACGATATACTG-AAATATATATC--TAAAGGAGGATTTAGCAGTAAGCAGGAAATAGAGTGTTCTGCTGAAATTGGCCCTGAAGCGCGCACACACCGCCCGTCACTCTCCCCAAGCCT-AA---TAA---TCT-AAATAACTAAAACCTTACA--ATCGCAA-AGGGGAGGCAAGTCGTAACATGGTAAGTGTACCGGAAGGTGCACTTGGAAAAAT--NNNN----NNNNNNN
		</sequence>
		<sequence>
			<taxon idref="KsecAt005_Ksec_KyphZ"/>
			N--CGCCCACTAGCTAG---CCCCC----TAAACCAAAAACAA-CATACCAATATAA----ATACCCCTAAAT-GCACTAACACCTGCA-TAAAACAAACCATTTTTCCCCCTTAGTATGGGCGACAG-AAAAGGGACTGTG-GCGCAATAGAGAAAGTACCGCANGGNNNCGCTGAAAGAG-CAATGAANCNACTCAGT-CAAGCCT-AAAAAGCAGAGATTCAAGCTCGTACCTTTTGCATCATGATTTAGCCAGTAAAACCCAAGCAAAGAGTTCTT-TAGTTTGGTTCCCCGAAACTAAGTGAGCTACTCCAAGACAGCCTATT-AATAGGGCAAACCCGTCCCTGTGGCAAAAGGGTGGGAAGAGCTTTGAGTAGAGGTGACAAACCTACCGAACTTAGTTATAGCTGGTTGCCTGAGAATTGAATAGAAGTTCAGCCTCTCGGCTTCTCCCCTCACCCTCGTC-----------CGA-CCCCCCTCTGACACCTTAAGAAA-CCGCGAGAGTTACTCAAAGGGGGTACAGCCCCTTTGAGACAAGATACAACTTTACCAGGAGGGTAAAGACCATAATA-ACATGAAGGTAA-AATGTTCTGGTGGGCCTAAAAGCAGCCATCCCTATAGAAAGCGTTAAAGCTCAGACATA-----CCCCTCACCC-TTTTATACTGATAATCA-AATCTTAACCCCCT-AGCCCTACCAGGCCATCCCATGCA-AACATGGGAGTGACTATGCTAATATGAGTAATAAGAGAGTC-TCCGCCTCTCTCCTTGCACACGTGTAAATCGGAATGGA--CCCTCCACCGAATCTTAACGGCCCCAAA-CAAAGAGGGAACTGAACAACAGACCAAACAACCAGAAAA-CCATCCAAC--AAACAACCG-TTAACCCCACACTGGTGTGCCCCC-AAGGAAAGACTAAAAGAAAAAGAAGGAACTCGGC-AAACACATA----AAGCCTCGCCTG-TTTACCAAAAACATCGCCTCTTGC-AAAACTGAGGAATAAGAGGTCCCGCCTGCCCTGTGACTATATG-TTTAACGGCCGCGGTATTTTGACCGTGCGAAGGTAGCGCAATCACTTGTCTTTTAAATGGAGACCTGTATGAATGGCATAACGAGGGCTTAGCTGTCTCC-TTTTTCAAGTCAATGAAATTGATCTCCCCGTGCAGAAGCGGGGATAGCACCATAAGACGAGAAGACCCTATGGAGCTTT-AGACACCAAG--GCAGATC-ATGTTAAACAC-CCCTTCA--CAAAGGACCAAACCAGATGAA--C-CCTGCCCTAATGTCTTTGGTTGGGGCGACCGCGGGGAAACAAAAAACCCCCACGTGGAAT-GGGAATACTC----------C--TTCCT-ACAACTAAGAGCTCCCGCTCTAATGACCAGAA-T-TTCTGACCAATC--AGATCCGGCA--ATGCCGATCAACGGACCGAGTTACCCTAGGGATAACAGCGCAATCCCCTTTTAGAGCCCATATCGACAAGGGGGTTTACGACCTCGATGTTGGATC-AGGAC-ATCCTAATGGTGCAGCCGCTATTA-AGGGTTCGTTTNNNN----NNNNNCAAAGGCTTGGTCCTGACTTTACTATCAACTTTAGCCAAACTTACACATGCAAGTATCCGCACCCCCGTGAGAATGCCCC-ACAGTTCCCTGCCCGGGAACAAGGAGCTGGTATCAGGCACA-TTTAACTAT-AAGCCCACGACACCTTGCTTA--GCCACACCCTCAAGGGAACTCAGCAGTGATAAACATTAAGCTATAAGTGAAAACTTGACTTAGTCAA-GGC--TAA--GAGGGCCGGT-AAAACTCG-TGCCAGCCACCGCGGTTATACGAGAGGCCCAAGTTGATAGACTCC-GGCGTAAAGAGTGGTTAAGACTCATCTAC----AAAACTAAAGCCGAACGCCCTCAGGGCTGTT-ATACGC-TCCCGAAGGTAAGAAGTTC
			AATCACGAAAGTGGCTTTATATCAGCTGAATCCACGAAAGCTATGACACAAACT-GGGATTAGATACCCCACT-ATGCCTAGCCA-TAAACATTGATAGTAC-AATACACCTA-CTATCCGCCAGGGTACTACGAGCATCAGCTTAAAACCCAAAGGACTTGGCGGTGCTTTAGATCCACCTAGAGGAGCCTGTTCTAGAACCGATAACCCCCG-TTCAACCTCACCCTTCCTTGTTTT-TCCCGCCTATATACCGCCGTCGTCAGCTTACCCTGTGAAGG--CCTCATAGTAAGCAGAATTGGCACAACCCAAAACGTCAGGTCGAGGTGTAGCGTATGGAAGGGGAAGA-AATGGGCTACATTCACT-AACACAGTG-AATTACGGACGATATACTG-AAATTTATATC--TAAAGGAGGATTTAGCAGTAAGCAGGAAATAGAGTGTTCTGCTGAAATTGGCCCTGAAGCGCGCACACACCGCCCGTCACTCTCCCCGAGCCT-AA---CAA---TCT-AAATAACTAAAACCTTACA--ATCGCAA-AGGGGAGGCAAGTCGTAACATGGTAAGTGTACCGGAAGGTGCACTTGGAAAAAT--NNNN----NNNNNNN
		</sequence>
		<sequence>
			<taxon idref="KsydAh009_Ksyd_KyphN"/>
			N--CGCCCACTAGCTAG---CCCCC----CAAACCAAAAACAA-CACACCAATATAA----ATACCCCTAAAT-GCACTAACACCTGCA-TAAAACAAACCATTTTTCCCCCTTAGTATGGGCGACAG-AAAAGGAACTGTG-GCGCAATAGAGAAAGTACCGCAAGGGAACGCTGAAAGAG-CAATGAAACAACTCAGT-CAAGCCTAAAAAAGCAGAGATTTAAGCTCGTACCTTTTGCATCATGATTTAGCCAGTAAAACCCGAGCAAAGAGTCCTT-TAGTTTGGTTTCCCGAAACTAAGTGAGCTACTCCAAGACAGCCTATT-AATAGGGCAAACCCGTCCCTGTGGCAAAAGGGTGGGAAGAGCTTTGAGTAGAGGTGACAGACCTACCGAACTTAGTTATAGCTGGTTGCCTGAGAATTGAATAGAAGTTCAGCCTCTCGGCTTCTTCCCTCACCCTCGTC-----------TGA-CTCCCCTCTGACACCTCAAGAAA-CCGCGAGAGTTATTCAAAGGGGGTACAGCCCCTTTGAAACAAGACACAACTTTACCAGGAGGGTAAAGATCATAATA-ACATAAAGGTAA-AATGTTCTGGTGGGCCTAAAAGCAGCCATCCCTACAGAAAGCGTTAAAGCTCAGACATA-----CCCCTCATCC-TTTTATACTGATAATCA-AATCTTAACCCCCT-AGCCTTACCAGGCCGTCCCATGCA-AACATGGGAGCGACTATGCTAATATGAGTAATAAGAGAGCC-TCCGCCTCTCTCCTTGCACACGTGTAAATCGGAATGGA--CCACCCACCGAATCTTAACGGCCCCAAA-CAAAGAGGGAACTGAACAACAGACCAAACAACCAGAAAA-CCATCCAAC--AAACAACCG-TTAGCCCCACACTGGTGTGCCCCT-AAGGAAAGACTAAAAGAAAAAGAAGGAACTCGGC-AAACACATG----AAGCCTCGCCTG-TTTACCAAAAACATCGCCTCTTGC-AAAACTGAGAAATAAGAGGTCCCGCCTGCCCTGTGACTATATG-TTTAACGGCCGCGGTATTTTGACCGTGCGAAGGTAGCGCAATCACTTGTCTTTTAAATGGAGACCTGTATGAATGGCATAACGAGGGCTTAGCTGTCTCC-TTTTTCAAGTCAATGAAATTGATCTCCCCGTGCAGAAGCGGGGATAACACCATAAGACGAGAAGACCCTATGGAGCTTT-AGACACCAAG--GCAGATC-ATGTTAAACAC-CCCTTCA--CAAAGGACCAAACCAGATGAA--C-CCTGCCCTAATGTCTTTGGTTGGGGCGACCGCGGGGAAACAAAAAACCCCCACGTGGAAT-GGGAATACCC-------------CTCCT-ACAACTAAGAGCTCCCGCTCTAATGACCAGAA-T-TTCTGACCAATC--AGATCCGGCA--ACGCCGATCAACGGACCGAGTTACCCTAGGGATAACAGCGCAATCCCCTTTTAGAGCCCATATCGACAAGGGGGTTTACGACCTCGATGTTGGATC-AGGAC-ATCCTAATGGTGCAGCCGCTATTA-AGGGTTCGTTTNNNN----NNNNNCAAAGGCTTGGTCCTGGCTTTACTATCAACTTTAGCCAAACTTACACATGCAAGTATCCGCACCCCCGTGAGAATGCCCC-ACAGTTCCCTGCCCGGGAACAAGGAGCTGGTATCAGGCGCA-TTTAACTAT-AAGCCCACGACACCTTGCTTA--GCCACACCCTCAAGGGAACTCAGCAGTGATAAACATTAAGCTATAAGTGAAAACTTGACTTAGTCAA-GGC--TAA--GAGGGCCGGT-AAAACTCG-TGCCAGCCACCGCGGTTATACGAGAGGCCCAAGTTGATAGACTCC-GGCGTAAAGAGTGGTTAAGATACATCTAC----AAAACTAAAGCCGAACGCCTTCAGGGCTGTT-ATACGC-TCCCGAAGGTAAGAAGTTC
			AATCACGAAAGTGGCTTTATATCAGCTGAATCCACGAAAGCTATGACACAAACT-GGGATTAGATACCCCACT-ATGCCTAGCCA-TAAACATTGATAGTAC-AATACACCTA-CTATCCGCCAGGGTACTACGAGCATCAGCTTAAAACCCAAAGGACTTGGCGGTGCTTTAGATCCACCTAGAGGAGCCTGTTCTAGAACCGATAACCCCCG-TTCAACCTCACCCTTCCTTGCTTT-TCCCGCCTATATACCGCCGTCGTCAGCTTACCCTGTGAAGG--CCTCATAGTAAGCAAAATTGGCACAACCCAAAACGTCAGGTCGAGGTGTAGCGTATGGAGGGGGAAGA-AATGGGCTACATTCACT-AACACAGTG-AAT-ACGGACGACGTACTG-AAACGTACATC--TGAAGGAGGATTTAGCAGTAAGCAGGAAATAGAGTGTTCTGCTGAAATTGGCCCTGAAGCGCGCACACACCGCCCGTCACTCTCCCCAAGCCCAAG---TAA---TCT-GTATAACTAAAACCTTATA--ATCGCAA-AGGGGAGGCAAGTCGTAACATGGTAAGTGTACCGGAAGGTGCACTTGGAAAAAT--NNNN----NNNNNNN
		</sequence>
		<sequence>
			<taxon idref="KvaiNi043_Kvai_KyphW"/>
			N--CGCCCACTAGCTAG---CCCCC----CAAACCAAAAACAA-CACACCAATATAA----ATATCCCTAAAT-GCACTAACACCCGCA-TAAAACAAACCATTTTTCCCCCTTAGTATGGGCGACAG-AAAAGGAACCGTG-GCGCAATAGAGAAAGTACCGCAAGGGAACGCTGAAAGAG-AAATGAAACAACTCAGT-CAAGCTAAAAAAAGCAGAGATTTAAGCTCGTACCTTTTGCATCATGATTTAGCCAGTAAAACCCAAGCAAAGAGCCCTT-TAGTTTGGTTTCCCGAAACTAAGTGAGCTACTCCAAGACAGCCTATT-AATAGGGCAAACCCGTCCCTGTGGCAAAAGGGTGGGAAGAGCTTTGAGTAGAGGTGACAAACCTACCGAACTTAGTTATAGCTGGTTGCCTGAGAATTGAATAGAAGTTCAGCCTCTCGGCTTCTTCCCTCACCCTCGTC-----------CGA-CCCCCCTCTGACACCTTAAGAAA-CCGCGAGAGTTACTCAAAGGGGGTACAGCCCCTTTGAGACAAGACACAACTTTACCAGGAGGGTAAAGATCATAATA-ACAAAAAGGTAA-AATGTTCTGGTGGGCCTAAAAGCAGCCATCCCTATAGAAAGCGTTAAAGCTCAGACATA-----CCCCTCATCC-TTTTATACTGATAATCT-AATCTTAACCCCCT-AACCCTACCAGGCCATCCCATGCA-AACATGGGAGCGACTATGCTAATATGAGTAATAAGAGAGCC-TCCGCCTCTCTCCTTGCACACGTGTAAATCGGAATGGA--CCCCCCACCGAATCTTAACGGCCCCAAA-TAAAGAGGGAACTGAACAACAGACCAAACAACCAGAAAA-CCATCCAAC--GAACAACCG-TTAACCCCACACTGGTGTGCCCCC-AAGGAAAGACTAAGAGAAAAAGAAGGAACTCGGC-AAACACATA----AAGCCTCGCCTG-TTTACCAAAAACATCGCCTCTTGC-AAAACTGAGGAATAAGAGGTCCCGCCTGCCCTGTGACTATATG-TTTAACGGCCGCGGTATTTTGACCGTGCGAAGGTAGCGCAATCACTTGTCTTTTAAATGGAGACCTGTATGAATGGCATAACGAGGGCTTAGCTGTCTCC-TTTTTCAAGTCAATGAAATTGATCTCCCCGTGCAGAAGCGGGGATAACACCATAAGACGAGAAGACCCTATGGAGCTTT-AGACACCAAG--GCAGATC-ATGTTAAACAC-CCCTTCA--CAAAGGACTAAACCAGATGAA--C-CCTGCCCTAATGTCTTTGGTTGGGGCGACCGCGGGGAAACAAAAAACCCCCATGTGGAAT-GGGAACACTC----------C--TTCCT-ACAACTAAGAGCTCCCGCTCTAATGACCAGAA-C-TTCTGACCAATC--AGATCCGGCA--ACGCCGATCAACGAACCGAGTTACCCTAGGGATAACAGCGCAATCCCCTTTTAGAGCCCATATCGACAAGGGGGTTTACGACCTCGATGTTGGATC-AGGACNNTCCTAATGGTGCAGCCGCTATTA-AGGGTTCGTTTNNNN----NNNNNCAAAGGCTTGGTCCTGACTTTACTATCAACTTTAGCCAAACTTACACATGCAAGTATCCGCACCCCCGTGAGAATGCCCC-ACAGTTCCCTGCCCGGGAACAAGGAGCTGGTATCAGGCACA-TTTAATTAT-AAGCCCACGACACCTTGCTTA--GCCACACCCTCAAGGGAACTCAGCAGTGATAAACATTAAGCTATAAGTGAAAACTTGACTTAGTCAA-GGC--TAA--GAGGGCCGGT-AAAACTCG-TGCCAGCCACCGCGGTTATACGAGAGGCCCAAGTTGATAGACTCC-GGCGTAAAGAGTGGTTAAGACACATCTAC---TAAAACTAAAGCCGAACGCCCTCAGGGCTGTT-ATACGC-TCCCGAAGGTAAGAAGTTC
			AATCACGAAAGTGGCTTTATATCAGCTGAACCCACGAAAGCTATGACACAAACT-GGGATTAGATACCCCACT-ATGCCTAGCCA-TAAACATTGATAGTAC-AATACACCTA-CTATCCGCCAGGGTACTACGAGCATCAGCTTAAAACCCAAAGGACTTGGCGGTGCTTTAGATCCACCTAGAGGAGCCTGTTCTAGAACCGATAACCCCCG-TTCAACCTCACCCTTCCTTGTTTT-TCCCGCCTATATACCGCCGTCGTCAGCTTACCCTGTGAAGG--CCTCATAGTAAGCAGAATTGGCACAACCCAAAACGTCAGGTCGAGGTGTAGCGTATGGAAGGGGAAGA-AATGGGCTACATTCACT-AACACAGTG-AATCACGGACGATAAACTG-AAATGTCTATC--TAAAGGAGGATTTAGCAGTAAGCAGGAAATAGAGTGTTCTGCTGAAATTGGCCCTGAAGCGCGCACACACCGCCCGTCACTCTCCCCAAGCCT-AA---CAA---CCT-ATATAACTAAAACCCTACA--ATCGCAA-AGGGGAGGCAAGTCGTAACATGGTAAGTGTACCGGAAGGTGCACTTGGAAAAAT--NNNN----NNNNNNN
		</sequence>
		<sequence>
			<taxon idref="NlitPo001_Nlit_Kyph"/>
			N--CGCCCAGCAGCTAG---CCCCT-----AAACCAAAAACAA-CATACCAATATTA----ATAACCCCATAT-GCACTAATTCCCGCA-TAAAACAAACCATTTTTCCCCCTTAGTATGGGCGACAG-AAAAGGGACTACG-GAGCTATAGAGAAAGTACCGCAAGGGAACGCTGAAAGAG-AAATGAAACAACCCAGT-AAAGCCTAAAAAAGCAGAGATTTAAACTCGTACCTTTTGCATCATGACTTAGCCAGTAACAACTAAGCAAAGAGTCCTT-TAGTTTAGTACCCCGAAACTAAGTGAGCTACTCCAAGACAGCCTATT-AATAGGGCAAACCCGTCCCTGTGGCAAAAGGGTGGGAAGAGCTTTGAGTAGAGGTGACAGACCTACCGAACCTAGTTATAGCTGGTTGCCTGAGAAATGGATAGAAGTTCAGCCTCCCGGTTTCTCCTTTCACCCCTGTC-----------CAA--CTCCACCCGACACCTTAAGAAA-CCACGAGAGTTAGTCAAAGGGGGTACAGCCCCTTTGAAACAAGATACAACTTTATCAGGAGGGTAAAGATCATAATA-ATTTAAAGGTAT-AATGTTCTGGTGGGCCTAAAAGCAGCCATCCATATAGAAAGCGTTAAAGCTCAGACATA-----CCTCCTACCC-TTTTATTCTGATAATCA-CATCTTAGCCCCCT-AGTCTTACCAGGCCGTCCCATGCA-AGCATGGGAGTGACCCTGCTAATATGAGTAATAAGAGAGCC-TACGACTCTCTCCTTGCACACGTGTAAATCGAAATGGA--CCCCCCACCGAATCTTAACGATCCCAAA-TGAAGAGGGCATTGAACAGCAAACCAAACAACTAGAAAA-CCATTCAAT--AAATTACCG-TTAACCCCACACTGGTGTGCCCTT-AAGGAAAGACTAAAAGAAAAAGAAGGAACTCGGC-AAACACATA----AAGCCTCGCCTG-TTTACCAAAAACATCGCCTCTTGC-AAAATCAAGGAATAAGAGGTCCCGCCTGCCCTGTGACTATATG-TTTAACGGCCGCGGTATTTTGACCGTGCGAAGGTAGCGCAATCACTTGTCTTTTAAATGGAGACCTGTATGAATGGCATAACGAGGGCTTGACTGTCTCC-TTTTTCAAGTCAATGAAATTGATCTCCCCGTGCAGAAGCGGGGATAACACCATAAGACGAGAAGACCCTATGGAGCTTT-AGACACCAAG--GCAGATC-ATGTTAATTAA-CCCTGTA--TAAAGGAATAAACCAAATGAC--C-CCTGCCCTAATGTCTTTGGTTGGGGCGACCGCGGGGAAACAAAAAACCCCCACGTGGAAT-GGGAATACTC----------C--CTCCT-ACAACTAAGAGCTACCGCTCTAGTGACCAGAA-T-TTCTGACCTTT---AGATCCGGCA--ACGCCGATCAACGGACCGAGTTACCCTAGGGATAACAGCGCAATCCCCTTTTAGAGCCCATATCGACAAGGGGGTTTACGACCTCGATGTTGGATC-AGGAC-ATCCTAATGGTGCAGCCGCTATTA-AGGGTTCGTTTNNNN----NNNNNCAAAGGCTTGGTCCTGACTTTACTATCAACTTTAGCCAAACTTACACATGCAAGTATCCGCACCCCCGTGAGAATGCCCT-ACAGTTCCCTGCCCGGGAACAAGGAGCTGGTATCAGGCACA-ATCTTATTT--AGCCCACGACACCTTGCTTA--GCCACACCCCCAAGGGAACTCAGCAGTGATAGACATTAAGCTATAAGTGAAAACTTGACTTAGTCAA-GGC--TAA--GAGGGCCGGT-AAAACTCG-TGCCAGCCACCGCGGTTATACGAGAGGCCCAAGTTGATGGATTCC-GGCGTAAAGAGTGGTTAAGATAAATCTAA------AACTAAAGCCGAATACTCTCAGAGCTGTT-ATACGC-CTCCGAGGGTAAGAAGCCC
			AATCACGAAAGTGGCTTTAACATTACTGAATCCACGAAAGCTATGACACAAACT-GGGATTAGATACCCCACT-ATGCCTAGCCC-TAAACATTGATAGTAT-GCTACACCTA-CTATCCGCCCGGGAACTACGAGCATCAGCTTGAAACCCAAAGGACTTGGCGGTGCTTTAGATCCACCTAGAGGAGCCTGTTCTAGAACCGATAACCCCCG-TTCAACCTCACCCTTCCTTGTTTT-CCCCGCCTATATACCGCCGTCGTCAGCTTACCCTGTGAAGG--CCCTATAGTAAGCAAAATTGGCACAACCCAAAACGTCAGGTCGAGGTGTAGCGTATGGAAGGGAAAGA-AATGGGCTACATTCACT-AATACAGTG-AATACGAACGA-TGTACTG-AAATGTATATC--CAAAGGAGGATTTAGCAGTAAGCAGGAAATAGAGTGTCCCGCTGAAATTGGCCCTGAAGCGCGCACACACCGCCCGTCACTCTCCCCAAACCTAAG---T-T---CTT-ATATAATTAAAACCCTACA--ATCGTGA-AGGGGAGGCAAGTCGTAACATGGTAAGCGTACCGGAAGGTGCGCTTGGTAAAAAT-NNNN----NNNNNNN
		</sequence>
		<sequence>
			<taxon idref="SocyCl003_Socy_Kyph"/>
			N--CGCCCACTAGCTAG---CCCCC----CAAACCAAAAACAA-CACACCAATATAA----ATACCCCTAAAT-GCACTAACACCCGCA-TAAAACAAACCATTTTTCCCCCTTAGTATGGGCGACAG-AAAAGGAACCGTG-GCGCAATAGAGAAAGTACCGCAAGGGAACGCTGAAAGAG-TAATGAAACAACTCAGT-CAAGCTAAAAAAAGCAGAGATTTAAGCTCGTACCTTTTGCATCATGATTTAGCCAGTAAGACCCAAGCAAAGAGCCCTT-TAGTTTGGTTTCCCGAAACTAAGTGAGCTACTCCAAGACAGCCTATT-AATAGGGCAAACCCGTCCCTGTGGCAAAAGGGTGGGAAGAGCTTTGAGTAGAGGTGATAAACCTACCGAACTTAGTTATAGCTGGTTGCCTGAGAATTGAATAGAAGTTCAGCCTCTCGGCTTCTTCCCTCACCCTCGTC-----------CGA-CCCCCCTCTGACACCTTAAGAAA-CCGCGAGAGTTACTCAAAGGGGGTACAGCCCCTTTGAGACAAGACACAACTTTACCAGGAGGGTAAAGATCATAATA-ACATAAAGGTAA-AATGTTCTGGTGGGCCTAAAAGCAGCCATCCCTATAGAAAGCGTTAAAGCTCAGACATA-----CCCCTCATCC-TTTTATACTGATAATCT-AATCTTAACCCCCT-AACCCTACCAGGCCATCCCATGCA-AACATGGGAGCGACTATGCTAATATGAGTAATAAGAGAGCC-TCCGCCTCTCTCCTTGCACACGTGTAAATCGGAATGGA-CCCCCCCACCGAATCTTAACGACCCCAAA-CAAAGAGGGAACTGAACAACAGACCAAACAACCAGAAAA-CCATCCAAC--GAACAACCG-TTAACCCCACACTGGTGTGCCCCT-AAGGAAAGACTAAAAGAAAAAGAAGGAACTCGGC-AAACACATA----AAGCCTCGCCTG-TTTACCAAAAACATCGCCTCTTGC-AAAACTGAGGAATAAGAGGTCCCGCCTGCCCTGTGACTATATG-TTTAACGGCCGCGGTATTTTGACCGTGCGAAGGTAGCGCAATCACTTGTCTTTTAAATGGAGACCTGTATGAATGGCATAACGAGGGCTTAGCTGTCTCC-TTTTTCAAGTCAATGAAATTGATCTCCCCGTGCAGAAGCGGGGATAACACCATAAGACGAGAAGACCCTATGGAGCTTT-AGACACCAAG--GCAGATC-ATGTTAAACAC-CCCTTCA--CAAAGGACTAAACCAGATGAA--C-CCTGCCCTAATGTCTTTGGTTGGGGCGACCGCGGGGAAACAAAAAACCCCCACGTGGAAT-GGGAACACTC----------C--TTCCT-ACAACTAAGAGCTCCCGCTCTAATGACCAGAA-C-TTCTGACCAATC--AGATCCGGCA--ACGCCGATCAACGAACCGAGTTACCCTAGGGATAACAGCGCAATCCCCTTTTAGAGCCCATATCGACAAGGGGGTTTACGACCTCGATGTTGGNNC-NNNN--GTCCTAATGGTGCAGCCGCTATTA-AGGGTTCGTTTNNNN----NNNNNCAAAGGCTTGGTCCTGACTTTACTATCAACTTTAGCCAAACTTACACATGCAAGTATCCGCACCCCCGTGAGAATGCCCC-ACAGTTCCCTGCCCGGGAACAAGGAGCTGGTATCAGGCACA-TTTAATTAT-AAGCCCACGACACCTTGCTTA--GCCACACCCTCAAGGGAACTCAGCAGTGATAAACATTAAGCTATAAGTGAAAACTTGACTTAGTCAA-GGT--TAA--GAGGGCCGGT-AAAACTCG-TGCCAGCCACCGCGGTTATACGAGAGGCCCAAGTTGATAGACTCC-GGCGTAAAGAGTGGTTAAGATACATCTAC----AAAACTAAAGCCGAACGCCCTCAGGGCTGTT-ATACGC-TCCCGAAGGTAAGAAGTTC
			AATCACGAAAGTGGCTTTATATTAGCTGAACCCACGAAAGCTATGACACAAACT-GGGATTAGATACCCCACT-ATGCCTAGCCA-TAAACATTGATAGTAC-AATACACCTA-CTATCCGCCAGGGTACTACGAGCATCAGCTTAAAACCCAAAGGACTTGGCGGTGCTTTAGATCCACCTAGAGGAGCCTGTTCTAGAACCGATAACCCCCG-TTCAACCTCACCCTTCCTTGTTTC-TCCCGCCTATATACCGCCGTCGTCAGCTTACCCTGTGAAGG--CCTCATAGTAAGCAGAATTGGCACAACCCAAAACGTCAGGTCGAGGTGTAGCGTATGGAAGGGGAAGA-AATGGGCTACATTCACT-AACACAGTG-AATCACGGACGATAGACTG-AAATGTCTATC--TAAAGGAGGATTTAGCAGTAAGCAGGAAATAGAGTGTTCTGCTGAAATTGGCCCTGAAGCGCGCACACACCGCCCGTCACTCTCCCCAAGCCT-AA---CAA---TCT-ATATATCTAAAACCCTACA--ATCGCAA-AGGGGAGGCAAGTCGTAACATGGTAAGTGTACCGGAAGGTGCACTTGGAAAAAT--NNNN----NNNNNNN
		</sequence>
		<sequence>
			<taxon idref="AstrTa003_Astr_MicrA"/>
			N--AGCCCACCAGCTAG---CCCCC----CAAACCAAAAACAA-CACACCAATATAA----ATAACCCCAAAT-TCACTAATACTTATA-TTACACAAACCATTTTACCCCCTTAGTATGGGCGACAG-AAAAGGGACCGTG-GCGCAATAGAGAAAGTACCGCAAGGGAACGCTGAAAGAG-AAGTGAAACACCCCAGT-AAAGCTT-ATAAAGCAGAGATTTAA-CTCGTACCTTTTGCATCATGATTTAGCAAGTAATACCCAAGCAAAGAGTTCTT-TAGTTTGGCTCCCCGAAACTAGGTGAGCTACTCCAAGACAGCCTATT-AATAGGGCAAACCCGTCCCTGTGGCAAAAGGGTGGGAAGAGCTTTGAGTAGAGGTGACAGACCTACCGAACCTAGTTATAGCTGGTTGCCTGAGAATTGGATAGAAGTTCAGCCCCTTCGTTTCTTACCTCACCTTCGTC-----------CAA--CCCCACCCGACGCCCAAAGAAA-CTAAGAGAGTTAGTCAAAGGGGGTACAGCCCCTTTGAAACAAGATACAACTTTACCAGGAGGGTAAAGATCATAAT--AAGTTAAGGTAA-AATGTTCTGGTGGGCCTAAAAGCAGCCACCCCTATAGAAAGCGTTAAAGCTCAGACATA-----CCCCCTACCC-TATTATCCCGATAATTA-AATCTTAACCCCCT-AATCCTACCAGGCCGTCCCATGCA-AACATGGGAGCGACCATGCTAATATGAGTAATAAGAGAGCT-TCCGCCTCTCTCCTTGCACACGTGTAAATCGGAATGGA--CCTACCACCGAACTTTAACGGCCCCAAA-CAAAGAGGGAATTGAACGACAGACCAAACAACCAGAAAA-CCATCCAAC--AGATAACCG-TTACCCCCACACTGGTGTGCCCTT-AAGGAAAGACTAAAAGAAAAAGAAGGAACTCGGC-AAACATATA----AAGCCTCGCCTG-TTTACCAAAAACATCGCCTCTTGC-AAAACTAATGAATAAGAGGTCCCGCCTGCCCTGTGACTATATG-TTTAACGGCCGCGGTATCTTGACCGTGCGAAGGTAGCGCAATCACTTGTCTTTTAAATGGAGACCCGTATGAATGGCATAACGAGGGCTTAGCTGTCTCC-TTTTTCAAGTCAATGAAATTGATCTTCCCGTGCAGAAGCGGGAATAAGACCATAAGACGAGAAGACCCTATGGAGCTTT-AGACACCAAA--GCAGCTCAATGTTAAACAC-CCCTAAA--TAAAGGGCCAAACAAAATGAA--A-CCTGCCCTAATGTCTTTGGTTGGGGCGACCGCGGGGAAACAAAAAACCCCCATGTGGAAT-GGGAACACCC----------T--CTCCT-AAAACAAAGAGCTCCCGCTCTAATGAACAGAACT-TTCTGACCAATC--AGATCCGGCA--ACGCCGATCAACGGACCGAGTTACCCTAGGGATAACAGCGCAATCCCCTTTTAGAGCCCATATNGACAAGGGGGTTTACGACCTCGATGTTGGATC-AGNNN-NNNCTNATGGTGCAGCCGCTATTA-AGGGTTCGTTTNNNN----NNNNNCAAAGGCTTGGTCCTGACTTTACTATCAACTTTAGCCAAACTTACACATGCAAGTATCCGCACCCCCGTGAGAATGCCCT-ACAGTTCCCTGCCCGGGAACAAGGAGCTGGTATCAGGCACA-TTTTGCTAT--AGCCCACGACACCTTGCTTA--GCCACACCCCCAAGGGAACTCAGCAGTGATAGACATTAAGCCATAAGTGAAAACTTGACTTAGTCAA-GGC--TAA--GAGGGCCGGT-AAAACTCG-TGCCAGCCACCGCGGTTATACGAGAGACCCAAGTTGATAGACTCC-GGCGTAAAGAGTGGTTAAGATAAATTTTA------AACTAAAGCCGAACACCCTCAAAGCTGTT-ATACGC-TCCCGAAGGTAAGAAGTCC
			AATCACGAAAGTGGCTTTACACTAACTGAACCCACGAAAGCTATGACACAAACT-GGGATTAGATACCCCACT-ATGCCTAGCCC-TAAACCTTGATAGTAC-AATACACCCA-CTATCCGCCCGGGAACTACGAGCACCAGCTTGAAACCCAAAGGACTTGGCGGTGCTTTAGATCCACCTAGAGGAGCCTGTCCTAGAACCGATAACCCCCG--TCAACCTCACCCTTCCTTGTTTT-CCCCGCCTATATACCGCCGTCGTCAGCTTACCCTGTGAAGG--ACTTATAGTAAGCAAAATTGGCACAGCCCAAAACGTCAGGTCGAGGTGTAGCGTATGGAAGGGGAAGA-GATGGGCTACATTCAGT-AATATAATG-AATACTAATGA-AATACTG-AAACGTACGTC--TGAAGGAGGATTTAGCAGTAAGCAGAAAATAGAGTGTTCCGCTGAAATTGGCCCTGAAGCGCGCACACACCGCCCGTCACTCTCCCCGAATCTAAA---AAT---TTT-ATATAACTAAAATCCTAAA--ATCACAA-AGGGGAGGCAAGTCGTAACATGGTAAGTGTACCGGAAGGTGCACTTGGATAAAAATNNNN----NNNNNNN
		</sequence>
		<sequence>
			<taxon idref="MstrTw001_Mstr_MicrA"/>
			N--AGCCGACTAGCTAGCCCCATCATCACCAAGACCGAAAACAACCTATCTATATTA----ATAACCCCAAAT-CCACGAATGCCCCCGCTTTAACAAACCATTTTACCCCTCTAGTATGGGCGACAG--AAAGAGACTTAGGGAGCTATAGAGTAAGTACCGTAAGGGAACGCTGAAAGAG-TAGTGAAACAGCTCAGT-AAAGCTTAAAAAAGCAGAGATTCAGGCTCGTACCTTTTGCATCATGATTTAGCAAGTACTATCCAAGCAGAGAGCCCTT-TAGTTTGACTTCCCGAAACTGGGTGAGCTACTCCAAGACAGCCTATT-AATAGGGCAAACCCGTCCCTGTGGCAAAAGGGTGGGAAGAGCTTCGAGTAGGGGTGACAGACCTATCGAACCCAGTTATAGCTGGTTGCCTGAGAAATGGATAGAAGTTCAGCCTCTTAGCTTCTCATTTCAACTCCGCC-----------TGG--CCCGTCCCGACCCCTAGAGAAA-CTAAGAGAGTTAGCCAAAGGGGGAACAGCTCCTTTGGAATAAGATACAACTTTACCAGGAGGGTAAAGATCATAAT--AAGCTAAGGCAA-AATGTTCTAGTGGGCCTAAAAGCAGCCA-CCTAATAGAAAGCGTTAAAGCTCAGACATA-----CTATCCTACCCTATTATCCCGATAATTA-AATCTTAACCCCCT-CATCCTACCAGGCCGTCCCATGCA-AACATGGGAGTGACCATGCTAATATGAGTAATAAGAGAGCCCTAAGCCTCTCTCCTTGCACACGTGTAAATCGCAATGGA--CCCACCACCGAGCTTTAACGGCCCCAAG-CAAAGAGGGAACTGAACAACAGACCAAACAACCAGAAAA-CCACTCAAC-AACACAACCG-TTACCCCCACACTGGCGTGCCCCT-AAGGAAAGACTAAAAGAAAAAGAAGGAACTCGGC-AAACACATA----AAGCCTCGCCTG-TTTACCAAAAACATCGCCTCTTGC-AAAATTAATGAATAAGAGGTCCCGCCTGCCCTGTGACTATATG-TTTAACGGCCGCGGTATTCTGACCGTGCGAAGGTAGCGCAATCACTTGTCTTTTAAATGAAGACCCGTATGAATGGCACGACGAGGGCTTAACTGTCTCC-TTTTTCAGGTCAATGAACTTGATCTTCCCGTGCAGAAGCGGGGATAAAACCATAAGACGAGAAGACCCTATGGAGCTTT-AGACACTAAG--ACAGCTCAAAGTTAAGCAC-CCCTGAA--TAAAGGACTAAATGTATTGAA--A-CCTGCCCTAATGTCTTCGGTTGGGGCGACCGCGGGGAAACAAATAACCCCCACGTGGAAT-AGAGACACCC----------T--CTCCT-AAAACAGAGAGCTCCCGCTCTAATGAACAGAACCTTTCTGACCAATA--AGATCCGGCA--GAGCCGATTAACGGACCAAGTTACCCTAGGGATAACAGCGCAATCCCCTTTTAGAGCCCATATCGACAAGGGGGTTTACGACCTCGATGTTGGATC-AGGAC-ATCCTAATGGAGCAACCATTATTA-AGGGTTCGTTTNNNN----NNNNNCAAAGGCTTGGTCCTGACTTTACTATCAGCTCTAACCAAACTTACACATGCAAGTATCCGCGCCCCAGTGAGGATGCCCT-ACAGTTCCCCGCCCGGGAACAAGGAACTGGTATCAGGCACA-TTTTATTAT--AGCCCACGACGCCTTGCTTA--GCCACACCCCCAAGGGAATCCAGCAGTGATAGACATTAAGCTATGAGTGAAAACTCGACTTAGTCAA-GGT--TAA--GAGGGCCGGT-AAAACTCG-TGCCAGCCACCGCGGTTATACGAGAGACCCAAGTTGATAGACTAC-GGCGTAAAGAGTGGTTAAGATAAACTTTA------AACTAAAGCCGAACGCCCTCAAAGCTGTT-ATACGC-CTTCGAGGGTAAGAAGCCC
			AATCACGAAAGTGGCTTTAACACTTCTGAACCCACGAAAGCTATGACACAAACT-GGGATTAGATACCCCACT-ATGCCTAGCCT-TAAACCTTGATAGTAC-TGCACACCTA-CTATCCGCCTGGGAACTACGAGCACCAGCTTAAAACCCAAAGGACTTGGCGGTGCTTTAGATCCACCTAGAGGAGCCTGTTCTAGAACCGATAACCCCCG-TTCAACCTCACCCTTCCTTGTTTA-ACCCGCCTATATACCGCCGTCGTCAGCCTACCCTGTGAAGG--ACCCATAGTAAGCAAAATTGGCACAACCCAGAACGTCAGGTCGAGGTGTAGCGTATGGTAGGGGAAGA-AATGGGCTACATTCACT-AGTACAGTG-AATACGAATGATTGTACTGAAAACGTACATC--TAAAGGAGGATTTAGCAGTAAGCAGAAAATAGAGTGTTCCGCTGAAATTGGCTCTGAAGCGCGCACACACCGCCCGTCACTCTCCCTAATTATAAA---AAT---CTC-ATATAACTAAGACCCCAAA--GTCACAG-AGGGGAGGCAAGTCGTAACATGGTAAGTGTACCGGAAGGTGCACTTGGTAAAAC--NNNN----NNNNNNN
		</sequence>
		<sequence>
			<taxon idref="Oplegnath_Opun_Ople"/>
			N-ATGCCCACCAGCTAG---CCCCC----CAAACCAAAAACAA-CCCACCAATATTT----ATAAACCCAAAT-ACACTAATCCTTACA-CTAAACAAACCATTTTTCCCCCTTAGTATGGGCGACAG-AAAAGGGACTATGTGAGCAATAGAGAAAGTACCGCAAGGGAATGCTGAAAGAGTAAATGAAATAACCCAGT-GAAGCTTAAAAAAGCAGAGATTTAACCTCGTACCTTTTGCATCATGATTTAGCCAGTAATAATCAAGCAAAGAGCCCTT-TAGTTTGACTCCCCGAAACTAGGTGAGCTACTCCAAGACAGCCTGTT-AGTAGGGCAAACCCGTCCCTGTTGCAAAAGGGTGGGAAGAGCTTCGAGTAGAGGTGACAGACCTATCGAACCTAGTTATAGCTGGTTGCCTGAGAATTGGATAGAAGTTCAGCCTCTCGGTTTCTCTAGTCTCCTCCGTC-----------CAA--CCCCTTCAGACACCCAAAGAAACCCGCGAGAGTTAGTCAAAGGGGGAACAGCCCCTTTGAAACAAGACACAACTTTACCAGGAGGGTAAAGATCATATTA-AACTAAAGGTAA-AATGTTCTGGTGGGCCTAAAAGCAGCCACCCCAACAGAAAGCGTTAAAGCTCGGACATA-----CTATGCACCC-TCTAATCCTGATAATTA-AATCCTAGCCCCCT-AATCCTACCAGGCCGCCCCATGCA-AACATGGGAGTGACCATGCTAATATGAGTAATAAGAGAGGC-TACGCCTCTCTCCTTGCACACGTGTAAATCGAAATGGA--CCCGCCACCGAATCTTAACGGCCCCAAA-CAAAGAGGGGATTGAACAGCAAACCAAACAACCAGAAAA-CCACCCAAC--CAATAACCG-TTAATCCCACACTGGTGTGCCCCC-AAGGAAAGACTAAAAGAAAAAGAAGGAACTCGGC-AAACACAC-----AAGCCTCGCCTG-TTTACCAAAAACATCGCCTCTTGC-AAAACTGAGGAATAAGAGGTCCCGCCTGCCCTGTGACTATATG-TTTAACGGCCGCGGTATTTTGACCGTGCAAAGGTAGCGCAATCACTTGTCTTTTAAATGGAGACCCGTATGAATGGCATAACGAGGGCTTAACTGTCTCC-TTTTTCAAGTCAATGAAATTGATCTCCCCGTGCAGAAGCGGGGATAGACCCATAAGACGAGAAGACCCTATGGAGCTTT-AGACACCAAG--GCAGATC-ATGTTAAGCAC-CCCCGAA--TAAAGGACTAAACCAGAGGAT--T-CCTGCCCTAATGTCTTTGGTTGGGGCGACCGTGGGGAAACAAAAAACCCCCATGTGGAAC-GGGAATACCC----------T--TTCCT-AAAACTAAGAGCCCCCGCTCTAATAAGCAGAA-T-TTCTGACCAATC--AGATCCGGCA--ACGCCGATCAACGGACCGAGTTACCCTAGGGATAACAGCGCAATCCTCTTTTAGAGCCCATATCGACAAGAGGGTTTACGACCTCGATGTTGGATC-AGGAC-ATCCTAATGGTGCAGCCGCTATTA-AGGGTTCGTTTNNNN----NNNNNCAAAGGCTTGGTCCTGACTTTACTATCAGCTTTAGCCAAACTTACACATGCAAGTATCCGCACCCCCGTGAGAATGCCCCAACAGTTCCCTGCCCGGGAACAAGGAGCTGGTATCAGGCACA-CCCTTCTCA--AGCCCACGACACCTTGCTTA--GCCACACCCTCAAGGGAATTCAGCAGTGATAGACATTAAGCTATAAGTGAAAACTTGACTTAGTCAA-GGC--TAA--GAGGGCCGGT-AAAACTCG-TGCCAGCCACCGCGGTTATACGAGAGACCCAAGTTGATAGACTCC-GGCGTAAAGCGTGGTTAAGATGAATTTTA------AACTAAAGCCGAACACCCTCAGAGCTGTT-ATACGT-TCCCGAGAGTAAGAAGCCC
			AATCACGAAAGTGGCTTTATACCAACTGAACCCACGAAAGCTATGACACAAACT-GGGATTAGATACCCCACT-ATGCTTAGCCC-TAAACATTGATAGTAC-AATACAACTA-CCATCCGCCCGGGTACTACGAGCACCAGCTTAAAACCCAAAGGACTTGGCGGTGCTTTAGATCCACCTAGAGGAGCCTGTTCTAGAACCGATAACCCCCG-TTCAACCTCACCCTTCCTTGTCCT-CCCCGCCTATATACCGCCGTCGTCAGCTTACCCTGTGAAGG--TCTAATAGTAAGCAAAATTGGCATGGCCCAAAACGTCAGGTCGACGTGTAGCGTATGGAGGGGGAAGA-AATGGGCTACATTCACT-AAAACAGTG-AACACGAACGA-TATACTG-AAACGTATGTC--TGAAGGAGGATTTAGCAGTAAGCAGGGAATAGAGTGTCCTGCTGAAATTGGCCCTGAAGCGCGCACACACCGCCCGTCACTCTCCCCGAGCATAGC---AGT---TGC-CTATAACTAAAACCTCAAGATATTGTAA-AGGGGAGGCAAGTCGTAACATGGTAAGTGTACCGGAAGGTGCACTTGGAAAAAAT-NNNN----NNNNNNN
		</sequence>
		<sequence>
			<taxon idref="OwooNZ001_Owoo_OpleN"/>
			N--TGCCCAGCAGCTAG---CCCCC----TAAACCAAAAACAACCCCCCCAATATCA----ATACCCCCAAAC-ACACCAATGCTTGTA-TTAAACAAACCATTTTTCCCCCTTAGTATGGGCGACAG-AAAAGGGACTGTG-GAGCAATAGAGAAAGTACCGCAAGGGAACGCTGAAAGAG-AAATGAAACAACCCAGT-AAAGCTTAAAAAAGCAGAGATTTAAACTCGTACCTTTTGCATCATGATTTAGCCAGTAATTCCCAAGCAAAGAGTTCTT-TAGTTTGATGCCCCGAAACTACGTGAGCTACTCCAAGACAGCCTATT-AATAGGGCAAACCCGTCTCTGTGGCAAAAGAGTGGGAAGAGCTTTGAGTAGAGGTGACAGACCTACCGAACCTAGTTATAGCTGGTTGCCTGAGAATTGGATAGAAGTTCAGCCTCTCGGTTTTTCCCGCCACCTTTGTC-----------CTA--CCCCTTCCGACGCCCAGAGAAA-CCGCGAGAGTTAGTCAAAGGGGGTACAGCCCCTTTGAAACAAGACACAACTTTACCAGGAGGGTAAAGATCATAAT--AGACTAAGGTAA-AATGTTCTGGTGGGCCTAAAAGCAGCCATCCCTATAGAAAGCGTTAAAGCTCAGACATT-----CCCCCCACCC-TCTTATCCTGATAATCA-AATCTTATCCCCCT-AATCCTACCAGGCCATCCCATGCA-AACATGGGAGCGACCATGCTAATATGAGTAATAAGAGAGCT-TCCGCCTCTCTCCCTGCACACGTGTAAATCGGAATGGA--CCCCCCACCGAATCTTAACGGCCCCAAA-CAAAGAGGGAATTGAACAGCAAACCAAACAACCAGAAAC-CCCCCCAAT--AAACAACCG-TTAACCCCACACTGGCGTGCCCTC-AAGGAAAGACTAAAAGAAAAAGAAGGAACTCGGC-AAACACACA----AAGCCTCGCCTG-TTTACCAAAAACATCGCCTCTTGC-AAAACTGAGGAATAAGAGGTCCCGCCTGCCCTGTGACTATATG-TTTAACGGCCGCGGTATTTTGACCGTGCAAAGGTAGCGCAATCACTTGTCTTTTAAATGGAGACCTGTATGAATGGCATAACGAGGGCTTAACTGTCTCC-TTTTTCAAGTCAATGAAATTGATTTCCCCGTGCAGAAGCGGGGATAAGACCATAAGACGAGAAGACCCTATGGAGCTTT-AGACACCAAA--GCAGATC-ATGTTAAACAC-CCCTAAA--TAAAGGACCAAACCAGGTGAT--T-CCTGCCCTAATGTCTTTGGTTGGGGCGACCGCGGGGAAACAAAAAACCCCCATGTGGAAT-GGGAACACCC----------T--CTCCT-AAAACTAAGAGCTCCCGCTCTAATAGACAGAA-C-TTCTGACCAATC--AGATCCGGCA--ACGCCGATCAACGGACCGAGTTACCCTAGGGATAACAGCGCAATCCTCTTTTAGAGCCCATATCGACAAGAGGGTTTACGACCTCGATGTTGGATC-AGGAC-ATCCTAATGGTGCAGCCGCTATTA-AGGGTTCGTTTNNNN----NNNNNCAAAGGCTTGGTCCTGACTTTACTATCAACTTTAGCCAAACTTACACATGCAAGTATCCGCACCCCTGTGAGAATGCCCT-ACAGTTCCCTGCCCGGGAACAAGGAGCTGGTATCAGGCACA-CTCCATTTA--AGCCCACGACACCTTGCTTA--GCCACACCCTCAAGGGAACTCAGCAGTGATAGACATTAAGCTATAAGTGAAAGCTTGACTTAGTCAA-GGC--TAA--GAGGGCCGGT-AAAACTCG-TGCCAGCCACCGCGGTTATACGAGAGGCCCAAGTTGATAGACTCC-GGCGTAAAGAGTGGTTAAGATAAATTTTA------AACTAAAGCCGAACGCCCTCAAAGCTGTT-ATACGC-TCCCGAGGGTAAGAAGCCC
			AATCACGAAAGTGGCTTTATACCAGCTGAACCCACGAAAGCTATGACACAAACT-GGGATTAGATACCCCACT-ATGCCTAGCCC-TAAACATTGATAGTAC-CCTACACCTA-CTATCCGCCCGGGGACTACGAGCATCAGCTTGAAACCCAAAGGACTTGGCGGTGCTTTAGACCCACCTAGAGGAGCCTGTTCTAGAACCGATAACCCCCG-TTCAACCTCACCCTTCCTTGTTAC-CCCCGCCTATATACCGCCGTCGTCAGCTTACCCTGTGAAGG--CCTAATAGTAAGCAGAATTGGTACAACCCAAAACGTCAGGTCGACGTGTAGCGCATGGAAGGGGAAGA-AATGGGCTACATTCACT-AAAACAGTG-AACACGAACGA-TGTACTG-AAACGTATGTC--CGAAGGAGGATTTAGCAGTAAGCAGGAAATAGAGTGTCCCGCTGAAATTGGCCCTGAAGCGCGCACACACCGCCCGTCACTCTCCCCGAGCATAAC---AAT---ACT--TATAACTAAAACCCTATA--ATTGCAA-AGGGGAGGCAAGTCGTAACATGGTAAGTGTACCGGAAGGTGCACTTGGAAAAAC--NNNN----NNNNNNN
		</sequence>
		<sequence>
			<taxon idref="Nannoperc_Nobs_Perc"/>
			N--CGCTAAATAGCTAG---CCCAC----CCAACCAAAAACA--TAACTCATTATAAGGTGATAAGGTAAGAG-AAGCTTGTTTACG-A-CATAATAGCCCATGATGATGTGTTAGGTTAGTCCACTT-------GACTCTT---GACCTAGATAAAGTACCGCAAGGGAACGCTGAAAGAG-AAATGAAACAACCCAGTATAAGCCCTAGAAAGCAGAGACTAAAACTCGTACCTTTTGCATCATGAATTAGTTAGTAAAACCCAAGCAAAGTGCACTT-TAGTTTGATTTCCCGAAACTAGGTGAGCTACTCCAAGACAGCCTATT-AATAGGGCACACCCGTCTCTGTGGCAAAAGAGTGGGAAGATCTTTGAGTAGAGGTGACAAACCTACCGAACCTAGTTATAGCTGGTTGCCTGAGAAATGGATAGGAGTTCAGCCTCCCGGCTTCTTTCTTGACCACCCCTTCGTCTTAACGGAC--TACCCTTAGACATTCAAAGAAA-CCGTGAGAGTTATTCAAAGGAGGTACAGCTCCTTTGAAACAAGATACAACTTTTCCAGGTGGGTAAGGATCACAATA-AACAAAAGGTAA-AATGTTCTGGTGGGCCTAAAAGCAGCCATCCCTATAGAAAGCGTTAAAGCTCAGACATA-----TAACTACCCCCTCCGATCCCGATAATTC-AATCCCAGCCCCCT-AATCTTACCAGGCCGCCCCATGCA-AACATGGGGGTGACCATGCTAATATGAGTAATAAGAGAGCC-TCCGACTCTCTCCCTGCACACGTGTAAATCGAAATGGA--CTCCCCACCGAACTTTAACGGCCCCAAC-CAAAGAGGGTACTGAACAACAGACCAAACAACTAGAAAA-GTTTTCAAC--AAACAACCG-TTAACCCCACACTGGTGTGCCCCT-TGGGAAAGACTAAAAGAAAAAGAAGGAACTCGGC-AAACACACG----AGGCCTCGCCTG-TTTACCAAAAACATCGCCTCTTGC-AAAATTAATAAATAAGAGGTCCCGCCTGCCCTGTGACTATATG-TTTAACGGCCGCGGTATTTTAACCGTGCGAAGGTAGCGCAATCACTTGTCTCTTAAATGGGGACCTGTATGAATGGCATAACGAGGGCTTAACTGTCTCC-TTTTTCAAGTCAATGAAATTGATCTCCCCGTGCAGAAGCGGGGATAACAACATAAGACGAGAAGACCCTATGGAGCTTT-AGACACCAAG--GCAGATC-ATGTTAAACAC-CCCTAAA--TAAAGGGCTAAACCAAAAGAA--A-CCTGCCCTAATGTCTTCGGTTGGGGCGACCGCGGGGAAACAAAAATCCCCCACGTGGAAC-GGGAGATTCCGTATTTTTCAT--CTCCT-AAAACTAAGAGCCCCCGCTCTAGTAAACAGAA-T-TTCTGACCAATAA-TGATCCGGCA--ATGCCGATCAACGGACCAAGTTACCCTAGGGATAACAGCGCAATCCTCTTTTAGAGCCCATATCGACAAGGGGGTTTACGACCTCGATGTTGGATC-AGGAC-ATCCTAATGGTGCAGCCGCTATTA-AGGGTTCGTTTNNNN----NNNNNCAAAGGCTTGGTCCTGACTTTACTATCAACTTTAGCTTAACTTACACATGCAAGTATCCGCACCCCCGTGCGAATGCCCT-ACAGTTCCCCGCCCGGGAACAAGGAGCTGGTATCAGGCCCA-TCCAATTC---AGCCCACGACACCTTGCTTA--GCCACACCCCCAAGGGAATTCAGCAGTGATAGACATTAAGCCATAAGTGAAAACTTGACTTAGTCAA-AGC--TAA--GAGGGCCGGT-AAAACTCG-TGCCAGCCACCGCGGTTATACGAGAGACCCAAGTTGATAGACCTC-GGCGTAAAGGGTGGTTAGGAAAGAACTAA------AACTAAAGCCGAACACCTTCAGAACTGTT-ATACGT-ATCCGAAGGTAAGAAGTTC
			AACTACGAAAGTGGCTTTATAGCCTCTGAACCCACGAAAGCTATGGTACAAACT-GGGATTAGATACCCCACT-ATGCTTAGCCCTTAAACATTGGTAGCAA-AATACACCTG-CTATCCGCCTGGGAACTACGAGCATTAGCTTGAAACCCAAAGGACTTGGCGGTGCTTTAGACCCACCTAGAGGAGCCTGTCCTAGAACCGATAACCCCCG-TTCAACCTCACCTTTCCTTGTTTA-TTCCGCCTATATACCGCCGTCGTCAGCTTACCCTGTGAAGG--ACTTATAGTAAGCAAAATTGGCACAGCCCAAAACGTCAGGTCGAGGTGTAGCGTATGGAAAGGGAAGA-GATGGGCTACATTCCCT-AATGCAGCG-AATACGAATGA-TGAACTG-AAATACTCATC--CGAAGGAGGATTTAGCAGTAAGCAGAAAATAGAGAGTTCTGCTGAAACCGGCCCTGAAGCGCGCACACACCGCCCGTCACTCTCCCCAAACTT-AA---AAT---TTT-ATTTACCTAAAACCAGAAC--AATCAGA-AGGGGAGGCAAGTCGTAACATGGTAAGTGTACCGGAAGGTGCACTTGGAAAAAC--NNNN----NNNNNNN
		</sequence>
		<sequence>
			<taxon idref="Scatophag_Sarg_Scat"/>
			N-------------------------------------------------------------------------------------------------------------------------------------------------------------------------------------------------------------------------------------------------------------------------------------------------------------------------------------------------------------------------------------------------------------------------------------------------------------------------------------------------------------------------------------------------------------------------------------------------------------------------------------------------------------------------------------------------------------------------------------------------------------------------------------------------------------------------------------------------------------------------------------------------------------------------------------------------------------------------------------------------------------------------------------------CGCTTCTTGC---AAACTATGTATAAGAAGTCCTGCCTGCCCTGTGACTATATG-TTTAACGGCTGCGGTATCCTGACCGTACGAAGGTAGCGCAATCACTTGTCTTTTAAATAGAGACCTGTATGAATGGCAAAACGAGGGCTCAACTGTCTCC-TCTCTCAAGTCAATGAAATTGATCTCCCCGTGCAGAAGCGGGGATAAACTCATAAGACGAGAAGACCCTATGGAGCTTT-AGATGCAAGG--ACAGATC-ATGTTAAACAC-CTCTTGA--CAAAGAATTAAACCTAACGAA--C-CCTGTCCCAGTATCTTTGGTTGGGGCGACCGCGAGGAAAAACAAAACCCCCGCATGGATT-GAGGACACCCCACTTTCCCCT--CTCCTCACAGCTAAGAGTTCCCACTCTAAGAAACAGAA-T-ATCTGACCTACAA-AGATCCGGCA--ATGCCGATCAACGGACCCAGTTACCCTAGGGATAACAGCGCAATCCCCTTCTAGAGCCCATATCGACAAGGGGGTTTACGACCTCGATGTTGGATC-AGGAC-ATCCTAATGGTGCAGCCGCTATTA-AGGGTTCGTTTNNNN----NNNNN---------------------ACTAACAGTTTTAACTCAACTTACACATGCAAGTCTCCGCACTCCTGTGAGGATGCCCT-AGCCTTCCCATTACGGGGACTAGGAGCCGGTATCAGGCACA---ACACACGTTAGCCCACAACACCTTGTTTA--GCCACACCCTCAAGGGTTTTCAGCAGTGATAGACCTTAAGCTATGAGTGAAAGCTCGACTTAGTTAG-AGT--TAA--GAGGGCCGGT-AAAACTCG-TGCCAGCTACCGCGGTTATACGAGAGGCCCAAATTGTTAGCATATCGGCGTAAAGCGTGGTTAAGAAAATAAACT----TTTACTAAAGCCGAACACCTTCAAAGCTGTC-ATACGCACATCGAAGGAAAGAAGACC
			AACTACGAAAGTGGCTTTATTACATCTGAACCCACGAAAGCTAGGAAACAAACT-GGGATTAGATACCCCACT-ATGCCTAGCCC-TAAACATCGACAGCATCACTACACTCG-CTGTCCGCCTGGGAACTACGAGCGTTAGCTTAAAACCCAAAGGACTTGGCGGTGCTTTATATCCACTTAGAGGAGCCTGTTCTAGAACCGATAATCCCCG-TTAAACCTCACCCCTCCTTGTTCCTTCCAGCCTATATACCACCGTCGCAAGCTTACTCCTTAAGGA--CATCACAGTAAGCTCAACCGGCACTGCCCAAAACGTCAGGTCGAGGTGTAGCGTACGGAGGGGGAAGA-AATGGGCTACATTTCCT-AACTCAGGA-CACACGGAAGATAGCATTG-AAAATTGCATC--TGAAGGTGGATCTAATAGTAAGCAGAAAATAGAGAGTCCTGCTGAAACTGGCCCTAAAGCGCGTACATACCGCCCGTCACTCTCCCCGAGCTAAAA---------TTTTAATTAACTAAAGCCTTTCA--ACTGCAA-AGGGGAGACA----------------------------------------------NNNN----NNNNNNN
		</sequence>
		<sequence>
			<taxon idref="Selenotoc_Smul_Scat"/>
			N-------------------------------------------------------------------------------------------------------------------------------------------------------------------------------------------------------------------------------------------------------------------------------------------------------------------------------------------------------------------------------------------------------------------------------------------------------------------------------------------------------------------------------------------------------------------------------------------------------------------------------------------------------------------------------------------------------------------------------------------------------------------------------------------------------------------------------------------------------------------------------------------------------------------------------------------------------------------------------------------------------------------------------------------CGCTTCTTGC---AAACTATGAATAAGAAGTCCTGCCTGCCCTGTGACTATATG-TTTAACGGCTGCGGTATCCTGACCGTACGAAGGTAGCGCAATCACTTGTCTTTTAAATAGAGACCTGTATGAATGGCAAAACGAGGGCTCAACTGTCTCC-TTTCTCAAGTCAATGAAATTGATCTCCCCGTGCAGAAGCGGGGATAAACCCATAAGACGAGAAGACCCTATGGAGCTTT-AGATGCAAGG--ACAGATC-ACGTTAAGCAC-CTCTTAA--CAAAGAACCAAACCGAACGAA--C-CCTGTCCCAGTATCTTTGGTTGGGGCGACCGCGAGGAAAAACAAAACCCCCGCATGGACT-GAGGACACACCATTCTCCCCT--CTCCTCACAGCTAAGAGTTTCCACTCTAAGAACCAGAA-C-TTCTGACCTACAA-AGATCCGGCA--ATGCCGATCAACGGACCCAGTTACCCTAGGGATAACAGCGCAATCCCCTTTTAGAGCCCATATCGACAAGGGGGTTTACGACCTCGATGTTGGATC-AGGAC-ATCCTAATGGTGCAGCCGCTATTA-AGGGTTCGTTTNNNN----NNNNN---------------------ATTAACAGTTTTAACTTAACTTACACATGCAAGTCTCCGCACTCCTGTGAGGATGCCCT-AGCCTTCCCACTTCGGGGGCAAGGAGCTGGTATCAGGCACA-ATACACCTTTTGGCCCACGACACCTTGTTTA--GCCACACCCTCAAGGGTTTTCAGCAGTGATAGACCTTAAGCCATGAGTGAAAACTCGACTTAGTTAA-AGT--TAA--GAGGGCCGGT-AAAACTCG-TGCCAGCTACCGCGGTTATACGAGAGGCCCAAATTGTTAATGCATCGGCGTAAAGCGTGGTTAAGAAAACATAAA----TATACTAAAGCCGAATACCTTCAAAGCTGTC-ATACGCACATCGAAGGAAAGAAGTCC
			AACTACGAAAGTGGCTTTATATTGTCTGAGCCCACGAAAGCTAGGGAACAAACT-GGGATTAGATACCCCACT-ATGCCTAGCCC-TAAACATTGACAGTGTTTTTACATCGA-CTGTCCGCCTGGGAACTACGAGCGTTAGCTTAAAACCCAAAGGACTTGGCGGTGCTTTATATCCACTTAGAGGAGCCTGTTCTAGAACCGATAATCCCCG-TTAAACCTCACCCCTCCTTGTTCTTTCCAGCCTATATACCACCGTCGCAAGCTTACTCCTTAAGGA--ACCTACAGTAAGCTCAACCGGCACTGCCCAAAACGTCAGGTCGAGGTGTAGCGTACGGAGGGGGAAGA-AATGGGCTACATTTCCT-AACACAGGATAATACGAAAGATAGCATTG-AAAATTGCATC--TGAAGGTGGATCTAATAGTAAGCAGAAAATAGAGAGTCCTGCTGAAACCGGCCCTAAAGCGCGTACATACCGCCCGTCACTCTCCCCAAGCTAAAA---------TCTTAACTAACTAAAACCACTTA--ACTGCAA-AGGGGAGACA----------------------------------------------NNNN----NNNNNNN
		</sequence>
		<sequence>
			<taxon idref="Scomber_s_Ssco_Scom"/>
			N--CGCCCACTAGCTAGCCCGTCCT--------AGCAAAATCAACAATCCAATGTAA----ATAACCCCAAAC-ACACATCACCTTCCA-CTAAACAAAGCATTTTTCCCCCTTAGTATGGGAGACAG-AAAAGGAACTATCGGAGCAATAGAGAAAGTACCGCAAGGGAACGCTGAAAGAG-AAATGAAACAACCCAGT-GAAGCCTAAAAAAGCAGAGATTTTACCTCGTACCTTTTGCATCATGATTTAGCTAGTACTACCCAAGCAAAGAGCACTT-TAGTTTGGGCCCCCGAAACTAGGTGAGCTACTCCAAGACAGCCTATC-AATAGGGCAAACCCGTCTCTGTGGCAAAAGAGTGGGAAGAGCTTCGAGTAAAGGTGACAGACCTACCGAACCTAGTTATAGCTGGTTGCCTGAGAAATGGATAGGAGTTCAGCCTCTAGGCTTCTTTATTCGCTAAGGCT---CCATTCCGGCA--TCCTCACCGAGATTCTAAAGAAACCTAGAGAGTTATTCAAAGGGGGTACAGCCCCTTTGAAACAAGACACAACTTTCCCAGGAGGGTAAAGATCATAATTACTAAAGGTAATCTAATGCCTAAGTGGGCCTAAAAGCAGCCATCCCTACAGAAAGCGTTACAGCTCAAGCATT-----AAACCTCAACCACATATCCGGATAACCC-AATCCTAGCCCCCT-AACACTATCAGGCCGTCTCATGCA-AACATGAGAGCGCACATGCTAATATGAGTAACAAGAGAGCA-CCCGCCTCTCTCCTCGCACACGTGTAAATCGGAACGAA---CCCCCACCGAAACTTAACGGACCCAAA-CGAAGAGGGTAATGAACTTTAAA-CAAAGAACTGGAAAA-CCATTCAAC--AAACAACCG-TTAACCCCACACTGGTGTGCCCCC-GGGGAAAGACTAAAAGAAAAAGAAGGAACTCGGCAAACCTTATC----AAGCCTCGACTG-TTTACCAAAAACATCGCCTTTTGC-AAAAACAAAGAATAAAAGGTCGAGCCTGCCCAGTGACTATATG-TTCAACGGCCGCGGTATTTTAACCGTGCAAAGGTAGCGCAATCACTTGTCTTTTAAATGAAGACCTGTATGAATGGTATTACGAGGGCTTAACTGTCTCC-TTTTTCAAGTCAGTGAAATTGATCTCCCCGTGCAGAAGCGGGGATAAAACCATAAGACGAGAAGACCCTATGGAGCTTTAAGACACTGAG--CCATATC-AAGTTAAACAC-CCCCAAA--CAAGGGACTAAACTTATTGAAATC-ATTGGCCGTATGTCTTCGGTTGGGGCGACCATGGGGAAACAAAAAACCCCCACGTGGAAT-GGGAGCACAA----------CTACTCCT-ACAGTCAAGAGCCACCACTCTAACAAACAGAA-T-TTCTGACCAATAACTGATCCGGCA--ACGCCGATCAACGGACCAAGTTACCCTAGGGATAACAGCGCAATCCCCTTTTAGAGCCCCTATCGACAAGGGGGTTTACGACCTCGATGTTGGATC-AGGAC-ATCCCAATGGTGCAGCCGCTATTG-AAGGTTCGTTTNNNN----NNNNNCAAAGGTTTGGTCCTGACTTTACTGTCAGCTTTAGCTAAACTTACACATGCAAGTATCCGCACCCCCGTGAGAATGCCCTAACAGTCATCCATGCGAAGACAAGGAGCTGGTATCAGGCTCA-----CCCACAAAGCCCACGACGCCTTGCTCA--GCCACACCCCCAAGGGAATTCAGCAGTGATTAACATTAAGCCATGAGTGAAAACTTGACTTAGTTAA-AGC--TAA--GAGGGCCGGT-AAAACTCG-TGCCAGCCACCGCGGTTATACGATAGGCCCAAGTTGACAGACCCC-GGCGTAAAGCGTGGTTAGGGAAAATTTAA------AACTAAAGCCGAACACCTTCAGGGCAGTC-ATACGC-TTCCGAAGGCACGAAGCCC
			CTCCACGAAAGTGGCTTTACTACCCCCGACCCCACGAAAGCTAGGACACAAACT-GGGATTAGATACCCCACT-ATGCCTAGCCG-TAAACATTGATAGAAT-TATACACCCTTCTATCCGCCTGGATATTACGAGCATTAGCTTGAAACCCAAAGGACTTGGCGGTACTTTAGATCCCCCTAGAGGAGCCTGCTCTATAACCGATAACCCCCG-TTAAACCTCACCCTCCCTTGTTTT-TTCCGCCTATATACCACCGTCGTCAGCTCACCCTGTGAAGG--TCTAATAGTAAGCAAAATTGGCACAGCCCAGAACGTCAGGTCGAGGTGTAGCGCATGGGAGGGGAAGA-AGTGGGCTACATTCGCT-AACTTAGCGAATTACGGACGA-TGAATTGAAAACATTCATCCTTGAAGGAGGATTTAGCAGTAAGTGGAAAATAGAGTGTTCCACTGAAATCGGCTCTGAAGTGCGTACACACCGCCCGTCACTCTCTCCAAGCTCACC---CACCCATTCAACATAACTAATTACCCATA-AACTGCAA-AGGAGAGGCAAGTCGTAACATGGTAAGTGTACCGGAAGGTGCACTTGGAAAAAT--NNNN----NNNNNNN
		</sequence>
		<sequence>
			<taxon idref="McalPo005_Mcal_Scor"/>
			N--TGCCCAGCAGCTAG---CCCCC-----AGATCAAACACAA-CATATCAATATAA----ATACCCCCAAAT-ACACCAAACCTTATA-TTAAACAAACCATTTTACCCCCTTAGTATGGGCGACAG-AAAAGGGCCTGTG-GAGCAATAGAGAAAGTACCGCAAGGGAATGCTGAAAGAG-AAATGAAATAAACCAGT-CAAGCCTAAAAAAGCAGAGATCCAAGCTCGTACCTTTTGCATCATGATTTAGCTAGTAATACCCAAGCAAAGTGCACTT-TAGTTTGGTTCCCCGAAACTAAGTGAGCTACTCCAAGACAGCCTATT-AATAGGGCGAACCCGTCCCTGTGGCAAAAGGGTGGGAAGAGCTTCGAGTAGAGGTGACAGACCTACCGAACCTAGTTATAGCTGGTTGCCTGAGAATTGGATAGAAGTTCAGCCTCTCGGTTTTTTCCGCCACCCTCGTC-----------CGA--CCCCCTCTGACACCCAAAGAAA-CCGTGAGAGTTAGTCAAAGGGGGTACAGCCCCTTTGAAACAAGACACAACTTTACCAGGAGGATAAAGATCATAATA-AATTTAAGGTAA-AATGTTCTGGTGGGCCTAAAAGCAGCCACCCCTATAGAAAGCGTTAAAGCTCAGACATA-----CCACTTACCCAGTTTATCCTGATAATCA-AATCTTAGTCCCCT-AGCCTTACCGGGCTATCCCATGCA-GACATGGGAGTGACCATGCTAATATGAGTAATAAGAGAGCC-CCAGACTCTCTCCTTGCACACGTGTAAATCGGAATGGA--CCCACCACCGAATCTTAACGGCCCCAAA-CAAAGAGGGTACTGAACAACAGACCAAACAACCAGAAAA-ACATCCAAT-AAACTGACCG-TTAACCCCACACTGGTGTGCCCCT-AAGGAAAGACTAAAAGAAAAAGAAGGAACTCGGC-AAACACATG----AAGCCTCGCCTG-TTTACCAAAAACATCGCCTCTTGC-AAAACTGAAGAATAAGAGGTCCCGCCTGCCCTGTGACTAAGTG-TTTAACGGCCGCGGTATTCTGACCGTGCGAAGGTAGCGCAATCACTTGTCTTTTAAATGGAGACCTGTATGAATGGCATAACGAGGGCTTAGCTGTCTCC-TTTTTCAAGTCAATGAAATTGATTTCCCCGTGCAGAAGCGGGGATAAAACCATAAGACGAGAAGACCCTATGGAGCTTT-AGACACCAAA--GCAGATC-ATGTTAAGCAC-CCCTAAA--TAAAGGACTAAACCAGATGAC--C-CCTGCCCTAATGTCTTTGGTTGGGGCGACCGCGGGGAAACAAAAAACCCCCACGTGGAAT-GGGAATACCC----------T--CTCCT-ACAGCTACGAGCTCCCGCTCTAGTAAACAGAA-T-TTCTGACCTTAC--AGATCCGGCA--ACGCCGATCAACGGACCGAGTTACCCTAGGGATAACAGCGCAATCCTCTTTTAGAGCCCATATCGACAAGGGGGTTTACGACCTCGATGTTGGATC-AGGAC-ATCCTAATGGTGCAGCCGCTATTA-AGGGTTCGTTTNNNN----NNNNNCAAAGGCTTGGTCCTGACTTTACTATCAACTTTAGCTAAACTTACACATGCAAGTATCCGCACCCCCGTGAGAATGCCCT-ACAGTTCCCTGCCCGGGAACAAGGAGCTGGTATCAGGCTCA-ACTACAATC--AGCCCACGACACCTTGCTTA--GCCACACCCCCAAGGGAACTCAGCAGTGACAGACATTAAGCTATAAGTGAAAACTTGACTTAGTCAA-AGC--TAA--GAGGGCCGGT-AAAACTCG-TGCCAGCCACCGCGGTTATACGAGAGGCCCAAGTTGATAGATTCC-GGCGTAAAGAGTGGTTAAGACAAGTTTTT-----GAACTAAAGCCGAATGCCCTCAGGGCTGTT-ATACGC-TCCCGAAGGTAAGAAGACC
			AATCACGAAAGTGGCTTTATATAAGCTGAACCCACGAAAGCTATGACACAAACT-GGGATTAGATACCCCACT-ATGCCTAGCCG-TAAACATCGATGGCAC-AATACACATA-CCATCCGCCTGGGAACTACGAGCACCAGCTTGAAACCCAAAGGACTTGGCGGTGCTTTAGACCCACCTAGAGGAGCCTGTTCTAGAACCGATAACCCCCG-TTCAACCTCACCCTTCCTTGTTTT-TCCCGCCTATATACCGCCGTCGTCAGCTTACCCTGTGAAGG--TCCTATAGTAAGCAGAATTGGTACAACCCAAAACGTCAGGTCGAGGTGTAGCGTATGGAGGGGGAAGA-AATGGGCTACATTCACT-AAGATAGTG-AATACGAACGA-CGCACTG-AAACGTGCATC--CGAAGGAGGATTTAGCAGTAAGCAGGAAATAGAGTGTCCAGCTGAAATTGGCCCTGAAGCGCGCACACACCGCCCGTCACTCTCCCCGAGCTTGAA---GCT---TGA-ATGTAACTAAAACCCTATA--ATTGCAA-AGGGGAGGCAAGTCGTAACATGGTAAGTGTACCGGAAGGTGCACTTGGGAAAAAT-NNNN----NNNNNNN
		</sequence>
		<sequence>
			<taxon idref="SlinWh003_Slin_ScorA"/>
			N--TGCCCAGCAGCTAG---CCCCCTCCTTAAATCAAACACAA-CATATCAATATAA----ATACACCCAGAT-GCACTAAATCTTATA-CTAAACAAACCATTTTACCCCCTTAGTATGGGCGACAG-AAAAGGGCCCGTG-GAGCAATAGAGAAAGTACCGCAAGGGAACGCTGAAAGAG-AAATGAAATAAACCAGT-CAAGCCTAGAAAAGCAGAGATTTAAGCTCGTACCTTTTGCATCATGATTTAGCTAGTAATACCCAAGCGAAGCGCACTT-TAGTTTGGTTTCCCGAAACTAGGTGAGCTACTCCAAGACAGCCTATT-AATAGGGCGAACCCGTCCCTGTGGCAAAAGGGTGGGAAGAGCTTTGAGTAGAGGTGACAGACCTACCGAACCTAGTTATAGCTGGTTGCCTGAGAAATGGATAGAAGTTCAGCCTCTTGGTTTTTTCCGCCACCCTCGTC-----------CGA--CCCCTTCTGACACCCTAAGAAA-CCATGAGAGTTATTCAAAGGGGGTACAGCCCCTTTGAAACAAGATACAACTTTACCAGGAGGATAAAGATCATAAT--AAACTAAGGTAA-AATGTTCTGGTGGGCCTAAAAGCAGCCATCCCTATAGAAAGCGTTAAAGCTCAGACATC-----TCACTTACCC-CTTTATTCTGATAATCA-AATCTTAGTCCCCT-AGCCTTACCAGGCTATCCCATGCA-AACATGGGAGTAACCATGCTAATATGAGTAATAAGAGAGCC-TCCGACTCTCTCCTTGCACACGTGTAAATCGAAATGGA--CCCGCCACCGAACCTTAACGGCCCCAAA-CAAAGAGGGTACTGAACAACAGACCAAACAACCAGAAAA-ACATCCAAT-AGACCAACCG-TTAACCCCACACTGGTGTGCCCCC-AAGGAAAGACTAAAAGAAAAAGAAGGAACTCGGC-AAACACATA----AAGCCTCGCCTG-TTTACCAAAAACATCGCCTCTTGC-AAAACTGAAGAATAAGAGGTCCCGCCTGCCCTGTGACTAAGTG-TTTAACGGCCGCGGTATTCTGACCGTGCGAAGGTAGCGCAATCACTTGTCTTTTAAATGGAGACCTGTATGAATGGCATAACGAGGGCTTAGCTGTCTCC-TTTTTCAAGTCAATGAAATTGATCTCCCCGTGCAGAAGCGGGGATAAAACCATAAGACGAGAAGACCCTATGGAGCTTT-AGACACCAAA--GCAGATC-ATGTTAAGCAC-CCCTTGA--CAAAGGACTAAACCAGATGAC--C-CCTGCCCTAATGTCTTTGGTTGGGGCGACCGCGGAGAAATAAAAAACCCCCGCGTGGAAT-GGGAGAACCC----------T--CTCCT-ACAGCTACGAGCTCCCGCTCTAGTAAACAGAA-T-TTCTGACCTTAC--AGATCCGGCA--ACGCCGATCAACGGACCGAGTTACCCTAGGGATAACAGCGCAATCCTCTTTTAGAGCCCATATCGACAAGGGGGTTTACGACCTCGATGTTGGATC-AGGAC-ATCCTAATGGTGCAGCCGCTATTA-AGGGTTCGTTTNNNN----NNNNNCAAAGGCTTGGTCCTGACTTTACTATCAACTTTAGCCAAACTTACACATGCAAGTATCCGCACCCCCGTGAGAATGCCCT-ACAGTTTCCTGCCCGGAAACAAGGAGCTGGTATCAGGCACA-ACCTCAATT-GAGCCCACGACACCTTGCTTA--GCCACACCCCCAAGGGAACTCAGCAGTGACAGACATTAAGCTATAAGTGAAAACTTGACTTAGTCAA-AGC--TAA--GAGGGCCGGT-AAAACTCG-TGCCAGCCACCGCGGTTATACGAGAGACCCAAGTTGATAGACTCC-GGCGTAAAGAGTGGTTAAGACAAATTTTG------TACTAAAGCCGAATGCCTTCAGGGCTGTT-ATACGC-TCCCGAAGATAAGAAGCTC
			AATCACGAAAGTGGCTTTACACGAACTGAACCCACGAAAGCTATGACACAAACT-GGGATTAGATACCCCACT-ATGCTTAGCCG-TAAACATCGATGACAC-AATACACATA-CCATCCGCCTGGGAACTACGAGCACCAGCTTGAAACCCAAAGGACTTGGCGGTGCTTTAGACCCACCTAGAGGAGCCTGTTCTAGAACCGATAACCCCCG-TTCAACCTCACCCTTCCTTGTTTT-CCCCGCCTATATACCGCCGTCGTCAGCTTACCCTGTGAAGG--TCCTATCGTAAGCAGAATTGGCACAGCCCAAAACGTCAGGTCGAGGTGTAGCGTATGGAAGGGGAAGA-AATGGGCTACATTCACT-AATGTAGTG-AATACGAACAA-CGTACTG-AAACGTACGTC--CGAAGGAGGATTTAGCAGTAAGCAGGAAGTAGAGCGTCCCGCTGAAATTGGCCCTGAAGCGCGCACACACCGCCCGTCACTCTCCCCGAACTTAAA---GTT---TAA-ACGTAACTAAAACCCTATA--ATTGTAA-AGGGGAGGCAAGTCGTAACATGGTAAGTGTACCGGAAGGTGCACTTGGGAAAAAT-NNNN----NNNNNNN
		</sequence>
		<sequence>
			<taxon idref="SvioWh001_Svio_ScorA"/>
			N--TGCCCAGCAGCTAG---CCCCCTCCTCAAATCAAACACAA-CATATCAATATAA----ATACACCCAGAT-GCACTAAATCTTATA-TTAAACAAACCATTTTACCCCCTTAGTATGGGCGACAG-AAAAGGGCCCGTG-GAGCAATAGAGAAAGTACCGCAAGGGAACGCTGAAAGAG-AAATGAAACAAACCAGT-CAAGCCTAAAAAAGCAGAGATTTAAGCTCGTACCTTTTGCATCATGATTTAGCTAGTAATACCCAAGCAAAGTGCACTT-TAGTTTGGTTTCCCGAAACTAGGTGAGCTACTCCAAGACAGCCTATT-AATAGGGCGAACCCGTCCCTGTGGCAAAAGGGTGGGAAGAGCTTTGAGTAGAGGTGACAGACCTACCGAACCTAGTTATAGCTGGTTGCCTGAGAAATGGATAGAAGTTCAGCCTCTTGGTTTCTTCCGCCATCCTCGTC-----------CGA--CCCCTTCTGACACCCTAAGAAA-CCATGAGAGTTATTCAAAGGGGGTACAGCCCCTTTGAAACAAGATACAACTTTACCAGGAGGATAAAGATCATAAT--AAACTAAGGTAA-AATGTTCTGGTGGGCCTAAAAGCAGCCATCCCTATAGAAAGCGTTAAAGCTCAGACATC-----TCACTTACCC-CTTTATTCTGATAATCA-AATCTTAGTCCCCT-AGCCTTACCAGGCTATCCCATGCA-AACATGGGAGTAACCATGCTAATATGAGTAATAAGAGAGCC-TACGACTCTCTCCTTGCACACGTGTAAATCGAAATGGA--CCCGCCACCGAACCTTAACGGCCCCAAA-CAAAGAGGGTACTGAACAACAGACCAAACAACCAGAAAA-ACATCCAAT-AGACCAACCG-TTAACCCCACACTGGTGTGCCCCC-AAGGAAAGACTAAAAGAAAAAGAAGGAACTCGGC-AAACACATA----AAGCCTCGCCTG-TTTACCAAAAACATCGCCTCTTGC-AAAACTGAAGAATAAGAGGTCCCGCCTGCCCTGTGACTAAGTG-TTTAACGGCCGCGGTATTCTGACCGTGCGAAGGTAGCGCAATCACTTGTCTTTTAAATGGAGACCTGTATGAATGGCATAACGAGGGCTTAGCTGTCTCC-TTTTTCAAGTCAATGAAATTGATCTCCCCGTGCAGAAGCGGGGATAAGACCATAAGACGAGAAGACCCTATGGAGCTTT-AGACACCAAA--GCAGATC-ATGTTAAGCAC-CCCTTGA--CAAAGGACTAAACCAGATGAC--C-CCTGCCCTAATGTCTTTGGTTGGGGCGACCGCGGAGAAATAAAAAACCCCCGCGTGGAAT-GGGAGAACCC----------T--CTCCT-ACAGCTACGAGCTCCCGCTCTAGTAAACAGAA-T-TTCTGACCTTAC--AGATCCGGCA--ACGCCGATCAACGGACCGAGTTACCCTAGGGATAACAGCGCAATCCTCTTTTAGAGCCCATATCGACAAGGGGGTTTACGACCTCGATGTTGGATC-AGGAC-ATCCTAATGGTGCAGCCGCTATTA-AGGGTTCGTTTNNNN----NNNNNCAAAGGCTTGGTCCTGACTTTACTATCAACTTTAGCCAAACTTACACATGCAAGTATCCGCACCCCCGTGAGAATGCCCT-ACAGTTCCCTGCCCGGGAACAAGGAGCTGGTATCAGGCACA-ACCTTAATT-GAGCCCACGACACCTTGCTTA--GCCACACCCCCAAGGGAACTCAGCAGTGACAGACATTAAGCTATAAGTGAAAACTTGACTTAGTCAA-AGC--TAA--GAGGGCCGGT-AAAACTCG-TGCCAGCCACCGCGGTTATACGAGAGACCCAAGTTGATAGACTCC-GGCGTAAAGAGTGGTTAAGACAAACTTTG------TACTAAAGCCGAATGCCTTCAGGGCTGTT-ATACGC-TCCCGAAGATAAGAAGCTC
			AATCACGAAAGTGGCTTTACACGAACTGAACCCACGAAAGCTATGACACAAACT-GGGATTAGATACCCCACT-ATGCTTAGCCG-TAAACATCGATGACAC-AATACACATA-CCATCCGCCTGGGAACTACGAGCACCAGCTTGAAACCCAAAGGACTTGGCGGTGCTTTAGACCCACCTAGAGGAGCCTGTTCTAGAACCGATAACCCCCG-TTCAACCTCACCCTTCCTTGTTTT-CCCCGCCTATATACCGCCGTCGTCAGCTTACCCTGTGAAGG--TTCTATCGTAAGCAGAATTGGCATAGCCCAAAACGTCAGGTCGAGGTGTAGCGTATGGAAGGGGAAGA-AATGGGCTACATTCACT-AAAATAGTG-AATACGAACAA-CGTACTG-AAACGTACGTC--CGAAGGAGGATTTAGCAGTAAGCAGGAAGTAGAGCGTCCCGCTGAAATTGGCCCTGAAGCGCGCACACACCGCCCGTCACTCTCCCCGAACTTAAA---GTT---TAA-ACGTAACTAAAACCCTATA--ATTGTAA-AGGGGAGGCAAGTCGTAACATGGTAAGTGTACCGGAAGGTGCACTTGGGAAAAAT-NNNN----NNNNNNN
		</sequence>
		<sequence>
			<taxon idref="Rhynchope_Roxy_Tera"/>
			N--CGCCCATTAGCTAG---CCCCAAACTCAAAACCAAAAACAACCAATCAACATCC----ATACCCCCAAAG-ACACTAACCCTAGAA-CAAAACAAACCATTTTTCCCCCTTAGTATGGGCGACAG-AAAAGGAACCATG-GAGCAATAGAAAAAGTACCGCAAGGGAAAGCTGAAAGAG-AGATGAAATAGCCCAAT-AAAGCCTAAAAAAGCAGAGATTCAACCTCGTACCTTTTGCATCATGATTTAGCAAGTAACCCCCGAGCAAAGAGACCTT-TAGTTCGGCCCCCCGAAACTAAGCGAGCTACTCCAAGACAGCCTAA--AATAGGGCAAACCCGTCCCTGTGGCAAAAGGGTGGGATGAGCTTTGAGTAGAGGTGACAGACCTACCGAGCCTAGTTATAGCTGGTTGCCTGGGAATTGGATACAAGTTCAGCCTCTCGGCTTCTCCCGTTAATCTGTTCGACTCACCCTCCTT--CCCCCCTGAACGCCAAAAGAAA-CCAAGAGAGTTAGTCAAAGGGGGCACAGCCCCTTTGAAACAAGACACAACTTTACCAGAAGGGTAAAGATCATAATA-AATTTAAGGTAA-GATGTTCTGGTGGGCCTAAAAGCAGCCATCCCAATAGAAAGCGTTAAAGCTCAGACATA-----CCCCCTATCC-TTTTATCCTGATAACCT-AATCTTAACCCCCT-AGCCCTACCAGGCCGCCCCATGCC-CCCATGGGAGCGATTATGCTAGAATGAGTAATAAGAGAGCC--CTGACTCTCTCCCCGCACAAGTGTAACTCGGAATGGA--CCTACCACCGAACCTTAACGGCCCCAAA-CAAAGAGGGTAATGAATACCAAACTAAACAACCAGAAAA-TCACTCAAATACAACTACCG-TTAACCCTACACCGGCGTGCTTAC-AAGGAAAGACTAAAAGAGAAAGAAGGAACTCGGC-AAACACAT-----TGGCCTCGCCTG-TTTACCAAAAACATCGCCTCTTGC-AAAGCCAAAGAATAAGAGGTCCCGCCTGCCCTGTGACTATATG-TTTAACGGCCGCGGTATTTTGACCGTGCGAAGGTAGCGTAATCACTTGTCTTTTAAATGGAGACCCGTATGAATGGCATGACGAGGGCTTAACTGTCTCC-TTTCTCAAGTCAATGAAATTGATCTCCCCGTGCAGAAGCGGGGATAATACCATAAGACGAGAAGACCCTATGGAGCTTT-AGACACAAGG---CAGATC-ATGTTAAACAC-CCCTAAA--CAAAGGACTAAACCCCGTGAA--C-ACTGCCCTAATGTCTTTGGTTGGGGCGACCACGAGGAA--AAAGAACCCCCGTGCGGACT-GGGGGCATAC----------C--CCCCT-ATCACCAAGAGCTCCCGCTCTAATGACCAGAA-T-TTCTGACCAAAC--AGATCCGGCA--TAGCCGATCAACGGACCGAGTTACCCTAGGGATAACAGCGCAATCCCCTTTTAGAGCCCATATCGACAAGGGGGTTTACGACCTCGATGTTGGATC-AGGAC-ATCCTAATGGTGCAGCCGCTATTA-AGGGTTCGTTTNNNN----NNNNNCAAAGGCTTGGTCCTGACTTTACTATCAACTCTAGCTAAACTTACACATGCAAGTATCCGCACCCCCGTGAGAATGCCCTAACAGTTCCCTGCCCGGGAACAAGGAGCTGGCATCAGGCACA-TTCCCTTAC--AGCCCACGACGCCTTGCTTA--GCCACACCCTCAAGGGAATTCAGCAGTGATAAACATTAAGCAATAAGTGAAAACTTGACTTAGTTAA-GGC--TAA--GAGGGCCGGT-AAAACTCG-TGCCAGCCACCGCGGTTATACGAGAGGCTCAAGTTGATAGACTAC-GGCGTAAAGCGTGGTTAAGGAAAACTATA-----AAACTAAAGCCGAATGCCCTCAGAGCTGTT-ATACGC-TCACGATGGTTAGAAGCCC
			AATTACGAAAGTAGCTTTACACAACCTGAACCCACGAAAGCTATGGCACAAACT-GGGATTAGATACCCCACT-ATGCTTAGCCC-TAAACATCAATAGTAC-AATACACCCA-CTATTCGCCCGGGAACTACGAGCACTAGCTTAAAACCCAAAGGACTTGGCGGTGCTTTAGATCCACCTAGAGGAGCCTGTTCTAGAACCGATAACCCCCG-TTCAACCTCACCCTTCCTTGCTCTTTTCCGCCTATATACCGCCGTCGCCAGCTTACCCTATGAAGG--ACCCACAGTAAGCAAAATTGGCACAGCCCAGAACGTCAGGTCGACGTGTAGCGTATGGAAGGGGAAGA-AATGGGCTACATTCCCT-AACACAGTG-AATACGAAAGA-TGCACTG-AAACGTGCACC-ACGAAGGAGGATTTAGCAGTAAGCAGGAAGTAGAGTGTCCCGCTGAAATTGGCCCTGAAGCGCGCACACACCGCCCGTCATTCTCCCCGAGCTTAAA---TTT---TC--ATTTAACTAAAACCCTAAG--ACTGCTA-AGGGGAGGCAAGTCGTAACATGGTAAGTGTACCGGAAGGTGCACTTGGAACAAA--NNNN----NNNNNNN
		</sequence>
		<sequence>
			<taxon idref="Balistes__Bcap_Tetr"/>
			N------------------------------------------------------------------------------------------------------------------------------------------------------------------------------------------------------------------------------------------------------------------------------------------------------------------------------------------------------------------------------------------------------------------------------------------------------------------------------------------------------------------------------------------------------------------------------------------------------------------------------------------------------------------------------------------------------------------------------------------------------------------------------------------------------------------------------------------------------------------------------------------------------------------------------------------------------------------------------------------------------------------------------------------------------------------TAAGAGGTCCCGCCTGCCCTGTGACTGTAACGTTTAACGGCCGCGGTATTTTGACCGTGCGAAGGTAGCGCAATCACTTGTCTCTTAAATGGGGACCTGTATGAATGGCATAACGAGGGTTTAACTGTCTCC-TTTCCTAAGTTAATGAAATTGATCCCCCCGTGCAGAAGCGGGGATAAGAACATAAGACGAGAAGACCCTATGGAGCTTT-AGGCAACAAG---CAGATCACACCTAAACAA-CCCTAAT--TAAAGGAAAAAATATACTGAA--C-CCTGTCCTAATGCCTTTGGTTGGGGCGACCGCGGGGAAACAAGAAACCCCCATGTGGAAT-AGGACCACCC-------------GTCCT-CCAAAAAAGAGCCCCCGCTCTAAAAACCAGAA-C-ATCTGACCTTTA--AGATCCGGCA--TTGCCGATCAACGGACCGAGTTACCCTAGGGATAACAGCGCAATCCCCTTATAGAGCCCATATCGACAAGGGGGTTTACGACCTCGATGTTGGATC-AGGAT-ATCCTAATGGTGCAGCCGCTATT--AAGGTTCGTT-NNNN----NNNNNCAAAGGCTTGGTCCTGACTTTTCTATCAGCTCTAACCTAACTTACACATGCAAGTCTCCGCACCCCTGTGAGAATGCCCC-CCAGTTCCCTACTAGGGAACAAGGAGCCGGTATCAGGCACA-ATTCCAGAATTAGCCCAAGACACCTTGCTTA--GCCACACCCCCAAGGGAACTCAGCAGTGACAGACATTAAGCCATGAGTGAAAACTTGACTTAGTTAA-GGTTTTA---GAGGGCCGGT-AAAACTCG-TGCCAGCCACCGCGGTTATACGAGAGGCCCAAGTTGATAGCCACC-GGCGTAAAGAGTGGTTAAGAAATCCATAA----CAAATTAGAGTCGAACGCTTTCAAGGCTGTT-ATACGC-ACCCGAAAGTAAGAAGCAC
			AACAACGAAAGTGGCTCTACTAATTCTGAACCCACGAAAGCTAAGGTACAAACT-GGGATTAGATACCCCACT-ATGCCTAGCCT-TAAACATCGATGGCCA-CTTACTTAAA-CCATCCGCCAGGGAACTACGAGCATTAGCTTAAAACCCAAAGGACTTGGCGGTGCTTTAGATCCACCTAGAGGAGCCTGTTCTAGAACCGATAACCCCCG-TTAAACCTCACCTTTCCTTGTTCA-ACCCGCCTATATACCACCGTCGTCAGCTTATCCTGTGAAGG--CCTTTTAATAAGCAAAATTGGCAAAGCCTAAAACGTCAGGTCGAGGTGTAGCGTACGGAAAGGGAAGC-AATGGGCTACATTACCT-GCCCCAGGTAACCACGGACGA-TTTATTG-AAAAATAAATC--CAAAGGAGGATTTAGTAGGTA---------AGAGAAG-------------------------------------------------------------------------------------------------------------------------------------------------------------NNNN----NNNNNNN
		</sequence>
	</alignment>

	<!-- The sequence alignment (each sequence refers to a taxon above).         -->
	<!-- ntax=47 nchar=150                                                       -->
	<alignment id="alignment2" dataType="nucleotide">
		<sequence>
			<taxon idref="Chaetodip_Cfab_Acan"/>
			NNNNNNNNNNNNNNNNNNNNNNNNNNNNNNNNNNNNNNNNNNNNNNNNNNNNNNNNNNNNNNNNNNNNNNNNNNNNNNNNNNNNNNNNNNNNNNNNNNNNNNNNNNNNNNNNNNNNNNNNNNNNNNNNNNNNNNNNNNNNNNNNNN--NN
		</sequence>
		<sequence>
			<taxon idref="Platax_or_Porb_Acan"/>
			CATCGCTTCACTGGCGATACGACCGACCCAACGTTTCTGTGACCTACAACGGGCGTCGTACGCAAGCCCCATACCGCATCCGACTCTTGCGGAGAACATAGGACGGCCTAAAGCGGTTCTTTCTCGCGCAAGTAGAAGCGTTT--N--NN
		</sequence>
		<sequence>
			<taxon idref="Zanclus_c_Zcor_Acan"/>
			CATTGCTTCACCGGCGATACGACCGACCCAACGTTTCTGTGACCTACAACGGGCGCCGTACGCAAGCACCATACCACATCCTACTTTTACAGAGGACATAGGACGGCCTAAAGCAGTGTTTTCTCACACCAGTCGAAGCGTCT--N--NN
		</sequence>
		<sequence>
			<taxon idref="HantMo001_Hant_CentN"/>
			CGTCGCTTCACCGGCGATACGACAGACCCAACGTTTCTGTGACCTACAACGGGCGCCGTACGCAGGCTCCATACCGTATCCGTCTCTTACGGGGGACATAGGACGGCCTAAAGCAGTTCTTTCTCGTTCCGGTGGAAACGTTT--N--NN
		</sequence>
		<sequence>
			<taxon idref="Chaetodon_Csem_Chae"/>
			NNNNNNNNNNNNNNNNNNNNNNNNNNNNNNNNNNNNNNNNNNNNNNNNNNNNNNNNNNNNNNNNNNNNNNNNNNNNNNNNNNNNNNNNNNNNNNNNNNNNNNNNNNNNNNNNNNNNNNNNNNNNNNNNNNNNNNNNNNNNNNNNNN--NN
		</sequence>
		<sequence>
			<taxon idref="Chaetodon_Cstr_Chae"/>
			NNNNNNNNNNNNNNNNNNNNNNNNNNNNNNNNNNNNNNNNNNNNNNNNNNNNNNNNNNNNNNNNNNNNNNNNNNNNNNNNNNNNNNNNNNNNNNNNNNNNNNNNNNNNNNNNNNNNNNNNNNNNNNNNNNNNNNNNNNNNNNNNNN--NN
		</sequence>
		<sequence>
			<taxon idref="Forcipige_Ffla_Chae"/>
			CATCGCTTCACTGGCGATACGACCGACCCAACGTTTCTGTGACCTACAACGGGCGTCTTACGCAGGCCCCATAGCAAATCCAACTTTTACGGGGGACATAGGACGGCCTAAAGCAGTCTTTTCTCG-------------------N--NN
		</sequence>
		<sequence>
			<taxon idref="Hemitauri_Hpol_Chae"/>
			CATCGCTTCACCGGCGATACGACCGACCCAACGTTTCTGTGACCTATAACGGGCGCCGTACGCAAGCACCATACCACATCCCACTCTTACAGAGAACATAGGACGGCCTAAAGCGGTCCTTTCTCA-------------------N--NN
		</sequence>
		<sequence>
			<taxon idref="Heniochus_Hchr_Chae"/>
			CTTCGTTTCACCGGCGATACGACCGACCCAACGTTTCTGTGACCTACAACGGGCGCCGTACGCAAGCACCATACCACATCCTACTCTTACAGAGAACATAGGACGGCCTAAAGCGGTTTTTTCTCA-------------------N--NN
		</sequence>
		<sequence>
			<taxon idref="Etroplus__Emac_Cich"/>
			TATCGCTTCATCGGCGATACGACTGACCCAACGTTTCTGTGACCTACAACGGGCGCCGTACACACGCACCATACCACATCCAACCCTTCCGGGGAACATAGGACGGCCTAGAGCACCTTATT-TCACACGGATGGAAGCA-----N--NN
		</sequence>
		<sequence>
			<taxon idref="GcyaTh005_Gcya_GireA"/>
			TATCGCTTCAGTGGCGATACGACCGACCCAACGTTTCTGTGACCTACAATGGGCGCTGTATGCAGGCACCATACCACATCCCACCCTTGCGGGGGACATAGGACGGCCTAAAGCGGTTCTTTCTCACACCGGTAGAAACCTCT--N--NN
		</sequence>
		<sequence>
			<taxon idref="GfimLa001_Gfim_GireA"/>
			CATTGCTTCAGTGGCGATACGACCGACCCAACGTTTCTGTGACCTACAACGGGCGCTTTATACAGGCACCATACCACATCCCACCCTTACGGGGAACATAGGACGGCCTAAAGCAGTTCTTTCTCGCACTGGTAGAAACCTCT--N--NN
		</sequence>
		<sequence>
			<taxon idref="GmelJa001_Gmel_Gire2"/>
			TATCGCTTCAGCGGCGATACGACTGACCCAACGTTTCTGTGACCTACAACGGGCGCTGTACGCAGGCACCATACCACATCCCACCCTTACGGGGGACATAGGACGGCCTAAAGCGGTTCTTTCTCACACCGGTCGAAACCTCT--N--NN
		</sequence>
		<sequence>
			<taxon idref="GnebEa001_Gneb_Gire1"/>
			CATTGCTTCAGTGGCGATACGACCGACCCAACGTTTCTGTGACCTACAACGGGCGCTTTATACAGGCACCATACCACATCCCACCCTTACGGGGAACATAGGACGGCCTAAAGCAGTTCTTTCTCGCACCGGTAGAAACCTCT--N--NN
		</sequence>
		<sequence>
			<taxon idref="GnigCh006_Gnig_Gire"/>
			CATTGCTTCAGCGGCGATACGACCGACCCAACGTTTCTGTGACCTACAACGGGTGCCTTATGCAGGCACCATACCACATCCTACATTTGCGGGGGACATAGGACGGCCTGAAGCAGTCTTTTCTTGCTCTGGTGGAAACCTTT--N--NN
		</sequence>
		<sequence>
			<taxon idref="GnigBa001_Gnig_Gire"/>
			TATCGCTTCAGCGGCGATACGACTGACCCAACGTTTCTGTGACCTACAATGGGCGCTGTATGCAGGCACCATACCACATCCCACCCTTACAGGGGACATAGGACGGCCTGAAGCGGTTCTTTCTCACACCGGTGGAAACCTCT--N--NN
		</sequence>
		<sequence>
			<taxon idref="GpunJa001_Gpun_Gire1"/>
			TATCGCTTCAGCGGCGATACGACTGACCCAACGTTTCTGTGACCTACAACGGGTGCCGTATGCAGGCACCATACCACATCCCACCCTTACGGGGGACATAGGACGGCCTAAAGCGGTTCTTTCTCGCACCGGTAGAAACCTCT--N--NN
		</sequence>
		<sequence>
			<taxon idref="GsimSa003_Gsim_Gire"/>
			TATCGCTTCAGCGGCGATACGACTGACCCAACGTTTCTGTGACCTACAATGGGCGCTGTATGCAGGCACCATACCACATCCCACCCTTACAGGGGACATAGGACGGCCTGAAGCGGTTCTTTCTCACACCGGTGGAAACCTCT--N--NN
		</sequence>
		<sequence>
			<taxon idref="GtriTu001_Gtri_GireA"/>
			-ATCGCTTCAGCGGCNATACGACTGACCCAACGTTTCTGTGACCTACAATGGGCGCTGTATGCAGGCACCATACCACATCCCACCCTTATGGGGGACATAGGACGGCCTAAAGCAGTTCTTTCTCGCACCGGTAGAAACCTCT--N--NN
		</sequence>
		<sequence>
			<taxon idref="GzebRo001_Gzeb_GireA"/>
			TATCGCTTCAGCGGCGATACGACTGACCCAACGTTTCTGTGACCTACAATGGGCGCTGTATGCAGGCACCATACCACATCCCACCCTTACGGGGGACATAGGACGGCCTAAAGCGGTTCTTTCTCACACCGGTGGAAACCTCT--N--NN
		</sequence>
		<sequence>
			<taxon idref="Diagramma_Dpic_Haem"/>
			CATCGCTTCACTGGCGATACGACCGACCCAACGTTTCTGTGACCTACAACGGGTGCCGTACGCAGGCACCATACCGCATCCCACTCTTACAGAGGACATAGGACGGCCTAAAGCAGTTCTTTCTCGTACCGGTAGAAGCGTCT--N--NN
		</sequence>
		<sequence>
			<taxon idref="KmugKe001_Kmug_KuhlN"/>
			CATCGTTTCACCGGCGATACGACCGACCCAACGTTTCTGTGACCTACAACGGGTGCTTTACGCAGGCACCATACCACATCCCACTCTTACGGGGGACATAGGACGGGCTAAAGCGGTTCTTTCTTGCGCCAGTGGAGACATAT--N--NN
		</sequence>
		<sequence>
			<taxon idref="HBa002_Hazu_KyphHAZ"/>
			---------------------------------TTTCTGTGACCTACAACGGGCGCCTTATGCAGGCACCATACCACATCCCACTCTTACGGGGGACATAGGACGGCCTAAAGCGGTTTTTCCTTGCTCNGGTTGAAGCGTCT--N--NN
		</sequence>
		<sequence>
			<taxon idref="KbigNZ059_Kbig_KyphA"/>
			CATTGCTTCACCGGCGATACGACCGACCCAACGTTTCTGTGACCTACAACGGGCGCCGTACGCAGGCACCATACCACATCCCACTTTTACGGGGGACATAGGACGGCCTAAAGCGGTTTTTTCTTGCTCTGGTTGAAGCGTCT--N--NN
		</sequence>
		<sequence>
			<taxon idref="KcinNi019_Kcin_KyphW"/>
			-ATCGCTTCACCGGCGATACGACCGACCCAACGTTTCTGTGACCTACAACGGGCGCCGTACGCAGGCACCATACCACATCCCACTTTTACGGGGGACATAGGACGGCCTAAAGCGGTTTTTTCTCGCTCTGGTCGAAGCGTCT--N--NN
		</sequence>
		<sequence>
			<taxon idref="KcorAb015_Kcor_KyphW"/>
			CNTCGCTTCACCGGCGATACGACTGACCCAACGTTTCTGTGACCTACAACGGGCGCCTTACGCAGGCACCATACCACATCCCACTCTTACGGGGGACATAGGACGGCCTAAAGCGGTTCTTCCTTGCTCTGGTCGAAGCGTCT--N--NN
		</sequence>
		<sequence>
			<taxon idref="KeleCl012_Kele_Kyph1"/>
			-------------------------AACCAACGTTTCTGTGACCTACAACGGGCGCCGTACGCAGGCACCATACCACATCCCACTTTTACGGGGGACATAGGACGGCCTAAAGCGGTTTTTTCTCGCTCTGGTTGAAGCGTCT--N--NN
		</sequence>
		<sequence>
			<taxon idref="KspWCa038_Kgla_KyphW"/>
			----GCTTCACCGGCGATACGACCGACCCAACGTTTCTGTGACCTACAACGGGCGCCGTACGCAGGCACCATACCACATCCCACTTTTACGGGGGACATAGGACGGCCTAAAGCGGTTCTTCCTTGCTCTGGTTGAAGCGTCT--N--NN
		</sequence>
		<sequence>
			<taxon idref="KhawHa001_Khaw_KyphA"/>
			CATTGCTNCACCGGCGATACGACCGACCCAACGTTTCTGTGACCTACAACGGGCGCCGTACGCAGGCACCATACCACATCCCACTTTTACGGGGGACATAGGACGGCCTAAAGCGGTTTTTTCTTGCTCTGGTTGAAGCGTCT--N--NN
		</sequence>
		<sequence>
			<taxon idref="KsecAt005_Ksec_KyphZ"/>
			-------------------CGACCGACCCAACGTTTCTGTGACCTACAACGGGTGCCGTACGCAGGCACCATACCACATCCCACTTTTACGGGGGACATAGGACGGCCTAAAGCGGTTTTTTCTTGCTCTGGTTGAAGCGTCT--N--NN
		</sequence>
		<sequence>
			<taxon idref="KsydAh009_Ksyd_KyphN"/>
			TATTGCTTCACCGGCGATACGACCGACCCAACGTTTCTGTGACCTACAACGGGCGCCGTACGCAGGCACCATACCACATCCCACTTTTACGGGGGACATAGGACGGCCTAAAGCGGTTCTTCCTTGCTCTGGTTGAAGCGTCT--N--NN
		</sequence>
		<sequence>
			<taxon idref="KvaiNi043_Kvai_KyphW"/>
			NATCGCTTCACCGGCGATACGACCGACCCAACGTTTCTGTGACCTACAACGGGCGCCGTACGCAGGCACCATACCACATCCCACTTTTACGGGGGACATAGGACGGCCTAAAGCGGTTTTTTCTTGCTCTGGTTGAAGCGTCT--N--NN
		</sequence>
		<sequence>
			<taxon idref="NlitPo001_Nlit_Kyph"/>
			CGTCGCTTCACCGGCGATACGACTGACCCAACGTTTCTGTGACCTACAACGGGCGCCGTACGTAGGCACCATACCACATCCATCTCTTACGGGGGACATAGGACGGCCTAAAGCGGTTCTTTTTCGCACAGGTGGAAACCTTT--N--NN
		</sequence>
		<sequence>
			<taxon idref="SocyCl003_Socy_Kyph"/>
			CATCGCTTCACCGGCGATACGACCGACCCAACGTTTCTGTGACCTACAACGGGCGCCGTACGCAGGCACCATACCACATCCCACTTTTACGGGGGACATAGGACGGCCTAAAGCGGTTTTTTCTTGCTCTGGTTGAAGCGTCT--N--NN
		</sequence>
		<sequence>
			<taxon idref="AstrTa003_Astr_MicrA"/>
			CATCGCTGCACTGGCGATACGACCGACCCAACGTTTCTGTGACCTACAACGGGCGCCTTACGCAGGCACCATACCACATCCTACTCTTACGGGGGACATAGGACGGCCTAAAGCGGTCCTTTCTCACACTGGTTGAAGCGTCT--N--NN
		</sequence>
		<sequence>
			<taxon idref="MstrTw001_Mstr_MicrA"/>
			CATTGCTGCACCGGCGATACGACTGACCCAACGTTTCTGTGATCTACAACGGGCGCCTTACGCAGGCACCATACCACATCCTACTCTTGCAGGAAACATAGGACGGCCTAAAGCAGTCCTTCCTCGTACAAGTCGAAACGTTT--N--NN
		</sequence>
		<sequence>
			<taxon idref="Oplegnath_Opun_Ople"/>
			CGTTGCTTCACTGGCGATACGACCGACCCAACGTTTTTGTGACCTACAACGGGCGCCTTATGCAGGCACCATACCACATCCCACTTTTACGGGGAACATAGGACGGCCTAAAGCGGTTCTTCCTCACACAGGTAGAAGCCTCT--N--NN
		</sequence>
		<sequence>
			<taxon idref="OwooNZ001_Owoo_OpleN"/>
			CATTGCTTCACCGGCGATACGACCGACCCAACGTTTCTGTGACCTACAACGGGCGCCTTATGCAGGCACCATACCACATCCTACTTTTACGGGGAACATAGGACGGCCTAAAGCAGTTCTTTCTTACGCCGGTGGAAGCCTTT--N--NN
		</sequence>
		<sequence>
			<taxon idref="Nannoperc_Nobs_Perc"/>
			CTTCTCTTCACCGGCGATACGACCGACCCAACGTTTTTGTGACCTACAACGGGTGCCGTACGCAGGCACCATACCGTATCCCACTCTTACAGGGGACATAGGACGGCCTAGAGCAGTTCTTTCTTACACCGGTCGA-GCGTTTAAN--NN
		</sequence>
		<sequence>
			<taxon idref="Scatophag_Sarg_Scat"/>
			TATCGCTACACCGGCGATACGACCGACCCAACGTTTCTGTGACCTACAACGGGCGCCGTACGCAGGCGCCATACCACGTCCTACTCTTACAGAGGACATAGGACGGTCTAAAGCAGTCCTTGCTCCGACGAGTTGAAACTTGT--N--NN
		</sequence>
		<sequence>
			<taxon idref="Selenotoc_Smul_Scat"/>
			NNNNNNNNNNNNNNNNNNNNNNNNNNNNNNNNNNNNNNNNNNNNNNNNNNNNNNNNNNNNNNNNNNNNNNNNNNNNNNNNNNNNNNNNNNNNNNNNNNNNNNNNNNNNNNNNNNNNNNNNNNNNNNNNNNNNNNNNNNNNNNNNNN--NN
		</sequence>
		<sequence>
			<taxon idref="Scomber_s_Ssco_Scom"/>
			CATCGCTTCACTGGCGATACGACAGACCCAACGTTTCTGTGACCTACAATGGGTGCCGTACACAGGCTCCATACCGCATCCGTCTCTTACGGGGGGCATAGGACGGCCTAAAGCGGTGCTTTTTCGCTCCGGTGGAAGCGTAT--N--NN
		</sequence>
		<sequence>
			<taxon idref="McalPo005_Mcal_Scor"/>
			CAGCGCTTCACCGGCGATACGACCGACCCAACGTTTCTGTGACCTACAACGGGTGCCTTACGCAGGCACCATACCGCATCCTACTCTTACAGGGGACATAGGACGGCCTAAAGCGGTTTTTTCTCACACTGGTGGAAACCTCT--N--NN
		</sequence>
		<sequence>
			<taxon idref="SlinWh003_Slin_ScorA"/>
			CATCGTTTCATCGGCGATACGACCGACCCAACGTTTCTGTGACCTACAACGGGTGCCTTACGCAGGCACCATACCGAATCCTACTCTTGCGGGGGACATAGGACGGCCTAAAGCGGTTTTTTCTCACACCGGTGGAAACACCT--N--NN
		</sequence>
		<sequence>
			<taxon idref="SvioWh001_Svio_ScorA"/>
			CATTGTTTCATCGGCGATACGACTGACCCAACGTTTCTGTGACCTACAACGGGTGCCTTACGCAGGCACCATACCGAATCCTACTCTTGCGGGGGACATAGGACGGCCTAAAGCGGTTTTTTCTCACACCGGTGGAAACATCT--N--NN
		</sequence>
		<sequence>
			<taxon idref="Rhynchope_Roxy_Tera"/>
			CATCGCTTCACCGGCGATACGACCGACCCAACGTTTCTGTGACCTACAACGGGCGCCGTACGCAGGCACCATACCATATCCCACGCTTCCGGGGAACATAGGACGGCCTAAAGCAGTTCTTTATTGCACCGGCGGAGGCATTT--N--NN
		</sequence>
		<sequence>
			<taxon idref="Balistes__Bcap_Tetr"/>
			CTTCGCTTCACCGGCGATACGACCGACCCAACGTTTCTGTGACCTACAACGGGTGCCGTACGCAAACACCATACCGTATCCAACTCTTACAGGAGACATAGGACGGCCTAAAGCGGTAATTTCTCTAACCGAGGGAATCGTCT--N--NN
		</sequence>
	</alignment>

	<!-- The sequence alignment (each sequence refers to a taxon above).         -->
	<!-- ntax=47 nchar=150                                                       -->
	<alignment id="alignment3" dataType="nucleotide">
		<sequence>
			<taxon idref="Chaetodip_Cfab_Acan"/>
			NNNNNNNNNNNNNNNNNNNNNNNNNNNNNNNNNNNNNNNNNNNNNNNNNNNNNNNNNNNNNNNNNNNNNNNNNNNNNNNNNNNNNNNNNNNNNNNNNNNNNNNNNNNNNNNNNNNNNNNNNNNNNNNNNNNNNNNNNNNNNNNNNN-NNN
		</sequence>
		<sequence>
			<taxon idref="Platax_or_Porb_Acan"/>
			TCCTCTTCCATTGACAATCCCACTTCCCATACAGATTTCACTTGCTCAATGGTTCTTCCTTTTTTTCTTACCAAACTCTGCCCATTTGCTTCATTTTCGTGGTCTAACTTTTGATCCTTATTTTTTTCCTCCGTAAACTAGC---N-NNN
		</sequence>
		<sequence>
			<taxon idref="Zanclus_c_Zcor_Acan"/>
			TCCTCTTCCATTGACAATCCCACTTCCCATACAGATTTCACTTGCTCAATGGTTCTTCCTTTTTTTCTTACCAAGGTCTGCTCATTTGCTTCATGTTCGTGGTCTAACTTTTGATCCTTATTTTTTTCCTCGGTAAACTGGT---N-NNN
		</sequence>
		<sequence>
			<taxon idref="HantMo001_Hant_CentN"/>
			TCCTCTTCCATTGACAATCCCACTTCCCATACAGATTTCACTTGCTCAATGGTTCTTCCTTTTTTTCTTACCAAGCTCTGCTCATTTGCTTCATTTTCGTGGTCCAACTTTTGATCCTTATCTTTTTTCTCGGTAAATTGGC---N-NNN
		</sequence>
		<sequence>
			<taxon idref="Chaetodon_Csem_Chae"/>
			NNNNNNNNNNNNNNNNNNNNNNNNNNNNNNNNNNNNNNNNNNNNNNNNNNNNNNNNNNNNNNNNNNNNNNNNNNNNNNNNNNNNNNNNNNNNNNNNNNNNNNNNNNNNNNNNNNNNNNNNNNNNNNNNNNNNNNNNNNNNNNNNNN-NNN
		</sequence>
		<sequence>
			<taxon idref="Chaetodon_Cstr_Chae"/>
			NNNNNNNNNNNNNNNNNNNNNNNNNNNNNNNNNNNNNNNNNNNNNNNNNNNNNNNNNNNNNNNNNNNNNNNNNNNNNNNNNNNNNNNNNNNNNNNNNNNNNNNNNNNNNNNNNNNNNNNNNNNNNNNNNNNNNNNNNNNNNNNNNN-NNN
		</sequence>
		<sequence>
			<taxon idref="Forcipige_Ffla_Chae"/>
			TCCTCTTCCATTGACAATCCCACTTCCCATACAGATTTCACTTGCTCAATGGTTCTTTCTTTTTTTCTTACCAAGGTCTGCTCATTTGCTTCATCTTCGTGGTCTAACTTTTGATCCTTATTTTT--------------------N-NNN
		</sequence>
		<sequence>
			<taxon idref="Hemitauri_Hpol_Chae"/>
			TCCTCTTCCATTGACAATTCCACTTCCCATACAGATTTCACTTGCTCAATGGTTCTTCCTTTTTTTCTTACCAAGGTCTGCTCATTTGCTTCATTTTCGTGGTCTAACTTTTGACCCTTATCTTT--------------------N-NNN
		</sequence>
		<sequence>
			<taxon idref="Heniochus_Hchr_Chae"/>
			TCCTCTTCCATTGACAATTCCACTTCCCATACAGATTTCACTTGCTCAATGGTTCTTCCTTTTTTTCTTACCAAGGTCTGCTCATTTGCTTCATTTTCGTGGTCTAACTTTTGATCCTTATCTTT--------------------N-NNN
		</sequence>
		<sequence>
			<taxon idref="Etroplus__Emac_Cich"/>
			TTCTCTTCCATTGACAATCCCACTTCCCATACAGATTTCACTTGCTCAATGGTTCTTCCTTTTTTTCTTACCAAGGTCTGCTCATTTGTTTCATTTTCGTGGTCTACCTTTTGACACCTCCCTTTTTTCCCCGTAAACT------N-NNN
		</sequence>
		<sequence>
			<taxon idref="GcyaTh005_Gcya_GireA"/>
			TCCTCTTCCACTGACAATCCCACTTCCCATACAGATTTCACTTGCTCAATGGTTCTTCCTTTTTTTCTTACCAAGGTCTGCTCATTTGTTTCATCTTCGTGGTCTAACTTTTGATCCTTATTTTTTTCCTCGGTAAATTAGA---N-NNN
		</sequence>
		<sequence>
			<taxon idref="GfimLa001_Gfim_GireA"/>
			TCCTCTTCCACTGACAATCCCACTTCCCATACAGATTTCACTTGCTCAATGGTTCTTCCTTTTTTTCTTACCAAGGTCTGCTCATTTGTTTCATTTTCGTGGTCTAACTTTTGATCCTTATTTTTTTCCTCGGTAAATTAGA---N-NNN
		</sequence>
		<sequence>
			<taxon idref="GmelJa001_Gmel_Gire2"/>
			TCCTCTTCCACTGACAATCCCACTTCCCATACAGATTTCACTTGCTCAATGGTTCTTCCTTTTTTTCTTACCAAGGTCTGCTCATTTGTTTCATCTTCGTGGTCTAACTTTTGATCCTTATTTTTTTCCTCGGTAAATTAGA---N-NNN
		</sequence>
		<sequence>
			<taxon idref="GnebEa001_Gneb_Gire1"/>
			TCCTCTTCCACTGACAATCCCACTTCCCATACAGATTTCACTTGCTCAATGGTTCTTCCTTTTTTTCTTACCAAGGTCTGCTCATTTGTTTCATTTTCGTGGTCTAACTTTTGATCCTTATTTTTTTCCTCGGTAAATTAGA---N-NNN
		</sequence>
		<sequence>
			<taxon idref="GnigCh006_Gnig_Gire"/>
			TCCTCTTCCACTGACAATCCCACTTCCCATACAGATTTCACTTGCTCAATGGTTCTTCCTTTTTTTCTTACCAAGGTCTGCTCATTTGTTTCATCTTCGTGGTCTAACTTTTGATCCTTATCTTTTTCCTCGGTAAATTAGA---N-NNN
		</sequence>
		<sequence>
			<taxon idref="GnigBa001_Gnig_Gire"/>
			TCCTCTTCCACTGACAATCCCACTTCCCATACAGATTTCACTTGCTCAATGGTTCTTCCTTTTTTTCTTACCAAGGTCTGCTCATTTGTTTCATCTTCGTGGTCTAACTTTTGATCCTTATCTTTTTCCTCGGTAAATTAGA---N-NNN
		</sequence>
		<sequence>
			<taxon idref="GpunJa001_Gpun_Gire1"/>
			TCCTCTTCCACTGACAATCCCACTTCCCATACAGATTTCACTTGCTCAATGGTTCTTCCTTTTTTTCTTACCAAGGTCTGCTCATTTGTTTCATCTTCGTGGTCTAACTTTTGATCCTTATTTTTTTCCTCGGTAAATTAGA---N-NNN
		</sequence>
		<sequence>
			<taxon idref="GsimSa003_Gsim_Gire"/>
			TCCTCTTCCACTGACAATCCCACTTCCCATACAGATTTCACTTGCTCAATGGTTCTTCCTTTTTTTCTTACCAAGGTCTGCTCATTTGTTTCATCTTCGTGGTCTAACTTTTGATCCTTATCTTTTTCCTCGGCAAATTAGA---N-NNN
		</sequence>
		<sequence>
			<taxon idref="GtriTu001_Gtri_GireA"/>
			-CCTCTTCCACTGANNATCCCACTTCCCATACAGATTTCACTTGCTCAATGGTTCTTCCTTTTTTTCTTACCAAGGTCTGCTCATTTGTTTCATCTTCGTGGTCTAACTTTTGATCCTTATTTTTTTCCTCGGTAAATTAGA---N-NNN
		</sequence>
		<sequence>
			<taxon idref="GzebRo001_Gzeb_GireA"/>
			TCCTCTTCCACTGACAATCCCACTTCCCATACAGATTTCACTTGCTCAATGGTTCTTCCTTTTTTTCTTACCAAGGTCTGCTCATTTGTTTCATCTTCGTGGTCTAACTTTTGATCCTTATCTTTTTCCTCGGTAAATTAGA---N-NNN
		</sequence>
		<sequence>
			<taxon idref="Diagramma_Dpic_Haem"/>
			TCCTCTTCCATTGACAATCCCACTTCCCATACAGATTTCACTTGCTCAATGGTTCTTCCTTTTTTTCTTACCAAGGTCTGCTCATTTGCTTCATCTTCGTGGTCTAACATTTGATCCTTATTTTTTTCCTCGGTAAACTGGA---N-NNN
		</sequence>
		<sequence>
			<taxon idref="KmugKe001_Kmug_KuhlN"/>
			TCCTCTTCCATTGACAATCCCACTTCCCATACAGATTTCACTTGCTCAATGGTTCTTCCTTTTTTTCTTACCAAGGTCTGCTCATTTGCTTCATTTTCGTGGTCTAACTTTTGATCCTTATTTTTTTCCTCGGTAATTTAGG---N-NNN
		</sequence>
		<sequence>
			<taxon idref="HBa002_Hazu_KyphHAZ"/>
			---------------------------------GATTTCACTTGCTCAATGGNNCTTCCTTTTTTTCTTACCAAGGTCTGCTCATTTGCTTCATCTTCGTGGTCTAACTTTTGATCCTTATTTTTTTCCNCGGTAAATTAGA---N-NNN
		</sequence>
		<sequence>
			<taxon idref="KbigNZ059_Kbig_KyphA"/>
			TCCTCTTCCATTGACAATCCCACTTCCCATACAGATTTCACTTGCTCAATGGTTCTTCCTTTTTTTCTTACCAAGGTCTGCTCATTTGCTTCATCTTCGTGGTCTAACTTTTGATCCTTATTTTTTTCCTCGGTAAATTAGA---N-NNN
		</sequence>
		<sequence>
			<taxon idref="KcinNi019_Kcin_KyphW"/>
			-CCTCTTCCATTGACAATCCCACTTCCCATACAGATTTCACTTGCTCAATGGTTCTTCCTTTTTTTCTTACCAAGGTCTGCTCATTTGCTTCATCTTCGTGGTCTAACTTTTGATCCTTATTTTTTTCCTCGGTAAATTAGA---N-NNN
		</sequence>
		<sequence>
			<taxon idref="KcorAb015_Kcor_KyphW"/>
			TCCTCTTCCATTGACAATCCCACTTCCCATACAGATTTCACTTGCTCAATGGTTCTTCCTTTTTTTCTTACCAAGGTCTGCTCATTTGCTTCATCTTCGTGGTCTAACTTTTGATCCTTATTTTTTTCCTCGGTAAATTAGA---N-NNN
		</sequence>
		<sequence>
			<taxon idref="KeleCl012_Kele_Kyph1"/>
			-------------------------CCCATACAGATTTCACTTGCTCAATGGTTCTTCCTTTTTTTCTTACCAAGGTCTGCTCATTTGCTTCATCTTCGTGGTCTAACTTTTGATCCTTATTTTTTTCCTCGGTAAATTAGA---N-NNN
		</sequence>
		<sequence>
			<taxon idref="KspWCa038_Kgla_KyphW"/>
			----CTTCCATTGACAATCCCACTTCCCATACAGATTTCACTTGCTCAATGGTTCTTCCTTTTTTTCTTACCAAGGTCTGCTCATTTGCTTCATCTTCGTGGTCTAACTTTTGATCCTTATTTTTTTCCTCGGTAAATTAGA---N-NNN
		</sequence>
		<sequence>
			<taxon idref="KhawHa001_Khaw_KyphA"/>
			TCCTCTTCCATTGACANTCCCACTTCCCATACAGATTTCACTTGCTCAATGGTTCTTCCTTTTTTTCTTACCAAGGTCTGCTCATTTGCTTCATCTTCGTGGTCTAACTTTTGATCCTTATTTTTTTCCTCGGTAAATTAGA---N-NNN
		</sequence>
		<sequence>
			<taxon idref="KsecAt005_Ksec_KyphZ"/>
			-------------------CCACTTCCCNNACAGATTTCACTTGCTCAATGGTTCTTCCTTTTTTTCTTACCAAGGTCTGCTCATTTGCTTCATCTTCGTGGTCTAACTTTTGATCCTTATTTTTTTCCTCGGTAAATTAGA---N-NNN
		</sequence>
		<sequence>
			<taxon idref="KsydAh009_Ksyd_KyphN"/>
			TCCTCTTCCATTGACAATCCCACTTCCCATACAGATTTCACTTGCTCAATGGTTCTTCCTTTTTTTCTTACCAAGGTCTGCTCATTTGCTTCATCTTCGTGGTCTAACTTTTGATCCTTATTTTTTTCCTCGGTAAATTAGA---N-NNN
		</sequence>
		<sequence>
			<taxon idref="KvaiNi043_Kvai_KyphW"/>
			TCCTCTTCCATTGACAATCCCACTTCCCATACAGATTTCACTTGCTCAATGGTTCTTCCTTTTTTTCTTACCAAGGTCTGCTCATTTGCTTCATCTTCGTGGTCTAACTTTTGATCCTTATTTTTTTCCTCGGTAAATTAGA---N-NNN
		</sequence>
		<sequence>
			<taxon idref="NlitPo001_Nlit_Kyph"/>
			TCCTCTTCCATTGACAATCCCACTTCCCATACAGATTTCACTTGCTCAATGGTTCTTCCTTTTTTTCTTACCAAGGTCTGCTCATTTGCTTCATTTTCGTGGTCTAACTTTTGATCCTTATCTTTTTTCTCGTTAAATTAGA---N-NNN
		</sequence>
		<sequence>
			<taxon idref="SocyCl003_Socy_Kyph"/>
			TCCTCTTCCATTGACAATCCCACTTCCCATACAGATTTCACTTGCTCAATGGTTCTTCCTTTTTTTCTTACCAAGGTCTGCTCATTTGCTTCATCTTCGTGGTCTAACTTTTGATCCTTATTTTTTTCCTCGGTAAATTAGA---N-NNN
		</sequence>
		<sequence>
			<taxon idref="AstrTa003_Astr_MicrA"/>
			TCCTCTTCCATTGACAATCCCACTTCCCATACAGATTTCACTTGCTCAATGGTTCTTTCTTTTTTTCTTACCAAGGTCTGCTCATTTGCTTCATCTTCGTGGTCTAACTTTTGATCCTTATTTTTTTCCTCGGTAAATTAGA---N-NNN
		</sequence>
		<sequence>
			<taxon idref="MstrTw001_Mstr_MicrA"/>
			TCCTCTTCCATTGACAATCCCACTTCCCATACAGATTTCACTTGCTCAATGGTTCTTCCTTTTCTTCTTACCAAGGTCTGCTCATTTGCTTCATTTTCGTGGTCTAACTTTTGATCCTTATTTTTTTCCCCGGTAAATTAGA---N-NNN
		</sequence>
		<sequence>
			<taxon idref="Oplegnath_Opun_Ople"/>
			TCCTCTTCCATTGACAATCCCACTTCCCATACAGATTTCACTTGCTCAATGGTTCTTCCTTTTTTTCTTACCAAGGTCTGCTCATTTGCTTCATTTTCGTGGTCTAACTTTTGATCCTTATTTTTTTCCTCGGTAAATTAGA---N-NNN
		</sequence>
		<sequence>
			<taxon idref="OwooNZ001_Owoo_OpleN"/>
			TCCTCTTCCATTGACAATCCCACTTCCCATACAGATTTCACTTGCTCAATGGTTCTTCCTTTTTTTCTTACCAAGGTCTGCTCATTTGCTTCATTTTCGTGGTCTAACTTTTGATCCTTATTTTTTTCCTCGGTAAATTAGC---N-NNN
		</sequence>
		<sequence>
			<taxon idref="Nannoperc_Nobs_Perc"/>
			TCTTCTTCCATTGACAATCCCACTTCCCATACAGATTTCACTTGCTCAATGGTTCTTCCTTTTTTTCTTACCAAGGTCTGCTCATTTGCTTCATCTTCGTGGTCTAACATTTGATCCTTATTTTTTTCCTCGGTATACTGGCGTGN-NNN
		</sequence>
		<sequence>
			<taxon idref="Scatophag_Sarg_Scat"/>
			TCCTCTTCCATTGACAATCCCACTTCCCATACAGATTTCACTTGCTCAATGGTTCTTCCTTTTTTTCCTACCAAGGTTTGCTCATTTGCTTCATCTTCGTGGTCTAACTTTTGATCCTTATCTTTTTTCTCGGTAAACTCGC---N-NNN
		</sequence>
		<sequence>
			<taxon idref="Selenotoc_Smul_Scat"/>
			NNNNNNNNNNNNNNNNNNNNNNNNNNNNNNNNNNNNNNNNNNNNNNNNNNNNNNNNNNNNNNNNNNNNNNNNNNNNNNNNNNNNNNNNNNNNNNNNNNNNNNNNNNNNNNNNNNNNNNNNNNNNNNNNNNNNNNNNNNNNNNNNNN-NNN
		</sequence>
		<sequence>
			<taxon idref="Scomber_s_Ssco_Scom"/>
			TCCTCTTCCATTGACAATCCCACTTCCCATACAGATTTCACTTGCTCAATGGTTCTTCCTTTTTTTCTTACCAAGCTCTGCCCATTTGCTTCATTTTCGTGGTCCAACTTTTGATCCTTATCTTTTTTCTCGGCAAATTGGC---N-NNN
		</sequence>
		<sequence>
			<taxon idref="McalPo005_Mcal_Scor"/>
			TCCTCTTCCATTGACAATCCCACTTCCCATACAGATTTCACTTGCTCAATGGTTCTTCCTTTTTTTCTTACCAAGCTCTGCTCATTTGCTTCATCTTCGTGGTCTAACATTTGATCCTTATTTTTTTCCTCGGTAAATTAGA---N-NNN
		</sequence>
		<sequence>
			<taxon idref="SlinWh003_Slin_ScorA"/>
			TCCTCTTCCATTGACAATCCCACTTCCCATACAGATTTCACTTGCTCAATGGTTCTTTCTTTTTTTCTTACCAAGGTCTGCTCATTTGCTTCATCTTCGTGGTCTAACTTTTGATCCTTATTTTTTTCCTCGGCAAATTATA---N-NNN
		</sequence>
		<sequence>
			<taxon idref="SvioWh001_Svio_ScorA"/>
			TCCTCTTCCATTGACAATCCCACTTCCCATACAGATTTCACTTGCTCAATGGTTCTTTCTTTTTTTCTTACCAAGGTCTGCTCATTTGCTTCATCTTCGTGGTCTAACTTTTGATCCTTATTTTTTTCCTCGGCAAATTATA---N-NNN
		</sequence>
		<sequence>
			<taxon idref="Rhynchope_Roxy_Tera"/>
			TCCTCTTCCATTGACAATCCCACTTCCCATACAGATTTCACTTGCTCAATGGTTCTTCCTTTTTTTCTTACCAAGGTCTGCTCACTTGTTTCATTTTCGTGGTCTAACTTTTGATCCTTATTTTTTTCCTCGTTAATTTAGA---N-NNN
		</sequence>
		<sequence>
			<taxon idref="Balistes__Bcap_Tetr"/>
			TCCTCTTCCATTGACAATCCCACTTCCCATACAGATTTCACTTGCTCAATGGTTCTTGCTTTTTTTCTTACCAAGGTCTGCTCATTTGCTTCATCTTCGTGGTCTAACATTTGACCCTTATCTTTTTTCTCGTCAAATTGGT---N-NNN
		</sequence>
	</alignment>

	<!-- The sequence alignment (each sequence refers to a taxon above).         -->
	<!-- ntax=47 nchar=149                                                       -->
	<alignment id="alignment4" dataType="nucleotide">
		<sequence>
			<taxon idref="Chaetodip_Cfab_Acan"/>
			NNNNNNNNNNNNNNNNNNNNNNNNNNNNNNNNNNNNNNNNNNNNNNNNNNNNNNNNNNNNNNNNNNNNNNNNNNNNNNNNNNNNNNNNNNNNNNNNNNNNNNNNNNNNNNNNNNNNNNNNNNNNNNNNNNNNNNNNNNNNNNNNNN-NN
		</sequence>
		<sequence>
			<taxon idref="Platax_or_Porb_Acan"/>
			ACCCAATATCCAACCTCCCCCCTTTTCACCGAGATCCCACCTCCACACGAAGTAAGACCCTAAACATCCCAGAAACACCACCCACACACCCATTACATACACACTACACTTTCATACCCCCCACATGCAATAAGACGCTCAG--NN-NN
		</sequence>
		<sequence>
			<taxon idref="Zanclus_c_Zcor_Acan"/>
			CCAAAACACCTAGCGTTTCCCCCTCCTCTTATAACCACGTATGTCCATATATCGTCGCTTAGTGTCTCCCCAAGACTCCCCCCACGCGATCGTTCCTTACGAACAGCTTTCCCATCCTATCCACCCATATAGGAATACCAAT--NN-NN
		</sequence>
		<sequence>
			<taxon idref="HantMo001_Hant_CentN"/>
			TCCAAATCCCCAACACTTATGTTATTTATTATAATCATACTCCCATACAAGCTACCACCTCGTACACCACAAAAGTAACAACCGCACATCCATATCCAATATAAAAACCCTTCACACATCCCACACTCATAAGAACACTAAG--NN-NN
		</sequence>
		<sequence>
			<taxon idref="Chaetodon_Csem_Chae"/>
			NNNNNNNNNNNNNNNNNNNNNNNNNNNNNNNNNNNNNNNNNNNNNNNNNNNNNNNNNNNNNNNNNNNNNNNNNNNNNNNNNNNNNNNNNNNNNNNNNNNNNNNNNNNNNNNNNNNNNNNNNNNNNNNNNNNNNNNNNNNNNNNNNN-NN
		</sequence>
		<sequence>
			<taxon idref="Chaetodon_Cstr_Chae"/>
			NNNNNNNNNNNNNNNNNNNNNNNNNNNNNNNNNNNNNNNNNNNNNNNNNNNNNNNNNNNNNNNNNNNNNNNNNNNNNNNNNNNNNNNNNNNNNNNNNNNNNNNNNNNNNNNNNNNNNNNNNNNNNNNNNNNNNNNNNNNNNNNNNN-NN
		</sequence>
		<sequence>
			<taxon idref="Forcipige_Ffla_Chae"/>
			TCCAACCCCCCGACACTCGCCTGGGGCACTATGGCCATCCCCATACTCGATTCACAGTACAACATACTTCAAAAACCTTGCCCACACACACGTCCCGCACAAGAAACGCCTTCACCATATCAGTC-------------------NN-NN
		</sequence>
		<sequence>
			<taxon idref="Hemitauri_Hpol_Chae"/>
			CCAAAATCCCAAACCCCTTCCCTTCCTCTTATGATCATCTCCCCACTCAAAACGACACCCACTATCTCCCGCAAACAACCCTTGCACAAATCCCCTCCATACGATACTTTCCAAACCTCCCTTCA-------------------NN-NN
		</sequence>
		<sequence>
			<taxon idref="Heniochus_Hchr_Chae"/>
			CCCAACTCCCCAACATTCTCCCCCCCTTTTATAACCACACCTCCACTTAAAACAATATCCGTTACTCACCACAAACAACCCCCACATAGATTTTCCCCATACATTACCCCCTCAACTTACCCACA-------------------NN-NN
		</sequence>
		<sequence>
			<taxon idref="Etroplus__Emac_Cich"/>
			ATTAACCCACAAATCCCCCACCCAGCAATCGCAACCCCCCCCTACCTTAATCAAATTTCCCTTGTCCAACAAACACCCTCACAACCCAGCGACAATTAATGAGCCACCCTTTCAGTCCTTCCCCTTTACCCCATACACA-----NN-NN
		</sequence>
		<sequence>
			<taxon idref="GcyaTh005_Gcya_GireA"/>
			AAAAGCCATTCAACTCCCATCCCAACTCTCGCGATCACCCCCACCTTCAACAAGCCACTTAATAATACTTAACAACTACACCAATACACATACGCCCCATACATCAAACTTTAACCTCCTCCCCATCCTTAAAAACGATAAC--NN-NN
		</sequence>
		<sequence>
			<taxon idref="GfimLa001_Gfim_GireA"/>
			AAAAAACAACTAACACCTACTTAAACATTTATAACCCTTCCCATCCCTAAAACACCACCCATTAAACTATACCAACGCCATGAATACATCTACCCCTCATACATTAACTCTTAACCCCCTCCCTATCGTGAAAAACATTAAC--NN-NN
		</sequence>
		<sequence>
			<taxon idref="GmelJa001_Gmel_Gire2"/>
			AAAAGTCAACCAACCCTCGCCCCGACTATCGCAATCATCCCCACCCCCAACAAACCATCCAATAACACCCAACAGCTTCACTAATACACACACGCTCCATACATTAAACTTCAATCCCCTCCACGCCCTTAAAAACGATAAC--NN-NN
		</sequence>
		<sequence>
			<taxon idref="GnebEa001_Gneb_Gire1"/>
			AAAAAATAACTAACACCTACTTCGACATCTATAACCCTTCCCATCCCTAAAACACCACCCATTAAGTTATACCAACGTCATCAATATACCTACTCCCCATACATTAACTCCTAACCCCCTTCCTATCTCAAAAAACATTAAC--NN-NN
		</sequence>
		<sequence>
			<taxon idref="GnigCh006_Gnig_Gire"/>
			AATAAATAATCGGTTTCCGTCCCAGGCTTTGTGGTTCTCCCTACCCTTGGATAACCACTCAAAATCCTCCAACAACGCTATAAATGCAATTACCATTCATACGTCAACTTCTCATCCCACCCGTATCCCAACACGCATTAAC--NN-NN
		</sequence>
		<sequence>
			<taxon idref="GnigBa001_Gnig_Gire"/>
			GAAAATTAACCAGCTCCCATTCCGACTCTCATGACTGCCTCCACCTTCAGCAAACCATTTAACAATACCCAACAACTTTATTAACACACATACGCTTCATACATTAAACTTCAACCTCCTTCTCATCCCTAAACGCGATAAC--NN-NN
		</sequence>
		<sequence>
			<taxon idref="GpunJa001_Gpun_Gire1"/>
			GAAAGTCAATCAATCCCCACCCCAATTCTTATAACTATCCCCACCTCCAACACACCACCCAATAATATTCAACAACTTCCCTAATACACATACACTCCACACATTAAATTTTAACCCCCTTCCCACCCTTAAAAACGATAAC--NN-NN
		</sequence>
		<sequence>
			<taxon idref="GsimSa003_Gsim_Gire"/>
			GAAAATTAACCAGCTCCCATTCCGACTCTCGTGACTGCCTCCACCTTCAGCAAACCATTTAATAATACCCAACAACTTCATCAACACACATACGTTTTATACATCAAACTTTAATCTCCTTCGCATCCCTAAACGCGATAAC--NN-NN
		</sequence>
		<sequence>
			<taxon idref="GtriTu001_Gtri_GireA"/>
			-AAAATCAATCAGCNCCCGTCCCAACTCTCGTAACCGCCCTCACCCCCAACAAACCATTCAATAATACCTAACAACTTCACTAATGCGTGCACGCTCCATACATTAAACTTTAACCCCCTCCCCATCCCTAAGAACGATAAC--NN-NN
		</sequence>
		<sequence>
			<taxon idref="GzebRo001_Gzeb_GireA"/>
			GAAAATCAACCAACTCCCACCTCGACTCTCGCGATTGCCTCCACCTTCAACAAACCATTTAATAAAACTTAACAACTTCGCCGATACACATACACTTCACACATTAAATCTCAACCACTTTCTCGTCTTTAAAAACGATAAC--NN-NN
		</sequence>
		<sequence>
			<taxon idref="Diagramma_Dpic_Haem"/>
			TACGAACCCCCAACTTCCCCACTACTCACTGCAACCATACCCCGATCCAAAACAAAACCCCTCACCACTCAAAAACGTCATCAACCCAATCGCCACGCACCAGCTACACTTCCATCACACTCGCAAAAAAACAAATAAAAAC--NN-NN
		</sequence>
		<sequence>
			<taxon idref="KmugKe001_Kmug_KuhlN"/>
			AAAAAATCCCAAACACTCATCCAACAGCCCGCAATCCCACCTCAATTCACAGTACTGCCCTCTGCCTCCCTCAAACCTCCCAAACGCACTTACTTCCTATGAGCAAGTCTCCGAAACCACCCCCATCACAATAAACCACAAC--NN-NN
		</sequence>
		<sequence>
			<taxon idref="HBa002_Hazu_KyphHAZ"/>
			---------------------------------ACCCCATCCATCCGCAGANAACTATACACAGTCCCTCAAAAACTATGCCNACACATCAACCCTTCATACGTCGCCTTTCAAAACCGCCACCAACCCNATAAACAGTAAC--NN-NN
		</sequence>
		<sequence>
			<taxon idref="KbigNZ059_Kbig_KyphA"/>
			CCTAAACCTCCGACTCTCACCCAAGTCATCGTAATCTCACACATATCCACAATGCCATCCAACACCACCCACAAACCATACCGACACACCTACCCCCCACACGTTACCCCCCAAAATCGCCCCTATTTCCAAAAACAATAAC--NN-NN
		</sequence>
		<sequence>
			<taxon idref="KcinNi019_Kcin_KyphW"/>
			-CTAGACCGCCAATTCTCACCCAAATCTTCGTGACCTCATACGTATTCATAACATCACCCAGCATTCCCCGGAAACCACACCAACGCATCTACCTCTTACACGTTACCTCCCAAAATCGCCCCCCATCTCAAAAACAATAAC--NN-NN
		</sequence>
		<sequence>
			<taxon idref="KcorAb015_Kcor_KyphW"/>
			CCAACATCACTAACCCTCTCTTAAATCACCGTAATCCCACTTTTATACATACCACTATCCACTACTCCCCAAAAACTACACCAGCACACTAACCCTCTATACGTTACCTTCCAAAACCGCCCCTATTCCTACAAACAGTAAC--NN-NN
		</sequence>
		<sequence>
			<taxon idref="KeleCl012_Kele_Kyph1"/>
			-------------------------TCTTCGTAACCTCGTACATATTCATAACATCACCCAGCATTCCCCGGAAACCACACCAACACATCTACCTCTTACACGTTACCTCCCAAAATCGCCCCCAATCTCAAAAACAATAAC--NN-NN
		</sequence>
		<sequence>
			<taxon idref="KspWCa038_Kgla_KyphW"/>
			----AACCCCCTACTTTCACCCAAATCATCGTGATCTCACCTATGTCCATACCACCATCCAGCATCCCCCAAAAACAACACTAACACACCTACCTCTCATACGTTACCCTCCAAAATCGCCTCTAATCCTAAAAACAATAAC--NN-NN
		</sequence>
		<sequence>
			<taxon idref="KhawHa001_Khaw_KyphA"/>
			TCTAAACCCCCACCCCTCACCCAAATCATCGTAATCCCACACATGCTCATAACACCATCCAACGTCACCCACAAACCACACCGACACACCTACCCCTCACACGTCACCCCCCAAAATCGCCCCTATCCCCAAAAACAATAAC--NN-NN
		</sequence>
		<sequence>
			<taxon idref="KsecAt005_Ksec_KyphZ"/>
			-------------------CCCAAATCNNNGTAATCCCACACATATTCATAGCATCATCCAACGTCACCCACAAACCACACCAACACACCTACCCCTCACACGTTACCCCCCAAAATCGCCCCTATTCCCAAAAACAATAAC--NN-NN
		</sequence>
		<sequence>
			<taxon idref="KsydAh009_Ksyd_KyphN"/>
			ACTAAACCCCCGACTTTTACCCAAATCATCGTGATCTCACCTATGTCCATACCACCATCCAGGGTCCCCCAAAAACAACACCAACACACCTACCTCTCATACGTTACCCTCCAAAGTCCCCTCTAATCCTAAAAACAATAAC--NN-NN
		</sequence>
		<sequence>
			<taxon idref="KvaiNi043_Kvai_KyphW"/>
			ACTAGACCACCAATTCTCATCCAAATCATCGTAACCTCATACGTATTCATAACATCACCCAATATTCCTCAGAAACCACACCAACACATTTACCCCTCACACGTCACCCCCCAAAATCGCCCCCAATTCCAAAAACAATAAC--NN-NN
		</sequence>
		<sequence>
			<taxon idref="NlitPo001_Nlit_Kyph"/>
			GCCCCATTCTTAGCTCCTATTTCATATACTGTAATTCTTCCTCCATCTAAAACACAATTTAAAAGACTCTAAAAATCATCCCAACATACCTATCTTATATAAGTAACTTCTCGAAATCTTTCACGAACCTACAAATACTAAT--NN-NN
		</sequence>
		<sequence>
			<taxon idref="SocyCl003_Socy_Kyph"/>
			GCTAAACCGCCAATTCTTACCCAAATCATCGTAGTCTCATACGTATTCATATTATCACCCAATATTCCTCAGAAACCACACCAACACATTTATCCCTCACACGTCACCCTCCAAAATCGCCCCCAATCCCAAGAACAATAAC--NN-NN
		</sequence>
		<sequence>
			<taxon idref="AstrTa003_Astr_MicrA"/>
			ATAGAGTCACCAACACCCGTCCCAGGCACCATAACCGTATTCACATACATTCTACAACTCTATGCACCCCATAAACCACATAAACACACGCACCCCACACAGATTACCTTTCGATATTACCACCATCCAAATAAACACTAAT--NN-NN
		</sequence>
		<sequence>
			<taxon idref="MstrTw001_Mstr_MicrA"/>
			ATCAAATCACTACCACCCACTCCATTTTTTACGACCATATCCACACACATTACACGCTTTCATATATCCCATAAACTACACTAATACAAATATCTCACGTAAACGGCATTTTAATACTACCGCTATTCTCACAGACACGAAT--NN-NN
		</sequence>
		<sequence>
			<taxon idref="Oplegnath_Opun_Ople"/>
			TCAAAACCCCCAACCCCCACCCCAATTACCGTAATCATACCCATATCCATAACACCACTTAAAATTCCCCAAAAACCACATCAGCATAACTACCCTTTATACATTAACCTTTAACATCACCCCCACCCCGACAAATACTAAT--NN-NN
		</sequence>
		<sequence>
			<taxon idref="OwooNZ001_Owoo_OpleN"/>
			ACAAAATCCTTGACACTCGCCCCAGACACTGTGACCATACCTCTATCCATAGCTACTCCCAATGTCCCTCAAAAACTACATAAACACACTAACCTTCTACAAGTCAGCTTCTAACATCACCCCCACACCAACAAGCACTAAC--NN-NN
		</sequence>
		<sequence>
			<taxon idref="Nannoperc_Nobs_Perc"/>
			CCAAGATACCCAACACCCCCCCCATTTTCTGAAACCATCCACCCATTCGAGAGGCCTCCCCATATCTCTCCAAAACAACAAAAACACACCTATTTCTTATGAATCACCCTCTAATCTCACCTCTGTCCTAACAAA-ACTAGGCTNN-NN
		</sequence>
		<sequence>
			<taxon idref="Scatophag_Sarg_Scat"/>
			ATCACACCACCGACACCCCTCCCGTTCACTACAGCCGTACTCGTACTCAAAATTATTCATAAAACTCCCCCTAAATGACCTCTGCATACACCCTTCGTATACGCCACCTTTTCACCCGCCCCTCGCACAAAAGAACACTAGT--NN-NN
		</sequence>
		<sequence>
			<taxon idref="Selenotoc_Smul_Scat"/>
			NNNNNNNNNNNNNNNNNNNNNNNNNNNNNNNNNNNNNNNNNNNNNNNNNNNNNNNNNNNNNNNNNNNNNNNNNNNNNNNNNNNNNNNNNNNNNNNNNNNNNNNNNNNNNNNNNNNNNNNNNNNNNNNNNNNNNNNNNNNNNNNNNN-NN
		</sequence>
		<sequence>
			<taxon idref="Scomber_s_Ssco_Scom"/>
			TCCAACCCGCCAACACTTACCTAGTCTCCCGTAACCGTACACTTTTTCAAAAAGTCGCTTGCGACCCCCCATAAACGACAGCAACACAATTACACCACACACGAAAATCTCTCAACTACCCCGCACACCTAAGAACACTAAC--NN-NN
		</sequence>
		<sequence>
			<taxon idref="McalPo005_Mcal_Scor"/>
			ATAACGCTCCAATCACTTGTCTCAAACTTTATGGCCGTACCTACCTTCGTACCACCACCCCATAATGCTCAGAGACTACATAAGCATACCTACTTCCCATATATTACCCCTTCACGACACCCCCGCCTAAAAGAACAGTAAT--NN-NN
		</sequence>
		<sequence>
			<taxon idref="SlinWh003_Slin_ScorA"/>
			AGCAGATCACAACCCTCTGTTTCACTCACCGTAACCATACCCGCTTCCGTATTACTATTCTATAATACCTAAAAACCGTATAAACATACTTACCCTTTACACATTACCCCTTCACACCGCCCCCACTTCAAAGAACAATAAC--NN-NN
		</sequence>
		<sequence>
			<taxon idref="SvioWh001_Svio_ScorA"/>
			AACAAATCACAAACCTCTATTTCATCTACCGTAACCATACCCACCTCCATATTACTACCCTATAATACCTAAAAACCATACAAACATACTCACCCTTTATACGTTACCCTTTCACACCGCCCCCACTTCAAAGAACAATAAC--NN-NN
		</sequence>
		<sequence>
			<taxon idref="Rhynchope_Roxy_Tera"/>
			CTCGACCCCTAATTCCCCTTCCCAGACTTTATAACCTCACTTAAACCCATACCATCATCCCTCGTCTTTTAAAAACAACCCACAAACATTTACCTTCTACATGTCAGCTACCCATATCCCCTTCACCCCCATAAACCCTAAC--NN-NN
		</sequence>
		<sequence>
			<taxon idref="Balistes__Bcap_Tetr"/>
			CCCCCCCTTCCAATCCCCAGCCCAGCTCTTGAAACTGTTCCTCCTTCCGAGCCACCAATCAAAATTACCCACGAAGACCCTTGACGCACACACCATACATGCGATACTTCTTCGCCCCTCTCGCTTTATAACCAATATAAAT--NN-NN
		</sequence>
	</alignment>

	<!-- The sequence alignment (each sequence refers to a taxon above).         -->
	<!-- ntax=47 nchar=1676                                                      -->
	<alignment id="alignment5" dataType="nucleotide">
		<sequence>
			<taxon idref="Chaetodip_Cfab_Acan"/>
			TCAGTGGATGAAGCCCCAGCTGACACCATCACTCGGCGATTTCGCTATGATGTGGCACTGGTGTCAGCATTAAAGGATCTGGAGGAGGACATTATGGAGGGGTTGAGAGAGAGTGGGATGGAAGACAGTGCTTGCACCTCAGGCTTCAGTGTCATGATCAAAGAATCTTGTGATGGCATGGGCGATGTGAGCGAGAAGCATGGTGGAGGACCAGTTGTTCCTGAGAAGGCTGTGCGTTTCTCTTTCACTGTTATGTCAATCTCTGTCCTGGCAGATGAGGAGGAGGAAGAGGTTACCATCTTCAGGGAGCCAAAGCCAAACTCAGAACTGTCCTGTAAGCCCCTTTGCCTGATGTTTGTGGATGAGTCAGACCATGAGACACTCACAGCCATCCTATGGCCTATAGTTGCAGAACGTAAGGCAATGAAAGAGAGCAGGCTCATCCTATCCATCGGCGGACTACTTCGCTCCTTCCGCTTTCACTTCAGAGGCACAGGATATGATGAGAAGATGGTGCGTGAGATGGAGGGCCTTGAGGCCTCAGGGTCCACCTATGTCTGCACGCTTTGTGACTCCAGTCGGCCAGAGGCCTGTCGAAACATGGTGCTACACTCCATCACACGCAGTCACGAGGAGAACCTAGAACGTTATGAAATATGGAGAACCAACCCCTTTTCTGAGTCGGTAGACGAGCTGAGAGACAGAGTCAAAGGGGTCTCTGCCAAGCCTTTCATGGAGACTCATCCCACGCTGGATGCATTACACTGTGACATAGGCAATGCCATTGAGTTCTACAAAATCTTCCAGGATGAGATCGGAGAGGTGTACCAAAAGGCCAACCCCTGCCGTGAAGAACGGCGCAGCTGGAGGGCAGCCCTCGATAAACANNNN----NNNNNNN-ACTCATGCTACCTTCCTCCATTACGTTGCCCAGCTGTTTGCCGCCTCGACCCCTATGATGGTCTTCCAGARAGTTATCTCATCCATGGTGGCCGCACCCCAAATAATGAGATCTCATCAAGCCTGTATCTGCTGACCATGGATAGCCGGGGCTGTAATCGCAAATTGACCTTGTGCTGCAGAGAGAAAGAACTAGTGGGAGAAGTGCCAGGGGCCAGATATGGCCATACACTGAGCATGATTCAAAGCCGAGGGAAGACAGCTTGTGTATTATTTGGGGGTAGATCCTACATGCCTGCAGGAGAGCGTACCACAGAAAACTGGAACAGTGTGGTTGACTGTCCTCCTCAGGTGTTCCTGTTTGACTTGGAGTTTGGTTGCTCCTCTGCACACACTTTACCAGAGCTCAGTGATGGACAGTCTTTCCATTTGGCCCTTGCCAGAGGGGACTGTGTCTACTTCCTTGGGGGTCACTCGCTCACCTCTGACTCCCGCCCCCCTCGACTCTTTCGCCTGCGTGTTGAGCTTCTGCAGGGCAGCCCCTTGCTTTCATGTGAGACTCTAGACACTGGCATATCCATCTCTAGTGCCATAATCACCCGTACAGGTCCTTCTCACAGATATATCATCTTAGGTGGTTATCAGTCAGACTCCCAGAAGCGGATGGAGTGCAGTACTGTGATTCTCGATGAGAAAGGGATCCACTTTGAGCACTTGGAACCACCTAAGTGGATCCCAGATATCATCCATAGTCGCACTNNNN----NNNNNNN
		</sequence>
		<sequence>
			<taxon idref="Platax_or_Porb_Acan"/>
			------------GCCCCAGCTGACACCATCACTCGGCGGTTTCGCTATGATGTGGCACTGGTGTCAGCATTAAAGGATCTGGAGGAGGACATCATGGAGGGGTTGAGAGAGAGTGGGATGGAAGACAGTGCTTGCACCTCAGGCTTCAGTGTCATGATCAAAGAATCTTGTGATGGCATGGGCGATGTGAGCGAGAAGCACGGTGGAGGACCGGTTGTTCCTGAGAAGGCTGTGCGTTTCTCGTTCACTGTTATGTCAATCTCTGTCCTGGCAGATGAGGAGGAGGAAGAGGTTACCATCTTCAGGGAGTCAAAGCCAAACTCAGAACTGTCCTGTAGGCCCCTTTGCCTGATGTTTGTGGATGAGTCAGACCATGAGACACTCACAGCCATCCTGTGGCCTATAGTTGCAGAGCGTAACGCAATGAAAGAGAGCAGGCTCATCCTACCCATTGGCGGACTACTTCGCTCCTTCCGCTTTCACTTCAGAGGCACAGGATATGATGAGAAGATGGTGCGTGAGATGGAGGGCCTTGAGGCCTCAGGGTCCACCTATGTCTGCACGCTTTGTGACTCCAGTCGGGCAGAGGCCTGTCAAAACATGGTGCTACACTCCATCACACGCAGTCACGAAGAGAACCTAGAACGTTATGAAATATGGAGAACCAACCCCTTTTCTGAGTCAGTAGATGAGCTGAGAGACAGAGTCAAAGGGGTCTCTGCCAAGCCCTTCATGGAGACTCATCCCACACTAGATGCATTACACTGTGACATAGGCAATGCCATTGAGTTCTACAAAATCTTCCAAGATGAGATCGGGGAGATGTACCAAAAGGTCAACCCCAGCCGTGAGGAGCGGCGCAGCTGGAGGGCAGCCCTCGATAAACANNNN----NNNNNNNGACTCATGCTACCTTCCTCCATTACGCTGCCCAGCTGTTTGCCGCCTCGACCCCTATGATGGTCTTCCAGAGAGTTATCTCATCCATGGTGGCCGCACCCCAAATAATGAGATCTCATCAAGCCTGTATCTGCTGACCATGGATAGCCGGGGCTGTAATCGTAAATTGACTTTGTGCTGCAAAGAGAAAGAACTAGTGGGAGAGGTGCCAGGGGCCAGATATGGTCATACATTGAGCATGATTCAAAGCCGAGGGAAGACAGCTTGCGTATTGTTTGGGGGTAGATCCTACATGCCTGCAGGAGAGCGTACCACAGAGAACTGGAACAGTGTGGTCGACTGTCCTCCTCAGGTGTTCCTGTTTGACTTGGAGTTTGGCTGCTCCTCTGCGCACACTTTACCTGAGCTCAGTGATGGGCAGTCTTTCCATTTGGCCCTTGCCAGAGAGGATTGTGTCTACTTCCTCGGGGGTCACTCACTCACCTCTGACTCCCGCCCCCCTCGACTATTTCGCCTGCGTGTTGAGCTTCTGCAGGGCAGCCCCTTGCTTTCGTGTGAGACTCTAGACACTGGCATATCCATCTCTAGTGCCATAATCACCCGTACAGGTCCTTCTCACAGATATATTATCTTAGGTGGTTATCAGTCAGACTCCCAGAAGCGAATGGAGTGCAGTACTGTGATTCTCAATGAGAAAGGGATCCACTTTGAGCGCTTGGAACCACCCAAGTGGATCCCAGATATCATCCATAGTCGCACTNNNN----NNNNNNN
		</sequence>
		<sequence>
			<taxon idref="Zanclus_c_Zcor_Acan"/>
			TTAGTGGATGACTCCCCAGCTGACACCATCACCCGGCGGTTTCGCTACGATGTGGCACTGGTGTCAGCATTAAAGGATATGGAGGAGGACATCATGGAGGGGCTGAGAGAGAATGGGATGGAAGACAGTGCTTGTACCTCAGGTTTCAGTGTCACGATCAAAGAATCTTGTGATGGCATGGGCGATGTCAGCGAGAAGCACGGTGGAGGACCAGTTGTTCCTGAGAAGGCTGTGCGTTTCTCTTTTACTGTTATGTCTGTCTCTGTCCTGGCAGATGGCGAGGAGGAAGAGGTTGCCGTCTTCACAGAGCCAAAGCCAAACTCAGAACTGTCCTGTAAGCCCCTCTGCCTGATGTTTGTGGATGAGTCAGACCGCGAGACACTCACGGCCATCCTATCACCTATAATTGCAGAGCGTAATGCAATGAAAGAGAGCAGGCTCATCCTATCCATTGGTGGGCTACCTCGCTCATTCCGCTTTCATTTTAGAGGCACGGGATACGATGAGAAGATGGTACGTGAGATGGAGGGACTCGAGGCCTCAGGGTCCACCTTTATCTGCACTCTTTGTGACTCCAGCCGGGCAGAAGCATCTCAAAACATGGTGCTACACTCCATCACCCGCAGTCATGAAGAGAACCTTGAACGTTATGAAATATGGAGAACGAACCCCTTTTCTGAGTCTGTAGATGAACTGCGAGACAGAGTCAAAGGGGTCTCTGCCAAGCCCTTCATGGAGACCCATCCCACACTGGATGCATTACACTGTGACATAGGCAATGCCACTGAGTTCTACAAAATCTTCCAGGATGAGATTGGGGAGGTGTACCAAAAGGCCAACCCCAGCCGGGAGGAACGGCGCAGCTGGAGGGCAGCCCTAGATAAACANNNN----NNNNNNN-ACTCATGCTACCTTCCCCCGTTACGTTGTCCAGCTGTGTGTCGTCTTGACCCCTATGACGGGCTCCCGGAGAGTTATCTCATCCATGGTGGCCGCACCCCAAACAATGAGATCTCATCCAGCCTGTATCTGCTGACCATGGATAGCCGTGGCTGCAATCGTAAATTGACCTTGTGTTGCAAAGAGAAAGAACTGGTGGGAGAAGTGCCAGGGGCTAGATACGGCCACACACTGAGCATGGTTCAAAGCCGTGGGAAGACAGCTTGTGTGTTGTTCGGTGGTAGGTCCTACATGCCTGCAGGAGAACGGACCACGGAGACCTGGAACAGTGTCGTTGACTGTCCTCCTCAGGTCTTCCTGTTTGACTTGGAATTTGGTTGCTCCTCTGCGCACACTTTTCCTGAGCTCAGCGATGGACAGTCTTTCCATTTGGCCCTTGCCAGAGAAGACTGTGTCTACTTCCTCGGTGGTCACTCGCTCACATCCGACTCCCGCCCCCCTCGACTCTTTCGCCTACGTGTTGAGCTTCTGCAGGGCAGCCCCTTGCTTTCCTGTGAGACTCTAGAAACTGGCATGTCCATCTCGAGTGCCATAATCACCCGCACAGGTCCTACTCACAAATATATCATCTTAGGTGGGTATAAGTCAGACTCTCAGAAGAGAATGGAGTGCAGCTCTGTGATTCTGGATGAGAAAGGAATCCATTTTGAGCACTTGGAACCACCTAAGTGGATCCCAGATATCATCCATAGTCGCACTNNNN----NNNNNNN
		</sequence>
		<sequence>
			<taxon idref="HantMo001_Hant_CentN"/>
			TCGGTGGATGACTCCCCAGCTGACACCATCACTCGGCGGTTTCGCTATGATGTGGCACTAGTGTCAGCATTAAAGGATCTGGAGGAGGACATCATGGAGGGGCTGAGAGATAGCGGGATGGAAGACAGTGCTTGCACATCAGGCTTCAGTGTTATGATCAAGGAATCTTGTGATGGCATGGGCGATGTCAGCGAAAAGCACGGTGGAGGACCAGTTGTTCCTGAGAAGGCTGTACGTTTCTCTATCACTATTATGTCTGTATCTGTCCTGGCAGATGACGAGGAGGAGGCGGTTACTATCTTCACGGAGCCAAAGCCAAACTCAGAACTGTCCTGTAAGCCCCTTTGCCTGATGTTTGTGGATGAATCAGACCATGAGACACTCACAGCTCTCCTGGGGCCTGTAGTTGCAGAGCGTAATGCAATGAAAGAGAGCAGGCTCATCCTTTCCATCGGCGGCCTGCCTCGCTCCTTCCGCTTCCACTTCAGAGGCACGGGATACGATGAGAAGATGGTGCGAGAGATGGAGGGCCTGGAGGCCTCAGGGTCCAGCTATGTCTGCACTCTGTGTGATTCCAGTCGGGCAGAAGCATCTGAAAACATGGTGCTACACTCCATCACCCGCGGCCATGATGAGAACCTTGAACGTTACGAAATATGGAGAACCAACCCCTTTTCTGAGTCTGGAGAAGAGCTGCGGGATAGAGTCAAAGGGGTCTCTGCCAAGCCCTTCATGGAGACCCAGCCCACGCTGGATGCATTACATTGTGACATTGGCAATGCCACTGAGTTCTACAAAATCTTCCAGGACGAAATTGGGGAGGTGTACCAAAAGGTCAATCCCAGCCGGGAGGAACGGCGCAGCTGGAGGGCAGCCCTAGATAA---NNNN----NNNNNNNGACTCCTGCTACCTTCCACCATTACGTTGCCCTGCGGTTTGCCGCCTCGACCCCTATGATGGGCTCCCAGAGAGTTATCTCATCCACGGTGGCCGCACCCCAAATAATGAGATCTCATCAAGCCTGTATATGCTTACCATGGATAGTCGCGGCTGCAATCGCAAACTGACCCTATGCTGCAAAGAGAAAGAACTGGTAGGTGAAGTGCCAGGGGCCCGATATGGCCACACAATCAGTATGGTTCAAAGCCGTGGGAAGAAAGCATGTGTATTATTTGGCGGTAGGTCCTACATGCCGGCAGGAGAGCGGACCACGGAGAGCTGGAACAGCGTTGTCGACTGTCCTCCTCAGGTGTACCTGTTTGACCTGGAGTTCGGTTGCTCCTCTGTTCACACTTTACCTGAGCTCAGCGATGGACAGTCTTTCCATTTGGCCCTTGCCAGAGAGGACTGTGTCTACATCCTTGGGGGTCACTCACTCACCTCTGACTCCCGCCCACCTCAACTGTTCCGCCTGCGTGTCGAGCTTCTGCAGGGCAGTCCTTTGCTTTCCTGTGCGGCCTTAGAAACTGGTATATCCATCTCTAGCGCCATCATCACCCGTACAGGTCCCACTCACAAATATATTATCTTAGGGGGGTATCAGTCAAACTCTGAGAAGAGGCTGGAATGCAGCACCGTGACTCTGGATGAGAAAGGGATCCACATTGAGCCCCTGGAACCACCTAAGTGGACCCCAGATATCGTTCATAGTCGAACTNNNN----NNNNNNN
		</sequence>
		<sequence>
			<taxon idref="Chaetodon_Csem_Chae"/>
			TCAGTTGATGACTCCCTGGCTGACACTATAACKCGGCGGTTTCGCTATGATGTGGCACTGGTGTCAGCATTAAAAGATCTGGAGGAGGACATCATGGAGGGGCTGAGAGAGAGTGGGTTGGAAGACAGCGCTTGCACCTCAGGCTTCAGTGTCATGATCAAGGAATCTTGCGATGGCATGGGTGATGTCAGTGAGAAGCACGGTGGAGGACCAGTTGTTCCTGAGAAGGCTGTACGTTTCTCTTTCACGATTATGTCTGTTTCCATCCTGGCAGCCGACAAGGAGGAAGAGGTTACCATCTTCACGGAGACAAAGCCAAACTCAGAATTGTCCTGTAAGCCCCTTTGCCTGACATTTGTGGATGAGTCAGATCATGAGACACTCACAGCCATCCTGTCGCCTATAGTTGCAGAGCGTAGTGCAATGAAAGAGAGCAGGCTCATCCTATCCATTGGTGGACTGCTTCGCTCCTTCCGCTTTCACTTCAGAGGCACGGGATATGATGAGAAGATGGTGCGTGAGATGGAGGGCCTTGAGGCCTCAGGGTCCACCTTTATCTGCACTCTCTGTGACTCCGGTCGGGCAGAAGCTTCTGAAAACATGGTACTACACTCCATTACTCGCAATCATGAAGAGAACCTAGAACGTTATGAAATATGGAGAACCAACCCCTTTTCTGAGTCCGCAGATGAGCTGCGAGACAGAGTCAAAGGGGTCTCTTCCAAGCCCTTTATGGAGACCCATCCCACGATGGATGCATTACATTGCGACATAGGCAATGCTACTGAGTTCTACAAAATCTTCCAGGATGAGATCGGGGAGATGTACCAAAAGGTCAACCCCAGCCGGGAGGAGCGGCGCAGCTGGAGGGCAGCCCTAGATAAACANNNN----NNNNNNNGACTCTTGCTACCTTCCTCCATTACGTTGCCCTGCTGTTTGTCGCCTCGACCCCTACGACGGGCTTCCAGAGAGTTATCTCATCCATGGTGGCCGCACCCCAAATAATGAGATCTCATCCAGCTTGTATCTGCTCACCATGGACAGCCGTGGCTGCAATCGTAAACTGACCTTGTGCTGCAAAGAGAAAGAACTGGTGGGAGAAGTGCCAGGTGCCAGATATGGCCACACAATGAGCATGGTTCAAAGCCATGGGAAGATAGCTTGTGTGTTGTTTGGGGGTAGATCCTACATGCCTGCTGGAGAGCGGACCACAGAGACCTGGAACAGCGTTGTCGACTGTCCTCCTCAGGTGTTCCTGTTTGACTTGGAGTTTGGTTGCTCCTCTGCTCACACTTTACCTGAGCTCAGCGATGGACAGTCTTTCCATTTGGCCCTTGCCAGAGAAGACTGTGTCTACTTCATCGGCGGTCACTCACTCACAYTGGACTCCCGCCCCCCTCGACTCTTTCGCCTGCGCGTTGAGCTTCTGCAGGGCAGCCCCTTGCTTTCCTGTGAGACTCTGGACACCGGCATATCCATCTCAAGTGCTATAATCAGTCGTACAGGTCCTACTCACAGATACATCATCTTAGGTGGGTATCAGTCAGACTCTAAGAAGAGGATGGAGTGTAGCACTGTGATTCTGGATGAGAAAGGGATCCAATTTGAGCACTTGGAACCACCTAATTGGATTCCAGATATCATTCATAGTCGTACTNNNN----NNNNNNN
		</sequence>
		<sequence>
			<taxon idref="Chaetodon_Cstr_Chae"/>
			TCAGTGGATGACTCCCTGGCTGACACTATAACTCGGCGGTTTCGCTATGATGTGGCACTGGTGTCAGCGTTAAAAGATCTGGAGGAGGACATCATGGAGGGGCTGAGAGAGAGTGGGATGGAAGACAGCGCTTGCACCACAGGCTTCAGTGTCATGATCAAGGAATCTTGTGATGGCATGGGTGATGTCAGTGAGAAGCACGGTGGAGGACCAGCTGTTCCTGAGAAGGCTGTACGTTTCTCTTTCACGATTATGTCTGTTTCCATCCTGGCAGCCGACAAGGAGGAAGAGGTTACCATCTTCACGGAGACAAAGCCAAACTCAGAATTGTCCTGTAAGCCCCTTTGCCTGACATTTGTGGATGAGTCAGACCATGAGACACTCACAGCCATCCTGTCGCCTGTAGTTGCAGAGCGTAGYGCAATGAAAGAGAGCAGGCTCATCCTATCCATCGGTGGACTGCTTCGCTCCTTCCGCTTTCACTTCAGAGGCACGGGATATGATGAGAAGATGGTGCGTGAGATGGAGGGCCTCGAGGCCTCAGGGTCCACCTATATCTGCACTCTCTGTGACTCCGGTCGGGCAGAAGCTTCTGAAAACATGGTACTACACTCCATTACTCGCAGTCATGAAGAGAACCTAGAACGTTATGAAATTTGGAGAACCAACCCCTTTTCTGAGTCCGCAGATGAGCTACGAGACAGAGTCAAAGGGGTCTCTTCCAAGCCCTTTATGGAGACCCATCCCACGATGGATGCATTACACTGTGACATAGGCAATGCTACTGAGTTCTACAAAATCTTCCAGGATGAGATCGGGGAGATGTACCAAAAGGTCAACCCCAGCCGGGAGGAGCGGCGCAGCTGGAGGGCAGCCCTAGATAAACANNNN----NNNNNNNGACTCGTGCTACCTTCCTCCATTACGTTGCCCTGCTGTTTGTCGCCTCGACCCCTACGACGGGCTTCCAGAGAGTTATCTCATCCATGGYGGCCGCACCCCAAATAATGAGATCTCATCCAGCTTGTATCTGCTCACCATGGATAGCCGTGGCTGCAATCGTAAACTGACCTTGTGCTGCAAAGAGAAAGAACTGGTGGGAGAAGTGCCGGGTGCCAGATATGGCCACACGATGAGCATGGTTCAGAGCCATGGGAAGATAGCTTGTGTGTTGTTTGGGGGTAGATCCTACATGCCAGCTGGAGAGCGGACCACAGAGACCTGGAACAGCGTCGTCGACTGTCCTCCTCAGGTGTTCCTGTTTGATTTGGAGTTTGGTTGCTCCTCTGCTCACACTTTACCTGAGCTCAGCGATGGACAGTCTTTCCATTTGGCCCTTGCCAGAGAAGACTGTGTCTACTTCATCGGTGGTCACTCACTCACATTGGACTCCCGCCCCCCTCGACTYTTTCGCCTGCGCGTTGAGCTTCTGCAGGGCAGCCCCTTGCTTTCCTGTGAGACTCTGGACACYGGCATATCCATCTCCAGTGCTATAATCAGTCGCACAGGTCCTACTCACAGATACATCATCTTAGGTGGGTATCAGTCAGACTCTAAAAAGAGGATGGAGTGTAGCACTGTGATTCTGGATGAGAAAGGGATCCAGTTTGAGCACTTGGAACCACCTAATTGGATTCCAGATATCATTCATAGTCGTACTNNNN----NNNNNNN
		</sequence>
		<sequence>
			<taxon idref="Forcipige_Ffla_Chae"/>
			TCAGTGGATGACTCCCCAGCTGACACTATCACTCGGCGGTTTCGCTATGATGTGGCACTGGTGTCAGCATTAAAAGATCTGGAGGAGGACATCATGGAGGGGCTGAGAGAGAGTGGGATGGAAGACAGCGCTTGCACCTCAGGCTTCAGTGTCATGATCAAGGAATCTTGTGATGGCATGGGCGATGTCAGCGAGAAGCACGGTGGCGGACCAGTTGTTCCTGAGAAGGCTGTACGTTTCTCTTTCACTATTATGTCTGTCTCTATCCTGGCAGCTGACAGGGAGGAAGAGGTTACCATCTTCACAGAGCCAAAGCCGAACTCAGAATTGTCCTGTAAGCCCATTTGCCTGACATTTGTGGATGAGTCAGACCACGAGACGCTCACAGCCATCCTGTGGCCTCTTGTTGCAGAGCGTAATGCAATGAAAGAGAGCAGGCTCATCCTATCCATTGGTGGACTGCTTCGCTCCTTCCGCTTTCACTTCAGAGGCACGGGATACGATGAGAAGATGGTGCGTGAGATGGAGGGCCTCGAGGCCTCAGGGTCCACCTATATCTGCACCCTTTGTGACTCCGGTCGGGCAGAAGCTTCTGAAAACATGGTGCTACACTCCATTACTCGCAGTCATGAAGAGAACCTAGAACGTTATGAAATATGGAGAACCAACCCCTTCTCTGAGTCTGCAGATGAGCTGCGAGACAGAGTCAAAGGGGTCTCTGCCAAGCCCTTCATGGAGACTCACCCAACAATGGACGCATTACATTGCGACATAGGCAATGCCACTGAGTTCTACAAAATCTTCCAGGATGAGATCGGGGAGGTGTACCAAAAGGTCAACCCCAGCCGGGAGGAGCGGCGCAGCTGGAGAGCAGCCCTAGATAAACANNNN----NNNNNNNGACTCATGCTACCTTCCTCCATTACGTTGCCCAGCTGTTTGCCGCCTCGACCCCTACGATGGGCTTCCRGAGAGTTATCTYATCCATGGWGGCCGCACCCCAAATAATGAGATCTCATCCAGCTTGTATCTGCTCACCATGGATAGCCGTGGCTGCAATCGTAAACTGACCTTGTGCTGCAAAGAGAAAGAACTGGTGGGAGAGGTGCCAGGTGCCAGATACGGCCACACAATGAGCATGGTTCAAAGCCACGGGAAGACAGCTTGTGTGTTGTTTGGGGGTAGATCCTACATGCCTGCAGGAGAGCGGACCACAGAGACCTGGAACAGCGTCGTCGACTGTCCTCCTCAGGTCTTCCTGTTTGACTTGGAGTTTGGTTGCTCCTCTGCTCACACTTTACCTGAGCTCTGCGATGGACAGTCTTTCCATTTGGCCCTTGCAAGAGAAGACTGTGTCTACTTCCTCGGGGGTCACTCGCTCACGTCGGACTCCCGCCCCCCTCGACTCTTTCGCCTGCGCGTCGAGCTTCTGCAGGGCAGCCCCTTGATTTCCTGTGAGACTCTGGACACTGGCATGTCCATCTCCAGTGCCATAATCAGCCGTACAGGTCCTACTCACAGATATATCATCTTAGGTGGGTATCAGTCTGACTCTAAGAAGAGGCTGGAGTGTAGCACTGTGATTCTGGATGAGAAAGGGATCCACTTTGAGCACTTGGAACCACCTAATTGGATCCCAGATATCATTCATAGTCGTACTNNNN----NNNNNNN
		</sequence>
		<sequence>
			<taxon idref="Hemitauri_Hpol_Chae"/>
			TCAGTGGATGACTCCCCAGCTGACACTATCACTCGCCGGTTTCGCTATGATGTGGCACTGGTGTCAGCATTAAAAGATCTGGAGGAGGACATCATGGAGGGGCTGAGAGAGAGTGGGATGGAAGACAGCGCTTGCACCTCGGGCTTCAGTGTCATGATCAAGGAATCTTGTGATGGCATGGGCGATGTCAGCGAGAAGCACGGTGGAGGACCAGTTGTTCCTGAGAAGGCTGTACGTTTCTCTTTCACTGTTATGTCTGTCTCTATCCTGGCAGCTGACAGGGAAGAAGAGGTTACCATCTTCACGGAGCCAAAGCCAAACTCAGAATTGTCCTGTAAGCCCCTTTGCCTGACATTTGTGGATGAGTCAGACCACGAGACGCTCACAGCCATCCTGTGGCCTCATGTTGCAGAGCGTAATGCAATGAAAGAGAGCAGGCTCATCCTATCCATCGGTGGACTGCTTCGCTCCTTCCGCTTTCACTTCAGAGGCACGGGATACGATGAGAAGATGGTGCGTGAGATGGAGGGGCTCGACGTCTCTGGGTCCACCTACATCTGCACTCTTTGTGATTCCGGTCGGGCAGAAGCCTCTAAAAACATGGTGCTACACTCCATTACTCGCAGTCATGAAGAGAACGTAGAGCGTTACGAAATATGGAGACCCAACCCCTTTTCTGAGTCTGCAGATGAGCTGCGAGACAGAATCAAAGGGGTCTCTGCCAAGCCCTTCATGGAGACCCATCCCACGATGGACGCATTACATTGCGACATAGGCAATGCCACTGAGTTCTACAAAATCTTCCAGGATGAGATCGGGGAGGTGTACCAAAAGGTCAACCCCAGCCGGGAGGAGCGGCGCAGCTGGAGGGCAGCCCTAGATAAACANNNN----NNNNNNNGACTCATGCTACCTTCCTCCGTTACGTTGTCCAGCTGTTTGCCGCCTCGACCCCTACGATGGGCTTCCRGAGAGTTATCTCATCCATGGTGGCCGCACCCCAAATAATGAGATCTCAGCCAACTTGTATCTGCTCACCATGGATAGCCGTGGCTGCAATCGTAAACTGACCTTGTGCTGCAAAGAGAAAGAACTGGTGGGAGAGGTGCCAGGTGCCAGATACGGCCACACAATGAGCATGGTTCAAAGCCAYGGGAAGACAGCTTGTGTGTTGTTTGGGGGTAGATCCTACATGCCTGCAGGAGAGCGGACCACGGAGACCTGGAACAGCGTCGTCGACTGTCCTCCTCAGGTCTTCCTGTTTGACTTGGAGTTTGGTTGCTCCTCTGCTCACACTTTACCTGAGCTCTGCGATGGACAGTCTTTCCATTTGGCCCTTGCCAGAGAAGACTGTGTCTACTTCCTCGGGGGTCACTCGCTCACGTCGGACTCCCGCCCCCCTCGACTCTTTCGCCTGCGCGTCGAGCTTCTGCAGGGCAGCCCCTTGATTTCCTGTGAGACTCTGGACACTGGCATGTCCATCTCCAGTGCCATAATCAGCCGTACAGGTCCTACTCATAGATATATCATCTTAGGTGGGTATCAGTCAGACTCTAAGAAGAGGCTGGAGTGTAGCACTGTGATTCTGGATGAGAAAGGGATCCACTTTGAGCACTTGGAACCACCTAATTGGATCCCAGATATCATTCATAGTCGTACTNNNN----NNNNNNN
		</sequence>
		<sequence>
			<taxon idref="Heniochus_Hchr_Chae"/>
			TCAGTGGATGACTCCCCAGCTGACACTATCACTCGGCGGTTTCGCTATGATGTGGCACTGGTGTCAGCATTAAAAGATCTGGAGGAGGACATCATGGAGGGGCTGAAAGAGAGTGGGATGGAAGACAGCGCTTGCACCTCAGGCTTCASTGTCATGATCAAGGAATCTTGTGATGGCATGGGCGATGTCAGCGAGAAGCACGGTGGAGGACCAGTTGTTCCTGAGAAGGCTGTACGTTTCTCTTTCACTATTATGTCTGTCTCTATCCTGGCAGCTGACAGGGAGGAAGAGGTTACCATCTTCACGGAGCCAAAGCCAAACTCAGAATTGTCCTGTAAGCCCCTCTGCCTGACATTTGTGGATGAGTCAGACCACGAGACGCTCACAGCCATCCTGTGGCCTCTTGTTGCAGAGCGTAATGCAATGAAAGAGAGCAGGCTCATCCTATCCATCGGAGGACTGCTTCGCTCCTTCCGCTTTCACTTCAGAGGCACGGGATACGATGAGAAGATGGTGCGTGAGATGGAGGGCCTCGAGGCCTCAGGGTCCACCTATATCTGCACCCTTTGTGATTCCGGTCGGGCAGAAGCTTCTGAAAACATGGTGCTACACTCCATTACTCGCAGCCATGAAGAGAACCTAGAACGTTACGAAATATGGAGAACCAACCCCTTTTCTGAGTCTGCAGATGAGCTGCGAGACAGAGTCAAAGGGGTCTCTGCCAAGCCCTTCATGGAGACCCATCCCACGATGGACGCATTACATTGCGACATAGGCAATGCCACTGAGTTCTACAAAATCTTCCAGGATGAGATCGGGGAGGTGTACCAAAAGGTCAACCCCAGCCGGGAGGAGCGGCGCAGCTGGAGGGCAGCCCTAGATAAACANNNN----NNNNNNN--------------------------------AGCTGTTTGCCGCCTCGACCCCTACGACGGGCTTCCGGAGAGTTATCTCATCCATGGTGGCCGCACCCCAAATAATGAGATCTCATCCAGCTTGTATCTGCTCACCATGGATAGCCGTGGCTGCAATCGCAAACTGACCTTGTGCTGCAAAGAGAAAGAACTGGTGGGAGAGGTGCCAGGTGCCAGATACGGCCACACAATGAGCATGGTTCAAAGCCACGGAAAGACAGCTTGTGTGTTGTTTGGGGGTAGATCCTACATGCCTGCAGGAGAGCGGACCACAGAGACCTGGAACAGCGTCGTCGACTGTCCTCCTCAGGTCTTCCTGTTTGACTTGGAGTTTGGTTGCTCCTCTGCTCACACTTTACCTGAGCTCTGCGATGGACAGTCTTTCCATTTGGCCCTTGCCAGAGAAGACTGTGTCTACTTCCTCGGGGGTCACTCGCTCACGTCGGACTCCCGCCCCCCTCGACTCTTTCGCCTGCGCGTCGAGCTTCTGCAGGGCAGCCCCTTGATTTCCTGTGAGACTCTGGACACTGGCATGTCCATCTCCAGTGCCATAATCAGCCGTACAGGTCCTACTCACAGATATATCATCTTAGGTGGGTATCAGTCAGACTCTAAGAAGAGGCTGGAGTGTAGCACTGTGATTCTGGATGAGAAAGGGATCCACTTTGAGCACTTGGAACCACCGAATTGGATCCCAGATATCATTCATAGTCGTACTNNNN----NNNNNNN
		</sequence>
		<sequence>
			<taxon idref="Etroplus__Emac_Cich"/>
			ACAGTGGATGATGCCCCAGCTGACACCATCACTCGGCGCTTTCGCTATGATGTGGCACTCGTGTCTGCTTTAAAAGATCTGGAGGAGGACATCATGGAGGGACTGAGAGAGAGTGGGATGGAAGACAGTGCCTGCACTTCAGGCTTTAGTGTCATGATCAAGGAATGTTGCGACGGCATGGGTGATGTCAGTGAGAAGCATGGCGGGGGACCTGTGGTTCCTGAGAAGGCTGTTCGTTTTTCTTTCACTATTATGTCTGTCTCTGTCTTGGCAGAGGATGAGGAGGAGGAGGTTACCATTTTCACTGAGCCAAAGCCAAATTCAGAACTGTCCTGTAAACCCCTTTGCCTGATGTTCGTGGATGAGTCAGACCATGAGACACTCACAGCTGTCCTGGGACCTTTAGTTGCAGAGCGTAATGCAATGAAAGAAAGCAGGCTTATCCTGTCTATGGGTGGCATGCTTCGCTCCTTTCGCTTCCATTTCAGGGGCACAGGATATGATGAGAAGATGGTGCGTGAGATGGAGGGGCTGGAGGCCTCCGGGTCCACATACATCTGCACTCTATGTGACTCCAGTCGTGCAGAGGCCTCTCAAAATATGGTGCTGCACTCCATCACGCGCAATCATGAAGAGAACCTAGAACGCTATGAAATATGGAGAACCAACCCTTTTTCTGAGTCTGTAGAAGAACTTCGCGACAGAGTCAAAGGAGTATCTGCAAAGCCCTTCATGGAGACGCAACCCACGCTAGATGCGCTGCACTGTGATATTGGCAATGCCACTGAATTCTACAAAATCTTCCAAGATGAAATTGGGGAAGTGTACAAAAAGATCAACCCCAGCCGAGAGGAACGGCGCAGCTGGAGGGCAGCCCTTGATAAACANNNN----NNNNNNNGTATCNTGTTACCTTCCTCCNTTACGTTGTCCAGCTGTTTGTCGCCTCGACCCCTATGATGGGTTTCCAGAGAGTTATCTCATCCATGGTGGCCGCACCCCAAATAATGAGATCTCCTCAAGCTTGTACCTGTTGACCATGGACAGTCGTGGCTGCAATCGCAAATTGACGCTGCGATGCAAAGAGAAAGAACTGGTGGCAGATGTACCAGGGCCCCGATATGGCCACACAATGACCATGGTCCAGAGTCGTGGGAAGACTGCATGTGTGTTGTTTGGGGGTAGATCCTACATGCCTGCAGGAGAGAGGACTACAGAGAGCTGGAACAGTGTTGTAGACTGTCCACCTCAGGTGTTCCTATTTGACCTGGAGTTTGGGTGCTGCTCTGCTCACACTTTGCCTGAGCTCATTGATGGACAATCTTTCCATTTGGCTCTTGCCAGAGAAGACTGTGTCTACTTTATTGGAGGTCACTCACTTGCCTTAGACTCACGCCCACCTCGTCTGTTTCGCCTGCGTGTTGAGCTTTTGCAGGGCAGCCCCCTGCTTTCCTGTGAAACCCTAGACGATGGTTTATCTATCTCTAGTGCCATCTTCACTCGTGTAGGTCCCACTCATAGATATATCATCTTAGGTGGATATCAGTCAGACTCCCAAAAGAGGATGGAGTGCAACACTGTGATTCTGGATGAGAAAGGAATCCACTTTGAGCGCCTAGAGGCACCTAAGTGGACCCCAGACATCATCCATAGTCGCACTNNNN----NNNNNNN
		</sequence>
		<sequence>
			<taxon idref="GcyaTh005_Gcya_GireA"/>
			TCGGTGGATGACTCCCTGACTGACACCTTCACTCGGCGGTTTCGCTATGATGTGGCGCTGGTGTCAGCATTAAAGGATCTGGAGGAGGACATCATGGAGGGGCTGAGAGAGAGCGGGATGGAAGACAGTGCTTGCACCTCAGGCTTCAGTGTCATGATCAAGGAATCCTGCGACGGCATGGGCGATGTCAGCGAGAAGCACGGCGGAGGACCAGCTGTTCCTGAGAAAGCTGTACGTTTCTCTTTCACTGTTATGTCTATCTCTGTCCTGGCAGAAGAAGAGGAGGAAGAGGTTACCATCTTCACTGAGCCAAAGCCAAACTCAGAACTGTCCTGCAAGCCCCTTTGCCTGACGTTTGTGGATGAGTCAGACCATGAGACACTCACAGCTGTCCTGGGGTCGATAGTCGCTGAGCGTAATGCCATGAAAGAGAGCAGGCTCATCCTCCCTATGGGTGGACTAGCTCGCTCCTTCCGCTTCCACTTCAGGGGCACGGGGTACGATGAGAAGATGGTGCGTGAGATGGAGGGCCTCGAGGCCTCAGGCTCCACCTATGTCTGCACTCTTTGCGACTCCACTCGGGCAGAGGCCTCTCAGAACATGGTGCTGCACTCCGTCACCCGCAATCATGAAGAGAACCTAGAACGTTACGAAATATGGAGAACCAACCCCTTTTCTGAGTCCGCTGAGGAGCTGCGAGACAGAGTCAAAGG------------------------------------------------------------------------------------------------------------------------------------------------------------------------------NNNN----NNNNNNNGACTCTTGCTACCTTCCTCCGTTGCGCTGTCCAGCTGTTTGCCGCCTCGACCCCTATGACGGGCTTCCAGAGAGTTACCTCATTCACGGAGGCCGAACCCCGAATAATGAGATCTCATCGAGCCTGTACCTGCTGACCATGGACAGCCGTGGCTGCAATCGCAAACTGACCTTGCGCTGCAAAGAGAAAGAACTGGTGGGGGAAGTGCCCGGGGCCAGATACGGCCACACCATGAGCATGGTCCAAAGCCGGGGGAAGACGGCCTGTGTTTTGTTTGGGGGGAGGTCCTACATGCCGGCAGGAGAGCGCACCACAGAGAGCTGGAACAGCGTCGTGGACTGTCCTCCTCAGGTGTTCCTGTTTGATTTAGAGTTTGGGTGCTCCTCCGCTCACACGTTACCCGAGCTCAGTGATGGACAGTCTTTTCATTTGGCCCTCGCCAGAGAAGACTGTGTCTACTTCCTCGGGGGTCACTCCCTCACCTCTGACTCCCGCCCCCCTCGATTGTTTCGCCTACGTGTCGAGCTTCTGCAGGGCAGCCCGTTGCTTTCCTGTGAGACTCTGGTCACTGACATGTCCATCTCCAGCGCCTTAATCACCCGTACAGGTCCCAATCACCGATATATCATCTTAGGCGGGTATAAGGCGGACTCTCAGAAGAGGATGGAGTGCAGCTCTGTGGTTCTGGATGAGAAAGGGATCCAGTTTGAGCCATTGGAACCGCCCATGTGGACTCCAGATATCATCCACAGTCGCACTNNNN----NNNNNNN
		</sequence>
		<sequence>
			<taxon idref="GfimLa001_Gfim_GireA"/>
			TCGGTGGATGACTCCCTGGCTGACACCATCACTCGGCGGTTTCGCTATGATGTGGCGTTGGTGTCAGCATTAAAGGATCTGGAGGAGGACATCATGGAGGGGCTGAGAGAGAGTGGGATGGAAGACAGTGCTTGCACCTCAGGCTTCAGTGTCATGATCAAGGAGTCGTGTGATGGCATGGGCGATGTCAGCGAGAAGCACGGCGGAGGACCAGCTGTTCCTGAGAAAGCTGTACGTTTCTCTTTCACTATTATGTCTATCTCTGTCCTGGCAGAAGACGAGGAGGAAGAGGTTACCATCTTCACTGAGCCAAAGCCAAACTCAGAACTGTCCTGCAAGCCCCTTTGCCTGACGTTTGTGGATGAGTCAGACCATGAGACACTCACAGCAGTCCTGGGGCCGATAGTTGCAGAGCGTAATGCAATGAAAGAGAGCAGGCTCATCCTACCCATGGGTGGACTAGCTCGGTCATTCCGATTCCACTTCAGGGGCACAGGATACGATGAGAAGATGGTGCGTGAGATGGAGGGCCTTGAGGCCTCAGGGTCCACCTATGTCTGCACTCTTTGTGACTCCAGTCGGGCTGAGGCCTCTCAGAACATGGTGCTGCACTCTGTCACCCGCAATCATGAAGAGAACCTAGAACGTTATGAAATATGGAGAACCAACCCCTTTTCTGAGTCTGCAGAAGAGCTGCGAGACAGAGTCAAAGGGGTCTCTGCCAAGCCCTTCATGGAGACCCATCCCACGCTTGATGCCTTGCACTGTGATATCGGCAATGCCACTGAGTTCTACAAAATCTTCCAGGACGAGATCGGGGAGGTGTAC-----------------------------------------------------------NNNN----NNNNNNNGACTCATGCTACCTTCCTCCATTACGCTGTCCAGCTGTTTGCCGCCTCGACCCCTATGACGGGCTTCCAGAGAGTTACCTCATCCAGGGAGGCCGAACCCCGAATAATGAGATCTCATCGAGCCTGTACCTGCTGACCATGGACAGCCGTGGCTGCAATCGCAAACTGACCTTGTGCTGCAAAGAGAAAGAACTGGTGGGGGAAGTGCCCGGGGCCAGATACGGCCACACCATGAGCATGGTTCAAAGCCGAGGGAAGACGGCCTGTGTTTTGTTTGGGGGTAGATCCTACATGCCAGCAGGAGAGCGCACCACANAGAGCTGGAACAGTGTCGTCGACTGTCCTCCTCAGGTGTTCCTGTTTGATTTGGAGTTTGGTTGCTCCTCCGCTCACACATTACCCGAGCTCAGTGATGGGCAGTCTTTCCATTTGGCCCTCGCCAGAGAAGACTGTGTCTACTTCCTCGGGGGTCACTCCCTCACCTCTGACTCCCGCCCCCCTCAACTCTTTCGCCTGCGTGTCGAGCTTCTGCAGGGCAGCCCGTTGCTTTCCTGCGAGACTCTGGTCACTGGCATGTCCATCTCCAGCGCCTTAATCACCCGTACAGGTCCCTGTCACAGATATATCATCTTAGGCGGGTATCAGGCAGACTCTCAGAAGAGGATGGAGTGCAGCACTGTGATTCTAGATGAGAAAGGGATCCAGTTTGAGCCCTTGNNNNNGCCCAAGTGGACTCCAGATATCATCCATAGTCGCA--NNNN----NNNNNNN
		</sequence>
		<sequence>
			<taxon idref="GmelJa001_Gmel_Gire2"/>
			TCGGTGGATGACTCCCTGGCTGACNCCTTCANTCGGCGGTTTCGCTATGATGAGGCGCTGGTGTCAGCATTAAAGGATCTGGAGGAGGACATCATGGAGGGGGTGAGAGAGAGCGGGATGGAAGACAGTGCTTGCMTCTCAGGNTTCAGTGTCATGATCAAGGAATCCTGCGACGGCATGGGCGATGTCAGCGAGAAGCACGGCGCAGGACCAGCTGTTCCTGAGAAAGCTGTACGTTTCTCTTTCACTGTTATGTCTATCTCTGTCCTGGCAGAAGAAGAGGAGGAAGAGGTTACCATCTTCACTGAGCCAAAGCCAAACTCAGAACTGTCCTGCAAGCCCCTTTGCCTGACGTTTGTGGATGAGTCAGACCACGAGACGCTCACAGCTGTCCTGGGGTCGATAGTCGCTGAGCGTGATGCCATGAAAGAGAGCAGGCTCATCCTACCTATGGGTGGACTAGCTCGCTCCTTCCGCTTCCACTTCAGGGGCACGGGGTACGATGAGAAGATGGTGCGTGAGATGGAGGGCCTCGAGGCCTCAGGCTCCACCTATGTCTGCACTCTTTGCGACTCCACTCGGGCAGAGGCCTCTCACAACATGGTGCTGCACTCCGTCACCCGCAATCATGAAGAGAACCTAGAACGTTACGAAATATGGAGAACCAACCCCYTTTCTGAGTCCGCTGATGASCTGCGAGACAGAGTCAAAGGGGTCTCWGCCAATCCCTTCATGGAGACCCATCCCACGCTGGATGCATTGCACTGCGACATCGGCAATGCCACTGAGTTCTACAAAATCTTCCAGGCCGMGATCGGGGAGGTGTACCAAAAGGTCAACCCCAGCCGGGAGGANCGGCGCAGCTGGAGGRCAGCCCTYGAC-----NNNN----NNNNNNNGACTCTTGCTACCTTCCTCCGTTGCGCTGTCCAGCTGTTTGCCGCCTCGACCCCTATGACGGGCTTCCAGAGAGTTACCTCATTCACGGAGGCCGAACCCCGAATAATGAGATCTCGTCGAGCCTGTACCTGCTGACCATGGACAGCCGTGGCTGCAATCGCAAACTGACCTTGCGCTGCAAAGAGAAAGAACTGGTGGGGGAAGTGCCCGGGGCCAGATACGGCCACACCATGAGCATGGTCCAAAGCCGGGGGAAGACGGCCTGTGTTTTGTTTGGGGGGAGGTCCTACATGCCGGCAGGAGAGCGCACCACAGAGAGCTGGAACAGCGTCGTGGACTGTCCTCCTCAGGTGTTCCTGTTTGATTTAGAGTTTGGGTGCTCCTCCGCTCACACGTTACCCGAGCTCAGTGATGGACAGTCTTTTCATTTGGCCCTCGCCAGAGAAGACTGTGTCTACTTCCTCGGGGGTCACTCTCTCACCTCTGACTCCCGCCCCCCTCGATTGTTTCGCCTACGTGTCGAGCTTCTGCAGGGCAGCCCGTTGCTTTCCTGTGACACTCTGGTCACTGACATGTCCATCTCCAGCGCCTTAATCACCCGTACAGGTCCCAATCACCGATATATCATCTTAGGCGGGTATAAGGCAGACTCTCAGAAGAGGATGGAGTGCAGCTCTGTGGTTCTGGATGAGAAAGGGATCCAGTTTGAGCCATTGGAACCGCCCACGTGGACTCCAGATGTCATCCACAGTCGCACTNNNN----NNNNNNN
		</sequence>
		<sequence>
			<taxon idref="GnebEa001_Gneb_Gire1"/>
			TCGGTGGATGACTCCCTGGCTGACACCATCACTCGGCGGTTTCGCTATGATGTGGCGTTGGTGTCAGCATTAAAGGATCTGGAGGAGGACATCATGGAGGGGCTGAGAGAGAGTGGGATGGAAGACAGTGCTTGCACCTCAGGCTTCAGTGTCATGATCAAGGAGTCGTGTGATGGCATGGGCGATGTCAGCGAGAAGCACGGCGGAGGACCAGCTGTTCCTGAGAAAGCTGTACGTTTCTCTTTCACTATTATGTCTATCTCTGTCCTGGCAGAAGACGAGGAGGAAGAGGTTACCATCTTCACTGAGCCAAAGCCAAACTCAGAACTGTCCTGCAAGCCCCTTTGCCTGACGTTTGTGGATGAGTCAGACCATGAGACACTCACAGCAGTCCTGGGGCCGATAGTTGCAGAGCGTAATGCAATGAAAGAGAGCAGGCTCATCCTACCCATGGGTGGACTAGCTCGGTCATTCCGATTCCACTTCAGGGGCACAGGATACGATGAGAAGATGGTGCGTGAGATGGAGGGCCTTGAGGCCTCAGGGTCCACCTATGTCTGCACTCTTTGTGACTCCAGTAGGGCTGAGGCCTCTCAGAACATGGTGCTGCACTCTGTCACCCGCAATCATGAAGAGAACCTAGAACGTTATGAAATATGGAGAACCAACCCCTTTTCTGAGTCTGCAGAAGAGCTGCGAGACAGAGTCAAAGGGGTCTCTGCCAAGCCCTTCATGGAGACCCATCCCACGCTTGATGCCTTGCACTGTGATATCGGCAATGCCACTGAGTTCTACAAAATCTTCCAKGMCGAGATCSGKGAGGWGTAC-----------------------------------------------------------NNNN----NNNNNNNGACTCATGCTACCTTCCTCCATTACGCTGTCCAGCTGTTTGCCGCCTCGACCCCTATGACGGGCTTCCAGAGAGTTACCTCATCCAGGGAGGCCGAACCCCGAATAATGAGATCTCATCGAGCCTGTACCTGCTGACCATGGACAGCCGTGGCTGCAATCGCAAACTGACCTTGTGCTGCAAAGAGAAAGAACTGGTGGGGGAAGTGCCCGGGGCCAGATACGGCCACACCATGAGCATGGTTCAAAGCCGAGGGAAGACGGCCTGTGTTTTGTTTGGGGGTAGATCCTACATGCCAGCAGGAGAGCGCACCACAGAGAGCTGGAACAGTGTCGTCGACTGTCCTCCTCAGGTGTTCCTGTTTGATTTGGAGTTTGGTTGCTCCTCCGCTCACACATTACCCGAGCTCAGTGATGGGCAGTCTTTCCATTTGGCCCTCGCCAGAGAAGACTGTGTCTACTTCCTCGGGGGTCACTCCCTCACCTCTGACTCCCGCCCCCCTCAACTCTTTCGCCTGCGTGTCGAGCTTCTGCAGGGCAGCCCGTTGCTTTCCTGCGAGACTCTGGTCACTGGCATGTCCATCTCCAGCGCCTTAATCACCCGTACAGGTCCCTGTCACAGATATATCATCTTAGGCGGGTATCAGGCAGACTCTCAGAAGAGGATGGAGTGCAGCACTGTGATTCTAGATGAGAAAGGGATCCAGTTTGAGCCCTTGGAACCGCCCAAGTGGACTCCAGATATCATCCAYAGTCGCACTNNNN----NNNNNNN
		</sequence>
		<sequence>
			<taxon idref="GnigCh006_Gnig_Gire"/>
			TCGGTGGATGACTCCCAGGCTGACACCATCACTCGGCGGTTTCGCTATGATGTGGCGCTGGTGTCAGCATTAAAGGATCTGGAGGAGGACATCATGGAGGGGCTGAGAGAGAGTGGGATGGAAGACAGTGCTTGCACCTCAGGCTTCAGTGTCATGATCAAGGAGTCGTGTGATGGCATGGGCGATGTCAGCGAGAAGCACGGCGGAGGACCAGCTGTTCCTGAGAAAGCTGTACGCTTCTCTTTCACTGTTATGTCTATCTCTGTCCTGCCAGACGATGAGGAGGAAGAGGTTACCATCTTCACTGAGCCAAAGCCAAACTCAGAACTGTCCTGCAAGCCCCTTTGCCTGACGTTTGTGGATGAGTCAGACCATGAGACACTCACAGCTGTCCTGGGGCCGATAGTCACAGAGCGCACTGCAATGAAAGAGAGCAGGCTCATCCTACCCATGGGGGGACTAGCTCGCTCCTTCCGCTTCCACTTCAGGGGAACGGGGTACGATGAGAAGATGGTGCGTGAGATTGAGGGCCTGGAGGCCTCAGGGTCCACCTATGTCTGCACTCTTTGTGACTCGAGTCGGGCAGAGGCCTCTCAGAACATGGTGCTGCACTCCGTCACCCGCAATCACGAAGAGAACCTAGAACGTTACGAAATATGGAGAACCAACCCCTTTTCTGAGTCTGTAGATGAGCTGCGAGACAGAGTCAAAGGGGTCTCTGCCAAGCCCTTCATGGAGACCCATCCCACGCTCGACGCCTTGCACTGTGACATCGGCAATGCCACTGAGTTCTACAAAATCTTCCAGGACGAGATCGGAGAGGTGTACCAAAAGGTCAACCCCAGCCGGGAGGAACGGCGCAGCTGGAGGGCGGCCCTCGAT-----NNNN----NNNNNNN---------------------------------------------------------------------------------------------------------------------------------------------------------------------------------------------------------------------------------------------------------------------------------------------------------------------------------------------------TGTCCNNCTCAGGTGTTCCTGTTTGACCTGGAGTTTGGCTGCTCCTCCGCTCACACTTTACCCGAGCTCAGCGATGGACAGTCTTTCCATTTGTCCATCGCCAGAGAAGACTGTGTCTACTTCCTCGGGGGTCACTCCCTCACCTCAGACTCCCGCCCGCCTCGACTCTTTCGGCTGCGAGTTGAGCTTCTGCAGGGCAGCCCTTTGCTTTCCTGTGAGATTCTGGTCACCGGCATGTCCATCTCCAGTGCCTTAATCACCCGTACAGGTCCCAACCACAGATATATCATCTTAGGCGGGTATCAGGCAGACTCTCAGAAGAGGATGGAGTGCACCACTGTGATTCTGGATGAGAAAGGGATCCAGTTTGAGCACTTGGAGCCCCCCAAGTGGACCCCAGATATCATCCATAGTCGCACTNNNN----NNNNNNN
		</sequence>
		<sequence>
			<taxon idref="GnigBa001_Gnig_Gire"/>
			TCGGTGGATGACTCCCTRGCTGACACCTTCACTCGGCGGTTTCGCTATGATGTGGCGCTGGTGTCAGCATTAAAGGATCTGGAGGAGGACATCATGGAGGGGCTGAGAGAGAGCGGGATGGAAGACAGTGCTTGCACCTCAGGCTTCAGTGTCATGATCAAGGAATCCTGCGACGGCATGGGCGATGTCAGCGAGAAGCACGGCGGAGGACCAGCTGTTCCTGAGAAAGCTGTACGTTTCTCTTTCACTGTTATGTCTATCTCTGTCCTGGCAGAAGAAGAGGAGGAAGAGGTTACCATCTTCACTGAGCCAAAGCCAAACTCAGAACTGTCCTGCAAGCCCCTTTGCCTGACGTTTGTGGATGAGTCAGACCACGAGACACTCACAGCTGTCCTGGGGTCGATAGTCGCTGAGCGTAATGCCATGAAAGAGAGCAGGCTCATCCTCCCTATGGGTGGACTAGCTCGCTCCTTCCGCTTCCACTTCAGGGGCACGGGGTACGATGAGAAGATGGTGCGTGAGATGGAGGGCCTCGAGGCCTCAGGCTCCACCTATGTCTGCACTCTTTGTGACTCCACTCGGGCAGAGGCCTCTCAGAACATGGTGCTGCACTCTGTCACCCGCAATCATGAAGAGAACCTAGAACGTTACGAAATATGGAGAACCAACCCCTTTTCTGAGTCCGCTGAGGAGCTGCGAGACAGAGTCAAAGGGGTCTCTGCCAAGCCCTTCATGGAGACCCATCCCACGCTGGATGCATTGCACTGCGACATCGGCAATGCCACTGAGTTCTACAAAATCTTCCAGGACGAGATCGGGGAGGTGTACCAAAAGGTCAGCCCCAGCCGGGAGGAGCGGCGCAGCTGGAGGGCAGCCCTCGAC-----NNNN----NNNNNNNGACTCTTGCTACCTTCCTCCGTTGCGCTGTCCAGCTGTTTGCCGCCTCGACCCCTATGACGGGCTTCCAGAGAGTTACCTCATTCACGGAGGCCGAACCCCGAATAATGAGATCTCGTCGAGCCTGTACCTGCTGACCATGGACAGCCGTGGCTGCAATCGCAAACTGACCTTGCGCTGCAAAGAGAAAGAACTGGTGGGGGAAGTGCCCGGGGCCAGATATGGCCACACCATGAGCATGGTCCAAAGCCGGGGGAAGACGGCCTGTGTTTTGTTTGGGGGGAGGTCCTACATGCCGGCAGGAGAGCGCACCACAGAGAGCTGGAACAGCGTCGTGGACTGTCCTCCTCAGGTGTTCTTGTTTGATTTAGAGTTTGGGTGCTCCTCCGCTCACACGTTACCCGATCTCAGTGATGGACAGTCTTTTCATTTGGCCCTCGCCAGAGAAGACTGTGTCTACTTCCTCGGGGGTCACTCCCTCACCTCTGACTCCCGCCCCCCTCGATTGTTTCGCCTACGTGTCGAGCTTCTGCAGGGCAGCCCATTGCTTTCCTGTGAGACTCTGGTCACTGACATGTCCATCTCCAGCGCCTTAATCACCCGTACAGGTCCCAATCACCGATATATCATCTTAGGCGGGTATAAGGCGGACTCTCAGAAGAAGATGGAGTGCAGCTCTGTGGTTCTGGATGAGAAAGGGATCCAGTTTGAGCCATTGGAACCGCCCATGTGGACTCCAGATATCATCCACAGTCGCACTNNNN----NNNNNNN
		</sequence>
		<sequence>
			<taxon idref="GpunJa001_Gpun_Gire1"/>
			---GTGGATGACTCCCNGGCTGAMMCTTTCACTYGGCGGTTTCGCTATGATGWGGCGCTGGTGTCAGCATKAAAGGATCTGGAGGAGGACATCATGKAGGGGSTGAGAGAGARCGGGATGGAAGACAGTGCTTGCACCTCAGGCTTCAGTGTCATGATCAAGGAATCCTGCGACGGCATGGGCGATGTCAGCGAGAAGCACGGCGCAGGACCAGCTGTTCCTGAGAAAGCTGTACGTTTCTCTTTCACTGTTATGTCTATCTCTGTCCTGGCAGAAGAAGAGGAGGAAGAGGTTACCATCTTCACTGAGCCAAAGCCAAACTCAGAACTGTCCTGCAAGCCCCTTTGCCTGACGTTTGTGGATGAGTCAGACCACGAGACGCTCACAGCTGTCCTGGGGTCGATAGTCGCTGAGCGTGATGCCATGAAAGAGAGCAGGCTCATCCTACCTATGGGTGGACTAGCTCGCTCCTTCCGCTTCCACTTCAGGGGCACGGGGTACGATGAGAAGATGGTGCGTGAGATGGAGGGCCTCGAGGCCTCAGGCTCCACCTATGTCTGCACTCTTTGCGACTCCACTCGGGCAGAGGCCTCTCACAACATGGTGCTGCACTCCGTCACCCGCAATCATGAAKAGAACCTAGAACGTTACGAAATATGGAGAACCAACCCATTTTCTGAGTCCGCTGAGGAGCTGCGAGACAGAGTCAAAGGGGTCTCTGCCAAGCCCWTCATGGAGACCCATCCCACGCTGGATGCATTGCACTGCGACATCGGCAATGCCACTGAGTTCTACAAAATCTTCCANNNCGAGATCGGGGAGGTGTACCAAAAGGTCAACCCCAGCCGGGAGGAGCGGCGCANCTGGAGGGCAGCCCTC--------NNNN----NNNNNNNGACTCTTGCTACCTTCCTCCGTTGCGCTGTCCAGCTGTTTGCCGCCTCGACCCCTATGACGGGCTTCCAGAGAGTTACCTCATTCACGGAGGCCGAACCCCGAATAATGAGATCTCGTCGAGCCTGTACCTGCTGACCATGGACAGCCGTGGCTGCAATCGCAAACTGACCTTGCGCTGCAAAGAGAAAGAACTGGTGGGGGAAGTGCCCGGGGCCAGATACGGCCACACCATGAGCATGGTCCAAAGCCGGGGGAAGACGGCCTGTGTTTTGTTTGGGGGGAGGTCCTACATGCCGGCAGGAGAGCGCACMACAGAGAGCTGGAACAGCGTCGTGGACTGTCCTCCTCAGGTGTTCCTGTTTGATTTAGAGTTTGGGTGCTCCTCCGCTCACACGTTACCCGAGCTCAGTGATGGACAGTCTTTTCATTTGGCCCTCGCCAGAGAAGACTGTGTCTACTTCCTCGGGGGTCACTCCCTCACCTCTGACTCCCGCCCCCCTCGATTGTTTCGCCTACGTGTCGAGCTTCTGCAGGGCAGCCCGTTGCTTTCCTGTGAGACTCTGGTCACTGACATGTCCATCTCCAGCGCCTTAACCACCCGTACAGGTCCCAATCACCGATATATCATCTTAGGCGGGTATAAGGCGGACTCTCAGAAGAGGATGGAGTGCAGCGCTGTGGTTCTGGATGAGAAAGGGATCCAGTTTGAGCCATTGGAACCGCCCACGTGGACTCCAGATATCATCCACAGTCGCACTNNNN----NNNNNNN
		</sequence>
		<sequence>
			<taxon idref="GsimSa003_Gsim_Gire"/>
			TCGGTGGATGACTCCCTRGCTGACACCTTCACTCGGCGGTTTCGCTATGATGTGGCGCTGGTGTCAGCATTAAAGGATCTGGAGGAGGACATCATGGAGGGGCTGAGAGAGAGCGGGATGGAAGACAGTGCTTGCACCTCAGGCTTCAGTGTCATGATCAAGGAATCCTGCGACGGCATGGGCGATGTCAGCGAGAAGCACGGCGGAGGACCAGCTGTTCCTGAGAAAGCTGTACGTTTCTCTTTCACTGTTATGTCTATCTCTGTCCTGGCAGAAGAAGAGGAGGAAGAGGTTACCATCTTCACTGAGCCAAAGCCAAACTCAGAACTGTCCTGCAAGCCCCTTTGCCTGACGTTTGTGGATGAGTCAGACCACGAGACACTCACAGCTGTCCTGGGGTCGATAGTCGCTGAGCGTRATGCCATGAAAGAGAGCAGGCTCATCCTCCCTATGGGTGGACTAGCTCGCTCCTTCCGCTTCCACTTCAGGGGCACGGGGTACGATGAGAAGATGGTGCGTGAGATGGAGGGCCTYGAGGCCTCAGGCTCCACCTATGTCTGCACTCTTTGTGACTCCACYCGGGCAGAGGCCTCTCAGAACATGGTGCTGCACTCTGTCACCCGCAATCATGAAGAGAACCTAGAACGTTACGAAATATGGAGAACCAACCCCTTTTCTGAGTCCGCTGAGGAGCTGCGAGACAGAGTCAAAGGGGTCTCTGCCAAGCCCTTCATGGAGACCCATCCCACGCTGGATGCATTGCACTGCGACATYGGCAATGCCACTGAGTTCTACAAAATCTTCCAGGACGAGATCGGGGAGGTGTACCAAAAGGTCAGCCCCAGCCGGGAGGAGCGGCGCAGCTGGAGGGCAGCCCTCGAC-----NNNN----NNNNNNNGACTCTTGCTACCTTCCTCCGTTGCGCTGTCCAGCTGTTTGCCGCCTCGACCCCTATGACGGGCTTCCAGAGAGTTACCTCATTCACGGAGGCCGAACCCCGAATAATGAGATCTCGTCGAGCCTGTACCTGCTGACCATGGACAGCCGTGGCTGCAATCGCAAACTGACCTTGCGCTGCAAAGAGAAAGAACTGGTGGGGGAAGTGCCCGGRGCCAGATACGGCCACACCATGAGCATGGTCCAAAGCCGGGGGAAGACGGCCTGTGTTTTGTTTGGGGGGAGGTCCTACATGCCGGCAGGAGAGCGCACCACAGAGAGCTGGAACAGCGTCGTGGACTGTCCTCCTCAGGTGTTCTTGTTTGATTTAGAGTTTGGGTGCTCCTCCGCTCACACGTTACCCGATCTYAGTGATGGACAGTCTTTTCATTTGGCCCTCGCCAGAGAAGACTGTGTCTACTTCCTTGGGGGTCACTCCCTCACCTCTGACTCCCGCCCCCCTCGATTGTTTCGCCTACGTGTCGAGCTTCTGCAGGGCAGCCCATTGCTTTCCTGTGAGACTCTGGTCACTGACATGTCCATCTCCAGCGCCTTAATCACCCGTACAGGTCCCAATCACCAATATATCATCTTAGGCGGGTATAAGGCGGACTCTCAGAAGAAGATGGAGTGCAGCTCTGTGGTTCTGGATGAGAAAGGGATCCAGTTTGAGCCATTGGAACCGCCCATGTGGACTCCAGATATCATCCACAGTCGCACTNNNN----NNNNNNN
		</sequence>
		<sequence>
			<taxon idref="GtriTu001_Gtri_GireA"/>
			TCGGTGGATGACTCCCTGGCTGACACCTTCACTCGGCGGTTTCGCTATGATGTGGCGCTGGTGTCAGCATTAAAGGATCTGGAGGAGGACATCATGGAGGGGCTGAGAGAGAGCGGGATGGAAGACAGTGCTTGCACCTCAGGCTTCAGTGTCATGATCAAGGAATCCTGCGACGGCATGGGCGATGTCAGCGAGAAGCACGGCGGAGGACCAGCTGTTCCTGAGAAAGCTGTACGTTTCTCTTTCACTGTTATGTCTATCTCTGTCCTGGCAGAAGAAGAGGAGGAAGAGGTTACCATCTTCACTGAGCCAAAGCCAAACTCAGAACTGTCCTGCAAGCCCCTTTGCCTGACGTTTGTGGATGAGTCAGACCATGAGACACTCACAGCTGTCCTGGGGTCGATAGTCGCTGAGCGTAATGCCATGAAAGAGAGCAGGCTCATCCTCCCTATGGGTGGACTAGCTCGCTCCTTCCGCTTCCACTTCAGGGGCACGGGGTACGATGAGAAGATGGTGCGTGAGATGGAGGGCCTCGAGGCCTCAGGCTCCACCTATGTCTGCACTCTTTGCGACTCCACTCGGGCAGAGGCCTCTCAGAACATGGTGCTGCACTCCGTCACCCGCAGTCATGAAGAGAACCTAGAACGTTACGAAATATGGAGAACCAACCCCTTTTCTGAGTCCGCTGAGGAGCTGCGAGACAGAGTCAAAGGGGTCTCTGCCAAGCCCTTCATGGAGACCCATCCCACGCTGGATGCATTGCACTGCGACATCGGCAATGCCACTGAGTTCTACAAAATCTTCCAGGTCGAGATCGGGGAGGTGTACCAAAAGGTCAACCCCAGCAGGGAGGAGCGGCGCAGCTGGAGGGCAGCCCTCGACAA---NNNN----NNNNNNNGACTCTTGCTACCTTCCTCCGTTGCGCTGTCCAGCTGTTTGCCGCCTCGACCCCTATGACGGGCTTCCAGAGAGTTACCTCATTCACGGAGGCCGAACCCCGAATAATGAGATCTCATCGAGCCTGTACCTGCTGAACATGGACAGCCGTGGCTGCAATCGCAAACTGACCTTGCGCTGCAAAGAGAAACAACTGGTGGGGGAAGTGCCCGGGGCCAGATACGGCCACACCATGAGCATGGTCCAAAGCCGGGGGAAGACGGCCTGTGTTTTGTTTGGGGGGAGGTCCTACATGCCGGCAGGAGAGCGCACCACAGAGAGCTGGAACAGCGTCGTTGACTGTCCTCCTCAGGTGTTCCTGTTTGATTTAGAGTTTGGGTGCTCCTCCGCTCACACGTTACCCGAGCTCAGTGATGGACAGTCTTTTCATTTGGCCCTCGCCAGAGAAGACTGTGTCTACTTCCTCGGGGGTCACTCCCTCACCTCTGACTCCCGCCCCCCTCGATTGTTTCGCCTACGTGTCGAGCTTCTGCAGGGCAGCCCGTTGCTTTCCTGTGAGACTCTGGTCACTGACATGTCCATCTCCAGCGCCTTAATCACCCGTACAGGTCCCAATCACCGATATATCATCTTAGGCGGGTATAAGGCGGACTCTCAGAAGAGGATGGAGTGCAGCTCTGTGGTTCTGGATGAGAAAGGGATCCAGTTTGAGCCACTGGAACCGCCCATGTGGACTCCAGATATCATCCACAGTCGCACTNNNN----NNNNNNN
		</sequence>
		<sequence>
			<taxon idref="GzebRo001_Gzeb_GireA"/>
			---------------------------------------------------------CTGGTGTCAGSRTGRAAGGATCTGGAGGAGGACATCATGKAGGGGCTGAGTGAGWTCGGGATGGAAGACTGWGCTTGCRCNTCAGGCTTMAGTGTCATGATCAAGGAATCCTGCGACGGCATGGGCGATGTCAGCGAGAAGCACGGCGGAGGACCAGCTGTTCCTGAGAAAGCTGTACGTTTCTCTTTCACTGTTATGTCTATCTCTGTCCTGGCAGAAGAAGAGGAGGAAGAGGTTACCATCTTCACTGAGCCAAAGCCAAACTCAGAACTGTCCTGCAAGCCCCTTTGCCTGACGTTTGTGGATGAGTCAGACCATGAGACACTCACAGCTGTCCTGGGGTCGATAGTCGCTGAGCGTAATGCCATGAAAGAGAGCAGGCTCATCCTCCCTATGGGTGGACTAGCTCGCTCCTTCCGCTTCCACTTCAGGGGCACGGGGTACGATGAGAAGATGGTGCGTGAGATGGAGGGCCTCGAGGCCTCAGGCTCCACCTATGTCTGCACTCTTTGCGACTCCACTCGGGCAGAGGCCTCTCAGAACATGGTGCTGCACTCCGTCACACGCAATCATGAAGAGAACCTAGMACSTTACGAAAYATGGAGAACCAACCCCTTTTCYGARTCCRCTGARGACCTGCGAGACASAGTCAAAGSGGTCTCTGCCAATCCCTTCATGGAGACCCATCCCACGCTGGATGCATTGCACTGCGACATCGGCAATGCCACTSAGTTCTACAAAATCTTC-----------------------------------------------------------------------------------NNNN----NNNNNNNGACTCTTGCTACCTTCCTTCGTTGCGCTGTCCAGCTGTTTGCCGCCTCGACCCCTATGACGGGCTTCCAGAGAGTTACCTCATTCACGGAGGCCGAACCCCGAATAATGAGATCTCATCGAGCCTGTACCTGCTGAACATGGACAGCCGTGGCTGCAATCGCAAACTGACCTTGCGCTGCAAAGAGAAAGAACTGGTGGGGGAAGTGCCCGGGGCCAGATACGGCCACACCATGAGCATGGTCCAAAGCCGGGGGAAGACGGCCTGTGTTTTGTTTGGGGGGAGGTCCTACATGCCGGCAGGAGAGCGCACCACAGAGAGCTGGAACAGCGTCGTGGACTGTCCTCCTCAGGTGTTCCTGTTTGATTTAGAGTTTGGGTGCTCCTCCGCTCACACGTTACCCGAGCTCAGTGATGGACAGTCTTTTCATTTGGCCCTCGCCAGAGAAGACTGTGTCTACTTCCTCGGGGGTCACTCCCTCACCTCTGACTCCCGCCCCCCTCGATTGTTTCGCCTACGTGTCGAGCTTCTGCAGGGCAGCCCGTTGCTTTCCTGTGAGACTCTGGTCACTGACATGTCCATCTCCAGCGCCTTAATCACCCGTACAGGTCCCAATCACCGATATATCATCTTAGGCGGGTATAAGGCGGACTCTCAGAAGAGGATGGAGTGCAGCTCTGTGGTTCTGGATGAGAAAGGGATCCAGTTTGAGCCATTGGAACCACCCATGTGGACTCCAAATATCATCCACAGTCGCACTNNNN----NNNNNNN
		</sequence>
		<sequence>
			<taxon idref="Diagramma_Dpic_Haem"/>
			TCAGTGGATGACTCCCCAGCTGACACCATCACTCGGCGGTTTCGCTATGATGTGGCGCTGGTGTCAGCATTAAAGGATCTGGAGGAGGACATCATGGAGGGGCTGAGGGAGATCGGGATGGAAGACAGTGCTTGTACCTCAGGCTTCAGTGTCATGATCAAGGAATCCTGTGATGGCATGGGTGATGTCAGCGAGAAGCATGGCGGAGGACCAGCTGTTCCTGAGAAGGCTGTGCGTTTCTCTTTCACTGTTATGTCCGTCTCTGTCCTGGCAGATGAGGAGGAGGAAGAGGTCACCGTCTTCAGGGAGTCAAAGCCAAACTCAGAACTGTCCTGTAAGCCCCTTTGCCTGATGTTTGTGGATGAGTCAGACCATGAGACACTCACGGCAGTCCTGTCGCCTATAGTCGCAGAGCGCGACGCAATGAAAGAGAGCAGGCTCATCCTATCCATCGGTGGACTGCCCCGCTCCTTCCGCTTTCACTTCAGAGGCACAGGATACGACGAGAAGATGGTGCGCGAGATGGAGGGGCTCGAGGCCTCGGGGTCCACCTACATCTGCACTCTGTGTGACTCCAGCCGTGCAGAGGCCTCCGAAAACATGGTGCTCCACTCTGTCACACGCAGCCATGAAGAGAACCTGGACCGTTACGAAATATGGAGAACCAATCCCTTTTCTGAGTCTGCAGATGAGCTGCGAGACAGAGTCAAAGGGGTCTCTGCCAAGCCCTTCCTGGAGACCCATCCCACGCTGGATGCATTACACTGTGACATAGGCAATGCCACTGAGTTCTACAAAATCTTCCAGGATGAGATCGGGGAGGTGCACCAAAGAGTCAACCCTAGCCGGGAGGAACGGCGCAGCTGGAGGGCAGCCCTAGATAAACANNNN----NNNNNNNGACTCGTGCTACCTTCCTCCGTTACGTTGTCCGGCTGTTTGCCGCCTTGACCCCTACGATGGGCTTCCAGAGAGCTATCTCATCCATGGTGGCCGCACCCCAAACAATGAGATCTCATCGAGCCTGTATGTGCTGACCATGGACAGCCGTGGCTGCAATCGTAAGCTGACCTTGTGTTGCAAAGAGAAAGAACTGGTGGGAGAAGTGCCGGGGGTCAGATACGGCCACACAATTAGCATGGTTCAAAGTCGCGGGAAGACAGCTTGTGTATTATTTGGGGGTAGATCCTACATGCCTGCAAAGGAGAGGACCACAGAGACCTGGAACAGCGTTGTCGACTGTCCTCCTCAGGTTTTCCTGTTTGACTTGGAGTTTGGTTGCTGCTCTGCGCACACTTTACCTGAGCTCAGCGATGGACAGTCTTTCCATTTGGCCCTCGCCAGAGAAGACTGTGTTTACTTCATCGGGGGTCACTCACTCACCTCTGACTCCCGCCCCCCACGACTCTTTCGCCTGCGCGTTGAGCTTCTGCAGGGCAGCCCCTTGCTTTCTTGTGAGACCCTGGACACCGGCATATCCATCTCCAGTGCCATAATCACCCGCACAGGTCCCACTCACAGATATGTCATCCTAGGCGGGTATCGGTCAAACTCTCAGAAGAGGATGGAGTGCAGCACTGTGATTCTGGATGAGAAAGGGATCCACTTTGAGCCCTCGGAGTCACCTAAGTGGATCCCAGATATTATCCATAGTCGTACTNNNN----NNNNNNN
		</sequence>
		<sequence>
			<taxon idref="KmugKe001_Kmug_KuhlN"/>
			TCAGTGGATGACTCCCCAGCTGACACCATCACTCGGCGGTTTCGCTATGATGTGGCACTGGTGTCAGCATTAAAGGATCTGGAGGAGGACATCATGGAGGGGCTGAGAGAGGGTGGGATGGAAGACAGTGCTTGCACCTCCGGCTTCAGTGTCATGATCAAAGAATCTTGTGATGGCATGGGCGATGTCAGCGAGAAGCACGGTGGAGGACCAGTTGTTCCTGAGAAAGCTGTGCGCTTCTCTTTCACTGTTATGTCTGTCTCTGTCCTGGCAGACGATGAGGAGGAAGAGGTTACTATTTTCTCTGAGCCAAAGCCAAACTCAGAACTGTCCTGCAAGCCTCTTTGCCTGACATTTGTGGATGAGTCAGACCACGAGACACTCACGTCTGTCCTGGGGCCGATAGTTGCAGAGCGTAATGCAATGAAAGAGAGCAGGCTCATCCTATCCATCGGTGGACTGGCTCGCTCCTTCCGCTTCCACTTCAGAGGCACGGGATACGATGAGAAGATGGTACGTGAGATGGAGGGCCTCGAGGCCTCAGGGTCCACCTACGTCTGCACTCTTTGTGACTCTAGTCGGGCAGAGGCCTGTGAAAACAAGGTGCTACACTCCGTCACCCGCAGTCATGAAGAAAACCTAGAACGTTATGAGATATGGAGAACTAACCCCTTTTCTGAGTCTGTCGATGAGCTGCGAGACAGAGTCAAAGGGGTCTCTGCCAAGCCTTTCATGGAGACCCATCCCACGCTCGATGCATTGCACTGTGACATCGGCAACGCCACTGAGTTCTACAAAATCTTCCAGGACGAGATCGGGGAGGTGTATAGAAAGGTCAACCCCAGCCGGGAGGAACGGCGCAGCTGGAGGGCAGCTCTGGATAA---NNNN----NNNNNNNGACTCATGCTACCTTCCTCCATTGCGCTGTCCAGCTGTTTGCCGCCTCGACCCCTATGACGGGCTTCCAGAGAGTTATCTCATCCACGGTGGCCGTACCCCAAATAATGAGATCTCATCAAGCCTGTACCTGCTGACCATGGACAGCCGTGGCTCCAATCGCAAACTGACCTTGCGCTGCAAAGAGAAAGAACTGGTGGGGGAAGTGCCAGGGGCCAGATACGGCCACACAATGACCATGGTTCAAAGCCGTGGCAAGACAGCTTGTGTATTGTTTGGGGGAAGATCCTACATGCCTGCAGGAGAGAGGACCACAGAGAGCTGGAACAGCGTCATCGACTGTCCTCCTCAGGTCTTCCTGTTTGACTTGGAGTTTGGTTGCTCCTCTGCTCACACTTTACCCGAGCTCAGCGATGGACAGTCTTTCCATTTGGCCCTTGCCAGAGAGGACTGTGTCTACTTCCTCGGGGGTCACTCACTCACCTCCGACTCCCGTCCCCCTCGACTCTTTCGCCTGCGTGTTGAGCTTCTGCAGGGCAGCCCCTTGCTTTCCTGTGAGACTCTAGACACTGGCATATCCATCTCCAGTGCCATAATCACCCGCACAGGTCCTAATCACAGATATATCATCTTAGGTGGCTATCAGTCAGACTCTCAGAAGAGGATGGAGTGCAGCACTGTGATTCTGGATGAGAAAGGGATCCACTTTGAGCCTATGGAACCTCCCAAGTGGACCCCAGATATCATCCACAGTCGCACANNNN----NNNNNNN
		</sequence>
		<sequence>
			<taxon idref="HBa002_Hazu_KyphHAZ"/>
			TCTGTGGAKGRCWCCCRAGCTGMCGCCATCTMTCKGCGGTTTCGCTATGATGTGGCCCTGRTGTCAKCMTTAAAGGATCTGGAGGAGGACATCATGGAGGGGMTGAGAGAGAGTGGGATGGAAGACAGTGCTTGCACCTCAGGCTTCAGTGTCATGATCAAGGAATCCTGTGATGGCATGGGCGATGTCAGCGAGAAGCACGGTGGAGGACCAGCTGTTCCTGAGAAAGCTGTACGTTTCTCTTTCACTGTTATGTCTGTCTCTGTCCTGGCTGACGATGAGGAGGACGAGGTTACCATCTTCACTGAGCCAAAGCCAAACTCAGAACTGTCCTGCAAGCCCCTTTGCCTGACATTTGTGGATGAGTCAGATCATGAGACACTCACAGCTGTCCTGGGGCCTATAGCTGCGGAGCGTAATGCAATGAAAGAGAGCAGGCTCATCCTATCTGTGGGTGGACTAGCTCGCTCCTTCCGCTTCCACTTCAGAGGCACAGGATACGATGAGAAGATGGTGCGTGAGATGGAGGGCCTGGAGGCCTCAGGGTCCACTTACGTCTGCACTCTTTGTGACTCCAGTCGGGCAGAGGCCTCTCAAAACATGGTGCTACACTCCATCACCCGCAGTCATGAAGAGAACCTAGAACGTTACGAAATATGGAGAACCAMCCCCTTTTCTGASTCTGTAGATGAKCTGCGAGACAGAGTCAAAGGNCTGTCTGCCMMGCCCTTCATGGAGACCCATCCCACGCKTGATGCATTGCACTGTGRCATTGSCAATGCCACTGAGTTCTATAAAATCTTCCNGGACGAGATCGGGGAGGTGTACAAAAAGGTCAACCCTAGCCGG--------------------------------------NNNN----NNNNNNNGACTCATGCTACCTTCCTCCGTTACGCTGTCCAGCTGTTTGCCGCCTCGACCCCTATGATGGGCTTCCAGAGAGTTATCTCATCCATGGTGGCCGCACCCCAAATAATGAGATCTCATCGAGCCTGTACCTGTTGACCATGGACAGCCGTGGCTGTAATCGCAAACTGAACTTGCGCTGCAAAGAGAAAGAACTGGTGGGGGAAGTGCCAGGGGCCCGATATGGCCACACAATGAGCATGATTCAAAGCCGTGGGAAGACAGCTTGTGTATTGTTTGGGGGTAGATCCTACATGCCAGCAGGAGAGCGGACCACAGAGAGCTGGAACAGCGTCGTCGACTGTCCTCCTCAGGTGTTCCTGTTTGACTTGGAGTTTGGTTGCTCCTCTGCTCACACTTTACCCGAGCTCAGCGATGGACAGTCTTTCCATTTGGCCTTTGCCAGAGAAGACTGTGTCTACTTCGTCGGGGGTCACTCACTCACCTCTGACTCCCGCCCCCCTCGACTCTTTCGTCTGCGCGTTGAGCTTCTGCAGGGCAGCCCCTTGCTCTCCTGTGACACTCTAGACACTGGCATATCCATCTCCAGTGCCATAATCACCCGTACAGGTCCCAATCACAGATATATCATCTTAGGTGGGTATCAGTCAGACTCCCAGAAGAGGATGGAGTGCAGCACTGTGATTCTGGATGAGAAAGGGATCCACTTTGAGGCCTTGGAACCACCCAAGTGGACCCCAGATATCATCCATAGCCGCACTNNNN----NNNNNNN
		</sequence>
		<sequence>
			<taxon idref="KbigNZ059_Kbig_KyphA"/>
			TCGGTGGATGACTCCCCAGCTGACACCATCACTCGGCGGTTTCGCTATGATGTGGCACTGGTGTCAGCATTAAAGGATCTGGAGGAGGACATCATGGAGGGGCTGAGAGAGAGTGGGATGGAAGACAGTGCTTGCACCTCAGGCTTCAGTGTCATGATCAAGGAATCCTGTGATGGCATGGGCGATGTCAGCGAGAAGCACGGTGGAGGACCAGCTGTTCCTGAGAAAGCTGTACGTTTCTCTTTCACTGTTATGTCTGTCTCTGTCCTGGCAGACGATGAGGAGGAAGAGGTTACCATCTTCTCTGAGCCTAAGCCAAACTCAGAACTGTCCTGCAAGCCCCTTTGCCTGACATTTGTGGATGAGTCAGATCATGAGACACTCACAGCTGTCCTGGGGCCTATAGTTGCAGAGCGTAATGCAATGAAAGAGAGCAGGCTCATCCTATCCGTGGGTGGACTAGCTCGCTCCTTCCGCTTCCACTTCAGAGGCACAGGATACGATGAGAAGATGGTGCGTGAGATGGAGGGCCTGGAGGCCTCAGGGTCCACTTATGTCTGCACTCTTTGTGACGCCAGTCGGGCAGAGGCCTCTAAAAACATGGTGCTACACTCCGTCACCCGCGGTCATGAAGAGAACCTAGAACGTTACGAAATATGGAGAACCAACCCCTTTTCTGAGTCTGTAGATGAGCTGCGAGACAGAGTCAAAGGAGTGTCTGCCAAGCCCTTCATGGAGACCCATCCCACGCTTGATGCATTGCACTGTGACATTGGCAATGCCACTGAGTTCTACAAAATCTTCCAGGATGAGATCGGGGAGGTGTACAAAAAGGTCAACCCTAGCCGGGAGGAACGGCGCAGCTGGAGGGCAGCCCTAGATAAACANNNN----NNNNNNNGACTCATGCTACCTTCCTCCGTTACGCTGTCCAGCTGTTTGCCGCCTCGACCCCTATGATGGGCTTCCAGAGAGTTATCTCATCCACGGTGGCCGCACCCCAAATAATGAGATCTCATCGAGCCTATACTTGCTGACCATGGACAGCCGTGGCTGCAATCGCAAACTGAACTTGCGCTGCAAAGAGAAAGAGCTGGTGGGGGAAGTTCCAGGGGCCAGATACGGTCACACAATGAGCATGATTCAAAGCCGTGGGAAGACAGCTTGTGTGTTGTTTGGGGGTAGATCCTACATGCCAGCAGGAGAGCGGACCACAGAGAGCTGGAACAGCGTCGTCGACTGTCCTCCTCAGGTGTTCCTGTTTGACTTGGAGTTCGGTTGCTCCTCTGCTCACACTTTACCCGAGCTCAGCGATGGACAGTCTTTCCATTTGGCCCTTGCCAGAGAAGACTGTGTCTACTTCGTCGGGGGTCACTCACTCACCTCTGACTCCCGCCCCCCTCGACTCTTTCGTCTGCGTGTTGAGCTTCTGCAGGGCAGCCCCTTGCTCTCCTGTGAGACTCTAGACACTGGCATATCCATCTCCAGTGCCATAATCACCCGTACAGGTCCCAATCACAGATATATCATCTTAGGTGGGTATCAGTCAGACTCCCAGAAGAGGATGGAGTGCAGCACTGTGATTCTGGATGAAAAAGGGATCCACTTTGAGGCCTTGGAACCACCCAAGTGGACCCCAGATATCATCCATAGTCGCACTNNNN----NNNNNNN
		</sequence>
		<sequence>
			<taxon idref="KcinNi019_Kcin_KyphW"/>
			TCGGTGGATGACTCCCCAGCTGACACCATCACTCGGCGGTTTCGCTATGATGTGGCACTGGTGTCAGCATTAAAGGATCTGGAGGAGGACATCATGGAGGGGCTGAGAGAGAGTGGGATGGAAGACAGTGCTTGCACCTCAGGCTTCAGTGTCATGATCAAGGAATCCTGTGATGGCATGGGCGATGTCAGCGAGAAGCACGGTGGAGGACCAGCTGTTCCCGAGAAAGCTGTACGTTTCTCTTTCACTGTTATGTCTGTCTCTGTCCTGGCAGACGATGAGGAGGAAGAGGTTACCATCTTCTCTGAGCCTAAGCCAAACTCAGAACTGTCCTGCAAGCCCCTTTGCCTGACATTTGTGGATGAGTCAGATCATGAGACACTCACAGCTGTCCTGGGGCCTATAGTTGCAGAGCGTAATGCAATGAAAGAGAGCAGGCTCATCCTATCCATGGGTGGACTAGCTCGCTCCTTCCGCTTCCACTTCAGAGGCACAGGATACGATGAGAAGATGGTGCATGAGATGGAGGGCCTGGAGGCCTCAGGGTCCACTTATGTCTGCACTCTTTGTGACGCCAGTCGGGCAGAGGCCTCTAAAAACATGGTGCTACACGCCGTCACCCGCGGTCATGAAGAGAACCTAGAACGTTACGAAATATGGAGAACCAACCCCTTTTCTGAGTCTGTAGATGAGCTGCGAGACAGAGTCAAAGGAGTGTCTGCCAAGCCCTTCATGGAGACCCATCCCACGCTTGATGCATTGCACTGTGACATTGGCAATGCCACTGAGTTCTACAAAATCTTCCAGGATGAGATCGGGGAGGTGTACAAAAAGGTCAACCCTAGCCGGGAGGAACGGCGCAGCTGGAGGGCAGCCCTAGATAAACANNNN----NNNNNNNGACTCATGCTACCTTYCTCCGTTACGCTGTCCAGCTGTTTGCCGCCTCGACCCCTATGATGGGCTTCCAGAGAGTTATCTCATCCACGGTGGCCGCACCCCAAATAATGAGATCTCATCAAGCCTATACCTGCTGACCATGGACAGCCGTGGCTGCAATCGCAAACTGAACTTGCGCTGCAAAGAGAAAGAGCTGGTGGGGGAAGTTCCAGGGGCCAGATACGGTCACACAATGAGCATGATTCAAAGCCGTGGGAAGACAGCTTGTGTGTTGTTTGGGGGTAGATCCTACATGCCAGCAGGAGAGCGGACCACMGAGAGCTGGAACAGCGTCGTCGACTGTCCTCCTCAGGTGTTCCTGTTTGACTTGGAGTTCGGTTGCTCCTCTGCTCACACTTTATCCGAGCTCAGCGATGGACAGTCTTTCCATTTGGCCCTTGCCAGAGAAGACTGTGTCTACTTCGTCGGAGGTCACTCACTCACCTCTGACTCCCGCCCCCCTCGACTCTTTCGTCTGCGTGTTGAGCTTCTGCAGGGCAGCCCCTTGCTCTCCTGTGAGACTCTAGACACTGGCATATCCATCTCCAGTGCCATAATCACCCGTACAGGTCCCAATCACAGATATATCATCTTAGGTGGGTATCAGTCAGACTCCCAGAAGAGGATGGAGTGCAGCGATNNGATTATGGANGAAAAAGGGATCCACTT-----------------------------------T----------------NNNN----NNNNNNN
		</sequence>
		<sequence>
			<taxon idref="KcorAb015_Kcor_KyphW"/>
			TCGGTGGATGACTCCCCATCTGACACCATCACTCGGCGGTTTCGCTATGATGTGGCACTGGTGTCAGCATTAAAGGATCTGGAGGAGGACATCATGGAGGGGCTGAGGGAGAGTGGGATGGAAGACAGTGCTTGCACCTCCGGCTTCAGTGTCATGATCAAGGAATCCTGTGATGGCATGGGCGATGTCAGCGAGAAGCACGGTGGAGGACCAGCTGTTCCTGAGAAAGCTGTACGTTTCTCTTTCACTGTTATGTCTGTCTCTGTCCTGGCAGACGATGAGGAGGAAGAGGTTACTATCTTCTCTGAGCCAAAGCCAAACTCAGAACTGTCCTGCAAGCCCCTTTGCCTGACATTTGTGGATGAGTCAGATCATGAGACACTCACAGCTGTCCTGGGGCCTATAGTTGCGGAGCGTAATGCAATGAAAGAGAGCAGGCTCATCCTATCTGTGGGTGGACTAGCTCGCTCCTTCCGCTTCCACTTCAGAGGCACAGGATACGATGAGAAGATGGTGCGTGAGATGGAGGGCCTGGAGGCCTCAGGGTCCACTTACGTCTGCACTCTTTGTGACACCAGTCGGGCAGAGGCCTCTCAAAACATGGTGCTACACTCCATCACCCGCAGTCATGAAGAGAACCTAGAACGTTACGAAATATGGAGAACCAACCCCTTTTCTGAGTCTGTAGATGAGCTGCGAGACAGAGTCAAAGGACTGTCTGCCAAGCCCTTCATGGAGACCCATCCCACGCTTGATGCATTGCACTGTGACATTGGCAATGCCACTGAGTTCTATAAAATCTTCCAGGACGAGATCGGGGAGGTGTACAAGAAGGTCAAGCCTAGCCGGGAGGAACGGCGCAGCTGGAGGGCAGCCNTAGACAAACANNNN----NNNNNNNGACTCATGCTACCTTCCTCCGTTACGCTGTCCAGCTGTTTGCCGCCTCGACCCCTATGACGGGCTTCCAGAGAGTTACCTCATCCACGGCGGCCGCACCCCAAATAATGAGATCTCATCGAGCCTGTACCTGTTGACCATGGACAGCCGTGGCTGCAATCGCAAACTGAACTTGCGCTGCAAAGAGAAAGAACTGGTGGGGGAAGTGCCAGGGGCCAGATACGGCCACACAATGAGCATGATTCAAAGCCGTGGGAAGACAGCTTGTGTATTGTTTGGGGGTAGGTCCTACATGCCAGCAGGAGAGCGGACCACAGAGAGCTGGAACAGCGTCGTCGACTGTCCTCCTCAGGTGTTCCTGTTTGACTTGGAGTTTGGTTGCTCCTCTGCTCACACTTTACCCGAGCTCAGCGATGGACAGTCTTTCCATTTGGCCCTTGCCAGAGAAGACTGTGTCTACTTCGTCGGGGGTCACTCGCTCACTTCTGACTCCCGCCCCCCTCGACTCTTTCGCCTGCGCGTTGAGCTTCTGCAGGGCAGCCCCTTGCTCTCCTNCCACNCTCTAGACACTGGCATATCCATCTCCAGTGCCATAATCACCCGTACAGGTCCCAGTCACAGATATATCATCTTAGGAGGGTATCAGTCAGACTCCCAGAAGAGGATGGAGTGCAGCACTGTGATTCTGGATGAGAAAGGGATCCACTTTGAGGCCTTGGAACCACCTAAGTGGACCCCAGATATCATCCATAGTCGCACTNNNN----NNNNNNN
		</sequence>
		<sequence>
			<taxon idref="KeleCl012_Kele_Kyph1"/>
			TCGGTGGATGACTCCCCAGCTGACACCATCACTCNGCGGTTTCGCTATGATGTGGCACTGGTGTCAGCATTAAAGGATCTGGAGGAGGACATCATGGAGGGGCTGAGAGAGGGTGGGATGGAAGACAGTGCTTGCACCTCAGGCTTCAGTGTCATGATCAAGGAATCCTGTGATGGCATGGGCGATGTCAGCGAGAAGCACGGTGGAGGACCAGCTGTTCCCGAGAAAGCTGTACGTTTCTCTTTCACTGTTATGTCTGTCTCTGTCCTGGCAGACGATGAGGAGGAAGAGGTTACCATCTTCTCTGAGCCTAAGCCAAACTCAGAACTGTCCTGCAAGCCCCTTTGCCTGACATTTGTGGATGAGTCAGATCATGAGACACTCACAGCTGTCCTGGGGCCTATAGTTGCAGAGCGTAATGCAATGAAAGAGAGCAGGCTCATCCTATCCGTGGGTGGACTAGCTCGCTCCTTCCGCTTCCACTTCAGAGGCACAGGATACGATGAGAAGATGGTGCGTGAGATGGAGGGCCTGGAGGCCTCAGGGTCCACTTATGTCTGCACTCTTTGTGACGCCAGTCGGGCAGAGGCCTCTAAAAACATGGTGCTACACTCCGTCACCCGCGGTCATGAAGAGAACCTAGAACGTTACGAAATATGGAGAACCAACCCCTTTTCTGAGTCTGTAGATGAGCTGCGAGACAGAGTCAAAGGAGTGTCTGCCAAGCCCTTCATGGAGACCCATCCCACGCTTGATGCATTGCACTGTGACATTGGCAATGCCACTGAGTTCTACAAAATCTTCCAGGATGAGATCGGGGAGGTGTACAAAAAGGTCAACCCTAGCCGGGAGGAACGGCGCAGCYGGAGGGCAGCCCTAGATAA---NNNN----NNNNNNNGACTCATGCTACCTTCCTCCGTTACGCTGTCCAGCTGTTTGCCGCCTCGACCCCTATGATGGGCTTCCAGAGAGTTATCTCATCCACGGTGGCCGCACCCCAAATAATGAGATCTCATCGAGCCTATACCTGCTGACCATGGACAGCCGTGGCTGCAATCGCAAACTGAACTTGCGCTGCAAAGAGAAAGAGCTGGTGGGGGAAGTTCCAGGGGCCAGATACGGTCACACAATGAGCATGATTCAAAGCCGTGGGAAGACAGTTTGTGTGTTGTTTGGGGGTAGATCCTACATGCCAGCAGGAGAGCGGACCACAGAGAGCTGGAACAGCGTCATCGACTGTCCTCCTCAGGTGTTCCTGTTTGACTTGGAGTTCGGTTGCTCCTCTGCTCACACTTTACCCGAGCTCAGCGATGGACAGTCTTTCCATTTGGCCCTTGCCAGAGAAGACTGTGTCTACTTCGTCGGAGGTCACTCACTCACCTCTGACTCCCGCCCCCCTCGACTCTTTCGTCTGCGTGTTGAGCTTCTGCAGGGCAGCCCCTTGCTCTCCTGTGAGACTCTAGACACTGGCATATCCATCTCCAGTGCCATAATCACCCGTACAGGTCCCAATCACAGATATATCATCTTAGGTGGGTATCAGTCAGACTCCCAGAAGAGGATGGAGTGCAGCACTGTGATTCTGGATGAAAAAGGGATCCACTTTGAGGCCTTGGAACCACCCAAGTGGACCCCAGATATCATCCATAGT------NNNN----NNNNNNN
		</sequence>
		<sequence>
			<taxon idref="KspWCa038_Kgla_KyphW"/>
			TCGGTGGATGACTCCCCAGCTGACACCATCACTCGGCGGTTTCGCTATGATGTGGCACTGGTGTCAGCATTAAAGGATCTGGAGGAGGACATCATGGAGGGGCTGAGAGAGAGTGGGATGGAAGACAGTGCTTGCACCTCAGGCTTCAGTGTCATGATCAAGGAATCCTGTGATGGCATGGGCGATGTCAGCGAGAAGCACGGTGGAGGACCAGCTGTTCCTGAGAAAGCTGTACGTTTCTCTTTCACTGTTATGTCTGTCTCTGTCCTGGCAGACGATGAGGAGGAAGAGGTTACCATCTTCTCTGAGCCTAAGCCAAACTCAGAACTGTCCTGCAAGCCCCTTTGCCTGACATTTGTGGATGAGTCAGATCATGAGACACTCACAGCTGTCCTGGGGCCTATAGTTGCAGAGCGTAATGCAATGAAAGAGAGCAGGCTCATCCTATCCGTGGGTGGACTAGCTCGCTCCTTCCGCTTCCACTTCAGAGGCACAGGATACGATGAGAAGATGGTGCGTGAGGTGGAGGGCCTGGAGGCCTCAGGGTCCACTTATGTCTGCACTCTTTGTGACGCCAGTCGGGCAGAGGCCTCTAAAAACATGGTGCTACACTCCGTCACCCGCGGTCATGAAGAGAACCTAGAACGTTACGAAATATGGAGAACCAACCCCTTTTCTGAGTCTGTAGATGAGCTGCGAGACAGAGTCAAAGGAGTGTCTGCCAAGCCCTTCATGGAGACCCATCCCACGCTTGATGCATTGCACTGTGACATTGGCAATGCCACTGAGTTCTACAAAATCTTCCAGGACGAGATCGGGGAGGTGTACAAAAAGGTCAACCCTAGCCGGGAGGAACGGCGCAGCTGGAGGGCAGCCCTAGATAAACANNNN----NNNNNNNGACTCATGCTACCTTCNTCCGTTACGCTGTCCAGCTGTTTGCCGCCTCGACCCCTATGATGGGCTTCCAGAGAGTTATCTCATCCATGGTGGCCGCACCCCAAATAATGAGATCTCATCGAGCCTGTACCTGCTGACCATGGACAGCCGTGGCTGCAATCGCAAACTGAACTTGCGCTGCAAAGAGAAAGAGCTGGTGGGGGAAGTTCCAGGGGCCAGATACGGCCACACAATGAGCATGATTCAAAGCCGTGGGAAGACAGCTTGTGTATTGTTTGGGGGTAGATCCTACATGCCAGCAGGAGAGCGGACCACAGAGAGCTGGAACAGCGTCGTCGACTGTCCTCCTCAGGTGTTCCTGTTTGACTTGGAGTTCGGTTGCTCCTCTGCTCACACTTTACCCGAGCTCAGCGATGGACAGTCTTTCCATTTGGCCCTTGCCAGAGAAGACTGTGTCTACTTCGTCGGGGGTCACTCACTCACCTCTGACTCCCGCCCCCCTCGACTCTTTCGTCTGCGCGTTGAGCTTCTGCAGGGCAGCCCCTTGCTCTCCTGTGAGACTCTAGACACTGGCATATCCATCTCCAGTGCCATAATCACCCGTACAGGTCCCAATCACAGATATATCATCTTAGGTGGGTATCAGTCAGACTCCCAGAAGAGGATGGAGTGCAGCACTGTGATTCTGGATGAGAAAGGGATCCACTTTGAGGCCTTGGAACCACCCAAGTGGACCCCAGATATCATCCATAGTCGCACTNNNN----NNNNNNN
		</sequence>
		<sequence>
			<taxon idref="KhawHa001_Khaw_KyphA"/>
			TCGGTGGATGACTCCCCAGCTGACACCATCACTCGGCGGTTTCGCTATGATGTGGCACTGGTGTCAGCATTAAAGGATCTGGAGGAGGACATCATGGAGGGGCTGAGAGAGAGTGGGATGGAAGACAGTGCTTGCACCTCAGGCTTCAGTGTCATGATCAAGGAATCCTGTGATGGCATGGGCGATGTCAGCGAGAAGCACGGTGGAGGACCAGCTGTTCCCGAGAAAGCTGTACGTTTCTCTTTCACTGTTATGTCTGTCTCTGTCCTGGCAGACGATGAGGAGGAAGAGGTTACCATCTTCTCTGAGCCTAAGCCAAACTCAGAACTGTCCTGCAAGCCCCTTTGCCTGACATTTGTGGATGAGTCAGATCATGAGACACTCACAGCTGTCCTGGGGCCTATAGTTGCAGAGCGTAATGCAATGAAAGAGAGCAGGCTCATCCTATCCGTGGGTGGACTAGCTCGCTCCTTCCGCTTCCACTTCAGAGGCACAGGATACGATGAGAAGATGGTGCGTGAGATGGAGGGCCTGGAGGCCTCAGGGTCCACTTACGTCTGCACTCTTTGTGACGCCAGTCGGGCAGAGGCCTCTAAAAACATGGTGCTACACTCCGTCACCCGCGGTCATGAAGAGAACCTAGAACGTTACGAAATATGGAGAACCAACCCCTTTTCTGAGTCTGTAGATGAGCTGCGAGACAGAGTCAAAGG------------------------------------------------------------------------------------------------------------------------------------------------------------------------------NNNN----NNNNNNNGACTCATGCTACCTTCCTCCATTACGCTGTCCAGCTGTTTGCCGCCTCGACCCCTATGATGGGCTTCCAGAGAGTTATCTCATCCACGGTGGCCGCACCCCAAATAATGAGATCTCATCGAGCCTATACCTGCTGACCATGGACAGCCGTGGCTGCAATCGCAAACTGAACTTGCGCTGCAAAGAGAAAGAGCTGGTGGGGGAAGTTCCAGGGGCCAGATACGGCCACACAATGAGCATGATTCAAAGCCGTGGGAAGACAGCTTGTGTGTTGTTTGGGGGTAGATCCTACATGCCAGCAGGAGAGCGGACCACAGAGAGCTGGAACAGCGTCGTCGACTGTCCTCCTCAGGTGTTCCTGTTTGACTTGGAGTTCGGTTGCTCCTCTGCTCACACTTTACCCGAGCTCAGCGATGGACAGTCTTTCCATTTGGCCCTTGCCAGAGAAGACTGTGTCTACTTCGTCGGGGGTCATTCACTCACCTCTGACTCCCGCCCCCCTCGACTCTTTCGTCTACGCGTTGAGCTTCTGCAGGGCAGCCCCTTGCTCTCCTGTGAGACTCTAGACACTGGCATATCCATCTCCAGTGCCATAATCACCCGTACAGGTCCCAATCACAGATATATCATCTTAGGTGGGTATCAGTCAGACTCCCAGAAGAGGATGGAGTGCAGCACTGTGATTCTGGATGAGAAAGGGATCCACTTTGAGGCCTTGGAACCACCCAAGTGGACCCCAGATATCATCCATAGTCGCACTNNNN----NNNNNNN
		</sequence>
		<sequence>
			<taxon idref="KsecAt005_Ksec_KyphZ"/>
			TCGGTGGATGACTCCCCAGCTGACACCATCACTCGGCGGTTTCGCTATGATGTGGCACTGGTGTCAGCATTAAAGGATCTGGAGGAGGACATCATGGAGGGGCTGAGAGAGAGTGGGATGGAAGACAGTGCTTGCACCTCAGGCTTCAGTGTCATGATCAAGGAATCCTGTGATGGCATGGGCGATGTCAGCGAGAAGCATGGTGGAGGACCAGCTGTTCCTGAGAAAGCTGTACGTTTCTCTTTCACTGTTATGTCTGTCTCTGTCCTGGCAGACGATGAGGAGGAAGAGGTTACCATCTTCTCTGAGCCTAAGCCAAACTCAGAACTGTCCTGCAAGCCCCTTTGCCTGACATTTGTGGATGAGTCAGATCATGAGACACTCACAGCTGTCCTGGGGCCTATAGTTGCAGAGCGCAATGCAATGAAAGAGAGCAGGCTCATCCTATCCGTGGGTGGACTAGCTCGCTCCTTCCGCTTCCACTTCAGAGGCACAGGATACGATGAGAAGATGGTGCGTGAGATGGAGGGCCTGGAGGCCTCAGGGTCCACTTATGTCTGCACTCTTTGTGACGCCAGTCGGGCAGAGGCCTCTAAAAACATGGTGCTACACTCCGTCACCCGCGGTCATGAAGAGAACCTAGAACGTTACGAAATATGGAGAACCAACCCCTTTTCTGAGTCTGTAGATGAGCTGCGAGACAGAGTCAAAGGAGTGTCTGCCAAGCCCTTCATGGAGACCCATCCCACGCTTGATGCATTGCACTGTGACATTGGCAATGCCACTGAGTTCTACAAAATCTTCCAGGATGAGATTGGGGAGGTGTACAAAAAGGTCAACCCTAGCCGGGAGGAACGGCGCAGCTGGAGGGCAGCCCTAGATAAACANNNN----NNNNNNNGACTCATGCTACCTTCCTCCGTTACGCTGTCCAGCTGTTTGCCGCCTCGACCCCTATGATGGGCTTCCAGAGAGTTATCTCATCCACGGTGGCCGCACCCCAAATAATGAGATCTCATCGAGCCTATACCTGCTGACCATGGACAGCCGTGGCTGCAATCGCAAACTGAACTTGCGCTGCAAAGAGAAAGAGCTGGTGGGGGAAGTTCCAGGGGCCAGATACGGTCACACAATGAGCATGATTCAAAGCCGTGGGAAGACAGCTTGTGTGTTGTTTGGGGGTAGATCCTACATGCCAGCAGGAGAGCGGACCACAGAGAGCTGGAACAGCGTCGTCGACTGTCCTCCTCAGGTGTTCCTGTTTGACTTGGAGTTCGGTTGCTCCTCTGCTCACACTTTACCCGAGCTCAGCGATGGACAGTCTTTCCATTTGGCCCTTGCCAGAGAAGACTGTGTCTACTTCGTCGGGGGTCACTCACTCACCTCTGACTCCCGCCCCCCTCGACTCTTTCGTCTGCGCGTTGAGCTTCTGCAGGGCAGCCCCTTGCTCTCCTGTGAGACTCTAGACACTGGCATATCCATCTCCAGTGCCATAATCACCCGTACAGGTCCCAATCACAGATATATCATCTTAGGTGGGTATCAGTCAGACTCCCAGAAGAGGATGGAGTGCAGCACTGTGATTCTGGATGAGAAAGGGATCCACTTTGAGGCCTTGGAACCACCCAAGTGGACCCCAGATATCATCCATAGTCGCACTNNNN----NNNNNNN
		</sequence>
		<sequence>
			<taxon idref="KsydAh009_Ksyd_KyphN"/>
			TCGGTGGATGACTCCCCAGCTGACACCATCACTCGGCGGTTTCGCTATGATGTGGCACTGGTGTCAGCATTAAAGGATCTGGAGGAGGACATCATGGAGGGGCTGAGAGAGAGTGGGATGGAAGACAGTGCTTGCACCTCAGGCTTCAGTGTCATGATCAAGGAATCCTGTGATGGCATGGGCGATGTCAGCGAGAAGCACGGTGGAGGACCAGCTGTTCCTGAGAAAGCTGTACGTTTCTCTTTCACTGTTATGTCTGTCTCTGTCCTGGCAGACGATGAGGAGGAAGAGGTTACCATCTTCTCTGAGCCTAAGCCAAACTCAGAACTGTCCTGCAAGCCCCTTTGCCTGACATTTGTGGATGAGTCAGATCATGAGACACTCACAGCTGTCCTGGGGCCTATAGTTGCAGAGCGTAATGCAATGAAAGAGAGCAGGCTCATCCTATCCGTGGGTGGACTAGCTCGCTCCTTCCGCTTCCACTTCAGAGGCACAGGATACGATGAGAAGATGGTGCGTGAGGTGGAGGGCCTGGAGGCCTCAGGGTCCACTTATGTCTGCACTCTTTGTGACGCCAGTCGGGCAGAGGCCTCTAAAAACATGGTGCTACACTCCGTCACCCGCGGTCATGAAGAGAACCTAGAACGTTACGAAATATGGAGAACCAACCCCTTTTCTGAGTCTGTAGATGAGCTGCGAGACAGAGTCAAAGGAGTGTCTGCCAAGCCCTTCATGGAGACCCATCCCACGCTTGATGCATTGCACTGTGACATTGGCAATGCCACTGAGTTCTACAAAATCTTCCAGGACGAGATCGGGGAGGTGTACAAAAAGGTCAACCCTAGCCGGGAGGAAAGGCGCAGCTGGAGGGCAGCCCTAGATAAACANNNN----NNNNNNNGACTCATGCTACCTTCCTCCGTTACGCTGTCCAGCTGTTTGCCGCCTCGACCCCTATGATGGGCTTCCAGAGAGTTATCTCATCCATGGTGGCCGCACCCCAAATAATGAGATCTCATCTAGCCTGTACCTGCTGACCATGGACAGCCGTGGCTGCAATCGCAAACTGAACTTGCGCTGCAAAGAGAAAGAGCTGGTGGGGGAAGTTCCAGGGGCCAGATACGGCCACACAATGAGCATGATTCAAAGCCGTGGGAAGACAGCTTGTGTATTGTTTGGGGGTAGATCCTACATGCCAGCAGGAGAGCGGACCACAGAGAGCTGGAACAGCGTCGTCGACTGTCCTCCTCAGGTGTTCCTGTTTGACTTGGAGTTCGGTTGCTCCTCTGCTCACACTTTACCCGAGCTCAGCGATGGACAGTCTTTCCATTTGGCCCTTGCCAGAGAAGACTGTGTCTACTTCGTCGGGGGTCACTCACTCACCTCTGACTCCCGCCCCCCTCGACTCTTTCGTCTGCGCGTTGAGCTTCTGCAGGGCAGCCCCTTGCTCTCCTGTGAGACTCTAGACACTGGCATATCCATCTCCAGTGCCATAATCACCCGTACAGGTCCCAATCACAGATATATCATCTTAGGTGGGTATCAGTCAGACTCCCAGAAGAGGATGGAGTGCAGCACTGTGATTCTGGATGAGAAAGGGATCCACTTTGAGGCCTTGGAACCACCCAAGTGGACCCCAGATATCATCCATAGTCGCAC-NNNN----NNNNNNN
		</sequence>
		<sequence>
			<taxon idref="KvaiNi043_Kvai_KyphW"/>
			TCGGTGGATGACTCCCCAGCTGACACCATCACTCGGCGGTTTCGCTATGATGTGGCACTGGTGTCAGCATTAAAGGATCTGGAGGAGGACATCATGGAGGGGCTGAGAGAGAGTGGGATGGAAGACAGTGCTTGCACCTCAGGCTTCAGTGTCATGATCAAGGAATCCTGTGATGGCATGGGCGATGTCAGCGAGAAGCACGGTGGAGGACCAGCTGTTCCCGAGAAAGCTGTACGTTTCTCTTTCACTGTTATGTCTGTCTCTGTCCTGGCAGACGATGAGGAGGAAGAGGTTACCATCTTCTCTGAGCCTAAGCCAAACTCAGAACTGTCCTGCAAGCCCCTTTGCCTGACATTTGTGGATGAGTCAGATCATGAGACACTCACAGCTGTCCTGGGGCCTATAGTTGCAGAGCGTAATGCAATGAAAGAGAGCAGGCTCATCCTATCCGTGGGTGGACTAGCTCGCTCCTTCCGCTTCCACTTCAGAGGCACAGGATACGATGAGAAGATGGTGCGTGAGATGGAGGGCCTGGAGGCCTCAGGGTCCACTTATGTCTGCACTCTTTGTGACGCCAGTCGGGCAGAGGCCTCTAAAAACATGGTGCTACACTCCGTCACCCGCGGTCATGAAGAGAACCTAGAACGTTACGAAATATGGAGAACCAACCCCTTTTCTGAGTCTGTAGATGAGCTGCGAGACAGAGTCAAAGGAGTGTCTGCCAAGCCCTTCATGGAGACCCATCCCACGCTTGATGCATTGCACTGTGACATTGGCAATGCCACTGAGTTCTACAAAATCTTCCAGGACGAGATCGGGGAGGTGTACAAAAAGGTCNACCCTAGCCGGGAGGAACGGCGCAGCTGGAGGGCAGCCCTAGATAAACANNNN----NNNNNNNGACTCATGCTACCTTCCTCCGTTACGCTGTCCAGCTGTTTGCCGCCTTGACCCCTATGATGGGCTTCCAGAGAGTTATCTCATCCACGGTGGCCGCACCCCAAATAATGAGATCTCATCCAGCCTGTACCTGCTGACCATGGACAGTCGTGGCTGCAATCGCAAACTGAACTTGCGCTGCAAAGAGAAAGAGCTGGTGGGGGAAGTTCCAGGGGCCAGATATGGCCACACAATGAGCATGATTCAAAGCCGTGGGAAGACAGCTTGTGTATTGTTTGGGGGTAGATCCTACATGCCAGCAGGAGAGCGGACCACAGAGAGCTGGAACAGCGTCGTCGACTGTCCTCCTCAGGTGTTCCTGTTTGACTTGGAGTTCGGTTGCTCCTCTGCTCACACTTTACCCGAGCTCAGCGATGGACAGTCTTTCCATTTGGCCCTTGCCAGAGAAGACTGTGTCTACTTCGTTGGGGGTCACTCACTCACCTCTGACTCCCGCCCCCCTCGACTCTTTCGTCTGCGCGTTGAGCTTCTGCAGGGCAGCCCCTTGCTCTCCTGTGAGACTCTAGACACTGGCATATCCATCTCCAGTGCCATAATCACCCGTACAGGTCCCAATCACAGATATATCATCTTAGGTGGGTATCAGTCAGACTCCCAGAAGAGGATGGAGTGCAGCACTGTGATTCTGGATGAGAAAGGGATCCACTTTGAGGCCTTGGAACCACCCAAGTGGACCCCAGATATCATCCATAGTCGCACTNNNN----NNNNNNN
		</sequence>
		<sequence>
			<taxon idref="NlitPo001_Nlit_Kyph"/>
			TCGGTGGACGACTCCACAGCTGACACCATCACTCGGCGGTTTCGCTATGATGTGGCACTGGTGTCAGCGTTAAGGGATCTGGAGGAGGACATCATGGAGGGGCTGAGAGAGAGTGGGATGGAAGACAGTGCTTGCACCTCAGGCTTCAGTGTCATGATCAAGGAATCTTGTGATGGCATGGGCGATGTCAGCGAGAAGCACGGTGGAGGACCAGTTGTTCCTGAGAAAGCTGTACGTTTCTCTTTTACTGTTATGTCTGTCTCTGTCCTGGCAGACGATGACGAGGAAGAGGTTACCATCTTCTCTGAGCCAAAGCCAAACTCAGAACTGTCCTGCAAGCCCCTTTGCCTGACGTTTGTGGATGAGTCAGACCATGAGACACTCACAGCTGTCCTGGGGCCTATAGTTGCAGAGCGTAATGCAATGAAAGAGAGCAGGCTCATCCTATCTGTGGGTGGATTAGCTCGCTCCTTCCGCTTCCACTTCAGAGGCACGGGATACGATGAGAAGATGGTGCGTGAGATGGAGGGCCTTGAGGCCTCAGGGTCCACCTATATCTGCACTCTTTGTGACTCCAGTCGGGCAGAGGCCTCTCAAAACATGGTGCTACACTCCGTCACCCGCAGTCATGAAGAGAACCTAGAGCGTTACGAAATATGGAGAACCAACCCCTTCTCTGAGTCTGTAGATGAGCTGCGAGACAGAGTCAAAGGGGTGTCTGCCAAGCCCTTCATGGAGACCCATCCCACGCTTGATGCATTGCACTGTGACATTGGCAATGCCACTGAGTTCTACAAAATCTTCCAGGACGAGATAGGGGAGGTGTACCAAAAGGTCAACCCTAGCCGGGAGGAACGGCGCAGCTGGAGGGCAGCCCTAGATAAACANNNN----NNNNNNNGACTCATGCTACCTTCCTCCGTTACGCTGTCCAGCTGTTTGCCGCCTTGACCCCTATGACGGGCTTCCAGAGAGTTATCTCATCCACGGTGGCCGCACCCCAAATAATGAGATCTCATCGAGCCTGTACCTTCTGACCATGGACAGCCGTGGCTGCAATCGCAAACTGACCTTGCGCTGCAAAGAGAAAGAACTAGTGGGAGAAGTGCCAGGGGCCAGATACGGCCACACAATGAGCATGATTCAAAGCCGTGGGAAGACAGCTTGTGTATTGTTTGGGGGTAGATCCTACATGCCAGCAGGAGAGCGGACCACAGAGAGCTGGAACAGTGTCGTCGACTGTCCTCCTCAGGTGTTGTTGTTTGACTTGGAGTTTGGTTGCTCCTCTGCTCACACTTTGCCCGAGCTCAGCGATGGACAGTCTTTCCATTTGGCCCTTGCCAGAGAAGACTGTGTCTACTTCCTCGGGGGTCACTCGCTCACCTCTGACTCCCGCCCCCCTCGACTCTTTCGTCTGCGTGTTGAGCTTCTGCAGGGCAGCCCCTTGCTTTCCTGTGAGACTCTAGACACTGGCATATCCATCTCCAGTGCCATAATCACCCGTACAGGTCCCAATCACAGATATATCATCTTAGGTGGGTATCAGTCTGACTCCCAGAAGAGGATGGAGTGCAGCACTGTGATTCTGAATGAGAAAGGCATCCNCTTTGAGGCCTTAGAACCACCCAAGTGGACCCCAGATATCATCCATAGTCGCACGNNNN----NNNNNNN
		</sequence>
		<sequence>
			<taxon idref="SocyCl003_Socy_Kyph"/>
			TCGGTGGATGACTCCCCAGCTGACACCATCACTCGGCGNTTTCGCTATGATGTGGCACTGGTGTCAGCATTAAAGGATCTGGAGGAGGACATCATGGAGGGGCTGAGAGAGAGTGGGATGGAAGACAGTGCTTGCACCTCAGGCTTCAGTGTCATGATCAAGGAATCCTGTGATGGCATGGGCGATGTCAGCGAGAAGCATGGTGGAGGACCAGCTGTTCCCGAGAAAGCTGTACGTTTCTCTTTCACTGTTATGTCTGTCTCTGTCCTGGCAGACGATGAGGAGGAAGAGGTTACCATCTTCTCTGAGCCTAAGCCAAACTCAGAACTGTCCTGCAAGCCCCTTTGCCTGACATTTGTGGATGAGTCAGATCATGAGACACTCACAGCTGTCCTGGGGCCTATAGTTGCAGAGCGTAATGCAATGAAAGAGAGCAGGCTCATCCTATCCGTGGGTGGACTAGCTCGCTCCTTCCGCTTCCACTTCAGAGGCACAGGATACGATGAGAAGATGGTGCGTGAGATGGAGGGCCTGGAGGCCTCAGGGTCCACTTATGTCTGCACTCTTTGTGACGCCAGTCGGGCAGAGGCCTCTAAAAACATGGTGCTACACTCCGTCACCCGCGGTCATGAAGAGAACCTAGAACGTTACGAAATATGGAGAACCAACCCCTTTTCTGAGTCTGTAGATGAGCTGCGAGACAGAGTCAAAGGAGTGTCTGCCAAGCCCTTCATGGAGACCCATCCCACGCTTGATGCATTGCACTGTGACATTGGCAATGCCACTGAGTTCTACAAAATCTTCCAGGACGAGATCGGGGAGGTGTACCAAAAGGTCAACCCTAGCCGGGAGGAACGGCGCAGCTGGAGGGCAGCC-----------NNNN----NNNNNNNGACTCATGCTACCTTCCTCCGTTACGCTGTCCAGCTGTTTGCCGCCTTGACCCCTATGATGGGCTTCCAGAGAGTTATCTCATCCACGGTGGCCGCACCCCAAATAATGAGATCTCATCGAGCCTGTACCTGCTGACCATGGACAGCCGTGGCTGCAATCGCAAACTGAACTTGCGCTGCAAAGAGAAAGAGCTGGTGGGGGAAGTTCCAGGGGCCAGATATGGCCACACAATGAGCATGATTCAAAGCCGTGGGAAGACAGCTTGTGTATTGTTTGGGGGTAGATCCTACATGCCAGCAGGAGAGCGGACCACAGAGAGCTGGAACAGCGTCGTCGACTGTCCTCCTCAGGTGTTCCTGTTTGACTTGGAGTTCGGTTGCTCCTCTGCTCACACTTTACCCGAGCTCAGCAATGGACAGTCTTTCCATTTGGCCCTTGCCAGAGAAGACTGTGTCTACTTCGTTGGGGGTCACTCACTCACCTCTGACTCCCGCCCCCCTCGACTCTTTCGTCTGCGCGTTGAGCTTCTGCAGGGCAGCCCCTTGCTCTCCTGTGAGACTCTAGACACTGGCATATCCATCTCCAGTGCCATAATCACCCGTACAGGTCCCAATCACAGATATATCATCTTAGGTGGGTATCAGTCAGACTCCCAGAAGAGGATGGAGTGCAGCACTGTGATTCTGGATGAGAAAGGGATCCACTTTGAGGCCTTGGAACCACCCAAGTGGACCCCAGATATCATCCATAGTCGCACTNNNN----NNNNNNN
		</sequence>
		<sequence>
			<taxon idref="AstrTa003_Astr_MicrA"/>
			TCGGTGGATGACTCCCTGGCTGACACCATCACTCGGCGGTTTCGCTATGATGTGGCACTGGCGTCAGCATTAAAGGATCTGGAGGAGGACATCATGGAGGGGCTGAGAGAGAGTGGGATGGAAGACAGTGCTTGCACCTCAGGCTTCAGTGTCATGATCAAGGAATCTTGTGACGGCATGGGCGATGTCAGCGAGAAGCACGGTGGAGGACCAGTTGTTCCCGAGAAAGCTGTGCGCTTCTCTTTCACTGTTATGTCTGTCTCTGTCCTGGCAGACGATGAGGAAGAAGAGGTTACCATCTTCACTGAGCCAAAGCCAAACTCAGAACTGTCCTGCAAGCCCCTTTGCCTGACTTTTGTGGATGAGTCAGACCATGAGACACTCACAGCTGTCCTGGGGCCTATAGTTGCAGAGCGTAATGCAATGAAAGAGAGCAGGCTCATCCTATCCATCGGTGGACTAGCTCGCTCCTTCCGCTTCCACTTCAGAGGCACGGGATACGATGAGAAGATGGTGCGTGAGATGGAGGGCCTAGAGGCCTCAGGGTCCACCTATGTCTGCACTCTTTGTGACTCCGGTCGGGCAGAGGCCTCTCAAAACATGGTGCTACACTCCGTCACCCGCAGTCATGAAGAGAACCTAGAACGTTATGAAATATGGAGAACCAATCCCTTTTCTGAGTCTGCAGATGAGCTGCGAGACAGAGTCAAAGGGGTCTCTGCCAAGCCCTTCATGGAGACCCATCCCACGCTTGATGCATTGCACTGTGACATTGGCAATGCCACTGAGTTCTACAAAATCTTCCAGGACGAGATCGGGGAGGTGTACCAAAAGGNCNACCCCAGCCGGGAGGAACGGCGCAGCTGGAGGGCAGCCCTAGATAANCANNNN----NNNNNNNGACTCATGCTACCTTCCTCCGTTACGCTGTCCAGCTGTTTGCCGCCTCGACCCCTATGACGGGCTTCCAGAGAGTTATCTCATCCACGGTGGCCGCACCCCAAATAACGAGATCTCATCGAGCCTGTACCTGCTGACCATGGACAGCCGTGGCTGCAATCGCAAACTGACCTTGTGCTGCAAAGAGAAAGAACTGGTGGGGGAATTGCCAGGGGCCAGATACGGCCACACAATGAGCATGGTTCAAAGCCGTGGGAAGACAGCTTGTGTATTGTTTGGGGGTAGATCCTACATGCCTGCAGGAGAGCGGACCACAGAGAGCTGGAACAGCGTCGTTGACTGTCCTCCTCAGGTGTTCCTGTTTGACTTAGAGTTTGGTTGCTCCTCTGTTCACACTTTACCCGAGCTCTGCGATGGACAGTCTTTCCATTTGGCCTTTGCCAGGGAAGACTGTGTCTACTTCCTTGGGGGTCACTCGCTCACCTCTGACTCCCGCCCCCCTCGTCTCTTTCGCCTGCGTGTTGAGCTTCTGCAAGGCAGCCCCTTGCTTTCCTGTGAGACACTAGACGCTGGCATATCCATCTCCAGTGCCATAATCACCCGCACAGGTCCCAGTCACAGATATATCATCTTAGGTGGGTATCAGTCAGACTCCCAGAAGAGGATGGAGTGCAGCACTGTGATTCTGGATGAGAAAGGGATCCAGTTTGCTCCCTCCNAANNACCTAAGTGGACCCCAGATATCATC------------NNNN----NNNNNNN
		</sequence>
		<sequence>
			<taxon idref="MstrTw001_Mstr_MicrA"/>
			TCAGTGGATGACTCCCTGGCTGACACCATCACTCGGCGGTTTCGCTATGATGTGGCACTGGCGTCAGCATTAAAGGATCTGGAGGAGGACATCATGGAGGGGCTGAGAGAGAGTGGGATGGAAGACAGTGCTTGCACCTCAGGCTTCAGTGTCATGATCAAGGAATCTTGTGATGGCATGGGCGATGTCAGCGAGAAGCACGGTGGAGGACCAATTGTTCCTGAGAAAGCCGTGCGCTTCTCTTTCACTGTTATGTCTGTCTCTGTCCTGGCAGACGATGAGGAAGAAGAGGTTACCATCTTCACTGAGCCAAAGCCAAACTCAGAACTGTCCTGCAAACCCCTTTGCCTGACTTTTGTGGATGAGTCAGACCATGAGACACTCACAGCTGTCCTGGGGCCTATAGTTGCAGAGCGTAATGCAATGAAAGAGAGCAGGCTCATCCTATCCATCGGTGGACTAGCTCGCTCCTTCCGCTTCCACTTCAGAGGCACGGGATACGATGAGAAGATGGTGCGTGAGATGGAGGGCCTTGAGGCCTCGGGGTCCACCTATGTCTGCACTCTTTGTGACTCCGGTCGGGCAGAAGCCTCTCAAAACATGGTGCTGCACTCCGTCACCCGCAGTCATGAAGAGAACCTAGAACGTTATGAAATATGGAGAACCAATCCCTTTTCTGAGTCTGCAGATGAGCTGCGAGACAGAGTCAAAGGGGTCTCTGCCAAGCCCTTCATGGAGACCCATCCCACGCTTGATGCATTGCACTGTGACATTGGCAATGCCACTGAGTTCTACAAAATCTTCCAGGACGAGATCGGGGAGGTGTACCAAAAGGTCAACCCCAGCCGGGAGGAACGGCGCAGCTGGAGGGCAGCCCYAGATAAACANNNN----NNNNNNNGAATCATGCTACCTTTCCCCGTTTNGCNNATNAGCTGTTTGCCGYGTCGACCCCTATGACGGGCTTCCAGAGAGTTATYTCATCCACGGTGGCCGCACCCCAAATAACGAGATCTCATCGAGCCTGTACCTGCTGACCATGGACAGCCGTGGCTGCAATCGCAAACTGACCTTGCGCTGCAAAGAGAAAGAACTGGTGGGGGAGGTGCCGGGAGCCAGATATGGCCACACAATGAGCATGGTTCAAAGCCGTGGGAAGACAGCTTGTGTATTGTTTGGGGGTAGATCCTACATGCCTGCAGGAGAGCGGACCACAGAGAGCTGGAACAGCGTCGTTGACTGTCCTCCTCAGGTGTTCCTGTTTGACTTAGAGTTTGGTTGCTCCTCTGTTCACACTTTGCCCGAGCTCTGCAGTGGACAGTSTTTCCATTTGGCCTTTGCCAGAGAAGACTGTGTCTACTTCCTTGGGGGTCACTCGCTCACCTCTGACTCCCGCCCCCCTCGTCTCTTTCGCCTGCGCGTTGAGCTTCTGCAGGGCAGCCCCTTGCTTTCCTGTGAGACACTAGACACTGGTATATCCGTCTCCAGTGCCATAATCACCCGCACAGGTCCCAATCACAGATATATCATCTTAGGTGGGTATCAGTCAGACTCCCAGAAGAGGATGGAGTGCAGCACTGTGATTCTGGATGANAAAGGGATCCAGTTTGAGCCCTTGGAACCACCAAAGTGGACCCCAGATATCATCCATAGTCGCACTNNNN----NNNNNNN
		</sequence>
		<sequence>
			<taxon idref="Oplegnath_Opun_Ople"/>
			TCGGTGGATGACTCCCCAGCTGACACCATCACTCGGCGGTTTCGCTATGATGTGGCACTGGTGTCAGCATTAAAGGATCTGGAGGAGGACATCATGGAGGGGCTGAGAGAGAGTGGGATGGAAGACAGTGCTTGCACCTCAGGCTTCAGTGTCATGATCAAGGAATCTTGTGATGGCATGGGCGATGTCAGTGAGAAGCACGGTGGAGGACCAGTTGTTCCTGAGAAAGCTGTGCGCTTCTCTTTCACTGTTATGTCTGTCTCTGTCCTGGCAGATGATGAGGAGGAAGAGGTTACCATCTTTTCTGAGCCAAAGCCAAACTCAGAATTGTCCTGCAAGCCCCTTTGCTTGACATTTGTGGATGAGTCAGACCATGAGACACTCACAGCTGTTCTGGGGCCTATAGTTGCAGAGCGTAATGCAATGAAAGAGAGCAGGCTCATCCTATCCATGGGTGGACTAGCTCGCTCCTTCCGCTTCCACTTCAGAGGCACGGGATACGATGAGAAGATGGTGCGTGAGATGGAGGGCCTTGAGGCCTCAGGGTCCACCTATGTCTGCACTCTTTGTGACTCCAGTCGGGCAGAGGCCTCTCAAAACATGGTGCTACACTCCGTCACCCGCAGTCATGAAGAGAACCTGGAACGTTATGAAATATGGAGAACCAACCCCTTTTCTGAGTCTGTAGATGAGCTGCGAGACAGAGTCAAAGGGGTCTCTGCCAAGCCCTTCATGGAGACTCATCCCACACTTGATGCATTGCACTGTGACATTGGCAATGCCACTGAGTTCTACAAAATCTTCCAGGATGAGATCGGGGAGGTGTACAAAAAGGTCAACCCCAGCCGCGAGGAACGGCGCAGCTGGAGGGCAGCCCTAGATAAACANNNN----NNNNNNNGACTCATGCTACCTTCCTCCATTACGCTGTCCAGCTATTTGCCGCCTCGACCCCTATGATGGGCTTCCAGAGAGTTATCTCATCCATGGTGGCCGCACCCCAAATAATGAGATCTCATCGAGCCTGTACCTGCTGACCACGGACAGCCGTGGCTGCAATCGCAAACTGACCTTGTGCTGCAAAGAGAAAGAACTGGTGGGGGAAGTGCCAGGGGCCAGATACGGTCACACAATGAGCATGGTTCAAAGCCGTGGGAAGACAGCTTGTGTATTGTTTGGGGGTAGATCCTACATGCCTGCAGGAGAGCGGACCACAGAGAGCTGGAACAGCGTCGTCGACTGTCCTCCTCAGGTGTTCCTGCTTGACTTGGAGTTTGGTTGCTCCTCTGCTCACACTTTACCTGAGCTCAGCGATGGACAGTCTTTCCATCTGGCCCTTGCCAGAGAAGACTGTGTCTACTTCCTCGGGGGTCACTCGCTCACCTCTGACTCCCGCCCCCCTCGACTCTTTCGCCTGCGTGTTGAGCTTCTGCAGGGCAGCCCCTTGCTTTGCTGTGAGACTCTAGACACTGGCATTTCCATCTCCAGCGCCATAATCACCCRTACGGGTCCCAATCACAGATATATCATCTTAGGTGGGTATCAGTCAGATTCTCAGAAGAGGATGGAGTGCAGCACTGTGATTCTGGATGAGAAAGGGATCCACTTTGAGCCCTTGGAACCACCCAAGTGGACCCCAGATATCATCCATAGTCGCACTNNNN----NNNNNNN
		</sequence>
		<sequence>
			<taxon idref="OwooNZ001_Owoo_OpleN"/>
			TCGGTGGATGACTCCCTAGCTGACACCATCACGCGGCGGTTTCGCTATGATGTGGCACTGGTGTCAGCATTAAAGGATCTGGAGGAGGACATCATGGAGGGGCTGAGAGAGAGTGGGATGGAAGACAGTGCTTGCACCTCAGGCTTCAGTGTCATGATCAAGGAATCTTGTGATGGCATGGGCGATGTCAGCGAGAAGCACGGTGGAGGACCAGTTGTTCCTGAGAAAGCTGTGCGCTTCTCTTTCACTGTTATGTCTGTCTCTGTCCTGGCAGACGATGAGGAGGAAGAGGTTACCATCTTCTCTGAGCCAAAGCCAAACTCAGAACTGTCCTGCAAGCCCCTTTGCCTGACGTTTGTGGATGAGTCAGACCATGAGACACTCACAGCTGTCTTGGGGCCTTTAGTTGCAGAGCGTAATGGAATGAAAGAGAGCAGGCTCATTCTACCCATGGGTGGACTAGCTCGCTCTTTCCGCTTCCACTTCAGAGGCACCGGATACGATGAGAAGATGGTGCGTGAGATAGAGGGCCTCGAGGCATCAGGGTCCACCTATGTCTGCACTCTTTGTGACTCGAGTCGGGCAGAGGCCTCTCAGAACATGGTGCTACACTCCGTCACCCGCAATCATGAAGAGAACCTAGAACGTTATGAAATATGGAGAACCAACCCCTTTTCTGAGTCTGTAGATGAGCTGCGAGACAGAGTCAAAGGGGTCTCTGCCAAGCCCTTCATGGAGACCCATCCCACGCTTGATGCATTGCACTGTGACATTGGCAATGCCACTGAGTTCTACAAAATCTTCCAGGACGAGATCGGGGAGGTGTACCAAAAGGTCAACCCCAGCCGGGAGGAACGCCGCAGCTGGAGGGCA--------------NNNN----NNNNNNNGATTCATGCTACCTTCCTCCGTTACGCTGTCCATCTGTTTGCCGCCTCGACCCCTATGACGGGCTTCCAGAGAGTTATCTCATCCATGGTGGCCGCACCCCAAATAATGAAATCTCATCTAGCCTGTACCTGCTGACCATGGACAGCCGTGGCTGCAATCGCAAACTGACCTTGTGCTGCAAAGAGAAAGAACTGGTGGGGGTAGTGCCAGGGGCCAGATACGGCCACACAATGAGCATGGTTCAGAGCCGTGGGAAGACAGCTTGTGTATTGTTTGGGGGTAGATCCTACATGCCTGCAGGAGAGCGGACCACAGAGAGCTGGAACAGCGTCGTCGACTGTCCTCCTCAGGTGTTCCTGCTTGACTTGGAGTTTGGTTGCTCCTCTGCTCACACTTTACCCGAGCTCAGCGATGGACAGTCTTTCCATTTGGCCCTTGCCAGAGAAGACTGTGTCTACTTCCTCGGGGGTCACTCGCTCACCTCTGACTCCCGCCCCCCTCGACTCTTTCGCCTGCGTGTTGAGCTTCTGCTGGGCAGCCCCTTGCTTTCCTGTGAGACTCTAGACACTGGCATTTCCATCTCCAGTGCCATAATCACGCGCACAGGTCCCTGTAACAGATATATCATCTTAGGTGGGTATCAGTCAGACTCTCAGAAGAGGATGGAGTGCAGCACTGTGATTCTGGATGAGAAAGGGATCCACTTTGAGCCCTTGGAACCACCCAAGTGGACCCCAGATATCATCCATAGTCGAACTNNNN----NNNNNNN
		</sequence>
		<sequence>
			<taxon idref="Nannoperc_Nobs_Perc"/>
			TCTGTGGATGACGCTGCAGCTGACACCATCACTCGGCGGTTTCGCTATGATGTGGCACTGGTGTCAGCATTAAAGGATCTGGAGGAGGACATCATGGAGGGACTGAGAGAGAGTGGGATGGAAGACAGTGCTTGCACCTCAGGCTTCAGTGTCATGATCAAGGAATCTTGTGATGGCATGGGTGATGTCAGTGAAAAGCACGGTGGAGGACCAGTTGTTCCTGAGAAGGCTGTACGTTTCTCTTTCACTGTTATGTCTGTCTCTGTTCTGGCAGATGAGGAGGAGGAAGAGGTTACCATCTTCACTGAGCCAAAGCCAAATTCAGAACTGTCCTGTAAGCCCCTTTGTCTGACATTTGTGGATGAGTCAGACCATGAGACACTAACAGCTGTCTTGAGCCCTATAGTTGCAGAGCGTAATGCAATGAAAGAGAGCAGGCTCATCCTCTCACTCGGTGGACTACTTCGCTCCTTCCGCTTCCACTTCAGAGGCACGGGATACGATGAGAAGATGGTGCGTGAGATGGAGGGCCTTGAGGCCTCAGGGTCCACCTATATCTGTACCCTTTGTGACTCCAGTCGGGCAGAGGCCTCTCAAAACATGGTGCTACACTCCGTCACCCGCTGTCATGAAGAAAACCTAGAACGTTATGAAATATGGAGAACCAACCCCTTTTCTGAGTCTGTAGATGAGCTGCGAGACAGAGTCAAAGGTGTCTCTGCCAAGCCCTTCATGGAGACCCATCCCACACTGGATGCATTACACTGTGACATTGGAAATGCCACTGAGTTCTACAAAATTTTCCAGGATGAGATTGGGGAGGTGTACCAAAAGGTCAACCCCAGCCGGGAGGAACGGCGCAGCTGGAGGGCAGCTCTAGATAAACANNNN----NNNNNNNGACTCATGCTACCTTCCTCCATTACGTTGTCCAGCTGTTTGCCGCCTCGACCCCTATGACGGGCTTCCAGAGAGTTATCTCATTCATGGTGGCCGCACCCCAAATAATGAGATCTCATCAAGCCTGTATCTGTTGACCATGGATAGCCGTGGCTGCAATCGTAAGCTGACCGTGCGCTGCAAAGAGAAAGAACTGGTGGGAGAAGTGCCAGGGGCCAGATACGGCCACACAATGAGCATGGTTCAAAGCCATGGGAAGACAGCTTGTGTATTGTTTGGGGGTAGATCCTACATGCCAGCAGGAGAGCGAACCACAGAGAGCTGGAACAGCGTAGTTGACTGTCCTCCTCAGGTGTTCCTGTTTGACTTGGAGTTTGGTTGCTCCTCTGCTCACACTTTACCTGAGCTCAGTGATGGACAGTCTTTCCATTTGGCCCTTGCCAGAGAAGACAGTGTCTACTTCCTCGGGGGTCACTCACTCACCTCTGACTCCCGCCCTCCTCGACTCTTTCGCCTGCGTGTTGAACTTCTGCAGGGCAGCCCTTTGCTTTCCTGTGAGACTTTTGACACTGGCATATCCATCTCTAGTGCCATAATCACACGTACAGGTCCCACTCACAGATATGTAATCTTAGGTGGGTATCAGGCAGACTCTCAGAAGAGGATGGAGTGCAGCACTGTGATTTTGGATGAAAAAGGGATCCACTTTGAGCCCCTGGAGCCACCAAAGTGGACCCCAGATGTCATCCATAGTCGCACTNNNN----NNNNNNN
		</sequence>
		<sequence>
			<taxon idref="Scatophag_Sarg_Scat"/>
			TCAGTGGATGACTCCCCAGCTGACACCATCACTCGGCGGTTTCGCTATGATGTGGCACTGGTGTCAGCATTAAAGGATCTGGAGGAGGACATCATGGATGGGCTGAGAGAGAGAGGGATGGAAGACAGTACTTGCACCTCAGGCTTCAGTGTCATGATCGAGGAATCTTGTGATGGCATGGGCGATGTCAGCGAGAAGCATGGTGGAGGACCAGCTGTTCCTGAGAAGGCTGTACGTTTCTCTGTCACCATTATGTCTATCTCTGTCTTGGCAGATGATAGGGAGGAAGAGGTTACCATCTTCAGAGAGCCAAAGCCAAACTCAGAACTGTCTTGTAAGCCCCTTTGCCTGATGTTTGTGGATGAGTCAGACCATGAGACACTCACAGCCATCCTGTGGCCTATAATTGCAGAGCGTAACGCAATGAAAGAGAGCAGGCTCATCCTATCCATTGGTGGACTACCTCGCTCCTTCCGCTTTCACTTCAGAGGCACAGGATATGATGAGAAGATGGTGCGTGAGATGGAGGGCCTTGAAGCCTCTGGATCCGCCTATATCTGCACTCTTTGTGATTCCAGTCGGGCAGAGGCCTCTGAAAACATGGTCCTTCATGCAATTACCCGCAGCCATGAAGAGAACCTAGAACGTTATGAAATATGGAGAACCAATCCCTTTTCTGAGTCAGTAGAAGAGCTGCGAGACAGAGTCAAAGGGGTTTCTGCCAAGCCCTTCATGGAGACCCATCCCACACTGGATGCATTGCACTGTGACATAGGCAATGCCACTGAGTTCTACAAAATTTTCCAGGATGAGATTGGGGAGATGTACCAGAAGGTCAATCCAAGCCGAGAGGAGCGGCGCAGCTGGAGGGCAGCCCTAGATAAACANNNN----NNNNNNNGACTCATGTTACCTTCCTCCATTACGTTGTCCAGCTGTTTGCCGCCTTGATCCCTATGATGGGCTTCCAGAGAGTTATCTCATCCATGGTGGCCGCACCCCAAACAATGAGATTTCATCAACCCTGTATCTGCTGACCACGGATAGCCGTGGCTGCAATCGTAAACTAACTTTGTGCTGTAAAGAGAAAGAACTGGTGGGGGATATGCCTGGGGCCAGATATGGCCACACAATGAGCATGGTTCAAAGCCATGGAAAGACAGCTTGTGTCTTGTTTGGGGGAAGATCCTGCATGCCTGCAGGACAGCGGACCACAGAGACCTGGAACAGTGTCGTTGACTGTGCTCCTCAGGTGTTCCTGTTTGATTTAGAGTTTGGTTGCTCCTCTGCACACACTTTGCCTGAGCTCAATGACGGACAGTCTTTCCATTTGGCCCTTGCCAGAGAAGACTGTGTCTACTTCCTTGGGGGTCACTCACTGACCTCTGACTCCCGCCCTCCTCGACTATTTCGCCTGCGCGTTGAGCTTCTGCAAGGCAGTCCCTTGCTTTCTTGTGAGACTCTAGACACTGGTATATCTATCTCTAGTGCTATAATCACCCGTACGGGTCCTACACACAAATATATCATCTTAGGTGGGTATAAGTCAGATTCTCAGAAGAGGATGGAGTGCAGCACAGTGGTACTTGATGAGAAAGGGATCCACTTTGAGCACTTGGAGCCACCTAATTGGATCCCGGATATAGTCCATAGTCGCACTNNNN----NNNNNNN
		</sequence>
		<sequence>
			<taxon idref="Selenotoc_Smul_Scat"/>
			TCAGTGGATGACTCCCCAGCTGACACCATCACTCGGCGGTTTCGCTATGATGTGACACTGGTGTCAGCATTAAAGGATCTGGAGGAGGACATCATGGAGGGGCTGAGAGAGAGAGGGATGGAAGACAGTACTTGCACCTCAGGCTTCAGTGTCATGATCAAGGAATCTTGTGATGGCATGGGCGATGTCAGCGAGAAGCATGGTGGAGGACCAGCTGTTCCTGAGAAGGCTGTACGTTTCTCTGTCACCATTATGTCTATCTCTGTCTTGGCGACCGATAGGGAGGAAGAGGTTACCATCTTCAGAGAGCCAAAGCCAAACTCAGAACTGTCTTGTAAGCCTCTTTGCCTGATGTTTGTGGATGAGTCAGACCATGAGACACTCACAGCCATCCTGTGGCCCATAATTGCAGAGCGTAATGCAATGAAAGAGAGCAGGCTCATCCTATCCATTGGTGGACTACCTCGCTCCTTCCGTTTTCACTTCAGAGGCACAGGATATGATGAGAAGATGGTGCGTGAGATGGAGGGCCTTGAAGCTTCAGGATCCACGTATATCTGCACTCTTTGTGATTCCAGTCGGGCAGAGGCCTCTGAAAACATGGTCCTTCACGCAGTTACCCGCAGCCATGAAGAGAACCTAGAACGTTATGAAATATGGAGAACCAACCCCTTTTCTGAGTCAGTAGATGAGCTGCGAGACAGAGTCAAAGGGGTCTCTGCCAAGCCCTTTATGGAGACCCATCCCACCCTGGATGCATTGCACTGTGACATAGGCAATGCCACTGAGTTCTACAAAATTTTCCAGGATGAGATTGGGGAGATGTACCAGAAGGTCAATCCGAGTCGAGAGGAGCGGCGCAGCTGGAGAGCAGCCCTAGATAAACANNNN----NNNNNNNGACTCATGTTACCTTCCTCCATTACGTTGTCCAGCTGTTTGCCGCCTTGACCCCTATGATGGGCTTCCAGAGAGTTATCTCATCCATGGTGGCCGCACCCCAAATAATGAGATTTCGTCAACCCTGTATCTGCTGACCACGGATAGCCGTGGCTGCAATCGTAAACTAACCTTGTGCTGTAAAGAGAAAGAACTGGTGGGGGATGTGCCTGGGGCCAGATACGGTCACACAATGAGCATGGTTCAAAGCCATGGGAAGACAGCTTGTGTCTTGTTTGGGGGAAGATCCTGTATGCCTGCAGGACAGCGGACCACAGAAACCTGGAACAGTGTTGTCGACTGTCCTCCTCAGGTGTTCCTGTTTGATTTAGAGTTTGGTTGTTCCTCTGCACACACTTTGCCTGAGCTCAACGATGGACAGTCTTTCCATTTGGCCCTTGCCAGAGAAGACTGTGTCTACTTCCTTGGGGGTCACTCACTGACCTCTGACTCCCGCCCTCCTCGATTATTTCGCCTGCGCGTTGAGCTTCTGCAGGGCAGCCCCTTGCTATCTTGTGAGACTCTAGACACTGGAATATCTATCTCTAGTGCTATAATCACTCGTACAGGTCCTGCACACAAATATRTCATCTTAGGTGGGTATAAGTCAGATTCTCAGAAGAGGATGGAGTGCAGCACAGTGGTTCTCGATGAGAAAGGGATCCACTTTGAGCACTTAGAACCACCTAAATGGATCCCAGACATAATCCATAGTCGCACANNNN----NNNNNNN
		</sequence>
		<sequence>
			<taxon idref="Scomber_s_Ssco_Scom"/>
			TCAGTGGATGACTCCCCACTTGACACCATCACTCGGCGGTTTCGCTATGATGTGGCACTGGTGTCAGCATTAAAGGACCTGGAGGAGGACATCATGGAGGGGCTGAGACATAATGGGATGGAAGACAGTTCTTGCACCTCAGGCTTCAGTGTTATGATCAAGGAATCTTGTGATGGCATGGGCGATGTCAGTGAAAAGCATGGTGGAGGACCAGTTGTTCCTGAGAAGGCTGTACGTTTCTCTTTTACTATTATGTCTGTCTCTGTCCTGGCAGATGAGGAGGAGGAGGCGGTTACTATCTTCACAGAGCCAAAGCCAAACTCAGAACTGTCCTGTAAGCCCCTTTTCCTGATGTTTGTGGATGAGTCAGACCATGAGACTGTCACAGCTCTCCTTGGGCCTTTAGTTGCAGAGCGTAATGCAATGAAAGAGAGCAGGCTCATCCTTTGCATTGGTGGCCTGGCTCGCTCCTTCCGCTTCCACTTTAGAGGTACGGGATATGATGAGAAGATGGTGCGAGAGATGGAGGGCYTAGAGGCCTCAGGGTCCAGCTATGTCTGCACTCTATGTGATTCCAGTCGGGCAGAGGCATCTGAAAACATGGTGCTACACTCCATCACCCGCTGCCATGAAGAGAACCTTGAACGTTACGAAATATGGAGAACCAACCCCTTTTCTGAGTCTGGAGACGAGCTGCGGGACAGAGTGAAAGGGGTCTCTGCCAAACCCTTCATGGAGATCCAGCCCACGATSGATGCATTACATTGTGACATTGGCAATGCTACAGAGTTCTACAAAATCTTCCAAGACGAAATCGGGGAGGTGTACCGAAAGGGCAATCCCACCCGGGAGGAACGCCGCAGCTGGAGGGCAGCCCTAGATAAACANNNN----NNNNNNNGACTCTTGCTACCTTCCTCCATTACGCTGCCCTGCTGTTTGCCGCCTTGACCCGTATGATGGGCTTCCAGAGAGTTATCTCATCCATGGTGGCCGCACCCCAAATAATGAGATCTCATCAAGCCTGTATATGCTGACCATGGATAGCCGTGGCTGCAATCGCAAACTCACTCTACGCTGCAAAGAGAAAGAACTGGTAGGGGAAGTGCCAGCGGCCCGATATGGCCACACTGTCAGTATGGTTCAGAGCCTCGGGAAGACGGCATGTGTATTATTTGGCGGAAGGTCCTACATGCCGACAGGAGAACGGACCACGGAGAGCTGGAACAGTGTTGTCGACAGTCCCCCTCAGGTGTACCTGTTTGACCTGGAGTTCGGTTGCTGCTCTGTTCACACTTTACCTGAGCTCAGTGATGGACAGTCTTTCCATTTGGCCCTTGCCAGAGAGGACTGTGTCTACATCCTTGGGGGTCACTCACTCACCTCTGACTCCCGCCCACCTCGACTGTTCCGCCTGCGTGTTGAGCTTCTGCAGGGCAGTCCTTTGCTTTCCTGTGAGGCCTTAGAAACTGGTATATCCATCTCTAGTGCCATCATAACTCGTACAGGTCCCAGTCATAAATATATTATCTTAGGGGGGTATCAGTCAAACTCTCAGAAGAGGATGGAATGCAGCATCGTGACTCTGGATGAAAAAGGGATTCACATTGAGCCCCTGGAACCACCCAAGTGGACTCCAGATATCATTCATAGTCGAACTNNNN----NNNNNNN
		</sequence>
		<sequence>
			<taxon idref="McalPo005_Mcal_Scor"/>
			TCGGTGGATGACTCCNCAGCTGACACCATCACTCGGCGGTTTCGCTATGATGTGGCACTGGTGTCAGCATTAAAGGATCTGGAGGAGGACATCATGGAGGGGCTGAGAGAGAGTGGGATGGAAGACAGTGCTTGCACCTCGGGCTTCAGTGTCATGATCAAGGAATCTTGTGATGGCATGGGCGATGTCAGCGAGAAACACGGTGGAGGACCAGCTGTTCCTGAGAAAGCTGTACGTTTCTCTTTCACTGTTATGTCTGTCTCTGTCCTGGCAGACGATGAGGAGGAAGAGGTTACCATCTTCACTGAGCCAAAGCCAAACTCAGAACTGTCCTGCAAGCCCCTTTGCCTGACGTTTGTGGATGAGTCAGACCATGAGACACTCACAGCTGTCCTGGGGTCTATAGTTGCAGAGCGTAATGCAATGAAAGACAGCAGGCTCATCCTATCCATCGGAGGACTAGCTCGCTCCTTCCGCTTCCACTTCAGAGGCACGGGATATGATGAGAAGATGGTGCGTGAGATGGAGGGCCTCGAGGCCTCAGGGTCCACCTATATCTGCACTCTTTGCGACTCCAGTCGGGCAGAGGCCTGCCAAAACATGGTGCTACACTCCGTCACCCGCAGTCATGAAGAGAACCTAGAACGTTACGAAATATGGAGAACCAACCCCTTTTCTGAGTCTGTAGATGAGCTGCGAGACAGAGTCAAAGGGGTCTCTGCCAAGCCCTTCATGGAGACCCATCCCACACTTGATGCATTGCACTGTGACATTGGCAATGCCACTGAGTTCTACAAAATCTTCCAGGACGAGATTGGGGAGGTGTACCAAAAGGTCAACCCCAGCCGGGAGGAACGGCG---------------------------NNNN----NNNNNNNGACTCATGCTACCTTCCTCCGTTACGCTGTTCAGCTGTTTGCCGCCTCGACCCCTATGACGGGCTTCCAGAGAGTTATCTCATCCACGGTGGCCGCACCCCAAATAATGAGATCTCATCGAGCCTGTACCTGCTGACCATGGATAGCCGTGGCTGCAATCGCAAACTGACCTTGTGCTGCAAAGAGAAAGAACTGGTGGGGGAAGTGCCGGGGGCCAGATACGGCCACACAATGTGCATGGTTCAAAGCCGTGGGAAGACAGCTTGTGTATTGTTTGGGGGTAGATCCTACATGCCTGCAGGAGAGCGGACCACAGAGAGCTGGAACAGCGTCGTCGACTGTCCTCCTCAGGTGTTCCTGTTTGACTTGGAGTTTGGCTGCTCCTCTGCTCACACTTTACCCGAGCTCAGCGATGGGCAGTCTTTCCATTTGGCCATTGCCAGAGAAGACTGTGTCTACTTCCTCGGGGGTCACTCACTCGCCTCTGACTCCCGCCCCCCTCGACTCTTTCGCCTGCGTGTTGAGCTTCTGCAGGGCAGCCCCTTGCTTTCCTGTGAGACTCTAGACACTGGCATATCCATCTCCAGTGCCATAATCACCCGTACAGGTCCCAGTCACAGATATATCATCTTAGGTGGGTATCAGTCAGACTCTCAGAAGAGGATGGAGTGCGGSACTGTGATTCTGGATGAGAAAGGGATCCATTTTGAGCCCTTGGAACCACCCAAGTGGACCCCAGATATCATTCATAGTCGCACTNNNN----NNNNNNN
		</sequence>
		<sequence>
			<taxon idref="SlinWh003_Slin_ScorA"/>
			TCGGTGGATGACTCCACAGCTGACACCATCACTCGGCGGTTTCGCTATGATGTGGCACTGGTGTCAGCATTAAAGGATCTGGAGGAGGACATCATGGAGGGGCTGAGAGAGAGTGGGATGGAAGACAGTGCTTGCACCTCRGGCTTCAGTGTCATGATCAAAGAATCTTGTGATGGCATGGGCGATGTCAGCGAGAAGCACGGTGGAGGACCAATTGTTCCTGAGAAAGCTGTACGTTTCTCTCTCACTGTTATGTCTGTCTCTGTCCTGGCAGACGATGAGGAGGAAGAGGTTACCATCTTCACTGAGCCAAAGCCAAACTCAGAACTGTCCTGCAAGCCCCTTTGCCTGACGTTTGTGGATGAGTCAGACCATGAGACACTCACAGCTGTCCTGGGGTCTATAGTTGCAGAGCGTAATGCAATGAAAGAGAGCAGGCTCATCCTATCCATCGGAGGACTAGCTCGCTCCTTCCGCTTCCACTTCAGAGGCACGGGATACGATGAGAAGATGGTGCGTGAGATGGAGGGCCTCGAGGCCTCAGGGTCCACCTATATCTGCACTCTTTGCGACTCCGGTCGGGCAGAGGCCTGCCAAAACATGGTGCTACACTCCGTCACYCGCAGTCATGAAGAGAACCTAGAACGTTACGAAATATGGAGAACCAACCCCTTTTCTGAGTCTGTAGATGAGTTGCGAGACAGAGTCAAAGG------------------------------------------------------------------------------------------------------------------------------------------------------------------------------NNNN----NNNNNNNGACTCATGCTACCTTCCTCCGTTACGCTGTCCAGCTGTTTGCCGCCTCGACCCCTATGACGGGCTTCCAGAGAGTTATCTCATCCACGGTGGCCGCACCCCAAATAATGAGATCTCATCGAGCCTGTACCTGCTGACCATGGATAGCCGTGGCTGTAATCGTAAACTGACCTTGTGCTGCAAAGAGAAAGAACTGGTGGGGGAAGTGCCAGGGGCCAGATACGGCCACACAATGTGCATGGTTCAAAGCCGTGGGAAGACRGCCTGTGTATTGTTTGGGGGTAGATCCTACATGCCTGCAGGAGAGCGGACCACCGAGAGCTGGAACAGCGTCGTCGACTGTCCTCCTCAGGTGTTCCTGTTTGACTTGGAGTTTGGCTGTTCCTCTGCTCACACTTTACCCGAGCTCAGCGATGGACAGTCTTTCCATTTGGCCATTGCCAGAGAAGACTATGTCTACTTCCTCGGAGGTCACTCACTCGCCTCTGACTCCCGCCCCCCTCGACTCTTTCGCCTGCATGTTGAGCTTCTGCAGGGCAGCCCCTTGCTTTCCTGTGAGACTCTAGACACTGGCATATCCATCTCCAGTGCCATAATCACCCGTACAGGTCCCAGTCACAGATATATCATCTTAGGTGGGTATCAGCCAGACTCTCAGAAGAGGATGGAGTGCAGCACTGTGATTCTGGATGAGAAAGGGATCCACTTTGAGCCCTTGGAACCACCCAAGTGGACCCCAGATATCATCCATAGTCGCACTNNNN----NNNNNNN
		</sequence>
		<sequence>
			<taxon idref="SvioWh001_Svio_ScorA"/>
			TCGGTGGATGACTCCACAGCTGACACCATCACTCGGCGGTTTCGCTATGATGTGGCACTGGTGTCAGCATTAAAGGATCTGGAGGAGGACATCATGGAGGGGCTGAGAGAGAGTGGGATGGAAGACAGTGCTTGCACCTCGGGCTTCAGTGTCATGATCAAAGAATCTTGTGATGGCATGGGCGATGTCAGCGAGAAGCACGGTGGAGGACCAATTGTTCCTGAGAAAGCTGTACGTTTCTCTCTCACTGTTATGTCTGTCTCTGTCCTGGCAGACGATGAGGAGGAAGAGGTTACCATCTTCACTGAGCCAAAGCCAAACTCAGAACTGTCCTGCAAGCCCCTTTGCCTGACGTTTGTGGATGAGTCAGACCATGAGACACTCACAGCTGTCCTGGGGTCTATAGTTGCAGAGCGTAATGCAATGAAAGAGAGCAGGCTCATCCTATCCATCGGAGGACTAGCTCGCTCCTTCCGCTTCCACTTCAGAGGCACGGGATACGATGAGAAGATGGTGCGTGAGATGGAGGGCCTCGAGGCCTCAGGGTCCACCTATATCTGCACTCTTTGCGACTCCGGTCGGGCAGAGGCCTGCCAAAACATGGTGCTACACTCCGTCACCCGCAGTCATGAAGAGAACCTAGAACGTTACGAAATATGGAGAACCAACCCCTTTTCTGAGTCTGTAGATGAGTTGCGAGACAGAGTCAAAGG------------------------------------------------------------------------------------------------------------------------------------------------------------------------------NNNN----NNNNNNNGACTCATGCTACCTTCCTCCGTTACGCTGTCCAGCTGTTTGCCGCCTCGACCCCTATGATGGGCTTCCAGAGAGTTATCTCATCCACGGTGGCCGCACCCCAAATAATGAGATCTCATCGAGCCTGTACCTGCTGACCATGGATAGCCGTGGCTGCAATCGTAAACTGACCTTGTGCTGCAAAGAGAAAGAACTGGTGGGGGAAGTGCCAGGGGCCAGATACGGCCACACAATGTGCATGGTTCAAAGCCGTGGGAAGACAGCCTGTGTATTGTTTGGAGGTAGATCCTACATGCCTGCAGGAGAGCGGACCACCGAGAGCTGGAACAGCGTCGTCGACTGTCCTCCTCAGGTGTTCCTGTTTGACTTGGAGTTTGGCTGTTCCTCTGCTCACACTTTACCCGAGCTCAGTGATGGACAGTCTTTCCATTTGGCCATTGCCAGAGAAGACTGTGTCTACTTCCTCGGGGGTCACTCACTCRCCTCTGACTCCCGCCCCCCTCGACTCTTTCGCCTGCATGTTGAGCTTCTGCAGGGCAGCCCCTTGCTTTCCTGTGAGACTCTAGACACTGGCATATCCATCTCCAGTGCCATAATCACCCGTACAGGTCCCAGTCACAGATATATCATCTTAGGTGGGTATCAGCCAGACTCTCAGAAGAGGATGGAGTGCAGCACTGTGATTCTGGATGAGAAAGGGATCCACTTTGAGCCCTTGGAACCACCCAAGTGGACCCCAGATATCATCCATAGTCGCACTNNNN----NNNNNNN
		</sequence>
		<sequence>
			<taxon idref="Rhynchope_Roxy_Tera"/>
			TCGGTGGATGACTCCACAGCTGACACCATCACTCGACGGTTTCGTTATGATGTGGCACTGGTGTCAGCATTAAAGGATCTGGAGGAGGACATCATGGAGGGGCTGCGAGAGAGCGGGATGGAAGACAGTGCTTGTACCTCGGGCTTCAGTGTCCTGATCAAGGAATCGTGTGACGGCATGGGCGATGTCAGTGAAAAGCATGGTGGAGGACCACTTGTTCCCGAGAAAGCTGTGCGGTTCTCTTTCACTATTATGTCTGTCACTGTCCTGGCTGACGAGGAGGAGGAAGAGGTTACCATCTTCTCTGAGCCAAAGCCGAACTCAGAGCTGTCCTGCAAGCCCCTCTGCCTGACGTTTGTGGATGAGTCAGACCACGAGACACTCACTGCTGTCCTGGGGCCGATAGCTGCGGAGCGTGATGCAATGAAAGAGAGCAGGCTCATCCTATCCATTGGCGGGTTAGCTCGCTCCTTCCGCTTCCACTTTAGGGGCACGGGATACGATGAGAAGATGGTCCGCGAGATGGAGGGCCTCGAGGCTTCAGGATCCACCCATATCTGCACTCTCTGTGACTCCAGTCGGTCAGAGGCCTCTCAAAACATGGTGCTACACTCCATCACTCGCAGTCATGAGGAGAACCTAGAACGTTATGAAATATGGAGAACCAACCCCTTTTCTGAGTCTGCAGAGGAGTTGCGGGACAGAGTCAAAGGGGTCTCTGCCAAGCCCTTCTTGGAGACCCATCCCACGATCGATGCATTGCACTGTGACATCGGCAATGCCACCGAGTTCTACAAAATCTTCCAGGATGAGATTGGGGAGGTGTACAAAAAGGTCAACCCAAGCCGGGAGGAACGGCGCAGCTGGAGGGCAGCCCTCGATAAACANNNN----NNNNNNNGACTCATGCTACCTACCTCCGTTACGCTGCCCAGCTGTGTGCCGTCTGGACCCCTATGATGGGCTTCCAGAGAGTTATCTCATCCACGGTGGACGCACCCCAAATAATGAAATCTCATCGAGCCTCTACCTGCTGACCATGGACAGCCGGGGCTGCAATCGCAAACTGACCTTGCGCTGCAAAGAGAGAGAGCTAGTGGGGGAAGTGCCCGGGGCCAGATACGGCCACACAATGAGCATGGTTCAAAGCCATGGGAAGACAGCTTGTGTATTGTTTGGGGGTAGATCCTACATGCCTGCAGGAGAGCGAACCACAGAGAGCTGGAACAGCGTCGTCGACTGTCCTCCTCAGGTGTTCCTGTTTGACTTAGAGTTCGGTTGCTCCTCTGCTCACACGTTACCTGAGCTCAGTGATGGTCAGTCTTTCCATTTGGCCCTTGCCAGAGGAGACTGCGTCTACTTCCTCGGGGGTCACTCACTCACCTCTGACTCCCGCCCCCCTCGACTCTTTCGCCTGCGTGTTGAGCTCCTGCAGGGCAGCCCCTTGCTTTCCTGTGAGACTCTTTACACTGACACATCCATCTCAAGTGCCATAATCACACGCACAGGTCCCAGTCACAGATATATCATCTTAGGCGGGTATCGGTCAGACTCACAGAAGAGGATGGAGTGCAGCACTGTGGTTCTGGATGAGAAAGGGATCCACTTTGAGCCCTTGGAACCACCCAAGTGGACCCCAGATATCATCCACAGTCGTACTNNNN----NNNNNNN
		</sequence>
		<sequence>
			<taxon idref="Balistes__Bcap_Tetr"/>
			ACCGTGGATGACTCCCCCGCTGACACCATCACTCGACGGTTTCGATACGACGTGGCTCTGGTGTCAGCTTTAAAGGACTTGGAGGAGGACATCATGGACGGGCTGAGAGAGAATAGAATGGATGACAGCACTTGCACCTCAGGCTTCAGCGTCTTGATCAAAGAATCTTGTGATGGCATGGGGGATGTCAGCGAGAAGCACGGTGGAGGACCACTAGTTCCTGAGAAGGTTGTGCGTTTCTCTTTTACGGTGATGTCTGTCTCTATTCTGGCAGACGGGGCAGAGGGTAAAGTCACCCTCTACACAGAGCCAAAGCCAAACTCAGAGCTGTCCTGTAAGCCCCTCAGCCTGATGTCTGTCGATGAGTCCGACCATGAGACACTCACAGCCATTCTGAGGCCTATAATCGCTGAGCGTAACGCAATGAAAGAGAGCAGACTTATCCTATCCATTGGTGGACTCCCACGATCCTTCCGCTTTCACTTTAGAAGCACAGGATACGATGAGAAGATGGTGCGTGAGATTGAGGGTCTTGAGGCCTCTGGGTCCACCTACGTTTGCACTCTTTGCGACTCCAGTCGCGCAGAGGCCTCTCGAAACATGGTGCTGCATTCCATCACCCGTAGCCACGAGGAGAACCTGGAACGGTATGAAATATGGAGAACCAACCCTTTTTCTGAGTCTGTGGAGGAGCTGCGAGACAGAGTCAAAGGAGTCTCCGCTAAGCCCTTCATGGAAACGCATCCCACGCTTGATGCGCTACACTGTGACATCGGCAATGCCACTGAGTTTTACAAAATCTTCCAGGATGAAATTGGAGAGATGTACAAAAAGGTCAGCCCCAGCCGGGAGGAGCGGCGCAGCTGGAGGGCAGCCCTAGATAAACANNNN----NNNNNNNGATTCCTGCTACCTCCCTCCATTACGTTGCCCTGCTGTATGTCGCCTCGACCCCTACGATGGCCTTCCAGAGAGTTATCTCATCCATGGAGGCCGCACCCCAAATAACGAGATCTCAACCAACCTCTATCATCTTACCATGGATAGCCGTGGTTGCAATCGTAAACTGACCCTGTGCTGCAAAGAGAAAGAGCTGGTGGGAGAGGTGCCAGGGGCCAGATATGGCCACACAATAAGCATGGTTCAAAGCAACGGGAAAACAGCGTGTGTGTTGTTTGGAGGCAGATCCTACATGCCTGCAGGAGAGCGGACCACGGAAACATGGAACCGTGTCGTCGACTGTCCTCCTCAGGTCTTTCTGTTCGACTTGGACTTTGGCTGTTCCTCTGTTCACACTTTGCCTGAGCTCAGTGAAGGTCAGTCTTTTCATTTGGCCCTGGCCAGAGAGAACTGTGTGTACGTCCTCGGAGGTCACACACTTAGCTCTGACTCCCGCCCACCTAGACTATTCTGCCTTCGCGTTGAACTTCTGCAGGGAAGCCCTTTGCTCTCTTGTGAGACTCTAGATAGTGGCATATCAATTTCCAGCGCCATAGTCACACGTACAGGTCCTGCACACAGATACATCATCTTGGGAGGGTATCAGTCAGATTCTCAGAAAAGAATGGAGTGCAGCACTGTGGTTCTGGATGAGAAAGGGATCCACGTAGAGCACCTGGAACCACCAACATGGATCCCGGATATCATCCACAGTCGCACTNNNN----NNNNNNN
		</sequence>
	</alignment>

	<!-- The sequence alignment (each sequence refers to a taxon above).         -->
	<!-- ntax=47 nchar=489                                                       -->
	<alignment id="alignment6" dataType="nucleotide">
		<sequence>
			<taxon idref="Chaetodip_Cfab_Acan"/>
			ACATTTTACGCTGAGGTGTTTGGCCTACCTTCCCCTGAGGTGAAGTGGTTYTGCAACAAAACACAATTGGTGGCAGATGACAGAGTTAAAATGGAGAGAGATGGCGATAGCATCTCGCTATCGATTCAAAATGTCACTAAAGTTGACCAGGGAGAGTATATCTGTGAGGCTGTGAACTATGTGGGGGAAGCCCGAAGTGTTGCCTTAGTAGTAGTTGTATCGCAGGAAGTGAGGTTCATGCCTGCACCACCCGCTGTCACCCATCAGCATGTGATGGAGTTTGATGTGGAGGAAGATGACTCTTCTCGTTCTCCTTCCCCACAAGAGATTCTCCTTGAAGTGGAATTGGATGAAAATGAGGTGAAAGAATTTGAGAAACAGGTTAAGATCATCACCATTCCTGAGTACACAGCTGACAATAAGAGCATGATCATATCCTTGGATGTGTTACCGAGTATTTATGAGGAGGGCGCTGTNNNN----NNNNN
		</sequence>
		<sequence>
			<taxon idref="Platax_or_Porb_Acan"/>
			ACATTTTACGCTGAGGTGTTTGGGCTACCTTCCCCTGAGGTGAAGTGGTTCTGCAACAAAACACAACTTATGGCAGACGACAGAGTTAAAATGGAGAGAGATGGCGATAGCATCTCGCTAACAATTCAAAATGTCACTAAAGCCGANCAGGGAGAGTATATCTGTGAGGCTGTGAACTATGTGGGGGAAGCCAGAAGCGTTGCTTTAGTAGTAGTTGTATCACAGGAAGTGAGGTTCATGCCTGCACCACCTGCTGTCACCCATCAGCATGTGATGGAGTTTGATGTNGAGGAAGATGACTCTTCTCGTTCTCCTTCCCCACAGGAGNTTCTCCTTGAAGTAGAATTGGATGAAAATGAGGTGAAAGAATTTGAGAAACAGGTTAAGATCATCACCATTCCTGAGTACACAGCCGACAATAAGAGCATGATCATATCTTTGGATGTGTTG--------------------------NNNN----NNNNN
		</sequence>
		<sequence>
			<taxon idref="Zanclus_c_Zcor_Acan"/>
			ACATTTTACGCTGAGGTGTTTGGACTACCTACCCCAGAGGTGAAGTGGTTCTGTAACAAAACCCAACTGGTGGCAGATAACAGAGTTAAAATGGAGAGAGATGGTGACAGCATCTCGCTAACAATTCTAAATGCCACTAAAGCTGACCAGGGAGAGTATATCTGTGAGGCTGTAAACTATGTCGGGGAAGCCAGAAGTGTTGCTTTAGTAGTTGTTGTATCGCAGGAGGTGAGGTCCATGCCCGCCCCACCTGCTGTCACCCATCAGCATGTCATGGAGTTTGATGTGGAAGAAGATGACTCTTCTCGTTCTCCTTCACCTCAGGAGATTCTGCTTGAAGTAGAATTGGATGAAAATGAGGTGAAAGAATTTGAGAAACAGGTTAAGATCATCACCATTCCTGAGTACACAGCTGACAATAAGAGCATGATTATATCTTTGGATGTGTTACCGAGTATTTATGAGGAGGGTGCTGTNNNN----NNNNN
		</sequence>
		<sequence>
			<taxon idref="HantMo001_Hant_CentN"/>
			ATGTTTTACGCAGAGGTGTTTGGCCTTCCTTCCCCTGAGGTGAAATGGTTCTGTAACAAAACCCAACTGGTAGCAGACAACAGAATCAAAATGGAGAGAGATGGCGATAGCATCTCGCTAACAATTCACAATGTCACTAAAGCTGACCAGGGAGAGTATATCTGCGAGGCTGTGAACTATGTCGGGGAAGCCAGAAGTGTTGCTTTAGTGGTAGTTGTATCGCAGGAAGTGAGGTTCATGCCTGCCCCGCCTGCTGTAACCCATCAGCACGTGATGGAGTTTGATGTGGAGGAAGATGACTCCTCTCGTTCTCCATCCCCTCAGGAGATTCTGCTCGAAGTAGAATTGGACGAAAATGAGGTAAAAGAGTTTGAGAAACAGGTTAAGATCATCACCATTCCTGAGTACACAGCTGACAACAAGAGCATGATCATATCTTTGGATGTGTTACCAAGTATTTACGAGGAGGGTGCTGTNNNN----NNNNN
		</sequence>
		<sequence>
			<taxon idref="Chaetodon_Csem_Chae"/>
			ACATTTTATGCTGAGGTTTTTGGCCTACCTTCCCCTGAGGTGAAGTGGTTCTGCAACAAAACCCAACTGATGGCAGATGACAGAGTTAAAATGGAGAGAGATGGCGACAGCATCTCCCTAACAGTTCACAATGTCACTAAAGCCGACCAGGGAGAGTATATCTGYGAGGCTGTGAACTATGTCGGTGAAGCCAGAAGTGTTGCTCTAGTGGTAGTTGTATCGCAGGAAGTGAAGTTCATGCCTGCTCCACCTGCTGTCACCCATCAGCATGTGATGGAATTTGATGTGGAGGAAGATGATTCTTCTCGTTCTCCTTCCCCCCAGGAGATTCTGCTTGAAGTAGAATTGGATGAAAATGAGGTGAAAGAATTTGAGAAACAGGTTAAAATCATCACCATTCCGGAGTACACAGCTGACAACAAGAGCATGATCATTTCTTTGGATGTGTTACCAAGTATGTATGAGGAGGGTGCTGTNNNN----NNNNN
		</sequence>
		<sequence>
			<taxon idref="Chaetodon_Cstr_Chae"/>
			ACATTTTATGCTGAGGTTTTTGGCCTACCTTCCCCTGAGGTGAAGTGGTTCTGCAACAAAACCCAACTGATGGCAGATGACAGAGTTAAAATGGAGAGAGATGGCGACAGCATCTCCCTAACAGTTCACAATGTCACTAAAGCCGACCAGGGAGAGTATATCTGCGAGGCTGTGAACTATGTCGGTGAAGCCAGAAGTGTTGCTCTAGTGGTAGTTGTATCGCAGGAAGTGAAGTTCATGCCTGCTCCACCTGCTGTCACCCATCAGCATGTGATGGAATTTGATGTGGAGGAAGATGACTCTTCTCGTTCTCCTTCCCCTCAGGAGATTCTGCTTGAAGTAGAATTGGATGAAAATGAGGTGAAAGAATTTGAGAAACAGGTTAAGATCATCACCATTCCGGAGTACACAGCTGACAACAAGAGCATGATCATTTCTTTGGATGTGTTACCAAGTATGTATGAGGAGGGTGCTGTNNNN----NNNNN
		</sequence>
		<sequence>
			<taxon idref="Forcipige_Ffla_Chae"/>
			ACATTTTACGCTGAGGTGTTTGGCCTACCCTCCCCTGAGGTGAAGTGGTTCTGCAACAAAACCCAACTGGTGGCAGATGACAGAATTAAAATGGAAAGAGATGGTGACAGTATCTCGCTAACAGTTCACAATGTCACTAAAGCCGACCAGGGAGAGTATATCTGCGAGGCCGTGAACTATGTTGGTGAAGCCAGAAGTGTTGCTTTAGTGGTGGTTGTATCGCAGGAAGTGAGGTTTATGCCTGCCCCACCTGCTGTCACCCATCAGCATGTGATGGAGTTTGATGTGGAGGAAGACGATTCTTCTCGTTCTCCTTCCCCTCAGGAGATTCTGCTTGAAGTAGAATTGGATGAAAACGAGGTGAAAGAATTTGAGAAACAGGTTAAGATCATCACCATTCCTGAGTACACAGCTGATAACAAGAGCATGATCATTTCTTTGGATGTGTTACCAAGTATTTATGAGGAGGGCGCTGTNNNN----NNNNN
		</sequence>
		<sequence>
			<taxon idref="Hemitauri_Hpol_Chae"/>
			ACATTTTACGCTGAGGTGTTTGGCCTACCCTCCCCTGAGGTGAAGTGGTTCTGCAACAAAACCCAACTGGTGGCAGATGACAGAATTAAAATGGAGAGAGATGGTGACAGTATCTCGCTAACAGTTCACAATGTCACTAAAGCTGACCAGGGAGAGTATATCTGCGAGGCTGTGAACTATGTCGGTGAAGCCAGAAGTGTTGCTTTAGTGGTGGTTGTATCGCAGGAAGTGAGGTTCATGCCTGCCCCACCTGCTGTCACCCATCAGCATGTGATGGAGTTTGATGTGGAGGAAGATGACTCTTCTCGTTCTCCTTCCCCTCAGGAGATTCTGCTTGAAGTAGAATTGGATGAAAATGAGGTGAAAGAATTTGAGAAACAGGTTAAGATCATCACCATTCCTGAGTACACAGCTGATAACAAGAGCATGATAATTTCTTTGGATGTGTTACCGAGTATTTATGAGGAGGGTGCTGTNNNN----NNNNN
		</sequence>
		<sequence>
			<taxon idref="Heniochus_Hchr_Chae"/>
			NNNNNNNNNNNNNNNNNNNNNNNNNNNNNNNNNNNNNNNNNNNNNNNNNNNNNNNNNNNNNNNNNNNNNNNNNNNNNNNNNNNNNNNNNNNNNNNNNNNNNNNNNNNNNNNNNNNNNNNNNNNNNNNNNNNNNNNNNNNNNNNNNNNNNNNNNNNNNNNNNNNNNNNNNNNNNNNNNNNNNNNNNNNNNNNNNNNNNNNNNNNNNNNNNNNNNNNNNNNNNNNNNNNNNNNNNNNNNNNNNNNNNNNNNNNNNNNNNNNNNNNNNNNNNNNNNNNNNNNNNNNNNNNNNNNNNNNNNNNNNNNNNNNNNNNNNNNNNNNNNNNNNNNNNNNNNNNNNNNNNNNNNNNNNNNNNNNNNNNNNNNNNNNNNNNNNNNNNNNNNNNNNNNNNNNNNNNNNNNNNNNNNNNNNNNNNNNNNNNNNNNNNNNNNNNNNNNNNNNNNNNNNNNNNNNNNNNNNNNNNNNNNNNNNNNNNNNNNNNN----NNNNN
		</sequence>
		<sequence>
			<taxon idref="Etroplus__Emac_Cich"/>
			ACATTTTATGCTGAGGTATTTGGCCTACCTTCCCCTGAGGTGAAGTGGTTCTGCAACAAAACCCAACTGGTGGCAGATGACAGAGTTACAATAGAGCGAGATGGTGATAGTATCTCACTCAAAATTCATAGTGTCACGAAAGCTGACCAGGGAGAGTATATCTGTGAGGCTGTGAACTATGTTGGAGAAGCCAGAAGTGTTGCTCTGGTGGTAGTTGTATCACAGGAAGTGAGATTTATGCCTGCTCCACCTGCTGTCACTCATCAGCATGTGATGGAGTTTGATGTGGAAGAAGATGACTCTTCTCGTTCACCATCTCCTCAAGAGATTTTGCTTGAAGTAGAGCTGGATGAAAGTGAAGTCAAGGAATTTGAGAAACAGGTGAAGATCATCACTATACCTGAGTACACAGCTGACAACAAGAGTATGATCATATCTTTGGATGTGTTACCGAGTGTTTATGAGGAGGGTG----NNNN----NNNNN
		</sequence>
		<sequence>
			<taxon idref="GcyaTh005_Gcya_GireA"/>
			ACATTTTATGCAGAGGTGTTTGGCCTACCTTCCCCTGAGGTGAAGTGGTTCTGCAACAAAACCCAAGTGATGGCAGACAACAGGGTTAAAATGGAGAGAGATGGCGATAGCATCTCGTTAACAATTCAAAATGTCACTAAAGCCGATCAGGGAGAGTATATCTGCGAGGCTGTAAACTATGTTGGGGAGGCCAGAAGTGTTGCTTTAGTGGTAATTGTATCTCAGGAAGTGAGATTTATGCCTGCCCCACCTGCTGTCACCCATCAGCATGTGATGGAGTTTGATGTGGAGGAAGATGATTCTTCTCGTTCTCCTTCCCCCCAGGAGATTCTGCTCGAAGTAGAATTGGATGAAAACGAGGTGAAGGAATTTGAGAAACAGGTTAAGATCATTACCATTCCGGAGTACACAGCCGATAACAAGAGCATGATCATATCTTTGGATGTGTTACCAAGTATTTATGAAGAGGGCGCTGTNNNN----NNNNN
		</sequence>
		<sequence>
			<taxon idref="GfimLa001_Gfim_GireA"/>
			ACGTTTTATGCAGAGGTGTTTGGCCTACCTTCCCCTGAGGTGAAGTGGTTCTGCAACAAAACCCAACTGATGGCAGACAACAGAGTTAAAATGGAGAGAGATGGCGACAGCATCTCGTTAACAATTCAAAATGTCACTAAAGCCGATCAGGGAGAGTATATCTGCGAGGCTGTAAACTATGTTGGGGAGGCCAGAAGTGTTGCTTTAGTGGTAATTGTATCGCAGGAAGTGAGATTTATGCCTGCCCCACCTGCTGTCACCCATCAGCATGTGATGGAGTTTGATGTGGAGGAAGATGATTCTTCTCGTTCTCCTTCCCCCCAGGAGATTCTGCTCGAAGTAGAATTGGATGAAAACGAGGTGAAGGAATTTGAGAAACAGGTTAAGATCATTACCATTCCTGAGTACACAGCCGATAACAAGAGCATGATCATATCTTTGGATGTGTTACCAAGTATTTATGAGGAGGGCGCTGTNNNN----NNNNN
		</sequence>
		<sequence>
			<taxon idref="GmelJa001_Gmel_Gire2"/>
			ACATTTTATGCGGAGGTGTTTGGCCTACCTTCCCCTGAGGTGAAGTGGTTCTGCAACAAAACCCAACTGATGGCAGACAACAGGGTTAAAATGGAGAGAGATGGCGATAGCATCTCGTTAACAATTCAAAATGTCACTAAAGCCGATCAGGGAGAGTATATCTGCGAGGCTGTAAACTATGTTGGGGAGGCCAGAAGTGTTGCTTTAGTGGTAATTGTATCTCAGGAAGTGAGATTTATGCCTGCCCCACCTGCTGTCACCCATCAGCATGTGATGGAGTTTGATGTGGAGGAAGATGATTCTTCTCGTTCTCCTTCCCCCCAGGAGATTCTGCTTGAAGTAGAATTGGATGAAAACGAGGTGAAGGAATTTGAGAAACAGGTTAAGATCATTACCATTCCGGAGTACACAGCCGATAACAAGAGCATGATCATATCTTTGGATGTGTTACCAAGTATTTATGAAGAGGGCGCCGTNNNN----NNNNN
		</sequence>
		<sequence>
			<taxon idref="GnebEa001_Gneb_Gire1"/>
			ACGTTTTATGCAGAGGTGTTTGGCCTACCTTCCCCTGAGGTGAAGTGGTTCTGCAACAAAACCCAACTGATGGCAGACAACAGAGTTAAAATGGAGAGAGATGGCGACAGCATCTCGTTAACAATTCAAAATGTCACTAAAGCCGATCAGGGAGAGTATATCTGCGAGGCTGTAAACTATGTTGGGGAGGCCAGAAGTGTTGCTTTAGTGGTAATTGTATCGCAGGAAGTGAGATTTATGCCTGCCCCACCTGCTGTCACCCATCAGCATGTGATGGAGTTTGATGTGGAGGAAGATGATTCTTCTCGTTCTCCTTCCCCCCAGGAGATTCTGCTCGAAGTAGAATTGGATGAAAACGAGGTGAAGGAATTTGAGAAACAGGTTAAGATCATTACCATTCCTGAGTACACAGCCGATAACAAGAGCATGATCATATCTTTGGATGTGTTACCAAGTATTTATGAGGAGGGCGCTGTNNNN----NNNNN
		</sequence>
		<sequence>
			<taxon idref="GnigCh006_Gnig_Gire"/>
			ACGTTTTATGCAGAGGTGTTTGGCCTACCTTCCCCTGAAGTGAAGTGGTTCTGCAACAAAACCCAACTGATGGCAGACGACAGAGTTAAAATGGAGAGAGATGGCGATAGCATCTCGTTAACAATTCAAAATGTCACTAAAGCTGATCAGGGAGAGTATATCTGCGAGGCTGTGAACTATGTTGGGGAGGCCAGAAGTGTTGCTTTAGTGGTAATTGTATCACAGGAAGTGAGATTTATGCCTGCCCCACCTGCTGTCACCCATCAGCATGTGATGGAGTTTGATGTGGAGGAAGATGATTCTTCTCGTTCTCCTTCCCCCCAGGAGATTCTGCTCGAAGTAGAATTGGATGAAAACGAGGTCAAGGAATTTGAGAAACAGGTTAAGATCATTACCATTCCCGAGTACACAGCTGATAACAAGAGCATGATCATATCTTTGGATGTGTTACCAAGTATTTATGAGGAGGGCGCTGTNNNN----NNNNN
		</sequence>
		<sequence>
			<taxon idref="GnigBa001_Gnig_Gire"/>
			ACATTTTATGCAGAGGTGTTTGGCCTACCTTCCCCTGAGGTGAAGTGGTTCTGCAACAAAACCCAACTGATGGCAGACAACAGGGTTAAAATGGAGAGAGATGGCGATAGCATCTCGTTAACAATTCAAAATGTCACTAAAGCCGATCAGGGAGAGTATATCTGCGAGGCTGTAAACTATGTTGGGGAGGCCAGAAGTGTTGCTTTAGTGGTAATTGTATCTCAGGAAGTGAGATTTATGCCTGCCCCACCTGCTGTCACCCATCAGCATGTGATGGAGTTTGATGTGGAGGAAGATGATTCTTCTCGTTCTCCTTCCCCCCAGGAGATTCTGCTCGAAGTAGAATTGGATGAAAACGAGGTGAAGGAATTTGAGAAACAGGTTAAGATCATTACCATTCCGGAGTACACAGCTGATAACAAGAGCATGATCATATCTTTGGATGTGTTACCAAGTATTTATGAAGAGGGTGCTGTNNNN----NNNNN
		</sequence>
		<sequence>
			<taxon idref="GpunJa001_Gpun_Gire1"/>
			ACATTTTATGCAGASSYGTTTGGCCTAYSTTCCCCTGAGGTGAAGTGGTTCTGCAACAAAACCCAACTGATGGCAGACAACAGGGTTAAAATGGAGAGAGATGGCGATAGCATCTCGTTAACAATTCAAAATGTCACTAAAGCCGATCAGGGAGAGTATATCTGCGAGGCTGTAAACTATGTTGGGGAGGCCAGAAGTGTTGCTTTAGTGGTAATTGTATCTCAGGAAGTGAGATTTATGCCTGCCCCACCTGCTGTCACCCATCAGCACGTGATGGAGTTTGATGTGGAGGAAGATGATTCTTCTCGTTCACCTTCCCCCCAGGAGATTCTGCTCGAAGTAGAATTGGATGAAAACGAGGTGAAGGAATTTGAGAAACAGGTTAAGATCATTACCATTCCGGAGTACACAGCCGATAACAAGAGCATGATCATATCTTTGGATGTGTTACCAAGTATTTATGAAGAGGGCGCCGTNNNN----NNNNN
		</sequence>
		<sequence>
			<taxon idref="GsimSa003_Gsim_Gire"/>
			ACATTTTATGCAGAGGTGTTTGGCCTACCTTCCCCTGAGGTGAAGTGGTTCTGCAACAAAACCCAACTGATGGCAGACAACAGGGTTAAAATGGAGAGAGATGGCGATAGCATCTCGTTAACAATTCAAAATGTCACTAAAGCCGATCAGGGAGAGTATATCTGCGAGGCTGTAAACTATGTTGGGGAGGCCAGAAGTGTTGCTTTAGTGGTAATTGTATCTCAGGAAGTGAGATTTATGCCTGCCCCACCTGCTGTCACCCATCAGCATGTGATGGAGTTTGATGTGGAGGAAGATGATTCTTCTCGTTCTCCTTCCCCCCAGGAGATTCTGCTCGAAGTAGAATTGGATGAAAACGAGGTGAAGGAATTTGAGAAACAGGTTAAGATCATTACCATTCCGGAGTACACAGCTGATAACAAGAGCATGATCATATCTTTGGATGTGTTACCAAGTATTTATGAAGAGGGCGCTGTNNNN----NNNNN
		</sequence>
		<sequence>
			<taxon idref="GtriTu001_Gtri_GireA"/>
			ACATTTTATGCAGAGGTGTTTGGCCTACCTTCTCCTGAGGTGAAGTGGTTCTGCAACAAAACCCAACTGATGGTAGACAACAGGGTAAAAATGGAGAGAGATGGCGATAGCATCTCGTTAACAATTCAAAATGTCACTAAAGCCGATCAGGGAGAGTATATCTGCGAGGCTGTAAACTATGTTGGGGAGGCCAGAAGTGTTGCTTTAGTGGTAATTGTATCTCAGGAAGTTAGATTTATGCCTGCCCCACCTGCTGTCACCCATCAGCACGTGATGGAGTTTGATGTGGAGGAAGATGATTCTTCTCGTTCTCCTTCCCCCCAGGAGATTCTGCTCGAAGTAGAATTGGATGAAAACGAGGTGAAGGAATTTGAGAAACAGGTTAAGATCATTACCATTCCGGAGTACACAGCCGATAACAAGAGCATGATCATATCTTTGGATGTGTTACCAAGTATTTATGAAGAGGGCGCTGTNNNN----NNNNN
		</sequence>
		<sequence>
			<taxon idref="GzebRo001_Gzeb_GireA"/>
			ACATTTTATGCAGAGGTGTTTGGCCTACCTTCCCCTGAGGTGAAGTGGTTCTGCAACAAAACCCAACTGATGGCAGACAACAGGGTTAAAATGGAGAGAGATGGCGATAGCATCTCGTTAACAATTCAAAATGTCACTAAAGCCGATCAGGGAGAGTATATCTGCGAGGCTGTAAACTATGTTGGGGAGGCCAGAAGTGTTGCTTTAGTGGTAATTGTATCTCAGGAAGTGAGATTTATGCCTGTCCCACCTGCTGTCACCCATCAGCATGTGATGGAGTTTGATGTGGAGGAAGATGATTCTTCTCGTTCTCCTTCCCCCCAGGAGATTCTGCTCGAAGTAGAATTGGATGAAAACGAGGTGAAGGAATTTGAGAAACAGGTTAAGATCATTACCATTCCGGAGTACACAGCCGATAACAAGAGCATGATCATATCTTTGGATGTGTTACCAAGTATTTATGAGGAGGGCGCTGTNNNN----NNNNN
		</sequence>
		<sequence>
			<taxon idref="Diagramma_Dpic_Haem"/>
			ACATTTTACGCTGAGGTTTTTGGTCTACCGTCCCCTGAGGTGAAGTGGTTCTGCAACAAAACTCAACTGGTAGCAGACGACAGAGTTAAAATGGAGAGAGATGGTGATAGCATCTCGCTAACAATTCACAATGTCACTAAAGCCGACCAGGGGGAGTATATTTGCGAGGCTATGAATTATGTTGGGGAAGCCAGAAGTGTTGCCTTAGTGGTGGTTGTATCACAAGAAGTGAGGTTCATGCCTGCCCCACCTGCTGTCACTCATCAACATGTGATGGAGTTTGATGTGGAGGACGATGACTCTTCTCGTTCTCCTTCCCCTCAGGAAATTCTGCTCGAAGTAGAATTGGATGAAAATGAGGTGAAAGAATTTGAGAAACAGGTTAAGATCATCACCATTCCTGAGTACACAGCCGACAACAAGAGCATGATCATATCTTTGGATGTGTTA--------------------------NNNN----NNNNN
		</sequence>
		<sequence>
			<taxon idref="KmugKe001_Kmug_KuhlN"/>
			ACNTTTTATGCTGAGGTGTTTGGCCTTCCTTCCCCTGAGGTGAAGTGGTTCTGCAACAAAACCCAACTTGTGGCAGATGATAGAGTTAAAATGGAGAGAGATGGCGATAGCATCTCGCTAACAATTCACAATGTGACTAAAGCTGATCAGGGAGAGTATATCTGCGAGGCTATAAACTATGTTGGGGAGGCCAGAAGTGTTGCTTTAGTAGTAGTTGTATCACAGGAAGTGAGGTTCATGCCAGCCCCACCTGCTGTCACACATCAGCATGTGATGGAGTTTGATGTGGAGGAAGATGACTCTTCTCGTTCTCCTTCCCCTCAGGAGATTCTGCTTGAAGTGGAATTGGATGAAAATGAGGTGAAAGAATTTGAGAAACAGGTTAAGATCATCACTATTCCTGAGTACACAGCCGACAACAAGAGCATGATCATATCTTTGGATGTGTTACCAAGTATTTATGAGGAGGGCGCTGTNNNN----NNNNN
		</sequence>
		<sequence>
			<taxon idref="HBa002_Hazu_KyphHAZ"/>
			TCATTTAATGCTGAGGTGTTTGGCCTACCTTCCCCTGAGGTGAAGTGGTTCTGCAACAAAACTCAACTGGTGGCAGATGACAGAGTTAAAATGGAGAGAGATGGCGATAGCATCTCGCTAACAATTCACAATGTCACTAAAGCCGATCAGGGAGAGTATATCTGCGAGGCTTTAAACTATGTCGGGGAAGCAAGAAGTGTTGCTTTAGTGGTAGTTGTATCACAGGAAGTGAGGTTCATGCCTGCCCCGCCTGCTGTCACACATCAGCATGTGATGGAGTTTGATGTGGAGGAAGATGACTCTTCTCGTTCTCCTTCCCCTCAGGAGATTCTGCTCGAAGTAGAATTGGATGAAAACGAGGTGAAAGAATTTGAGAAACAGGTTAAGATCATCACCATTCCTGAGTACACAGCCGACAACAAGAGCATGATCATATCTTTGGATGTGTTACCAAGTATTTATGAGGAGAGCGCTGTNNNN----NNNNN
		</sequence>
		<sequence>
			<taxon idref="KbigNZ059_Kbig_KyphA"/>
			ACATTTTATGCTGAGGTGTTTGGCCTACCTTCCCCTGAGGTGAAGTGGTTCTGCAACAAAACCCAACTGGTGGCAGATGACAGAGTTAAAATGGAGAGAGATGGCGATAGCATCTCGCTAACAATTCACAATGTCACTAAAGCCGATCAGGGAGAGTATATCTGCGAGGCTTTAAACTATGTCGGGGAAGCAAGAAGTGTTGCTTTAGTGGTAGTTGTATCGCAGGAAGTGAGGTTCATGCCTGCCCCACCTGCTGTCACCCATCAGCATGTGATGGAGTTTGATGTGGAGGAAGATGACTCTTCTCGTTCTCCTTCCCCTCAGGAGATTCTGCTTGAAGTAGAATTGGATGAAAACGAGGTGAAAGAATTTGAGAAACAGGTTAAGATCATCACCATTCCTGAGTACACAG----------------------------------------------------------------NNNN----NNNNN
		</sequence>
		<sequence>
			<taxon idref="KcinNi019_Kcin_KyphW"/>
			ACATTTTATGCTGAGGTGTTTGGCCTACCTTCCCCTGAGGTGAAGTGGTTCTGCAACAAAACCCAACTGGTGGCAGATGACAGAGTTAAAATGGAGAGAGATGGCGATAGCATCTCGCTAACAATTCACAATGTCACTAAAGGCGATCAGGGAGAGTATATCTGCGAGGCTTTAAACTATGTCGGGGAAGCAAGAAGTGTTGCTTTAGTGGTAGTTGTATCGCAGGAAGTGAGGTTCATGCCTGCCCCACCTGCTGTCACCCATCAGCATGTGATGGAGTTTGATGTGGAGGAAGATGACTCTTCTCGTTCTCCTTCCCCTCAGGAGATTCTGCTTGAAGTAGAATTGGATGAAAACGAGGTGAAAGAATTTGAGAAACAGGTTAAGATCATCACCATTCCTGAGTACACAGCCGACAACAAGAGCATGATCATATCTTTGGATGTGTTACCAAGTATTTATGAGGAGGGCGCTGTNNNN----NNNNN
		</sequence>
		<sequence>
			<taxon idref="KcorAb015_Kcor_KyphW"/>
			TCATTTAATGCTGAGGTGTTTGGCCTACCTTCCCCTGAGGTGAAGTGGTTCTGCAACAAAACACAACTGGTGGCAGATGACAGAGTTAAAATGGAGAGAGATGGTGATAGCATCTCGCTAACAATTCACAATGTCAATAAAGCCGATCAGGGAGAGTATATCTGCGAGGCTTTAAACTATGTCGGGGAAGCAAGAAGTGTTGCTTTAGTGGTAGTTGTATCGCAGGAAGTGAGGTTCATGCCTGCCCCACCTGCTGTCACACATCAGCATGTGATGGAGTTTGATGTGGAGGAAGATGACTCTTCTCGTTCTCCTTCCCCTCAGGAGATTCTGCTCGAAGTAGAATTGGATGAAAACGAGGTGAAAGAATTTGAGAAACAGGTTAAGATCATCACCATTCCTGAGTACACAGCCGACTMCAANAGCATGATCATATCTTTG-----------------------------------NNNN----NNNNN
		</sequence>
		<sequence>
			<taxon idref="KeleCl012_Kele_Kyph1"/>
			ACATTTTATGCTGAGGTGTTTGGCCTACCTTCCCCTGAGGTGAAGTGGTTCTGCAACAAAACCCAACTGGTGGCAGATGACAGAGTTAAAATGGAGAGAGATGGCGATAGCATCTCGCTAACAATTCACAATGTCACTAAAGGCGATCAGGGAGAGTATATCTGCGAGGCTTTAAACTATGTCGGGGAAGCAAGAAGTGTTGCTTTAGTGGTAGTTGTATCGCAGGAAGTGAGGTTCATGCCTGCCCCACCTGCTGTCACCCATCAGCATGTGATGGAGTTTGATGTGGAGGAAGATGACTCTTCTCGTTCTCCTTCCCCTCAGGAGATTCTGCTTGAAGTAGAATTGGATGAAAACGAGGTGAAAGAATTTGAGAAACAGGTTAAGATCATCACCATTCCTGAGTACACAGCCGACAACAAGAGCATGATCATATCTTTGGATGTGTTACCAAGTATTTATGAGGAGGGCGCTGTNNNN----NNNNN
		</sequence>
		<sequence>
			<taxon idref="KspWCa038_Kgla_KyphW"/>
			GCATTTTATGCTGAGGTGTTTGGCCTACCTTCCCCTGAGGTGAAGTGGTTCTGCAACAAAACCCAACTGGTGGCAGATGACAGAGTTAATATGGAGAGAGATGGCGATAGCATCTCGCTAACAATTCACAATGTCACTAAAGCCGATCAGGGAGAGTATATTTGCGAGGCTTTAAACTATGTCGGGGAAGCAAGAAGTGTTGCTTTAGTGGTAGTTGTATCGCAGGAAGTGAGGTTCATGCCTGCCCCACCTGCTGTCACCCATCAGCATGTGATGGAGTTTGATGTGGAGGAAGATGACTCTTCTCGTTCTCCTTCCCCTCAGGAGATTCTGCTTGAAGTAGAATTGGATGAAAACGAGGTGAAAGAATTTGAGAAACAGGTTAAGATCATCACCATTCCTGAGTACACAGCC--------------------------------------------------------------NNNN----NNNNN
		</sequence>
		<sequence>
			<taxon idref="KhawHa001_Khaw_KyphA"/>
			ACATTTTATGCTGAGGTGTTTGGCCTACCTTCCCCTGAGGTGAAGTGGTTCTGCAACAAAACCCAACTGGTGGCAGATGACAGAGTTAAAATGGAGAGAGATGGCGATAGCATCTCACTAACAATTAACAATGTCACTAAAGCCGATCAGGGAGAGTATATCTGCGAGGCTTTAAACTATGTTGGGGAAGCAAGAAGTGTTGCTTTAGTGGTAGTTGTATCGCAGGAAGTGAGGTTCATGCCTGCCCCACCTGCTGTCACCCATCAGCATGTGATGGAGTTTGATGTGGAGGAAGATGACTCTTCTCGTTCTCCTTCCCCTCAGGAGATTCTGCTTGAAGTAGAATTGGATGAAAACGAGGTGAAAGAATTTGAGAAACAGGTTAAGATCATCACCATTCCTGAGTACACAGCCGACAACAAGAGCATGATCATATCTTTGGATGTGTTACCAAGTATTTATGAGGAGGGCGCTGTNNNN----NNNNN
		</sequence>
		<sequence>
			<taxon idref="KsecAt005_Ksec_KyphZ"/>
			ACATTTTATGCTGAGGTGTTTGGCCTACCTTCCCCTGAGGTGAAGTGGTTCTGCAACAAAACCCAACTGGTGGCAGATGACAGAGTTAAAATGGAGAGAGATGGCGATAGCATCTCGCTAACAATTCACAATGTCACTAAAGCCGATCAGGGAGAGTATATCTGTGAGGCTTTAAACTATGTCGGGGAAGCAAGAAGTGTTGCTTTAGTAGTAGTTGTATCGCAGGAAGTGAGGTTCATGCCTGCCCCACCTGCTGTCACCCATCAGCATGTGATGGAGTTTGATGTGGAGGAAGATGACTCTTCTCGTTCTCCTTCCCCTCAGGAGATTTTGCTTGAAGTAGAATTGGATGAAAACGAGGTGAAAGAATTTGAGAAACAGGTTAAGATCATCACCATTCCTGAGTACACAGCCGACAACAAGAGCATGATCATATCTTTGGATGTTTTACCAAGTATTTATGAGGAGGGCGCTGTNNNN----NNNNN
		</sequence>
		<sequence>
			<taxon idref="KsydAh009_Ksyd_KyphN"/>
			ACATTTTATGCTGAGGTGTTTGGCCTACCTTCCCCTGAGGTGAAGTGGTTCTGCAACAAAACCCAACTGGTGGCAGATGACAGAGTTAAAATGGAGAGAGATGGCGATAGCATCTCGCTAACAATTCACAATGTCACTAAAGCCGATCAGGGAGAGTATATTTGCGAGGCTTTAAACTATGTCGGGGAAGCAAGAAGTGTTGCTTTAGTGGTAGTTGTATCGCAGGAAGTGAGGTTCATGCCTGCCCCACCTGCTGTCACCCATCAGCATGTGATGGAGTTTGATGTGGAGGAAGATGACTCTTCTCGTTCTCCTTCCCCTCAGGAGATTCTGCTTGAAGTAGAATTGGATGAAAACGAGGTGAAAGAATTTGAGAAACAGGTTAAGATCATCACCATTCCTGAGTACACAGCCGACAACAAGAGCATGATCATATCTTTGGATGTGTTACCAAGTATTTATGAGGAGGGCGCTGTNNNN----NNNNN
		</sequence>
		<sequence>
			<taxon idref="KvaiNi043_Kvai_KyphW"/>
			ACATTTTATGCTGAGGTGTTTGGCCTACSTTCCCCTGAGGTGAAGTGGTTCTGCAACAAAACCCAACTGGTGGCAGATGACAGAGTTAAAATGGAGAGAGATGGCGATAGTATCTCGCTAACAATTCACAATGTCACTAAAGCCGATCAGGGAGAGTATATCTGCGAGGCTTTAAACTATGTCGGGGAAGCAAGAAGTGTTGCTTTAGTGGTAGTTGTATCGCAGGAAGTGAGGTTCATGCCTGCCCCACCTGCTGTCACCCATCAGCATGTGATGGAGTTTGATGTGGAGGAAGATGACTCTTCTCGTTCTCCTTCCCCTCAGGAGATTCTGCTTGAAGTAGAATTGGATGAAAACGAGGTGAAAGAATTTGAGAAACAGGTTAAGATCATCACCATTCCTGAGTACACAGCCGACWACAAGAGCATGATCATATCTTTGGATGTGTTACCAAGTATTTATGAGGAGGGCGCTGTNNNN----NNNNN
		</sequence>
		<sequence>
			<taxon idref="NlitPo001_Nlit_Kyph"/>
			ACATTTTATGCTGAGGTGTTTGGCCTACCTTCCCCTGAGGTGAAGTGGTTCTGCAATAAAACCCAACTGGTGGCAGATGACAGAGTTAAAATGGAGAGAGATGGTGATAGCATCTCGCTAACAATTCACAATGTCACTAAAGCCGATCAGGGAGAGTATATCTGCGAGGCTTTAAACTATGTCGGGGAAGCAAGAAGTGTTGCTTTAGTGGTAGTTGTATCGCAGGAAGTGAGGTTCATGCCTGCCCCACCTGCTGTCACCCATCAACATGTGATGGAGTTTGATGTGGAGGAAGATGACTCTTCTCGTTCTCCTTCCCCTCAGGAGATTCTGCTTGAAGTAGAATTGGATGAAAACGAGGTGAAAGAATTTGAAAAACAGGTTAAGATTATCACCATTCCTGAGTACACAGCCGCCTCCNAGAGCATGATCATATCTTTGGATGTGTTACCAAGTATTTATGAGGAGGGTGCTGTNNNN----NNNNN
		</sequence>
		<sequence>
			<taxon idref="SocyCl003_Socy_Kyph"/>
			ACATTTTATGCTGAGGTGTTTGGCCTACCTTCCCCTGAGGTGAAGTGGTTCTGCAACAAAACCCAACTAGTGGCAGATGACAGAGTTAAAATGGAGAGAGATGGCGATAGTATCTCGCTAACAATTCACAATGTCACTAAAGCCGATCAGGGAGAGTATATCTGCGAGGCTTTAAACTATGTCGGGGAAGCAAGAAGTGTTGCTTTAGTGGTAGTTGTATCGCAGGAAGTGAGGTTCATACCTGCCCCACCTGCTGTCACCCATCAGCATGTGATGGAGTTTGATGTGGAGGAAGATGACTCTTCTCGTTCTCCTTCCCCTCAGGAGATTCTGCTTGAAGTAGAATTGGATGAAAACGAGGTGAAAGAATTTGAGAAACAGGTTAAGATCATCACCATTCCTGAGTACACAGCCGACWACAAGAGCATGATCATATCTTTGGATGTGTTACCAAGTATTTATGAGGAGGGCGCTGTNNNN----NNNNN
		</sequence>
		<sequence>
			<taxon idref="AstrTa003_Astr_MicrA"/>
			---TTTTATGCTGAGGTGTTTGGCCTACCNTCCCCTGAGGTGAAGTGGTTCTGCAACAAAACCCAAATGGTGGCAGGCGACCGAGTTAAAATGGAGAGAGATGGTGATAGCATCTCGCTAACAATTCACAATGTCACCAAAACCGATCAGGGAGAGTATATCTGCGAGGCTGTAAACTACGTCGGGGAAGCCAGAAGTGTTGCTTTAGTGGTAGTTGTATCGCAGGAAGTGAGGTTCATGCCTGCCCCACCTGCTGTCACCCATCAGCATGTCATGGAGTTTGATGTGGAGGAAGATGACTCTTCTCGTTCTCCTTCCCCTCAGGAGATTCTGCTCGAAGTAGAATTGGATGAAAACGAGGTGAAAGAATTTGAGAAACAAGTTAAGATCATCACCATTCCTGAGTACACAGCCGACAACAAGAGCATGATCATATCTTTGGATGTGTTACCAAGTATTTATGAGGAGGGCGCTGTNNNN----NNNNN
		</sequence>
		<sequence>
			<taxon idref="MstrTw001_Mstr_MicrA"/>
			ACATTTTGTGCTGAGGTGTTTGGCCTACSTTCCCCTGAGGTGAAGTGGTTCTGCAACAAAACCCAAGTGGTGGAAGACGGCCGAGTTAAAATGGAGAGAGATGGCGATAGCATCTCGCTAACAATTCACAATGTCACTAAAGCTGATCAGGGAGAGTATATCTGCGAGGCTGTAAACTACGTTGGGGAAGCCAGAAGTGTTGCTTTAGTGGTAGTTGTATCGCACGAAGTGAGGTTCATGCCTGCCCCCCCTGCAGTCACCCATCAGCATGTGATGGAGTTTGATGTGGAGGACGATGACTCTTCTCGTTCTCCTTCCCCTCAGGAGATTCTGCTCGAAGTAGAATTGGATGAAAACGAGGTGAAAGAATTTGAGAAACAAGTTAAGATCATCACCATTCCTGAGTACACAGCCGACWACAAGAGCATGATCATATCTTTGGATGTGTTACCTAGTATTTATGAGGAGGGCGCCGTNNNN----NNNNN
		</sequence>
		<sequence>
			<taxon idref="Oplegnath_Opun_Ople"/>
			NNNNNNNNNNNNNNNNNNNNNNNNNNNNNNNNNNNNNNNNNNNNNNNNNNNNNNNNNNNNNNNNNNNNNNNNNNNNNNNNNNNNNNNNNNNNNNNNNNNNNNNNNNNNNNNNNNNNNNNNNNNNNNNNNNNNNNNNNNNNNNNNNNNNNNNNNNNNNNNNNNNNNNNNNNNNNNNNNNNNNNNNNNNNNNNNNNNNNNNNNNNNNNNNNNNNNNNNNNNNNNNNNNNNNNNNNNNNNNNNNNNNNNNNNNNNNNNNNNNNNNNNNNNNNNNNNNNNNNNNNNNNNNNNNNNNNNNNNNNNNNNNNNNNNNNNNNNNNNNNNNNNNNNNNNNNNNNNNNNNNNNNNNNNNNNNNNNNNNNNNNNNNNNNNNNNNNNNNNNNNNNNNNNNNNNNNNNNNNNNNNNNNNNNNNNNNNNNNNNNNNNNNNNNNNNNNNNNNNNNNNNNNNNNNNNNNNNNNNNNNNNNNNNNNNNNNNNNNNNN----NNNNN
		</sequence>
		<sequence>
			<taxon idref="OwooNZ001_Owoo_OpleN"/>
			ACGTTTTATGCTGAGGTGTTTGGCCTACCTTCCCCTGAGGTGAAGTGGTTCTGCAACAAAACCCAACTGGTGGCAGACGACAGAGTTAAAATGGAGAGAGATGGCGACAGCATATCGCTAACAATTCACAATGTCACTAAAGCCGATCAGGGAGAGTATATCTGCGAGGCTGTAAACTATGTCGGGGAAGCCAGAAGTGTTGCTTTAGTGGTAGTTATATCGCAGGAAGTGAGGTTCATGCCTGCCCCACCTGCTGTCACCCATCAGCATGTGATGGAGTTTGATGTGGAGGAAGATGACTCTTCTCGTTCTCCTTCCCCTCAGGAGATTCTGCTCGAAGTAGAATTGGATGAAAACGAGGTGAAAGAATTTGAGAAACAGGTTAAGATCATCACCATTCCTGAGTACACAGCCGACAACAAGAGCATGATCATATCTTTGGATGTGTTACCAAGTATTTATGAGGAGGGCGCTGTNNNN----NNNNN
		</sequence>
		<sequence>
			<taxon idref="Nannoperc_Nobs_Perc"/>
			NNNNNNNNNNNNNNNNNNNNNNNNNNNNNNNNNNNNNNNNNNNNNNNNNNNNNNNNNNNNNNNNNNNNNNNNNNNNNNNNNNNNNNNNNNNNNNNNNNNNNNNNNNNNNNNNNNNNNNNNNNNNNNNNNNNNNNNNNNNNNNNNNNNNNNNNNNNNNNNNNNNNNNNNNNNNNNNNNNNNNNNNNNNNNNNNNNNNNNNNNNNNNNNNNNNNNNNNNNNNNNNNNNNNNNNNNNNNNNNNNNNNNNNNNNNNNNNNNNNNNNNNNNNNNNNNNNNNNNNNNNNNNNNNNNNNNNNNNNNNNNNNNNNNNNNNNNNNNNNNNNNNNNNNNNNNNNNNNNNNNNNNNNNNNNNNNNNNNNNNNNNNNNNNNNNNNNNNNNNNNNNNNNNNNNNNNNNNNNNNNNNNNNNNNNNNNNNNNNNNNNNNNNNNNNNNNNNNNNNNNNNNNNNNNNNNNNNNNNNNNNNNNNNNNNNNNNNNNNNN----NNNNN
		</sequence>
		<sequence>
			<taxon idref="Scatophag_Sarg_Scat"/>
			NNNNNNNNNNNNNNNNNNNNNNNNNNNNNNNNNNNNNNNNNNNNNNNNNNNNNNNNNNNNNNNNNNNNNNNNNNNNNNNNNNNNNNNNNNNNNNNNNNNNNNNNNNNNNNNNNNNNNNNNNNNNNNNNNNNNNNNNNNNNNNNNNNNNNNNNNNNNNNNNNNNNNNNNNNNNNNNNNNNNNNNNNNNNNNNNNNNNNNNNNNNNNNNNNNNNNNNNNNNNNNNNNNNNNNNNNNNNNNNNNNNNNNNNNNNNNNNNNNNNNNNNNNNNNNNNNNNNNNNNNNNNNNNNNNNNNNNNNNNNNNNNNNNNNNNNNNNNNNNNNNNNNNNNNNNNNNNNNNNNNNNNNNNNNNNNNNNNNNNNNNNNNNNNNNNNNNNNNNNNNNNNNNNNNNNNNNNNNNNNNNNNNNNNNNNNNNNNNNNNNNNNNNNNNNNNNNNNNNNNNNNNNNNNNNNNNNNNNNNNNNNNNNNNNNNNNNNNNNNN----NNNNN
		</sequence>
		<sequence>
			<taxon idref="Selenotoc_Smul_Scat"/>
			ACTTTTCACGCTGAGGTGTTTGGCCTACCTTCCCCTGAGGTGAAGTGGTTCTGCAACAAAACTGAACTGGTGGCAGAGGACAGAGTACAAATGGAGAGAGCTGGTGATAGCATCTCTCTAACAATTCACAATGTCACTAAAGCTGACCAGGGAGAGTATATCTGCGAGGCTGTGAATTATGTTGGYGAAGCCAGAAGTGTTGCTTTRGTGGTAGTTGTATCACAAGAAGTGCGATTCATGCCTGCCCCACCCACTGTCACCCATCAGCATGTGATGGAGTTTGATGTTGAAGAAGATGACTCTTCGCGTTCTCCTTCTCCTCAGGAGATTCTGCTTGAAGTAGAACTGGATGAAAATGAGGTGAAAGAATTTGAGAAACAGGTTAAGATCATCACTATTCCTGAGTACACAGCTGACAACAAGAGCATGATCATATCTTTGGATGTGTTGCCCAGTATTTATGAGGAGGGTGCTGTNNNN----NNNNN
		</sequence>
		<sequence>
			<taxon idref="Scomber_s_Ssco_Scom"/>
			ATGTTTTACGCTGAGGTGTTTGGCCTTCCTTCCCCTGAGGTAAAATGGTTCTGTAACAAATCCCAACTGGTAGCAGATGACAGAGTCAAAATGGAGAGAGATGGTGATAGCATATCACTAACAATACACAACGTCACTAAAGCTGATCAGGGAGAGTATATCTGTGAAGCTGTGAACTATATTGGGGAAGCYAGAAGTGTTGCTTTAGTGGTAGTTGTATCGCAGGAATTGAGGTTCATGCCTGCCCCACCTGCTGTCACTCATCAGCACGTAATGGAGTTTGATGTGGAAGAAGATGACTCCTCTCGTTCTCCATCCCCTCAGGAGATTCTGCTTGAAGTAGAACTGGATGAAAATGAGGTGAAAGAGTTTGAGAAACAGATTAAGATCATTACCATTCCTGAGTATACAGCTGACAACAAGAGCATGATCATATCTTTGGATGTTTTACCAAGTATTTACGAGGAGGGTGCTGTNNNN----NNNNN
		</sequence>
		<sequence>
			<taxon idref="McalPo005_Mcal_Scor"/>
			ACGTTTTATGCTGAGGTATTTGGCCTACCTTCCCCTGAGGTGAAGTGGTTCTGCAACAAAACCCAACTCGTGGCAGATGACAGAGTTAAAATGGAGAGAGATGGCGATAGCATCTCACTAACAATTCACAATGTCACTAAAGCCGATCAGGGAGAGTATATCTGCGAGGCTGTAAACTATGTCGGGGAAGCCAGAAGTGTTGCTTTAGTGGTAATTGTATCGCAGGAAGTGAGGTTCATGCCTGCTCCACCTGCTGTCACTCATCAGCATGTCATGGAGTTTGATGTGGAGGAAGATGACTCTTCTCGTTCTCCTTCCCCTCAGGAGATTCTGCTCGAAGTAGAATTGGATGAAAACGAGGTGAAAGAATTTGAGAAACAGGTTAAGATCATCACCATTCCTGAGTACACAGCCGACAACAAGAGCATGATCATATCTTTGGATGTGTTACCAAGCATTTATGAGGAGGGCGCTGTNNNN----NNNNN
		</sequence>
		<sequence>
			<taxon idref="SlinWh003_Slin_ScorA"/>
			ACGTTTTATGCTGAGGTGTTTGGCCTACCTTCCCCTGAGGTGAAATGGTTCTGCAACAAAACCCAACTCATGGCAGACGACAGAGTTAAAATGGAGAGAGATGGCGATAGCATCTCACTAACAATTCACAATGTCACTAAAGCCGATCAGGGAGAGTATATCTGCGAGGCTGTAAACTATGTCGGGGAAGCCAGAAGTGTTGCTCTAGTGGTAGTTGTATCGCAGGAAGTGAGGTTCATGCCTGCCCCACCTGCTGTCACTCATCAGCATGTGATGGAGTTTGATGTGGAGGAAGATGACTCTTCTCGTTCTCCTTCCCCTCAGGAGATTCTGCTCGAAGTAGAATTGGATGAAAACGAAGTGAAAGAATTTGAGAAACAGGTTAAGATCATCACCATTCCTGAGTACACAGCCGACAACAAGAGCATGATCATATCTTTGGATGTGTTACCAAGTATTTATGAGGAGGGCGCTGTNNNN----NNNNN
		</sequence>
		<sequence>
			<taxon idref="SvioWh001_Svio_ScorA"/>
			ACGTTTTATGCTGAGGTGTTTGGCCTACCTTCCCCTGAGGTGAAGTGGTTCTGCAACAAAACCCAACTCATGGCAGACGACAGAGTTAAAATGGAGAGAGATGGCGATAGCATCTCACTAACAATTCACAATGTCACTAAAGCCGATCAGGGAGAGTATATCTGCGAGGCTGTAAACTATGTCGGGGAAGCCAGAAGTGTTGCTCTAGTGGTAGTTGTATCGCAGGAAGTGAGGTTCATGCCTGCCCCACCTGCTGTCACTCATCAGCATGTGATGGAGTTTGATGTGGAGGAAGATGACTCTTCTCGTTCTCCTTCCCCTCAGGAGATTCTGCTCGAAGTAGAATTGGATGAAAACGAGGTGAAAGAATTTGAGAAACAGGTTAAGATCATCACCATTCCTGAGTACACAGCCGACAACAAGAGCATGATCATATCTTTGGATGTGTTACCAAGTATTTATGAGGAGGGCGCTGTNNNN----NNNNN
		</sequence>
		<sequence>
			<taxon idref="Rhynchope_Roxy_Tera"/>
			---------------------------------------GTGAAGTGGTTCTGCAACAAAAACCAACTGGTAGCAGATGACAGAGTTAAAATGGAGAGAGATGGTGATAGCATCTCGCTAACAGTTCATAATGTCACTAAAGCTGATCAGGGAGAGTATATCTGCGAGGCTGTAAACTATGTCGGGGAGGCGAGAAGTGTTGCTTTAGTGGCAGTTGTATCACAGGAAGTAAGGTTCATGCCTGCCCCACCTGCTGTCACCCATCAGCATGTGATGGAGTTTGATGTGGAGGAAGATGATTCTTCTCGTTCGCCTTCTCCTCAGGAGATTCTGCTTGAGGTAGAATTGGATGAAAATGAGGTGAAAGAATTTGAGAAACAGGTTAAGATCATAACCATTCCTGAGTACACAGCTGACAACAAGAGCATGATCATATCTTTAGATGTGTTACCAAGTATTTATGAGGAAGGCATGGTNNNN----NNNNN
		</sequence>
		<sequence>
			<taxon idref="Balistes__Bcap_Tetr"/>
			ACGTTTTATGCTGAGGTATTTGGCTTGCCTTCTCCTGAGGTCAAGTGGTTTTGCAATAAAACCCAATTATTGGCTGATGAAAGAGTTAAAATAGAGAGAGATGGCGATTGTATCTCGATGACCATTCTTAACGTCACTAAAGCTGACCAGGGAGAGTATATCTGTGAGGCTGTTAATTATGTCGGGGAGGCCAGAAGTGTTGCTTTAGTGGTAGTTGTATCTCAAGAAGTGAGATTCATGCCTGCTCCACCTGCTGTCACGCATCAACATGTGATGGAGTTTGATGTAGAAGAGGATGACTCCTCTCGTTCTCCTTCCCCCCAGGAGATTCTCCTTGAGGTAGAATTGGATGAAAATGAGGTTAAAGAATTTGAGAAGCAGGTGAAGATTATCACCATTCCAGAGTACACAGCTGACAACAAAAGCATGATCATATCTTTGGATGTTCTACCAAGTATTTATGAGGAAGGTGCTGTNNNN----NNNNN
		</sequence>
	</alignment>

	<!-- The sequence alignment (each sequence refers to a taxon above).         -->
	<!-- ntax=47 nchar=328                                                       -->
	<alignment id="alignment7" dataType="nucleotide">
		<sequence>
			<taxon idref="Chaetodip_Cfab_Acan"/>
			-----------------------------------------------GGGCCTAGAAAGCCC-CGCAAGCANNNN----NNNNNNNNNNNNNNNNNNNNNNNNNNNNNNNNNNNNNNNNNNNNNNNNNNNNNNNNNNNNNNNNNNNNNNNNNNNNNNNNNN----NNNNNNNNNNNNNNNNNNNNNNNNNNNNNNNNNNNNNNNNNNNNNNNNNNNNNNNNNNNNNNNNNNNNNNNNNNNNNNNNNN----NNNNNNNNNNNNNNNNNNNNNNNNNNNNNNNNNNNNNNNNNNNNNNNNNNNNNNNNNNNNNNNNNNNNNNNNNNNNN
		</sequence>
		<sequence>
			<taxon idref="Platax_or_Porb_Acan"/>
			GCTAGCGTAGCTTAACATAAAGCATAACACTGAA-GATGTTAAGATGAGCCCTAGAAAGCTC-CGCAAGCANNNN----NNNNNCAAAGAACAGTTTAA---ATTAGAATGCTAGCTTTGGGAGTTAGTGGTGACGGTTAAAGTCCGTCTTCTTTGANNNN----NNNNNGCACTAGTAGCTCAGTCTTTAGAGCGCCGACCTTGTAAGCCGGACGTCAGGGGTTAAAATCCCCTCTATTGCTNNNN----NNNNNCAGAGTATAGCTAAGGCAGAAAAGCATCTCCCTTACACTGAGAAGTCATCCGTGCAAATCGGATTACCCTGA
		</sequence>
		<sequence>
			<taxon idref="Zanclus_c_Zcor_Acan"/>
			GCTAGCGTAGCTTAA-TTAAAGCATGACACTGAA-GATGTTAAGATGAGCCCTAGAAAGCTC-CGCAGGCANNNN----NNNNNCAAAGAGTAGTTTAA---TTTAGAATGTTAGCTTTGGGAGTTAACGGCGGGGGTTAAATTCCCTTCTCTTTGANNNN----NNNNNGCACTAGTAGCTCAGC-TTCAGAGCACCGGTCTTGTAAACCGGACGCCAGGGGTTAGAATCCCCTCTACTGCTNNNN----NNNNNCAGAGCATGGCTAAGATAGTAAAGCATCTCCCTTACACTGAGAAGACATCCGTGCAAATCGGATTGCCCTGA
		</sequence>
		<sequence>
			<taxon idref="HantMo001_Hant_CentN"/>
			GATTACGTAGCTTAA-TGAAAGCATATCATTGAA-GATGTTAAGATGGGCCCTAGAAAGCCC-CGTGAACANNNN----NNNNNCAAAGAATGGTTTAG---TTTAGAATCCTAGCTTTGGGAGTTAGGGGCAGGAGTTGAAGTCTCCTTTCTTTGANNNN----NNNNNGCACTAGTAGCTCAGC-GCCAGAGCGCCGGTCTTGTAAACCGGATGCCGGAGGTTAAAATCCCCCCTTTTGCTNNNN----NNNNNTAGAGTATAGCTAAAGT--TATAGCCTTTCCCTTACACTGAAAAATTATCCGTTCAACTCGGATTACTCTAA
		</sequence>
		<sequence>
			<taxon idref="Chaetodon_Csem_Chae"/>
			NNNNNNNNNNNNNNNNNNNNNNNNNNNNNNNNNNNNNNNNNNNNNNNNNNNNNNNNNNNNNNNNNNNNNNNNNNN----NNNNNNNNNNNNNNNNNNNNNNNNNNNNNNNNNNNNNNNNNNNNNNNNNNNNNNNNNNNNNNNNNNNNNNNNNNNNNNNNNN----NNNNNNNNNNNNNNNNNNNNNNNNNNNNNNNNNNNNNNNNNNNNNNNNNNNNNNNNNNNNNNNNNNNNNNNNNNNNNNNNNN----NNNNNNNNNNNNNNNNNNNNNNNNNNNNNNNNNNNNNNNNNNNNNNNNNNNNNNNNNNNNNNNNNNNNNNNNNNNNN
		</sequence>
		<sequence>
			<taxon idref="Chaetodon_Cstr_Chae"/>
			-----------------------------------------------GGCCCTAGAAAGCTC-CGTTGGCANNNN----NNNNNNNNNNNNNNNNNNNNNNNNNNNNNNNNNNNNNNNNNNNNNNNNNNNNNNNNNNNNNNNNNNNNNNNNNNNNNNNNNN----NNNNNNNNNNNNNNNNNNNNNNNNNNNNNNNNNNNNNNNNNNNNNNNNNNNNNNNNNNNNNNNNNNNNNNNNNNNNNNNNNN----NNNNNNNNNNNNNNNNNNNNNNNNNNNNNNNNNNNNNNNNNNNNNNNNNNNNNNNNNNNNNNNNNNNNNNNNNNNNN
		</sequence>
		<sequence>
			<taxon idref="Forcipige_Ffla_Chae"/>
			NNNNNNNNNNNNNNNNNNNNNNNNNNNNNNNNNNNNNNNNNNNNNNNNNNNNNNNNNNNNNNNNNNNNNNNNNNN----NNNNNNNNNNNNNNNNNNNNNNNNNNNNNNNNNNNNNNNNNNNNNNNNNNNNNNNNNNNNNNNNNNNNNNNNNNNNNNNNNN----NNNNNNNNNNNNNNNNNNNNNNNNNNNNNNNNNNNNNNNNNNNNNNNNNNNNNNNNNNNNNNNNNNNNNNNNNNNNNNNNNN----NNNNNNNNNNNNNNNNNNNNNNNNNNNNNNNNNNNNNNNNNNNNNNNNNNNNNNNNNNNNNNNNNNNNNNNNNNNNN
		</sequence>
		<sequence>
			<taxon idref="Hemitauri_Hpol_Chae"/>
			NNNNNNNNNNNNNNNNNNNNNNNNNNNNNNNNNNNNNNNNNNNNNNNNNNNNNNNNNNNNNNNNNNNNNNNNNNN----NNNNNNNNNNNNNNNNNNNNNNNNNNNNNNNNNNNNNNNNNNNNNNNNNNNNNNNNNNNNNNNNNNNNNNNNNNNNNNNNNN----NNNNNNNNNNNNNNNNNNNNNNNNNNNNNNNNNNNNNNNNNNNNNNNNNNNNNNNNNNNNNNNNNNNNNNNNNNNNNNNNNN----NNNNNNNNNNNNNNNNNNNNNNNNNNNNNNNNNNNNNNNNNNNNNNNNNNNNNNNNNNNNNNNNNNNNNNNNNNNNN
		</sequence>
		<sequence>
			<taxon idref="Heniochus_Hchr_Chae"/>
			NNNNNNNNNNNNNNNNNNNNNNNNNNNNNNNNNNNNNNNNNNNNNNNNNNNNNNNNNNNNNNNNNNNNNNNNNNN----NNNNNNNNNNNNNNNNNNNNNNNNNNNNNNNNNNNNNNNNNNNNNNNNNNNNNNNNNNNNNNNNNNNNNNNNNNNNNNNNNN----NNNNNNNNNNNNNNNNNNNNNNNNNNNNNNNNNNNNNNNNNNNNNNNNNNNNNNNNNNNNNNNNNNNNNNNNNNNNNNNNNN----NNNNNNNNNNNNNNNNNNNNNNNNNNNNNNNNNNNNNNNNNNNNNNNNNNNNNNNNNNNNNNNNNNNNNNNNNNNNN
		</sequence>
		<sequence>
			<taxon idref="Etroplus__Emac_Cich"/>
			GCTAGTGTAGCTTAA-CTAAAGCATAACACTGAA-GATGTTAAGATAGACCCTAGAAAGGTCTCGCAAGCANNNN----NNNNNCAAGAAATAGTCTAA---CGTAGGATCTTAGCTTTGGGAGCTAGGGGTGGGGGTTAAAACCCCTCTTTCTTGANNNN----NNNNNGCACTAGTAGCTCAGC-GTCAGAGCCCCGGTCTTGTAAACCGGCCGCCGAAGGTTAAATTCCTTCCTAGTGCTNNNN----NNNNNCAGAACATAGCTAAGACAGAAAAGCATCTCCCTTACACTGAGAAGTCCCCCGTGCAAATCGGGTTGCTCTGA
		</sequence>
		<sequence>
			<taxon idref="GcyaTh005_Gcya_GireA"/>
			GCTAGCGTAGCTTAATCTAAAGCATGACACTGAA-GATGTTAAGATGAGCCCTAGAAAGCTC-CGCAAGCANNNN----NNNNNCAAAGAATAGTTTAA----GTAGAATCCCAGCTTTGGGGGTTGGGGGTGGAAGTTAGATTCTTCTTTCTTTGANNNN----NNNNNGCACTAGTAGCTCAGC-TTCAGAGCGCCGGTCTTGTAAACCGGATGCCGGAGGTTAAAATCCCCCCTACTGCTNNNN----NNNNNCAGAATATAGCTAAACCAGAATAGCATCTCCCTTACACCGAGAAAGTATCCGTGCAAATCGGATTATCCTGA
		</sequence>
		<sequence>
			<taxon idref="GfimLa001_Gfim_GireA"/>
			GCTAACGTAGCTTAACCCAAAGCATAACACTGAA-GATGTTAAGATGAGCCCTAGAAAGCTC-CGCAAGCANNNN----NNNNNCAAAGAATAGTTTAA----GTAGAATACCAGCTTTGGGGGTTGGGGGCAGGAGTTAAAGTCTTCTTTCTTTGANNNN----NNNNNGCACTAGTAGCTCAGC-TTCAGAGCACCGGTCTTGTAAACCGGACGTCGGAGGTTAAAATCCCCCCTACTGCTNNNN----NNNNNCAGGATATAGCTAAAACAGAATAGCATCTCCCTTACACCGAGAAGGCATCCGTGCAAATCGGATTATTCTGA
		</sequence>
		<sequence>
			<taxon idref="GmelJa001_Gmel_Gire2"/>
			GCTAGCGTAGCTTAACCTAAAGCATGACACTGAA-GATGTTAAGATGAGCCCTAGAAAGCTC-CGCAAGCANNNN----NNNNNCAGAGAATAGTTTAA----GTAGAATCCCAGCTTTGGGGGTTGGGGGTAGAAGTTAAATTCTTCTTTCTTTGANNNN----NNNNNGCACTAGTAGCTCAGC-CTCAGAGCGCCGGTCTTGTAAACCGGACGCCGGGGGTTAAAATCCCCCCTACTGCTNNNN----NNNNNCAGAATATAGCTAAACCAGAATAGCATCTCCCTTACACCGAGAAAGTATCCGTGCAAATCGGATTATCCTGA
		</sequence>
		<sequence>
			<taxon idref="GnebEa001_Gneb_Gire1"/>
			GCTAACGTAGCTTAACCCAAAGCATAACACTGAA-GATGTTAAGATGAGCCCTAGAAAGCTC-CGCAAGCANNNN----NNNNNCAAAGAATAGTTTAA----GTAGAATACCAGCTTTGGGGGTTGGGGGCAGGAGTTAAAGTCTTCTTTCTTTGANNNN----NNNNNGCACTAGTAGCTCAGC-TTCAGAGCACCGGTCTTGTAAACCGGACGTCGGAGGTTAAAATCCCCCCTACTGCTNNNN----NNNNNCAGGATATAGCTAAAACAGAATAGCATCTCCCTTACACCGAGAAGGCATCCGTGCAAATCGGATTATTCTGA
		</sequence>
		<sequence>
			<taxon idref="GnigCh006_Gnig_Gire"/>
			GCTAGTGTAGCTTAGCCTAAAGCATGACACTGAA-GATGTTAAGATGAGCCCTAGAAAGCTC-CGCAAGCANNNN----NNNNNCAAGGAATAGTTTAA----GTAGAATCCCAGCTTTGGGGGTTGGGGGTAGGAGTTAAATTCTTCTTTCCTTGANNNN----NNNNNGCACTAGTAGCTCAGC-TTCAGAGCGTCGGTCTTGTAAACCGAATGTCGGGGGTTAAAATCCCCTCTACTGCTNNNN----NNNNNCAGGATATAGCTAAGACAGAATAGCGTCTCCCTTACACCGAGAAGGCATCCGTGCAAGCCGGATTATTCTGA
		</sequence>
		<sequence>
			<taxon idref="GnigBa001_Gnig_Gire"/>
			GCTAACGTAGCTTAACCCAAAGCATAACACTGAA-GATGTTAAGATGAGCCCTAGAAAGCTC-CGCAAGCANNNN----NNNNNCAAAGAATAGTTTAA----GTAGAATCCCAGCTTTGGGGGTTGGGGGTAGAAGTTAGATTCTTCTTTCTTTGANNNN----NNNNNGCACTAGTAGCTCAGC-TTCAGAGCGCCGGTCTTGTAAACCGGACGTCGGAGGTTAAAATCCCCCCTACTGCTNNNN----NNNNNCAGAATATAGCTAAACCAGAATAGCATCTCCCTTACACCGAGAAAGTATCCGTGCAAATCGGATTATCCTGA
		</sequence>
		<sequence>
			<taxon idref="GpunJa001_Gpun_Gire1"/>
			GCTAGCGTAGCTTAACCTAAAGCATGACACTGAA-GATGTTAAGATGAGCCCTAGAAAGCTC-CGCAAGCANNNN----NNNNNCAGAGAATAGTTTAA----GTAGAATCCCAGCTTTGGGGGTTGGGGGTAGAAGTTAAATTCTTCTTTCTTTGANNNN----NNNNNGCACTAGTAGCTCAGC-CTCAGAGCGCCGGTCTTGTAAACCGGACGCCGGGGGTTAAAATCCCCCCTACTGCTNNNN----NNNNNCAGAATATAGCTAAACAAGAATAGCATCTCCCTTACACCGAGAAAGTATCCGTGCAAATCGGATTATCCTGA
		</sequence>
		<sequence>
			<taxon idref="GsimSa003_Gsim_Gire"/>
			GCTAACGTAGCTTAACCCAAAGCATAACACTGAA-GATGTTAAGATGAGCCCTAGAAAGCTC-CGCAAGCANNNN----NNNNNCAAAGAATAGTTTAA----ATAGAATCCCAGCTTTGGGRGTTGGGGGTAGAAGTTAAATTCTTCTTTCTTTGANNNN----NNNNNGCACTAGTAGCTCAGC-TTCAGAGCGCCGGTCTTGTAAACCGGACGTCGGAGGTTAAAATCCCCCCTACTGCTNNNN----NNNNNCAGAATATAGCTAAACCAGAATAGCATCTCCCTTACACCGAGAAAGTATCCGTGCAAATCGGATTATCCTGA
		</sequence>
		<sequence>
			<taxon idref="GtriTu001_Gtri_GireA"/>
			GCTAGCGTAGCTTAACCTAAAGCATGACACTGAA-GATGTTAAGATGAGCCCTAGAAAGCTC-CGCAAGCANNNN----NNNNNCAAAGAATAGTTTAA----GTAGAATCCCAGCTTTGGGGGTTGGGGGTAGAAGTTAGATTCTTCTTTCTTTGANNNN----NNNNNGCACTAGTAGCTCAGC-TTCAGAGCGCCGGTCTTGTAAACCGGATGCCGAGGGTTAGAATCCCCCCTATTGCTNNNN----NNNNNCAGAATATAGCTAAACAAGAATAGCATCTCCCTTACACCGAGAAAGTATCCGTGCAAATCGGATTATCCTGA
		</sequence>
		<sequence>
			<taxon idref="GzebRo001_Gzeb_GireA"/>
			GCTAGCGTAGCTTAACCTAAAGCATGACACTGAA-GATGTTAAGATGAGCCCTAGAAAGCTC-CGCAAGCANNNN----NNNNNCAAGGAATAGTTTAA----GTAGAATCCCAGCTTTGGGGGTTGGGGGTAGAAGTTAGATTCTTCTTTCCTTGANNNN----NNNNNGCACTAGTAGCTCAGC-TTCAGAGCGCCGGTCTTGTAAACCGGATGCCGGGGGTTAAAATCCCCCCTACTGCTNNNN----NNNNNCAGAATATAGCTAAACCAGAATAGCATCTCCCTTACACCGAGAAAGTATCCGTGCAAATCGGATTATCCTGA
		</sequence>
		<sequence>
			<taxon idref="Diagramma_Dpic_Haem"/>
			GCACACGTAGCTTAAATTAAAGCATAACACTGAA-GATGTTAAGATGAGCCCTAAGAAGCTT-CGTGGGCANNNN----NNNNNCGAAGAGTAGTTTAA---TTTAGAATGCTGGCTTTGGGAGCCAGTGGTCGGGGTTAAAATCCCTTCTCTTCGANNNN----NNNNNGCACTAGTAGCTCAGC-TTCAGAGCGCCGGTCTTGTAAACCGGACGCCGGGGGTTAAAGTCCCCTCTACTGCTNNNN----NNNNNCGGAGCATAGCTAAG-TAGTAAAGCATCTCTTTTACACTGAGAAGTCATCTGTGCGAACCAGATTGCCCCGA
		</sequence>
		<sequence>
			<taxon idref="KmugKe001_Kmug_KuhlN"/>
			GCTTGCGTAGCTTAC-TTAAAGCATAACACTGAA-GATGTTAAGATGGGCCCTAGAAAGCTC-CGCGAGCANNNN----NNNNNCAAAGAGTAGTTTGA--AGTAAGAATCCTAGCCTTGGGAGTTGGGGGTGGGAGTTAAAGTCTCCCTTCTTTGANNNN----NNNNNGCACTAGTAGCTCAGT-CTCAGAGCGCCGGTCTTGTAAACCGGACGTCGAGGGTTAAATTCCCCCCTTTTGCTNNNN----NNNNNCAGAGCGTAGCTAAAACAGAAAAGCATCTCCCTTACACTGAGAAGTCACCCGTGCAAATCGGGTCGCCCTGA
		</sequence>
		<sequence>
			<taxon idref="HBa002_Hazu_KyphHAZ"/>
			GCTAGCGTAGCTTAA-TTAAAGCATAACACTGAA-GATGTTAAGATGGGCCCTAGAAAGCTC-CGCAAGCANNNN----NNNNNCAAAGAATAGTTTAG---TTTAGAATCCTAGCTTTGGGAGTTGGGGGTAGGAGTTAAAATCTCCTTTCTTTGANNNN----NNNNNGCACTAGTAGCTCAGC-TTTAGAGTGCCGGTCTTGTAAGCCGGATGCCGGAGGTTAAAATCCTCCCTACTGCTNNNN----NNNNNCAGAGTATAGCTAAGACAGAAAAGCATCTCCCTTACACTGAGAAGTCATCCGTGCAAATCGGATTACCCTGA
		</sequence>
		<sequence>
			<taxon idref="KbigNZ059_Kbig_KyphA"/>
			GCTAACGTAGCTTAA-CTAAAGCATAACACTGAA-GATGTTAAGATGGACCCTAGAAAGTTC-CGTAAGCANNNN----NNNNNCAAAGAATAGTTTAA---TTTAGAATCCTAGCTTTGGGAGTTGGGGGTAGGAGTTAGAATCTCCTTTCTTTGANNNN----NNNNNGCACTAGTAGCTCAGT-TTCAGAGCGCCGGTCTTGTAAGCCGGATGCCGGAGGTTAAAATCCTCCCTACTGCTNNNN----NNNNNCAGAGTATAGCTAAGACAGAAAAGCATCTCCCTTACACTGAGAAGTCATCCGTGCAAATCGGATTACCCTGA
		</sequence>
		<sequence>
			<taxon idref="KcinNi019_Kcin_KyphW"/>
			GCTAACGTAGCTTAA-CTAAAGCATAACACTGAA-GATGTTAAGATGGACCCTAGAAAGTTC-CGTAAGCANNNN----NNNNNCAAAGAATAGTTTAA---TTTAGAATCCTAGCTTTGGGAGTTGGGGGTAGGAGTTAGAATCTCCTTTCTTTGANNNN----NNNNNGCACTAGTAGCTCAGT-TTTAGAGCGCCGGTCTTGTAAGCCGGATGCCGGAGGTTAAAATCCTCCCTACTGCTNNNN----NNNNNCAGAGTATAGCTAAGACAGAAAAGCATCTCCCTTACACTGAGAAGTCATCCGTGCAAATCGGATTACCCTGA
		</sequence>
		<sequence>
			<taxon idref="KcorAb015_Kcor_KyphW"/>
			GCTAGCGTAGCTTAA-TTAAAGCATAACACTGAA-GATGTTAAGATGGGCCCTAGAAAGCTC-CGCAAGCANNNN----NNNNNCAAAGAATAGTTTAA---TTTAGAATCCTAGCTTTGGGAGTTGGGGGTAGGAGTTAGAATCTCCTTTCTTTGANNNN----NNNNNGCACTAGTAGCTCAGT-TCCAGAGCGCCGGTCTTGTAAGCCGGATGCCGGAGGTTAAAATCCTCCCTACTGCTNNNN----NNNNNCAGAGTATAGCTAAGACAGAAAAGCATCTCCCTTACACTGAGAAGTCATCCGTGCAAATCGGATTACCCTGA
		</sequence>
		<sequence>
			<taxon idref="KeleCl012_Kele_Kyph1"/>
			GCTAACGTAGCTTAA-CTAAAGCATAACACTGAA-GATGTTAAGATGGACCCTAGAAAGTTC-CGTAAGCANNNN----NNNNNCAAAGAATAGTTTAA---TTTAGAATCCTAGCTTTGGGAGTTGGGGGTAGGAGTTAGAATCTCCTTTYTTWGANNNN----NNNNNGCACTAGTAGCTCAGT-TTTAGAGCGCCGGTCTTGTAAGCCGGATGCCGGAGGTTAAAATCCTCCCTACTGCTNNNN----NNNNNCAGAGTATAGCTAAGACAGAAAAGCATCTCCCTTACACTGAGAAGTCATCCGTGCAAATCGGATTACCCTGA
		</sequence>
		<sequence>
			<taxon idref="KspWCa038_Kgla_KyphW"/>
			GCTAACGTAGCTTAA-TTAAAGCATAACACTGAA-GATGTTAAGATGAGCCCTAGAAAGTTC-CGTAAGCANNNN----NNNNNCAAAGAATAGTTTAA---TTTAGAATCCTAGCTTTGGGAGTTGGGGGTAGGAGTTAGAATCTCCTTTCTTTGANNNN----NNNNNGCACTAGTAGCTCAGT-TTTAGAGCGCCGGTCTTGTAAGCCGGATGCCGGAGGTTAAAATCCTCCCTACTGCTNNNN----NNNNNCAGAGTATAGCTAAGACAGAAAAGCATCTCCCTTACACTGAGAAGTCATCCGTGCAAATCGGATTACCCTGA
		</sequence>
		<sequence>
			<taxon idref="KhawHa001_Khaw_KyphA"/>
			GCTAACGTAGCTTAA-TTAAAGCATAACACTGAA-GATGTTAAGATGGGCCCTAGAAAGCTC-CGTAAGCANNNN----NNNNNCAAAGAATAGTTTAA---TTTAGAATCCTAGCTTTGGGAGTTGGGGGTAGGAGTTAGAATCTCCTTTCTTTGANNNN----NNNNNGCACTAGTAGCTCAGC-TTTAGAGCGCCGGTCTTGTAAGCCGGATGCCGGAGGTTAAAATCCTCCCTACTGCTNNNN----NNNNNCAGAGTATAGCTAAGACAGAAAAGCATCTCCCTTACACTGAGAAGTCATCCGTGCAAATCGGATTACCCTGA
		</sequence>
		<sequence>
			<taxon idref="KsecAt005_Ksec_KyphZ"/>
			GCTAACGTAGCTTAA-TTAAAGCATAACACTGAA-GATGTTAAGATGGACCCTAGAAAGTTC-CGTAAGCANNNN----NNNNNCAAAGAATAGTTTAA---TTTAGAATCCTAGCTTTGGGAGTTGGGGGTAGGAGTTAGAATCTCCTTTCTTTGANNNN----NNNNNGCACTAGTAGCTCAGT-TTCAGAGCGCCGGTCTTGTAAGCCGGACGCCGGAGGTTAAAATCCTCCCTACTGCTNNNN----NNNNNCAGAGTATAGCTAAGACAGAAAAGCATCTCCCTTACACTGAGAAGTCATCCGTGCAAATCGGATTACCCTGA
		</sequence>
		<sequence>
			<taxon idref="KsydAh009_Ksyd_KyphN"/>
			GCTAACGTAGCTTAA-TTAAAGCATAACACTGAA-GATGTTAAGATGGGCCCTAGAAAGTTC-CGTAAGCANNNN----NNNNN--AAGAATAGTTTAA---TTTAGAATCCTAGCTTTGGGAGTTGGGGGTAGGAGTTAGAATCTCCTTTCTTTGANNNN----NNNNNGCACTAGTAGCTCAGT-CTTAGAGCGCCGGTCTTGTAAGCCGGATGCCGGAGGTTAAAATCCTCCCTACTGCTNNNN----NNNNNCAGAGTATAGCTAAGACAGAAAAGCATCTCCCTTACACTGAGAAGTCATCCGTGCAAATCGGATTACCCTGA
		</sequence>
		<sequence>
			<taxon idref="KvaiNi043_Kvai_KyphW"/>
			GCTAACGTAGCTTAA-TTAAAGCATAACACTGAA-GATGTTAAGATGGACCCTAGAAAGTTC-CGTAAGCANNNN----NNNNNCAAAGAATAGTTTAA---TTTAGAATCCTAGCTTTGGGAGTTGGGGGTAGGAGTTAGAATCTCCTTTCTTTGANNNN----NNNNNGCACTAGTAGCTCAGT-TTTAGAGCGCCGGTCTTGTAAGCCGGATGTCGGAGGTTAAAATCCTCCCTACTGCTNNNN----NNNNNCAGAGTATAGCTAAGACAGAAAAGCATCTCCCTTACACTGAGAAGTCATCCGTGCAAATCGGATTACCCTGA
		</sequence>
		<sequence>
			<taxon idref="NlitPo001_Nlit_Kyph"/>
			GCTAGTGTAGCTTAA-TTAAAGCATAACACTGAA-GATGTTAAGATGAGCCCTAGAAAGCTC-CGCAAGCANNNN----NNNNNCAAGGAATAGTTTAA----TTAGAATTCTGGCTTTGGGAGCTGGAAGCAGGAGTTAAAATCTTCTTTCTTTGANNNN----NNNNNGCATTAGTAGCTCAGT-TCCAGAGCGCCGGTCTTGTAAGCCGGATGCCGGAGGTTAAAATCCCCCCTACTGCTNNNN----NNNNNNNNNNNNNNNNNNNNNNNNNNNNNNNNNNNNNNNNNNNNNNNNNNNNNNNNNNNNNNNNNNNNNNNNNNNNN
		</sequence>
		<sequence>
			<taxon idref="SocyCl003_Socy_Kyph"/>
			GCTAACGTAGCTTAA-TTAAAGCATAACACTGAA-GATGTTAAGATGGACCCTAGAAAGTTC-CGTAAGCANNNN----NNNNNCAAAGAATAGTTTAA---TTTAGAATCCTAGCTTTGGGAGTTGGGGGTAGGAGTTAGAATCTCCTTTCTTTGANNNN----NNNNNGCACTAGTAGCTCAGT-TTTAGAGCGCCGGTCTTGTAAGCCGGATGTCGGAGGTTAAAATCCTCCCTACTGCTNNNN----NNNNNCAGAGTATAGCTAAGACAGAAAAGCATCTCCCTTACACTGAGAAGTCATCCGTGCAAATCGGATTACCCTGA
		</sequence>
		<sequence>
			<taxon idref="AstrTa003_Astr_MicrA"/>
			GCTAGCGTAGCTTAC-TTAAAGCATAACACTGAA-GATGTTAAGATGGGCCCTAGAAAGCTC-CGCAAGCANNNN----NNNNNCAAAGAATAGTTTAA--TGCAAGAATCTTAGCTTTGGGAGCTAAGGGTAGGAGTTAAAGCCCCCTTTCTTTGANNNN----NNNNNGCACTAGTAGCTCAGC-TTCAGAGCGCCGGTCTTGTAAACCGGACGTCGGACGTTAAAATCCTCCCTACTGCTNNNN----NNNNNCAGAGTATAGCTAAGATAGTAAAGCATCTCCCTTACACTGAGAAGTCATCCGTGCAAGTCGGATTACCCTGA
		</sequence>
		<sequence>
			<taxon idref="MstrTw001_Mstr_MicrA"/>
			GCTACCGTAGTTTAC-TTAAACCGTAACCCTGAA-GAGGTTAAAATGAGCCCTAGAAAGCTC-CGGAGGCANNNN----NNNNNCAAAGAATAGTTTAA--CGTGAGAATCTTAGCTTTGGGAGTTGAGGGTAAGGGTTAAAATCCCTTTTCTTTGANNNN----NNNNNGCACAAGTAGCTCAGA-GTCAGAGCGCCGGTCTTGTAAGCCGGACGCCGGAGGTTGGACTCCTCCCTTCTGCTNNNN----NNNNNCAGGGTATAGCTAAAATAGTAAAGCATCTCCCTTACACCGAGAAGTCATTCGTGCGAATCGAATTACCCTGA
		</sequence>
		<sequence>
			<taxon idref="Oplegnath_Opun_Ople"/>
			GCTAGCGTAGCTTAC-TTAAAGCATAACACTGAA-GATGTTAAGACGAGCCCTAGAAAGCTC-CGCAAGCANNNN----NNNNNCAAAGAGTAGTTTAA--TTTTAGAATCCTGGCTTTGGGAGTCAGGGGTAGGAGTTAGAATCTCCTCTCTTTGANNNN----NNNNNGCACTAGTAGCTCAGT-TTCAGAGCGCCGGTCTTGTAAACCGGACGCCGGAGGTTAAAATCCTCCCTACTGCTNNNN----NNNNNCAAAGTGTAGCTAAGCTAGCAAAGCGTCTCCCTTACACTGAGAAGTCATCCGTGCAATTCGGATCACCTTGA
		</sequence>
		<sequence>
			<taxon idref="OwooNZ001_Owoo_OpleN"/>
			GCTAGTGTAGCTTAC-TCAAAGCATAACACTGAA-GATGTTAAGATGGGCCCTAGAAAGCTC-CACAAGCANNNN----NNNNNCAAAGAATAGTTTAA---TTTAGAATCCTAGCTTTGGGAGTTGGGGGTAGGAGTTAGAATCTCCTTTCNTTGANNNN----NNNNNGCACTAGTAGCTCAGT-TTCAGAGCGCCGGTCTTGTAAACCGGACGCCGGAGGTTAAAATCCTCCCTACTGCTNNNN----NNNNNCAGAGTGTAGCTAAGTTAGAAAAGCATCTCCCTTACACTGAGAAGTCCTCCGTGCAACTCGGATCACCCTGA
		</sequence>
		<sequence>
			<taxon idref="Nannoperc_Nobs_Perc"/>
			GCTAGCGTAGCTTAA-CTAAAGCATAACACTGAA-GATGTTAAGATGAGCCCTAGAAAGTTC-CGCAAGCANNNN----NNNNNCAAAGAATGGTTTAA---TTTAGAATTCTAGCTTTGGGAGCTAGGGATAGGAGTTAGAATCTCCTTTCTTTGANNNN----NNNNNGCATTAGTAGCTCAGT-TTCAGAGCACCGGTCTTGTAAACCGGACGCCGGACGTTAAAATCCTCCCTACTGCTNNNN----NNNNNCAGAGTATAGCTAAGACAGAAAAGCATCTCCCTTACACCGAGAAGTCATCCGTGCAAATCGGATTACCCTGA
		</sequence>
		<sequence>
			<taxon idref="Scatophag_Sarg_Scat"/>
			-----------------------------------------------AGCCCTAAAAAGCTC-CGTAAGCANNNN----NNNNNNNNNNNNNNNNNNNNNNNNNNNNNNNNNNNNNNNNNNNNNNNNNNNNNNNNNNNNNNNNNNNNNNNNNNNNNNNNNN----NNNNNNNNNNNNNNNNNNNNNNNNNNNNNNNNNNNNNNNNNNNNNNNNNNNNNNNNNNNNNNNNNNNNNNNNNNNNNNNNNN----NNNNN-----------------------GCATCTCCCTTACACTGAGAAAGCATCCGTGCAAATCGGATAGCCCTGA
		</sequence>
		<sequence>
			<taxon idref="Selenotoc_Smul_Scat"/>
			-----------------------------------------------AGCCCTAGAAAGCTC-CGCAGACANNNN----NNNNNNNNNNNNNNNNNNNNNNNNNNNNNNNNNNNNNNNNNNNNNNNNNNNNNNNNNNNNNNNNNNNNNNNNNNNNNNNNNN----NNNNNNNNNNNNNNNNNNNNNNNNNNNNNNNNNNNNNNNNNNNNNNNNNNNNNNNNNNNNNNNNNNNNNNNNNNNNNNNNNN----NNNNNNNNNNNNNNNNNNNNNNNNNNNNNNNNNNNNNNNNNNNNNNNNNNNNNNNNNNNNNNNNNNNNNNNNNNNNN
		</sequence>
		<sequence>
			<taxon idref="Scomber_s_Ssco_Scom"/>
			GCTAGCGTAGCTTAAAACAAAGCATAACACTGAA-GATGTTAAGATGGGCCCTGAAAAGCCC-CGTAAGCANNNN----NNNNNCAGAGGATAGTTTAA----GTAGAATCCTAGCTTTGGGAGTTAGGGGTGGAGGTTAAATTCCTTCTCCTTTGANNNN----NNNNNGCATCAGTAGCTCAGCGTTTAGAGCATCGGTCTTGTAAGCCGG-TGGCGGAGGTTAAAGTCCTCCCTTTTGCTNNNN----NNNNNCAGAGTATAGCTAAAATAGTATAGCATTTCCCTTACACTGAAAAGTCATCCGTGCGAACCGGATTACCCTGA
		</sequence>
		<sequence>
			<taxon idref="McalPo005_Mcal_Scor"/>
			GCTAGCGTAGCTTAA-TTAAAGCATAACACTGAA-GATGTTAAGATGGGCCCTAGAAAGCTC-CGCAAGCANNNN----NNNNNCAAAGAATAGTTTAA---TTTAGAATCCTAGCTTTGGGAGTTGGGGGTAGGAGTTAGAATCTCCTTTCTTTGANNNN----NNNNNGCACTAGTAGCTCAGT-CCCAGAGCGCCGGTCTTGTAAGCCGGATGTCGGAGGTTAAAATCCTCCCTACTGCTNNNN----NNNNNCAGAGTATAGCTAAGATAGAAAAGCATCTCCCTTACACCGAGAAGTCATCCGTGCAAATCGGATTACCCTGA
		</sequence>
		<sequence>
			<taxon idref="SlinWh003_Slin_ScorA"/>
			GCTAGCGTAGCTTAA-TTAAAGCATAACACTGAA-GATGTTAAGATGGGCCCTAGAAAGCCC-CGCGGGCANNNN----NNNNNCAAAGAATAGTTTAA---TTTAGAATCCTAGCTTTGGGAGTTGGGGGTAGGAGTTAAAATCTCCTTTCTTTGANNNN----NNNNNGCATTAGTAGCTCAGC-CCCAGAGCGCCGGTCTTGTAAGCCGGATGTCGGAGGTTAAAATCCCCCCTACTGCTNNNN----NNNNNCAGAGTATAGCTAAGATAGAAAAGCATCTCCCTTACACTGAGAAGTCATCCGTGCAAATCGGATTACCCTGA
		</sequence>
		<sequence>
			<taxon idref="SvioWh001_Svio_ScorA"/>
			GCTAGCGTAGCTTAA-TTAAAGCATAACACTGAA-GATGTTAAGATGGGCCCTAGAAAGCCC-CGCAGGCANNNN----NNNNNCAAAGAATAGTTTAA---TTTAGAATCCTAGCTTTGGGAGTTGGGGGTAGGAGTTAAAATCTCCTTTCTTTGANNNN----NNNNNGCATTAGTAGCTCAGC-CCCAGAGCGCCGGTCTTGTAAGCCGGATGTCGGAGGTTAAAATCCCCCCTACTGCTNNNN----NNNNNCAGAGTATAGCTAAGATAGAAAAGCATCTCCCTTACACTGAGAAGTCATCCGTGCAAATCGGATTACCCTGA
		</sequence>
		<sequence>
			<taxon idref="Rhynchope_Roxy_Tera"/>
			GCTAGCGTAGCTTAA-CCAAAGCATAACACTGAA-GATGTTAAGATGGGCCCTGAAAAGCCC-CGCGGGCANNNN----NNNNNCAAGGAATAGTTTAAATGTTAAGAATTCTAGCTTTGGGAGCTGGAGGTGGGAGTTAAAGTCTCCTTTCTTTGANNNN----NNNNNGCATTAGTAGCTCAAT-TTCAGAGCGCCGGCCTTGTAAGCCGGAGGCTGAAGGTTAAACTCCTTCCTAACGCTNNNN----NNNNNCAAAGTGTAGCTAAGATAGAAAAGCATCTCCCTTACACTGAGAAGTCATCCGTGCAATTCGGATCACCTTGA
		</sequence>
		<sequence>
			<taxon idref="Balistes__Bcap_Tetr"/>
			NNNNNNNNNNNNNNNNNNNNNNNNNNNNNNNNNNNNNNNNNNNNNNNNNNNNNNNNNNNNNNNNNNNNNNNNNNN----NNNNNNNNNNNNNNNNNNNNNNNNNNNNNNNNNNNNNNNNNNNNNNNNNNNNNNNNNNNNNNNNNNNNNNNNNNNNNNNNNN----NNNNNNNNNNNNNNNNNNNNNNNNNNNNNNNNNNNNNNNNNNNNNNNNNNNNNNNNNNNNNNNNNNNNNNNNNNNNNNNNNN----NNNNNNNNNNNNNNNNNNNNNNNNNNNNNNNNNNNNNNNNNNNNNNNNNNNNNNNNNNNNNNNNNNNNNNNNNNNNN
		</sequence>
	</alignment>

	<!-- The unique patterns from 1 to end                                       -->
	<!-- npatterns=1244                                                          -->
	<patterns id="12s_16s_K86_07.patterns" from="1" strip="false">
		<alignment idref="alignment1"/>
	</patterns>

	<!-- The unique patterns from 1 to end                                       -->
	<!-- npatterns=85                                                            -->
	<patterns id="CYBp1_K86_07.patterns" from="1" strip="false">
		<alignment idref="alignment2"/>
	</patterns>

	<!-- The unique patterns from 1 to end                                       -->
	<!-- npatterns=58                                                            -->
	<patterns id="CYBp2_K86_07.patterns" from="1" strip="false">
		<alignment idref="alignment3"/>
	</patterns>

	<!-- The unique patterns from 1 to end                                       -->
	<!-- npatterns=144                                                           -->
	<patterns id="CYBp3_K86_07.patterns" from="1" strip="false">
		<alignment idref="alignment4"/>
	</patterns>

	<!-- The unique patterns from 1 to end                                       -->
	<!-- npatterns=791                                                           -->
	<patterns id="RAG1_RAG2_K86_07.patterns" from="1" strip="false">
		<alignment idref="alignment5"/>
	</patterns>

	<!-- The unique patterns from 1 to end                                       -->
	<!-- npatterns=202                                                           -->
	<patterns id="Tmo4c4_K86_07.patterns" from="1" strip="false">
		<alignment idref="alignment6"/>
	</patterns>

	<!-- The unique patterns from 1 to end                                       -->
	<!-- npatterns=178                                                           -->
	<patterns id="tRNAs_K86_07.patterns" from="1" strip="false">
		<alignment idref="alignment7"/>
	</patterns>

	<!-- A prior on the distribution node heights defined given                  -->

	<!-- Stadler, T; On incomplete sampling under birth-death models and connections to the sampling-based coalescent;
JOURNAL OF THEORETICAL BIOLOGY (2009) 261:58-66-->
	<birthDeathModel id="birthDeath" units="substitutions">
		<birthMinusDeathRate>
			<parameter id="birthDeath.meanGrowthRate" value="3.3E-8" lower="0.0"/>
		</birthMinusDeathRate>
		<relativeDeathRate>
			<parameter id="birthDeath.relativeDeathRate" value="0.5" lower="0.0"/>
		</relativeDeathRate>
		<sampleProbability>
			<parameter id="birthDeath.sampleProbability" value="0.01" lower="0.0" upper="1.0"/>
		</sampleProbability>
	</birthDeathModel>

	<!-- This is a simple constant population size coalescent model              -->
	<!-- that is used to generate an initial tree for the chain.                 -->
	<constantSize id="initialDemo" units="substitutions">
		<populationSize>
			<parameter id="initialDemo.popSize" value="100.0"/>
		</populationSize>
	</constantSize>

	<!-- Construct a starting tree that is compatible with specified clade heights-->
<!--	<rescaledTree id="startingTree"> -->

		<!-- The user-specified starting tree in a newick tree format.               -->
	<newick id="startingTree" usingDates="false" units="years" rescaleHeight="400.0">

	<!--	<newick usingDates="false"> -->
<!--		kyph_opl			-->
			((Etroplus__Emac_Cich:0.4291339359790347,(HantMo001_Hant_CentN:0.141215972685018,Scomber_s_Ssco_Scom:0.1595817018611136):0.1317557780557078):0.0,((Balistes__Bcap_Tetr:0.4795346775600978,((Diagramma_Dpic_Haem:0.2228740346534611,(Zanclus_c_Zcor_Acan:0.1979766440984815,(Chaetodip_Cfab_Acan:0.0655965731875939,Platax_or_Porb_Acan:0.07744106209799757):0.1331294024727499):0.01414266546036302):0.0,((Scatophag_Sarg_Scat:0.0591026967948596,Selenotoc_Smul_Scat:0.05300398356000294):0.2436411868950297,((Chaetodon_Csem_Chae:0.02885278048500113,Chaetodon_Cstr_Chae:0.04233985198815462):0.109302364978902,(Forcipige_Ffla_Chae:0.09913427699442477,(Hemitauri_Hpol_Chae:0.09751766850858148,Heniochus_Hchr_Chae:0.07670555253011234):0.02901635252912612):0.04838275230574834):0.0821191187407636):0.01919842490085342):0.01072453966831445):0.0212428222801491,(Nannoperc_Nobs_Perc:0.1785299171643613,((GnigCh006_Gnig_Gire:0.1074119566522556,((GfimLa001_Gfim_GireA:0.008016163923924216,GnebEa001_Gneb_Gire1:0.008666417929479014):0.07749429094366489,((GmelJa001_Gmel_Gire2:0.01871506456734049,GpunJa001_Gpun_Gire1:0.02538130379476301):0.01711976872745423,((GnigBa001_Gnig_Gire:0.004268374713775097,GsimSa003_Gsim_Gire:0.007631695922745685):0.02491143995148922,(GcyaTh005_Gcya_GireA:0.01913721736988356,(GtriTu001_Gtri_GireA:0.03025638329596872,GzebRo001_Gzeb_GireA:0.02407628658725218):0.002601879287995421):0.003849799318258626):0.009534147171619533):0.09226623954736368):0.02909983799917797):0.1154729447493449,((McalPo005_Mcal_Scor:0.03588081543024363,(SlinWh003_Slin_ScorA:0.00983759546450957,SvioWh001_Svio_ScorA:0.007442068590553469):0.04038615077039692):0.0534970953251875,(((AstrTa003_Astr_MicrA:0.03556091176047657,MstrTw001_Mstr_MicrA:0.1411965469861808):0.04630855624783471,(KmugKe001_Kmug_KuhlN:0.1624645240076828,Rhynchope_Roxy_Tera:0.1987531922833402):0.0316804302711095):0.005161918663098303,((Oplegnath_Opun_Ople:0.07753042053048138,OwooNZ001_Owoo_OpleN:0.05188591241871947):0.01437104098785518,(NlitPo001_Nlit_Kyph:0.0967449344257176,((HBa002_Hazu_KyphHAZ:0.02825167927491733,KcorAb015_Kcor_KyphW:0.02435553088329737):0.01827687071967601,((KspWCa038_Kgla_KyphW:0.005519266152902331,KsydAh009_Ksyd_KyphN:0.006164432173120351):0.00918652078965829,((KhawHa001_Khaw_KyphA:0.009081806445541168,(KbigNZ059_Kbig_KyphA:0.01143447254330832,KsecAt005_Ksec_KyphZ:0.008226214666752272):0.001568946388068298):0.00687191671485764,((KcinNi019_Kcin_KyphW:0.006356369325712798,KeleCl012_Kele_Kyph1:0.003083531500057127):0.006381466976777732,(KvaiNi043_Kvai_KyphW:0.005112860923047572,SocyCl003_Socy_Kyph:0.008279407805523342):0.007282663207951549):0.0105897222721234):0.00881628423518523):0.01811371637509411):0.03471302797696062):0.01011964045516631):0.01011964045516631):0.005633870400208003):0.005299111110466444):0.03586688569265223):0.009266867054281711):0.02489472182246109);

		</newick>

<!--			<clade>			-->
<!--				<taxa idref="Acanth"/>		-->
<!--			</clade>			-->
<!--			<clade>			-->
<!--				<taxa idref="Chaet"/>		-->
<!--			</clade>			-->
<!--			<clade>			-->
<!--				<taxa idref="GnigGsim"/>		-->
<!--			</clade>			-->
<!--			<clade>			-->
<!--				<taxa idref="Oplegn"/>		-->
<!--			</clade>			-->
<!--			<clade>			-->
<!--				<taxa idref="Scat"/>		-->
<!--			</clade>			-->
<!--			<clade>			-->
<!--				<taxa idref="Scat_Chaet"/>		-->
<!--			</clade>			-->
<!--			<clade>			-->
<!--				<taxa idref="kyph_girel"/>		-->
<!--			</clade>			-->
<!--			<clade>			-->
<!--				<taxa idref="kyph_kuhli"/>		-->
<!--			</clade>			-->
<!--			<clade>			-->
<!--				<taxa idref="kyph_microc"/>		-->
<!--			</clade>			-->
<!--			<clade>			-->
<!--				<taxa idref="kyph_oplegn"/>		-->
<!--			</clade>			-->
<!--			<clade>			-->
<!--				<taxa idref="kyph_scorp"/>		-->
<!--			</clade>			-->
<!--			<clade>			-->
<!--				<taxa idref="kyph_terapon"/>		-->
<!--			</clade>			-->
<!--			<clade height="150.0">			-->
<!--				<taxa idref="root_all"/>		-->
<!--			</clade>			-->
<!--			<clade>			-->
<!--				<taxa idref="kyph"/>		-->
<!--			</clade>			-->
<!--			<clade>			-->
<!--				<taxa idref="scor"/>		-->
<!--			</clade>			-->
<!--			<clade>			-->
<!--				<taxa idref="terapon"/>		-->
<!--			</clade>			-->
<!--			<clade>			-->
<!--				<taxa idref="girel"/>		-->
<!--			</clade>			-->
<!--			<clade>			-->
<!--				<taxa idref="kuhli"/>		-->
<!--			</clade>			-->
<!--			<clade>			-->
<!--				<taxa idref="microc"/>		-->
<!--			</clade>			-->
<!--		</rescaledTree>				-->


	<!-- Generate a tree model                                                   -->
	<treeModel id="treeModel">
		<tree idref="startingTree"/>
		<rootHeight>
			<parameter id="treeModel.rootHeight"/>
		</rootHeight>
		<nodeHeights internalNodes="true">
			<parameter id="treeModel.internalNodeHeights"/>
		</nodeHeights>
		<nodeHeights internalNodes="true" rootNode="true">
			<parameter id="treeModel.allInternalNodeHeights"/>
		</nodeHeights>
	</treeModel>

	<!-- Taxon Sets                                                              -->
	<tmrcaStatistic id="tmrca(Acanth)" includeStem="false">
		<mrca>
			<taxa idref="Acanth"/>
		</mrca>
		<treeModel idref="treeModel"/>
	</tmrcaStatistic>
	<tmrcaStatistic id="tmrca(Chaet)" includeStem="false">
		<mrca>
			<taxa idref="Chaet"/>
		</mrca>
		<treeModel idref="treeModel"/>
	</tmrcaStatistic>
	<monophylyStatistic id="monophyly(Chaet)">
		<mrca>
			<taxa idref="Chaet"/>
		</mrca>
		<treeModel idref="treeModel"/>
	</monophylyStatistic>
	<tmrcaStatistic id="tmrca(GnigGsim)" includeStem="false">
		<mrca>
			<taxa idref="GnigGsim"/>
		</mrca>
		<treeModel idref="treeModel"/>
	</tmrcaStatistic>
	<tmrcaStatistic id="tmrca(Oplegn)" includeStem="false">
		<mrca>
			<taxa idref="Oplegn"/>
		</mrca>
		<treeModel idref="treeModel"/>
	</tmrcaStatistic>
	<monophylyStatistic id="monophyly(Oplegn)">
		<mrca>
			<taxa idref="Oplegn"/>
		</mrca>
		<treeModel idref="treeModel"/>
	</monophylyStatistic>
	<tmrcaStatistic id="tmrca(Scat)" includeStem="false">
		<mrca>
			<taxa idref="Scat"/>
		</mrca>
		<treeModel idref="treeModel"/>
	</tmrcaStatistic>
	<monophylyStatistic id="monophyly(Scat)">
		<mrca>
			<taxa idref="Scat"/>
		</mrca>
		<treeModel idref="treeModel"/>
	</monophylyStatistic>
	<tmrcaStatistic id="tmrca(Scat_Chaet)" includeStem="true">
		<mrca>
			<taxa idref="Scat_Chaet"/>
		</mrca>
		<treeModel idref="treeModel"/>
	</tmrcaStatistic>
	<monophylyStatistic id="monophyly(Scat_Chaet)">
		<mrca>
			<taxa idref="Scat_Chaet"/>
		</mrca>
		<treeModel idref="treeModel"/>
	</monophylyStatistic>
	<tmrcaStatistic id="tmrca(kyph_girel)" includeStem="false">
		<mrca>
			<taxa idref="kyph_girel"/>
		</mrca>
		<treeModel idref="treeModel"/>
	</tmrcaStatistic>
	<tmrcaStatistic id="tmrca(kyph_kuhli)" includeStem="false">
		<mrca>
			<taxa idref="kyph_kuhli"/>
		</mrca>
		<treeModel idref="treeModel"/>
	</tmrcaStatistic>
	<tmrcaStatistic id="tmrca(kyph_microc)" includeStem="false">
		<mrca>
			<taxa idref="kyph_microc"/>
		</mrca>
		<treeModel idref="treeModel"/>
	</tmrcaStatistic>
	<tmrcaStatistic id="tmrca(kyph_oplegn)" includeStem="false">
		<mrca>
			<taxa idref="kyph_oplegn"/>
		</mrca>
		<treeModel idref="treeModel"/>
	</tmrcaStatistic>
	<monophylyStatistic id="monophyly(kyph_oplegn)">
		<mrca>
			<taxa idref="kyph_oplegn"/>
		</mrca>
		<treeModel idref="treeModel"/>
	</monophylyStatistic>
	<tmrcaStatistic id="tmrca(kyph_scorp)" includeStem="false">
		<mrca>
			<taxa idref="kyph_scorp"/>
		</mrca>
		<treeModel idref="treeModel"/>
	</tmrcaStatistic>
	<tmrcaStatistic id="tmrca(kyph_terapon)" includeStem="false">
		<mrca>
			<taxa idref="kyph_terapon"/>
		</mrca>
		<treeModel idref="treeModel"/>
	</tmrcaStatistic>
	<tmrcaStatistic id="tmrca(root_all)" includeStem="true">
		<mrca>
			<taxa idref="root_all"/>
		</mrca>
		<treeModel idref="treeModel"/>
	</tmrcaStatistic>
	<monophylyStatistic id="monophyly(root_all)">
		<mrca>
			<taxa idref="root_all"/>
		</mrca>
		<treeModel idref="treeModel"/>
	</monophylyStatistic>
	<tmrcaStatistic id="tmrca(kyph)" includeStem="false">
		<mrca>
			<taxa idref="kyph"/>
		</mrca>
		<treeModel idref="treeModel"/>
	</tmrcaStatistic>
	<tmrcaStatistic id="tmrca(scor)" includeStem="false">
		<mrca>
			<taxa idref="scor"/>
		</mrca>
		<treeModel idref="treeModel"/>
	</tmrcaStatistic>
	<tmrcaStatistic id="tmrca(terapon)" includeStem="false">
		<mrca>
			<taxa idref="terapon"/>
		</mrca>
		<treeModel idref="treeModel"/>
	</tmrcaStatistic>
	<tmrcaStatistic id="tmrca(girel)" includeStem="false">
		<mrca>
			<taxa idref="girel"/>
		</mrca>
		<treeModel idref="treeModel"/>
	</tmrcaStatistic>
	<tmrcaStatistic id="tmrca(kuhli)" includeStem="false">
		<mrca>
			<taxa idref="kuhli"/>
		</mrca>
		<treeModel idref="treeModel"/>
	</tmrcaStatistic>
	<tmrcaStatistic id="tmrca(microc)" includeStem="false">
		<mrca>
			<taxa idref="microc"/>
		</mrca>
		<treeModel idref="treeModel"/>
	</tmrcaStatistic>

	<!-- Generate a speciation likelihood for Yule or Birth Death                -->
	<speciationLikelihood id="speciation">
		<model>
			<birthDeathModel idref="birthDeath"/>
		</model>
		<speciesTree>
			<treeModel idref="treeModel"/>
		</speciesTree>
	</speciationLikelihood>

	<!-- The uncorrelated relaxed clock (Drummond, Ho, Phillips & Rambaut (2006) PLoS Biology 4, e88 )-->
	<discretizedBranchRates id="12s_16s_K86_07.branchRates">
		<treeModel idref="treeModel"/>
		<distribution>
			<logNormalDistributionModel meanInRealSpace="true">
				<mean>
					<parameter id="12s_16s_K86_07.ucld.mean" value="1.0" lower="0.0"/>
				</mean>
				<stdev>
					<parameter id="12s_16s_K86_07.ucld.stdev" value="0.3333333333333333" lower="0.0"/>
				</stdev>
			</logNormalDistributionModel>
		</distribution>
		<rateCategories>
			<parameter id="12s_16s_K86_07.branchRates.categories"/>
		</rateCategories>
	</discretizedBranchRates>
	<rateStatistic id="12s_16s_K86_07.meanRate" name="12s_16s_K86_07.meanRate" mode="mean" internal="true" external="true">
		<treeModel idref="treeModel"/>
		<discretizedBranchRates idref="12s_16s_K86_07.branchRates"/>
	</rateStatistic>
	<rateStatistic id="12s_16s_K86_07.coefficientOfVariation" name="12s_16s_K86_07.coefficientOfVariation" mode="coefficientOfVariation" internal="true" external="true">
		<treeModel idref="treeModel"/>
		<discretizedBranchRates idref="12s_16s_K86_07.branchRates"/>
	</rateStatistic>
	<rateCovarianceStatistic id="12s_16s_K86_07.covariance" name="12s_16s_K86_07.covariance">
		<treeModel idref="treeModel"/>
		<discretizedBranchRates idref="12s_16s_K86_07.branchRates"/>
	</rateCovarianceStatistic>

	<!-- The uncorrelated relaxed clock (Drummond, Ho, Phillips & Rambaut (2006) PLoS Biology 4, e88 )-->
	<discretizedBranchRates id="CYBp1_K86_07.branchRates">
		<treeModel idref="treeModel"/>
		<distribution>
			<logNormalDistributionModel meanInRealSpace="true">
				<mean>
					<parameter id="CYBp1_K86_07.ucld.mean" value="1.0" lower="0.0"/>
				</mean>
				<stdev>
					<parameter id="CYBp1_K86_07.ucld.stdev" value="0.3333333333333333" lower="0.0"/>
				</stdev>
			</logNormalDistributionModel>
		</distribution>
		<rateCategories>
			<parameter id="CYBp1_K86_07.branchRates.categories"/>
		</rateCategories>
	</discretizedBranchRates>
	<rateStatistic id="CYBp1_K86_07.meanRate" name="CYBp1_K86_07.meanRate" mode="mean" internal="true" external="true">
		<treeModel idref="treeModel"/>
		<discretizedBranchRates idref="CYBp1_K86_07.branchRates"/>
	</rateStatistic>
	<rateStatistic id="CYBp1_K86_07.coefficientOfVariation" name="CYBp1_K86_07.coefficientOfVariation" mode="coefficientOfVariation" internal="true" external="true">
		<treeModel idref="treeModel"/>
		<discretizedBranchRates idref="CYBp1_K86_07.branchRates"/>
	</rateStatistic>
	<rateCovarianceStatistic id="CYBp1_K86_07.covariance" name="CYBp1_K86_07.covariance">
		<treeModel idref="treeModel"/>
		<discretizedBranchRates idref="CYBp1_K86_07.branchRates"/>
	</rateCovarianceStatistic>

	<!-- The uncorrelated relaxed clock (Drummond, Ho, Phillips & Rambaut (2006) PLoS Biology 4, e88 )-->
	<discretizedBranchRates id="CYBp2_K86_07.branchRates">
		<treeModel idref="treeModel"/>
		<distribution>
			<logNormalDistributionModel meanInRealSpace="true">
				<mean>
					<parameter id="CYBp2_K86_07.ucld.mean" value="1.0" lower="0.0"/>
				</mean>
				<stdev>
					<parameter id="CYBp2_K86_07.ucld.stdev" value="0.3333333333333333" lower="0.0"/>
				</stdev>
			</logNormalDistributionModel>
		</distribution>
		<rateCategories>
			<parameter id="CYBp2_K86_07.branchRates.categories"/>
		</rateCategories>
	</discretizedBranchRates>
	<rateStatistic id="CYBp2_K86_07.meanRate" name="CYBp2_K86_07.meanRate" mode="mean" internal="true" external="true">
		<treeModel idref="treeModel"/>
		<discretizedBranchRates idref="CYBp2_K86_07.branchRates"/>
	</rateStatistic>
	<rateStatistic id="CYBp2_K86_07.coefficientOfVariation" name="CYBp2_K86_07.coefficientOfVariation" mode="coefficientOfVariation" internal="true" external="true">
		<treeModel idref="treeModel"/>
		<discretizedBranchRates idref="CYBp2_K86_07.branchRates"/>
	</rateStatistic>
	<rateCovarianceStatistic id="CYBp2_K86_07.covariance" name="CYBp2_K86_07.covariance">
		<treeModel idref="treeModel"/>
		<discretizedBranchRates idref="CYBp2_K86_07.branchRates"/>
	</rateCovarianceStatistic>

	<!-- The uncorrelated relaxed clock (Drummond, Ho, Phillips & Rambaut (2006) PLoS Biology 4, e88 )-->
	<discretizedBranchRates id="CYBp3_K86_07.branchRates">
		<treeModel idref="treeModel"/>
		<distribution>
			<logNormalDistributionModel meanInRealSpace="true">
				<mean>
					<parameter id="CYBp3_K86_07.ucld.mean" value="1.0" lower="0.0"/>
				</mean>
				<stdev>
					<parameter id="CYBp3_K86_07.ucld.stdev" value="0.3333333333333333" lower="0.0"/>
				</stdev>
			</logNormalDistributionModel>
		</distribution>
		<rateCategories>
			<parameter id="CYBp3_K86_07.branchRates.categories"/>
		</rateCategories>
	</discretizedBranchRates>
	<rateStatistic id="CYBp3_K86_07.meanRate" name="CYBp3_K86_07.meanRate" mode="mean" internal="true" external="true">
		<treeModel idref="treeModel"/>
		<discretizedBranchRates idref="CYBp3_K86_07.branchRates"/>
	</rateStatistic>
	<rateStatistic id="CYBp3_K86_07.coefficientOfVariation" name="CYBp3_K86_07.coefficientOfVariation" mode="coefficientOfVariation" internal="true" external="true">
		<treeModel idref="treeModel"/>
		<discretizedBranchRates idref="CYBp3_K86_07.branchRates"/>
	</rateStatistic>
	<rateCovarianceStatistic id="CYBp3_K86_07.covariance" name="CYBp3_K86_07.covariance">
		<treeModel idref="treeModel"/>
		<discretizedBranchRates idref="CYBp3_K86_07.branchRates"/>
	</rateCovarianceStatistic>

	<!-- The uncorrelated relaxed clock (Drummond, Ho, Phillips & Rambaut (2006) PLoS Biology 4, e88 )-->
	<discretizedBranchRates id="RAG1_RAG2_K86_07.branchRates">
		<treeModel idref="treeModel"/>
		<distribution>
			<logNormalDistributionModel meanInRealSpace="true">
				<mean>
					<parameter id="RAG1_RAG2_K86_07.ucld.mean" value="1.0" lower="0.0"/>
				</mean>
				<stdev>
					<parameter id="RAG1_RAG2_K86_07.ucld.stdev" value="0.3333333333333333" lower="0.0"/>
				</stdev>
			</logNormalDistributionModel>
		</distribution>
		<rateCategories>
			<parameter id="RAG1_RAG2_K86_07.branchRates.categories"/>
		</rateCategories>
	</discretizedBranchRates>
	<rateStatistic id="RAG1_RAG2_K86_07.meanRate" name="RAG1_RAG2_K86_07.meanRate" mode="mean" internal="true" external="true">
		<treeModel idref="treeModel"/>
		<discretizedBranchRates idref="RAG1_RAG2_K86_07.branchRates"/>
	</rateStatistic>
	<rateStatistic id="RAG1_RAG2_K86_07.coefficientOfVariation" name="RAG1_RAG2_K86_07.coefficientOfVariation" mode="coefficientOfVariation" internal="true" external="true">
		<treeModel idref="treeModel"/>
		<discretizedBranchRates idref="RAG1_RAG2_K86_07.branchRates"/>
	</rateStatistic>
	<rateCovarianceStatistic id="RAG1_RAG2_K86_07.covariance" name="RAG1_RAG2_K86_07.covariance">
		<treeModel idref="treeModel"/>
		<discretizedBranchRates idref="RAG1_RAG2_K86_07.branchRates"/>
	</rateCovarianceStatistic>

	<!-- The uncorrelated relaxed clock (Drummond, Ho, Phillips & Rambaut (2006) PLoS Biology 4, e88 )-->
	<discretizedBranchRates id="Tmo4c4_K86_07.branchRates">
		<treeModel idref="treeModel"/>
		<distribution>
			<logNormalDistributionModel meanInRealSpace="true">
				<mean>
					<parameter id="Tmo4c4_K86_07.ucld.mean" value="1.0" lower="0.0"/>
				</mean>
				<stdev>
					<parameter id="Tmo4c4_K86_07.ucld.stdev" value="0.3333333333333333" lower="0.0"/>
				</stdev>
			</logNormalDistributionModel>
		</distribution>
		<rateCategories>
			<parameter id="Tmo4c4_K86_07.branchRates.categories"/>
		</rateCategories>
	</discretizedBranchRates>
	<rateStatistic id="Tmo4c4_K86_07.meanRate" name="Tmo4c4_K86_07.meanRate" mode="mean" internal="true" external="true">
		<treeModel idref="treeModel"/>
		<discretizedBranchRates idref="Tmo4c4_K86_07.branchRates"/>
	</rateStatistic>
	<rateStatistic id="Tmo4c4_K86_07.coefficientOfVariation" name="Tmo4c4_K86_07.coefficientOfVariation" mode="coefficientOfVariation" internal="true" external="true">
		<treeModel idref="treeModel"/>
		<discretizedBranchRates idref="Tmo4c4_K86_07.branchRates"/>
	</rateStatistic>
	<rateCovarianceStatistic id="Tmo4c4_K86_07.covariance" name="Tmo4c4_K86_07.covariance">
		<treeModel idref="treeModel"/>
		<discretizedBranchRates idref="Tmo4c4_K86_07.branchRates"/>
	</rateCovarianceStatistic>

	<!-- The uncorrelated relaxed clock (Drummond, Ho, Phillips & Rambaut (2006) PLoS Biology 4, e88 )-->
	<discretizedBranchRates id="tRNAs_K86_07.branchRates">
		<treeModel idref="treeModel"/>
		<distribution>
			<logNormalDistributionModel meanInRealSpace="true">
				<mean>
					<parameter id="tRNAs_K86_07.ucld.mean" value="1.0" lower="0.0"/>
				</mean>
				<stdev>
					<parameter id="tRNAs_K86_07.ucld.stdev" value="0.3333333333333333" lower="0.0"/>
				</stdev>
			</logNormalDistributionModel>
		</distribution>
		<rateCategories>
			<parameter id="tRNAs_K86_07.branchRates.categories"/>
		</rateCategories>
	</discretizedBranchRates>
	<rateStatistic id="tRNAs_K86_07.meanRate" name="tRNAs_K86_07.meanRate" mode="mean" internal="true" external="true">
		<treeModel idref="treeModel"/>
		<discretizedBranchRates idref="tRNAs_K86_07.branchRates"/>
	</rateStatistic>
	<rateStatistic id="tRNAs_K86_07.coefficientOfVariation" name="tRNAs_K86_07.coefficientOfVariation" mode="coefficientOfVariation" internal="true" external="true">
		<treeModel idref="treeModel"/>
		<discretizedBranchRates idref="tRNAs_K86_07.branchRates"/>
	</rateStatistic>
	<rateCovarianceStatistic id="tRNAs_K86_07.covariance" name="tRNAs_K86_07.covariance">
		<treeModel idref="treeModel"/>
		<discretizedBranchRates idref="tRNAs_K86_07.branchRates"/>
	</rateCovarianceStatistic>

	<!-- The general time reversible (GTR) substitution model                    -->
	<gtrModel id="12s_16s_K86_07.gtr">
		<frequencies>
			<frequencyModel dataType="nucleotide">
				<frequencies>
					<parameter id="12s_16s_K86_07.frequencies" value="0.25 0.25 0.25 0.25"/>
				</frequencies>
			</frequencyModel>
		</frequencies>
		<rateAC>
			<parameter id="12s_16s_K86_07.ac" value="1.0" lower="0.0"/>
		</rateAC>
		<rateAG>
			<parameter id="12s_16s_K86_07.ag" value="1.0" lower="0.0"/>
		</rateAG>
		<rateAT>
			<parameter id="12s_16s_K86_07.at" value="1.0" lower="0.0"/>
		</rateAT>
		<rateCG>
			<parameter id="12s_16s_K86_07.cg" value="1.0" lower="0.0"/>
		</rateCG>
		<rateGT>
			<parameter id="12s_16s_K86_07.gt" value="1.0" lower="0.0"/>
		</rateGT>
	</gtrModel>

	<!-- site model                                                              -->
	<siteModel id="12s_16s_K86_07.siteModel">
		<substitutionModel>
			<gtrModel idref="12s_16s_K86_07.gtr"/>
		</substitutionModel>
		<gammaShape gammaCategories="4">
			<parameter id="12s_16s_K86_07.alpha" value="0.5" lower="0.0"/>
		</gammaShape>
	</siteModel>

	<!-- The HKY substitution model (Hasegawa, Kishino & Yano, 1985)             -->
	<HKYModel id="CYBp1_K86_07.hky">
		<frequencies>
			<frequencyModel dataType="nucleotide">
				<frequencies>
					<parameter id="CYBp1_K86_07.frequencies" value="0.25 0.25 0.25 0.25"/>
				</frequencies>
			</frequencyModel>
		</frequencies>
		<kappa>
			<parameter id="CYBp1_K86_07.kappa" value="2.0" lower="0.0"/>
		</kappa>
	</HKYModel>

	<!-- site model                                                              -->
	<siteModel id="CYBp1_K86_07.siteModel">
		<substitutionModel>
			<HKYModel idref="CYBp1_K86_07.hky"/>
		</substitutionModel>
		<gammaShape gammaCategories="4">
			<parameter id="CYBp1_K86_07.alpha" value="0.5" lower="0.0"/>
		</gammaShape>
	</siteModel>

	<!-- The HKY substitution model (Hasegawa, Kishino & Yano, 1985)             -->
	<HKYModel id="CYBp2_K86_07.hky">
		<frequencies>
			<frequencyModel dataType="nucleotide">
				<frequencies>
					<parameter id="CYBp2_K86_07.frequencies" value="0.25 0.25 0.25 0.25"/>
				</frequencies>
			</frequencyModel>
		</frequencies>
		<kappa>
			<parameter id="CYBp2_K86_07.kappa" value="2.0" lower="0.0"/>
		</kappa>
	</HKYModel>

	<!-- site model                                                              -->
	<siteModel id="CYBp2_K86_07.siteModel">
		<substitutionModel>
			<HKYModel idref="CYBp2_K86_07.hky"/>
		</substitutionModel>
		<gammaShape gammaCategories="4">
			<parameter id="CYBp2_K86_07.alpha" value="0.5" lower="0.0"/>
		</gammaShape>
	</siteModel>

	<!-- The HKY substitution model (Hasegawa, Kishino & Yano, 1985)             -->
	<HKYModel id="CYBp3_K86_07.hky">
		<frequencies>
			<frequencyModel dataType="nucleotide">
				<frequencies>
					<parameter id="CYBp3_K86_07.frequencies" value="0.25 0.25 0.25 0.25"/>
				</frequencies>
			</frequencyModel>
		</frequencies>
		<kappa>
			<parameter id="CYBp3_K86_07.kappa" value="2.0" lower="0.0"/>
		</kappa>
	</HKYModel>

	<!-- site model                                                              -->
	<siteModel id="CYBp3_K86_07.siteModel">
		<substitutionModel>
			<HKYModel idref="CYBp3_K86_07.hky"/>
		</substitutionModel>
	</siteModel>

	<!-- The HKY substitution model (Hasegawa, Kishino & Yano, 1985)             -->
	<HKYModel id="RAG1_RAG2_K86_07.hky">
		<frequencies>
			<frequencyModel dataType="nucleotide">
				<frequencies>
					<parameter id="RAG1_RAG2_K86_07.frequencies" value="0.25 0.25 0.25 0.25"/>
				</frequencies>
			</frequencyModel>
		</frequencies>
		<kappa>
			<parameter id="RAG1_RAG2_K86_07.kappa" value="2.0" lower="0.0"/>
		</kappa>
	</HKYModel>

	<!-- site model                                                              -->
	<siteModel id="RAG1_RAG2_K86_07.siteModel">
		<substitutionModel>
			<HKYModel idref="RAG1_RAG2_K86_07.hky"/>
		</substitutionModel>
		<gammaShape gammaCategories="4">
			<parameter id="RAG1_RAG2_K86_07.alpha" value="0.5" lower="0.0"/>
		</gammaShape>
	</siteModel>

	<!-- The HKY substitution model (Hasegawa, Kishino & Yano, 1985)             -->
	<HKYModel id="Tmo4c4_K86_07.hky">
		<frequencies>
			<frequencyModel dataType="nucleotide">
				<frequencies>
					<parameter id="Tmo4c4_K86_07.frequencies" value="0.25 0.25 0.25 0.25"/>
				</frequencies>
			</frequencyModel>
		</frequencies>
		<kappa>
			<parameter id="Tmo4c4_K86_07.kappa" value="2.0" lower="0.0"/>
		</kappa>
	</HKYModel>

	<!-- site model                                                              -->
	<siteModel id="Tmo4c4_K86_07.siteModel">
		<substitutionModel>
			<HKYModel idref="Tmo4c4_K86_07.hky"/>
		</substitutionModel>
		<gammaShape gammaCategories="4">
			<parameter id="Tmo4c4_K86_07.alpha" value="0.5" lower="0.0"/>
		</gammaShape>
	</siteModel>

	<!-- The HKY substitution model (Hasegawa, Kishino & Yano, 1985)             -->
	<HKYModel id="tRNAs_K86_07.hky">
		<frequencies>
			<frequencyModel dataType="nucleotide">
				<frequencies>
					<parameter id="tRNAs_K86_07.frequencies" value="0.25 0.25 0.25 0.25"/>
				</frequencies>
			</frequencyModel>
		</frequencies>
		<kappa>
			<parameter id="tRNAs_K86_07.kappa" value="2.0" lower="0.0"/>
		</kappa>
	</HKYModel>

	<!-- site model                                                              -->
	<siteModel id="tRNAs_K86_07.siteModel">
		<substitutionModel>
			<HKYModel idref="tRNAs_K86_07.hky"/>
		</substitutionModel>
		<gammaShape gammaCategories="4">
			<parameter id="tRNAs_K86_07.alpha" value="0.5" lower="0.0"/>
		</gammaShape>
	</siteModel>

	<!-- Likelihood for tree given sequence data                                 -->
	<treeLikelihood id="12s_16s_K86_07.treeLikelihood" useAmbiguities="true">
		<patterns idref="12s_16s_K86_07.patterns"/>
		<treeModel idref="treeModel"/>
		<siteModel idref="12s_16s_K86_07.siteModel"/>
		<discretizedBranchRates idref="12s_16s_K86_07.branchRates"/>
	</treeLikelihood>

	<!-- Likelihood for tree given sequence data                                 -->
	<treeLikelihood id="CYBp1_K86_07.treeLikelihood" useAmbiguities="true">
		<patterns idref="CYBp1_K86_07.patterns"/>
		<treeModel idref="treeModel"/>
		<siteModel idref="CYBp1_K86_07.siteModel"/>
		<discretizedBranchRates idref="CYBp1_K86_07.branchRates"/>
	</treeLikelihood>

	<!-- Likelihood for tree given sequence data                                 -->
	<treeLikelihood id="CYBp2_K86_07.treeLikelihood" useAmbiguities="true">
		<patterns idref="CYBp2_K86_07.patterns"/>
		<treeModel idref="treeModel"/>
		<siteModel idref="CYBp2_K86_07.siteModel"/>
		<discretizedBranchRates idref="CYBp2_K86_07.branchRates"/>
	</treeLikelihood>

	<!-- Likelihood for tree given sequence data                                 -->
	<treeLikelihood id="CYBp3_K86_07.treeLikelihood" useAmbiguities="true">
		<patterns idref="CYBp3_K86_07.patterns"/>
		<treeModel idref="treeModel"/>
		<siteModel idref="CYBp3_K86_07.siteModel"/>
		<discretizedBranchRates idref="CYBp3_K86_07.branchRates"/>
	</treeLikelihood>

	<!-- Likelihood for tree given sequence data                                 -->
	<treeLikelihood id="RAG1_RAG2_K86_07.treeLikelihood" useAmbiguities="true">
		<patterns idref="RAG1_RAG2_K86_07.patterns"/>
		<treeModel idref="treeModel"/>
		<siteModel idref="RAG1_RAG2_K86_07.siteModel"/>
		<discretizedBranchRates idref="RAG1_RAG2_K86_07.branchRates"/>
	</treeLikelihood>

	<!-- Likelihood for tree given sequence data                                 -->
	<treeLikelihood id="Tmo4c4_K86_07.treeLikelihood" useAmbiguities="true">
		<patterns idref="Tmo4c4_K86_07.patterns"/>
		<treeModel idref="treeModel"/>
		<siteModel idref="Tmo4c4_K86_07.siteModel"/>
		<discretizedBranchRates idref="Tmo4c4_K86_07.branchRates"/>
	</treeLikelihood>

	<!-- Likelihood for tree given sequence data                                 -->
	<treeLikelihood id="tRNAs_K86_07.treeLikelihood" useAmbiguities="true">
		<patterns idref="tRNAs_K86_07.patterns"/>
		<treeModel idref="treeModel"/>
		<siteModel idref="tRNAs_K86_07.siteModel"/>
		<discretizedBranchRates idref="tRNAs_K86_07.branchRates"/>
	</treeLikelihood>

	<!-- Define operators                                                        -->
	<operators id="operators" optimizationSchedule="default">
		<scaleOperator scaleFactor="0.75" weight="0.1">
			<parameter idref="12s_16s_K86_07.ac"/>
		</scaleOperator>
		<scaleOperator scaleFactor="0.75" weight="0.1">
			<parameter idref="12s_16s_K86_07.ag"/>
		</scaleOperator>
		<scaleOperator scaleFactor="0.75" weight="0.1">
			<parameter idref="12s_16s_K86_07.at"/>
		</scaleOperator>
		<scaleOperator scaleFactor="0.75" weight="0.1">
			<parameter idref="12s_16s_K86_07.cg"/>
		</scaleOperator>
		<scaleOperator scaleFactor="0.75" weight="0.1">
			<parameter idref="12s_16s_K86_07.gt"/>
		</scaleOperator>
		<deltaExchange delta="0.01" weight="0.1">
			<parameter idref="12s_16s_K86_07.frequencies"/>
		</deltaExchange>
		<scaleOperator scaleFactor="0.75" weight="0.1">
			<parameter idref="12s_16s_K86_07.alpha"/>
		</scaleOperator>
		<scaleOperator scaleFactor="0.75" weight="0.1">
			<parameter idref="CYBp1_K86_07.kappa"/>
		</scaleOperator>
		<deltaExchange delta="0.01" weight="0.1">
			<parameter idref="CYBp1_K86_07.frequencies"/>
		</deltaExchange>
		<scaleOperator scaleFactor="0.75" weight="0.1">
			<parameter idref="CYBp1_K86_07.alpha"/>
		</scaleOperator>
		<scaleOperator scaleFactor="0.75" weight="0.1">
			<parameter idref="CYBp2_K86_07.kappa"/>
		</scaleOperator>
		<deltaExchange delta="0.01" weight="0.1">
			<parameter idref="CYBp2_K86_07.frequencies"/>
		</deltaExchange>
		<scaleOperator scaleFactor="0.75" weight="0.1">
			<parameter idref="CYBp2_K86_07.alpha"/>
		</scaleOperator>
		<deltaExchange delta="0.01" weight="0.1">
			<parameter idref="CYBp3_K86_07.frequencies"/>
		</deltaExchange>
		<scaleOperator scaleFactor="0.75" weight="0.1">
			<parameter idref="RAG1_RAG2_K86_07.kappa"/>
		</scaleOperator>
		<scaleOperator scaleFactor="0.75" weight="0.1">
			<parameter idref="RAG1_RAG2_K86_07.alpha"/>
		</scaleOperator>
		<scaleOperator scaleFactor="0.75" weight="0.1">
			<parameter idref="Tmo4c4_K86_07.kappa"/>
		</scaleOperator>
		<deltaExchange delta="0.01" weight="0.1">
			<parameter idref="Tmo4c4_K86_07.frequencies"/>
		</deltaExchange>
		<scaleOperator scaleFactor="0.75" weight="0.1">
			<parameter idref="Tmo4c4_K86_07.alpha"/>
		</scaleOperator>
		<scaleOperator scaleFactor="0.75" weight="0.1">
			<parameter idref="tRNAs_K86_07.kappa"/>
		</scaleOperator>
		<scaleOperator scaleFactor="0.75" weight="0.1">
			<parameter idref="tRNAs_K86_07.alpha"/>
		</scaleOperator>
		<scaleOperator scaleFactor="0.75" weight="3">
			<parameter idref="12s_16s_K86_07.ucld.mean"/>
		</scaleOperator>
		<scaleOperator scaleFactor="0.75" weight="3">
			<parameter idref="12s_16s_K86_07.ucld.stdev"/>
		</scaleOperator>
		<scaleOperator scaleFactor="0.75" weight="3">
			<parameter idref="CYBp1_K86_07.ucld.mean"/>
		</scaleOperator>
		<scaleOperator scaleFactor="0.75" weight="3">
			<parameter idref="CYBp1_K86_07.ucld.stdev"/>
		</scaleOperator>
		<scaleOperator scaleFactor="0.75" weight="3">
			<parameter idref="CYBp2_K86_07.ucld.mean"/>
		</scaleOperator>
		<scaleOperator scaleFactor="0.75" weight="3">
			<parameter idref="CYBp2_K86_07.ucld.stdev"/>
		</scaleOperator>
		<scaleOperator scaleFactor="0.75" weight="3">
			<parameter idref="CYBp3_K86_07.ucld.mean"/>
		</scaleOperator>
		<scaleOperator scaleFactor="0.75" weight="3">
			<parameter idref="CYBp3_K86_07.ucld.stdev"/>
		</scaleOperator>
		<scaleOperator scaleFactor="0.75" weight="3">
			<parameter idref="RAG1_RAG2_K86_07.ucld.mean"/>
		</scaleOperator>
		<scaleOperator scaleFactor="0.75" weight="3">
			<parameter idref="RAG1_RAG2_K86_07.ucld.stdev"/>
		</scaleOperator>
		<scaleOperator scaleFactor="0.75" weight="3">
			<parameter idref="Tmo4c4_K86_07.ucld.mean"/>
		</scaleOperator>
		<scaleOperator scaleFactor="0.75" weight="3">
			<parameter idref="Tmo4c4_K86_07.ucld.stdev"/>
		</scaleOperator>
		<scaleOperator scaleFactor="0.75" weight="3">
			<parameter idref="tRNAs_K86_07.ucld.mean"/>
		</scaleOperator>
		<scaleOperator scaleFactor="0.75" weight="3">
			<parameter idref="tRNAs_K86_07.ucld.stdev"/>
		</scaleOperator>
		<subtreeSlide size="8.1E7" gaussian="true" weight="15">
			<treeModel idref="treeModel"/>
		</subtreeSlide>
		<narrowExchange weight="15">
			<treeModel idref="treeModel"/>
		</narrowExchange>
		<wideExchange weight="3">
			<treeModel idref="treeModel"/>
		</wideExchange>
		<wilsonBalding weight="3">
			<treeModel idref="treeModel"/>
		</wilsonBalding>
		<scaleOperator scaleFactor="0.75" weight="3">
			<parameter idref="treeModel.rootHeight"/>
		</scaleOperator>
		<uniformOperator weight="30">
			<parameter idref="treeModel.internalNodeHeights"/>
		</uniformOperator>
		<scaleOperator scaleFactor="0.75" weight="3">
			<parameter idref="birthDeath.meanGrowthRate"/>
		</scaleOperator>
		<scaleOperator scaleFactor="0.75" weight="3">
			<parameter idref="birthDeath.relativeDeathRate"/>
		</scaleOperator>
		<scaleOperator scaleFactor="0.75" weight="3">
			<parameter idref="birthDeath.sampleProbability"/>
		</scaleOperator>
		<upDownOperator scaleFactor="0.75" weight="3">
			<up>
				<parameter idref="12s_16s_K86_07.ucld.mean"/>
			</up>
			<down>
				<parameter idref="treeModel.allInternalNodeHeights"/>
			</down>
		</upDownOperator>
		<swapOperator size="1" weight="10" autoOptimize="false">
			<parameter idref="12s_16s_K86_07.branchRates.categories"/>
		</swapOperator>
		<uniformIntegerOperator weight="10">
			<parameter idref="12s_16s_K86_07.branchRates.categories"/>
		</uniformIntegerOperator>
		<upDownOperator scaleFactor="0.75" weight="3">
			<up>
				<parameter idref="CYBp1_K86_07.ucld.mean"/>
			</up>
			<down>
				<parameter idref="treeModel.allInternalNodeHeights"/>
			</down>
		</upDownOperator>
		<swapOperator size="1" weight="10" autoOptimize="false">
			<parameter idref="CYBp1_K86_07.branchRates.categories"/>
		</swapOperator>
		<uniformIntegerOperator weight="10">
			<parameter idref="CYBp1_K86_07.branchRates.categories"/>
		</uniformIntegerOperator>
		<upDownOperator scaleFactor="0.75" weight="3">
			<up>
				<parameter idref="CYBp2_K86_07.ucld.mean"/>
			</up>
			<down>
				<parameter idref="treeModel.allInternalNodeHeights"/>
			</down>
		</upDownOperator>
		<swapOperator size="1" weight="10" autoOptimize="false">
			<parameter idref="CYBp2_K86_07.branchRates.categories"/>
		</swapOperator>
		<uniformIntegerOperator weight="10">
			<parameter idref="CYBp2_K86_07.branchRates.categories"/>
		</uniformIntegerOperator>
		<upDownOperator scaleFactor="0.75" weight="3">
			<up>
				<parameter idref="CYBp3_K86_07.ucld.mean"/>
			</up>
			<down>
				<parameter idref="treeModel.allInternalNodeHeights"/>
			</down>
		</upDownOperator>
		<swapOperator size="1" weight="10" autoOptimize="false">
			<parameter idref="CYBp3_K86_07.branchRates.categories"/>
		</swapOperator>
		<uniformIntegerOperator weight="10">
			<parameter idref="CYBp3_K86_07.branchRates.categories"/>
		</uniformIntegerOperator>
		<upDownOperator scaleFactor="0.75" weight="3">
			<up>
				<parameter idref="RAG1_RAG2_K86_07.ucld.mean"/>
			</up>
			<down>
				<parameter idref="treeModel.allInternalNodeHeights"/>
			</down>
		</upDownOperator>
		<swapOperator size="1" weight="10" autoOptimize="false">
			<parameter idref="RAG1_RAG2_K86_07.branchRates.categories"/>
		</swapOperator>
		<uniformIntegerOperator weight="10">
			<parameter idref="RAG1_RAG2_K86_07.branchRates.categories"/>
		</uniformIntegerOperator>
		<upDownOperator scaleFactor="0.75" weight="3">
			<up>
				<parameter idref="Tmo4c4_K86_07.ucld.mean"/>
			</up>
			<down>
				<parameter idref="treeModel.allInternalNodeHeights"/>
			</down>
		</upDownOperator>
		<swapOperator size="1" weight="10" autoOptimize="false">
			<parameter idref="Tmo4c4_K86_07.branchRates.categories"/>
		</swapOperator>
		<uniformIntegerOperator weight="10">
			<parameter idref="Tmo4c4_K86_07.branchRates.categories"/>
		</uniformIntegerOperator>
		<upDownOperator scaleFactor="0.75" weight="3">
			<up>
				<parameter idref="tRNAs_K86_07.ucld.mean"/>
			</up>
			<down>
				<parameter idref="treeModel.allInternalNodeHeights"/>
			</down>
		</upDownOperator>
		<swapOperator size="1" weight="10" autoOptimize="false">
			<parameter idref="tRNAs_K86_07.branchRates.categories"/>
		</swapOperator>
		<uniformIntegerOperator weight="10">
			<parameter idref="tRNAs_K86_07.branchRates.categories"/>
		</uniformIntegerOperator>
	</operators>

	<!-- Define MCMC                                                             -->
	<mcmc id="mcmc" chainLength="80000000" autoOptimize="true">
		<posterior id="posterior">
			<prior id="prior">
				<booleanLikelihood>
					<monophylyStatistic idref="monophyly(Scat_Chaet)"/>
					<monophylyStatistic idref="monophyly(Oplegn)"/>
					<monophylyStatistic idref="monophyly(root_all)"/>
					<monophylyStatistic idref="monophyly(kyph_oplegn)"/>
					<monophylyStatistic idref="monophyly(Chaet)"/>
					<monophylyStatistic idref="monophyly(Scat)"/>
				</booleanLikelihood>
				<logNormalPrior mean="2.927" stdev="1.0" offset="55.8" meanInRealSpace="true">
					<statistic idref="tmrca(Acanth)"/>
				</logNormalPrior>
				<logNormalPrior mean="21.95" stdev="1.0" offset="36.0" meanInRealSpace="true">
					<statistic idref="tmrca(Oplegn)"/>
				</logNormalPrior>
				<logNormalPrior mean="14.005" stdev="1.0" offset="51.0" meanInRealSpace="true">
					<statistic idref="tmrca(Scat_Chaet)"/>
				</logNormalPrior>
				<exponentialPrior mean="8.68" offset="94.0">
					<statistic idref="tmrca(root_all)"/>
				</exponentialPrior>
				<gammaPrior shape="0.05" scale="10.0" offset="0.0">
					<parameter idref="12s_16s_K86_07.ac"/>
				</gammaPrior>
				<gammaPrior shape="0.05" scale="20.0" offset="0.0">
					<parameter idref="12s_16s_K86_07.ag"/>
				</gammaPrior>
				<gammaPrior shape="0.05" scale="10.0" offset="0.0">
					<parameter idref="12s_16s_K86_07.at"/>
				</gammaPrior>
				<gammaPrior shape="0.05" scale="10.0" offset="0.0">
					<parameter idref="12s_16s_K86_07.cg"/>
				</gammaPrior>
				<gammaPrior shape="0.05" scale="10.0" offset="0.0">
					<parameter idref="12s_16s_K86_07.gt"/>
				</gammaPrior>
				<uniformPrior lower="0.0" upper="1.0">
					<parameter idref="12s_16s_K86_07.frequencies"/>
				</uniformPrior>
				<exponentialPrior mean="0.5" offset="0.0">
					<parameter idref="12s_16s_K86_07.alpha"/>
				</exponentialPrior>
				<logNormalPrior mean="1.0" stdev="1.25" offset="0.0" meanInRealSpace="false">
					<parameter idref="CYBp1_K86_07.kappa"/>
				</logNormalPrior>
				<uniformPrior lower="0.0" upper="1.0">
					<parameter idref="CYBp1_K86_07.frequencies"/>
				</uniformPrior>
				<exponentialPrior mean="0.5" offset="0.0">
					<parameter idref="CYBp1_K86_07.alpha"/>
				</exponentialPrior>
				<logNormalPrior mean="1.0" stdev="1.25" offset="0.0" meanInRealSpace="false">
					<parameter idref="CYBp2_K86_07.kappa"/>
				</logNormalPrior>
				<uniformPrior lower="0.0" upper="1.0">
					<parameter idref="CYBp2_K86_07.frequencies"/>
				</uniformPrior>
				<exponentialPrior mean="0.5" offset="0.0">
					<parameter idref="CYBp2_K86_07.alpha"/>
				</exponentialPrior>
				<logNormalPrior mean="1.0" stdev="1.25" offset="0.0" meanInRealSpace="false">
					<parameter idref="CYBp3_K86_07.kappa"/>
				</logNormalPrior>
				<uniformPrior lower="0.0" upper="1.0">
					<parameter idref="CYBp3_K86_07.frequencies"/>
				</uniformPrior>
				<logNormalPrior mean="1.0" stdev="1.25" offset="0.0" meanInRealSpace="false">
					<parameter idref="RAG1_RAG2_K86_07.kappa"/>
				</logNormalPrior>
				<exponentialPrior mean="0.5" offset="0.0">
					<parameter idref="RAG1_RAG2_K86_07.alpha"/>
				</exponentialPrior>
				<logNormalPrior mean="1.0" stdev="1.25" offset="0.0" meanInRealSpace="false">
					<parameter idref="Tmo4c4_K86_07.kappa"/>
				</logNormalPrior>
				<uniformPrior lower="0.0" upper="1.0">
					<parameter idref="Tmo4c4_K86_07.frequencies"/>
				</uniformPrior>
				<exponentialPrior mean="0.5" offset="0.0">
					<parameter idref="Tmo4c4_K86_07.alpha"/>
				</exponentialPrior>
				<logNormalPrior mean="1.0" stdev="1.25" offset="0.0" meanInRealSpace="false">
					<parameter idref="tRNAs_K86_07.kappa"/>
				</logNormalPrior>
				<exponentialPrior mean="0.5" offset="0.0">
					<parameter idref="tRNAs_K86_07.alpha"/>
				</exponentialPrior>
				<exponentialPrior mean="0.3333333333333333" offset="0.0">
					<parameter idref="12s_16s_K86_07.ucld.stdev"/>
				</exponentialPrior>
				<exponentialPrior mean="0.01" offset="0.0">
					<parameter idref="12s_16s_K86_07.ucld.mean"/>
				</exponentialPrior>
				<exponentialPrior mean="0.3333333333333333" offset="0.0">
					<parameter idref="CYBp1_K86_07.ucld.stdev"/>
				</exponentialPrior>
				<exponentialPrior mean="0.01" offset="0.0">
					<parameter idref="CYBp1_K86_07.ucld.mean"/>
				</exponentialPrior>
				<exponentialPrior mean="0.3333333333333333" offset="0.0">
					<parameter idref="CYBp2_K86_07.ucld.stdev"/>
				</exponentialPrior>
				<exponentialPrior mean="0.01" offset="0.0">
					<parameter idref="CYBp2_K86_07.ucld.mean"/>
				</exponentialPrior>
				<exponentialPrior mean="0.3333333333333333" offset="0.0">
					<parameter idref="CYBp3_K86_07.ucld.stdev"/>
				</exponentialPrior>
				<exponentialPrior mean="0.01" offset="0.0">
					<parameter idref="CYBp3_K86_07.ucld.mean"/>
				</exponentialPrior>
				<exponentialPrior mean="0.3333333333333333" offset="0.0">
					<parameter idref="RAG1_RAG2_K86_07.ucld.stdev"/>
				</exponentialPrior>
				<exponentialPrior mean="0.01" offset="0.0">
					<parameter idref="RAG1_RAG2_K86_07.ucld.mean"/>
				</exponentialPrior>
				<exponentialPrior mean="0.3333333333333333" offset="0.0">
					<parameter idref="Tmo4c4_K86_07.ucld.stdev"/>
				</exponentialPrior>
				<exponentialPrior mean="0.01" offset="0.0">
					<parameter idref="Tmo4c4_K86_07.ucld.mean"/>
				</exponentialPrior>
				<exponentialPrior mean="0.3333333333333333" offset="0.0">
					<parameter idref="tRNAs_K86_07.ucld.stdev"/>
				</exponentialPrior>
				<exponentialPrior mean="0.01" offset="0.0">
					<parameter idref="tRNAs_K86_07.ucld.mean"/>
				</exponentialPrior>
				<uniformPrior lower="0.0" upper="100000.0">
					<parameter idref="birthDeath.meanGrowthRate"/>
				</uniformPrior>
				<uniformPrior lower="0.0" upper="1.0">
					<parameter idref="birthDeath.relativeDeathRate"/>
				</uniformPrior>
				<betaPrior shape="2.0" shapeB="6.0" offset="0.0">
					<parameter idref="birthDeath.sampleProbability"/>
				</betaPrior>
				<speciationLikelihood idref="speciation"/>
			</prior>
			<likelihood id="likelihood">
				<treeLikelihood idref="12s_16s_K86_07.treeLikelihood"/>
				<treeLikelihood idref="CYBp1_K86_07.treeLikelihood"/>
				<treeLikelihood idref="CYBp2_K86_07.treeLikelihood"/>
				<treeLikelihood idref="CYBp3_K86_07.treeLikelihood"/>
				<treeLikelihood idref="RAG1_RAG2_K86_07.treeLikelihood"/>
				<treeLikelihood idref="Tmo4c4_K86_07.treeLikelihood"/>
				<treeLikelihood idref="tRNAs_K86_07.treeLikelihood"/>
			</likelihood>
		</posterior>
		<operators idref="operators"/>

		<!-- write log to screen                                                     -->
		<log id="screenLog" logEvery="400000">
			<column label="Posterior" dp="4" width="12">
				<posterior idref="posterior"/>
			</column>
			<column label="Prior" dp="4" width="12">
				<prior idref="prior"/>
			</column>
			<column label="Likelihood" dp="4" width="12">
				<likelihood idref="likelihood"/>
			</column>
			<column label="rootHeight" sf="6" width="12">
				<parameter idref="treeModel.rootHeight"/>
			</column>
			<column label="12s_16s_K86_07.ucld.mean" sf="6" width="12">
				<parameter idref="12s_16s_K86_07.ucld.mean"/>
			</column>
			<column label="CYBp1_K86_07.ucld.mean" sf="6" width="12">
				<parameter idref="CYBp1_K86_07.ucld.mean"/>
			</column>
			<column label="CYBp2_K86_07.ucld.mean" sf="6" width="12">
				<parameter idref="CYBp2_K86_07.ucld.mean"/>
			</column>
			<column label="CYBp3_K86_07.ucld.mean" sf="6" width="12">
				<parameter idref="CYBp3_K86_07.ucld.mean"/>
			</column>
			<column label="RAG1_RAG2_K86_07.ucld.mean" sf="6" width="12">
				<parameter idref="RAG1_RAG2_K86_07.ucld.mean"/>
			</column>
			<column label="Tmo4c4_K86_07.ucld.mean" sf="6" width="12">
				<parameter idref="Tmo4c4_K86_07.ucld.mean"/>
			</column>
			<column label="tRNAs_K86_07.ucld.mean" sf="6" width="12">
				<parameter idref="tRNAs_K86_07.ucld.mean"/>
			</column>
		</log>

		<!-- write log to file                                                       -->
		<log id="fileLog" logEvery="40000" fileName="bk86_07_42ss.log" overwrite="false">
			<posterior idref="posterior"/>
			<prior idref="prior"/>
			<likelihood idref="likelihood"/>
			<parameter idref="treeModel.rootHeight"/>
			<tmrcaStatistic idref="tmrca(Acanth)"/>
			<tmrcaStatistic idref="tmrca(Chaet)"/>
			<tmrcaStatistic idref="tmrca(GnigGsim)"/>
			<tmrcaStatistic idref="tmrca(Oplegn)"/>
			<tmrcaStatistic idref="tmrca(Scat)"/>
			<tmrcaStatistic idref="tmrca(Scat_Chaet)"/>
			<tmrcaStatistic idref="tmrca(kyph_girel)"/>
			<tmrcaStatistic idref="tmrca(kyph_kuhli)"/>
			<tmrcaStatistic idref="tmrca(kyph_microc)"/>
			<tmrcaStatistic idref="tmrca(kyph_oplegn)"/>
			<tmrcaStatistic idref="tmrca(kyph_scorp)"/>
			<tmrcaStatistic idref="tmrca(kyph_terapon)"/>
			<tmrcaStatistic idref="tmrca(root_all)"/>
			<tmrcaStatistic idref="tmrca(kyph)"/>
			<tmrcaStatistic idref="tmrca(scor)"/>
			<tmrcaStatistic idref="tmrca(terapon)"/>
			<tmrcaStatistic idref="tmrca(girel)"/>
			<tmrcaStatistic idref="tmrca(kuhli)"/>
			<tmrcaStatistic idref="tmrca(microc)"/>
			<parameter idref="birthDeath.meanGrowthRate"/>
			<parameter idref="birthDeath.relativeDeathRate"/>
			<parameter idref="birthDeath.sampleProbability"/>
			<parameter idref="12s_16s_K86_07.ac"/>
			<parameter idref="12s_16s_K86_07.ag"/>
			<parameter idref="12s_16s_K86_07.at"/>
			<parameter idref="12s_16s_K86_07.cg"/>
			<parameter idref="12s_16s_K86_07.gt"/>
			<parameter idref="12s_16s_K86_07.frequencies"/>
			<parameter idref="12s_16s_K86_07.alpha"/>
			<parameter idref="CYBp1_K86_07.kappa"/>
			<parameter idref="CYBp1_K86_07.frequencies"/>
			<parameter idref="CYBp1_K86_07.alpha"/>
			<parameter idref="CYBp2_K86_07.kappa"/>
			<parameter idref="CYBp2_K86_07.frequencies"/>
			<parameter idref="CYBp2_K86_07.alpha"/>
			<parameter idref="CYBp3_K86_07.kappa"/>
			<parameter idref="CYBp3_K86_07.frequencies"/>
			<parameter idref="RAG1_RAG2_K86_07.kappa"/>
			<parameter idref="RAG1_RAG2_K86_07.alpha"/>
			<parameter idref="Tmo4c4_K86_07.kappa"/>
			<parameter idref="Tmo4c4_K86_07.frequencies"/>
			<parameter idref="Tmo4c4_K86_07.alpha"/>
			<parameter idref="tRNAs_K86_07.kappa"/>
			<parameter idref="tRNAs_K86_07.alpha"/>
			<parameter idref="12s_16s_K86_07.ucld.mean"/>
			<parameter idref="12s_16s_K86_07.ucld.stdev"/>
			<parameter idref="CYBp1_K86_07.ucld.mean"/>
			<parameter idref="CYBp1_K86_07.ucld.stdev"/>
			<parameter idref="CYBp2_K86_07.ucld.mean"/>
			<parameter idref="CYBp2_K86_07.ucld.stdev"/>
			<parameter idref="CYBp3_K86_07.ucld.mean"/>
			<parameter idref="CYBp3_K86_07.ucld.stdev"/>
			<parameter idref="tRNAs_K86_07.ucld.mean"/>
			<parameter idref="tRNAs_K86_07.ucld.stdev"/>
			<parameter idref="RAG1_RAG2_K86_07.ucld.mean"/>
			<parameter idref="RAG1_RAG2_K86_07.ucld.stdev"/>
			<parameter idref="Tmo4c4_K86_07.ucld.mean"/>
			<parameter idref="Tmo4c4_K86_07.ucld.stdev"/>
			<rateStatistic idref="12s_16s_K86_07.meanRate"/>
			<rateStatistic idref="12s_16s_K86_07.coefficientOfVariation"/>
			<rateCovarianceStatistic idref="12s_16s_K86_07.covariance"/>
			<rateStatistic idref="CYBp1_K86_07.meanRate"/>
			<rateStatistic idref="CYBp1_K86_07.coefficientOfVariation"/>
			<rateCovarianceStatistic idref="CYBp1_K86_07.covariance"/>
			<rateStatistic idref="CYBp2_K86_07.meanRate"/>
			<rateStatistic idref="CYBp2_K86_07.coefficientOfVariation"/>
			<rateCovarianceStatistic idref="CYBp2_K86_07.covariance"/>
			<rateStatistic idref="CYBp3_K86_07.meanRate"/>
			<rateStatistic idref="CYBp3_K86_07.coefficientOfVariation"/>
			<rateCovarianceStatistic idref="CYBp3_K86_07.covariance"/>
			<rateStatistic idref="RAG1_RAG2_K86_07.meanRate"/>
			<rateStatistic idref="RAG1_RAG2_K86_07.coefficientOfVariation"/>
			<rateCovarianceStatistic idref="RAG1_RAG2_K86_07.covariance"/>
			<rateStatistic idref="Tmo4c4_K86_07.meanRate"/>
			<rateStatistic idref="Tmo4c4_K86_07.coefficientOfVariation"/>
			<rateCovarianceStatistic idref="Tmo4c4_K86_07.covariance"/>
			<rateStatistic idref="tRNAs_K86_07.meanRate"/>
			<rateStatistic idref="tRNAs_K86_07.coefficientOfVariation"/>
			<rateCovarianceStatistic idref="tRNAs_K86_07.covariance"/>
			<treeLikelihood idref="12s_16s_K86_07.treeLikelihood"/>
			<treeLikelihood idref="CYBp1_K86_07.treeLikelihood"/>
			<treeLikelihood idref="CYBp2_K86_07.treeLikelihood"/>
			<treeLikelihood idref="CYBp3_K86_07.treeLikelihood"/>
			<treeLikelihood idref="RAG1_RAG2_K86_07.treeLikelihood"/>
			<treeLikelihood idref="Tmo4c4_K86_07.treeLikelihood"/>
			<treeLikelihood idref="tRNAs_K86_07.treeLikelihood"/>
			<speciationLikelihood idref="speciation"/>
		</log>

		<!-- write tree log to file                                                  -->
		<logTree id="treeFileLog" logEvery="40000" nexusFormat="true" fileName="bk86_07_42ss.trees" sortTranslationTable="true">
			<treeModel idref="treeModel"/>
			<trait name="rate" tag="12s_16s_K86_07.rate">
				<discretizedBranchRates idref="12s_16s_K86_07.branchRates"/>
			</trait>
			<trait name="rate" tag="CYBp1_K86_07.rate">
				<discretizedBranchRates idref="CYBp1_K86_07.branchRates"/>
			</trait>
			<trait name="rate" tag="CYBp2_K86_07.rate">
				<discretizedBranchRates idref="CYBp2_K86_07.branchRates"/>
			</trait>
			<trait name="rate" tag="CYBp3_K86_07.rate">
				<discretizedBranchRates idref="CYBp3_K86_07.branchRates"/>
			</trait>
			<trait name="rate" tag="RAG1_RAG2_K86_07.rate">
				<discretizedBranchRates idref="RAG1_RAG2_K86_07.branchRates"/>
			</trait>
			<trait name="rate" tag="Tmo4c4_K86_07.rate">
				<discretizedBranchRates idref="Tmo4c4_K86_07.branchRates"/>
			</trait>
			<trait name="rate" tag="tRNAs_K86_07.rate">
				<discretizedBranchRates idref="tRNAs_K86_07.branchRates"/>
			</trait>
			<posterior idref="posterior"/>
		</logTree>
	</mcmc>

	<!-- START Marginal Likelihood Estimator                                     -->

	<!-- Define marginal likelihood estimator settings                           -->
	<marginalLikelihoodEstimator chainLength="5000000" pathSteps="50" pathScheme="betaquantile" alpha="0.3">
		<samplers>
			<mcmc idref="mcmc"/>
		</samplers>
		<pathLikelihood id="pathLikelihood">
			<source>
				<posterior idref="posterior"/>
			</source>
			<destination>
				<prior idref="prior"/>
			</destination>
		</pathLikelihood>
		<log id="MLELog" logEvery="500" fileName="bk86_07_42ss.mle.log">
			<pathLikelihood idref="pathLikelihood"/>
		</log>
	</marginalLikelihoodEstimator>

	<!-- Path sampling estimator from collected samples                          -->
	<pathSamplingAnalysis fileName="bk86_07_42ss.mle.log">
		<likelihoodColumn name="pathLikelihood.delta"/>
		<thetaColumn name="pathLikelihood.theta"/>
	</pathSamplingAnalysis>

	<!-- Stepping-stone sampling estimator from collected samples                -->
	<steppingStoneSamplingAnalysis fileName="bk86_07_42ss.mle.log">
		<likelihoodColumn name="pathLikelihood.delta"/>
		<thetaColumn name="pathLikelihood.theta"/>
	</steppingStoneSamplingAnalysis>

	<!-- END Marginal Likelihood Estimator                                       -->

	<report>
		<property name="timer">
			<mcmc idref="mcmc"/>
		</property>
	</report>
</beast>
