# Supplementary material for: Input data for inferring species distributions in Kyphosidae world-wide
Source: Data Brief. 2016 Jul 5;8:1013–7. doi: 10.1016/j.dib.2016.06.043 (PMC4969239; doi:10.1016/j.dib.2016.06.043)
Supplement: Supplementary file 2 — Supplementary material [file mmc2.zip › bk86_07_42ss_kyp_opl_log_marg-lik01.txt]

1 file(s) found with marginal likelihood samples
PathParameter	MeanPathLikelihood	MLContribution
0.0000	-98274	-0.21852
2.1715e-06	-1.0298e+05	-1.9483
2.1888e-05	-94654	-5.8105
8.4561e-05	-90766	-11.618
0.00022061	-80013	-19.083
0.00046416	-76698	-28.985
0.00085232	-72645	-40.686
0.0014248	-69488	-54.454
0.0022237	-66846	-69.371
0.0032929	-62913	-84.865
0.0046784	-59586	-102.14
0.0064280	-57175	-121.68
0.0085909	-55340	-143.47
0.011218	-53885	-167.58
0.014361	-52739	-194.28
0.018075	-51898	-223.70
0.022413	-51231	-255.92
0.027432	-50743	-291.10
0.033190	-50373	-329.35
0.039745	-50123	-370.68
0.047156	-49912	-414.95
0.055484	-49741	-462.38
0.064790	-49625	-513.01
0.075138	-49528	-566.65
0.086591	-49427	-623.43
0.099213	-49357	-683.30
0.11307	-49267	-746.29
0.12823	-49204	-812.57
0.14475	-49136	-881.99
0.16271	-49071	-954.60
0.18218	-49004	-1030.6
0.20322	-48956	-1110.0
0.22591	-48905	-1192.8
0.25031	-48858	-1279.0
0.27650	-48814	-1368.7
0.30455	-48777	-1461.9
0.33454	-48736	-1558.7
0.36653	-48705	-1659.0
0.40060	-48670	-1762.8
0.43683	-48638	-1870.4
0.47530	-48609	-1981.5
0.51608	-48581	-2096.3
0.55924	-48552	-2214.9
0.60487	-48529	-2337.3
0.65304	-48506	-2463.4
0.70384	-48481	-2593.3
0.75734	-48462	-2727.1
0.81363	-48439	-2864.7
0.87278	-48422	-3006.2
0.93488	-48400	-3151.7
1.0000	-48388
log marginal likelihood (using path sampling) from pathLikelihood.delta = -48906.35759962746
Inner area for path parameter in (2.1715e-06,0.93488) = -48906
1 file(s) found with marginal likelihood samples
PathParameter	MaxPathLikelihood	MLContribution
0.0000	-73407	-0.21302
2.1715e-06	-73351	-1.9633
2.1888e-05	-69880	-5.7496
8.4561e-05	-70591	-11.590
0.00022061	-65720	-18.893
0.00046416	-66861	-28.935
0.00085232	-65212	-40.640
0.0014248	-62393	-54.341
0.0022237	-60154	-69.727
0.0032929	-57771	-84.799
0.0046784	-54631	-101.61
0.0064280	-53793	-121.59
0.0085909	-52086	-143.13
0.011218	-51412	-167.34
0.014361	-50919	-194.08
0.018075	-50501	-223.59
0.022413	-50176	-255.85
0.027432	-49918	-291.05
0.033190	-49722	-329.28
0.039745	-49531	-370.65
0.047156	-49398	-414.94
0.055484	-49319	-462.28
0.064790	-49290	-512.92
0.075138	-49217	-566.65
0.086591	-49169	-623.37
0.099213	-49094	-683.39
0.11307	-49019	-746.24
0.12823	-48966	-812.58
0.14475	-48906	-882.00
0.16271	-48871	-954.63
0.18218	-48834	-1030.5
0.20322	-48790	-1110.0
0.22591	-48735	-1192.8
0.25031	-48705	-1279.0
0.27650	-48676	-1368.7
0.30455	-48654	-1461.9
0.33454	-48632	-1558.6
0.36653	-48587	-1658.9
0.40060	-48562	-1762.8
0.43683	-48533	-1870.3
0.47530	-48502	-1981.6
0.51608	-48494	-2096.4
0.55924	-48464	-2214.8
0.60487	-48458	-2337.3
0.65304	-48436	-2463.4
0.70384	-48414	-2593.2
0.75734	-48395	-2727.2
0.81363	-48365	-2864.6
0.87278	-48359	-3006.3
0.93488	-48345	-3151.5
1.0000	-48334
log marginal likelihood (using stepping stone sampling) from pathLikelihood.delta = -48903.928367845816
2.596795185185185 days
