# Supplementary material for: Input data for inferring species distributions in Kyphosidae world-wide
Source: Data Brief. 2016 Jul 5;8:1013–7. doi: 10.1016/j.dib.2016.06.043 (PMC4969239; doi:10.1016/j.dib.2016.06.043)
Supplement: Supplementary file 2 — Supplementary material [file mmc2.zip › bk86_07_42ss_kyp_opl_log_marg-lik02.txt]

1 file(s) found with marginal likelihood samples
PathParameter	MeanPathLikelihood	MLContribution
0.0000	-1.0018e+05	-0.21345
2.1715e-06	-96405	-1.8600
2.1888e-05	-92276	-5.5251
8.4561e-05	-84036	-11.225
0.00022061	-80968	-19.173
0.00046416	-76483	-28.924
0.00085232	-72544	-40.610
0.0014248	-69327	-54.224
0.0022237	-66432	-69.228
0.0032929	-63061	-85.038
0.0046784	-59688	-102.41
0.0064280	-57385	-122.00
0.0085909	-55428	-143.60
0.011218	-53894	-167.55
0.014361	-52712	-194.21
0.018075	-51886	-223.66
0.022413	-51225	-255.88
0.027432	-50733	-291.09
0.033190	-50381	-329.46
0.039745	-50146	-370.79
0.047156	-49919	-415.04
0.055484	-49755	-462.51
0.064790	-49638	-513.02
0.075138	-49516	-566.56
0.086591	-49423	-623.31
0.099213	-49344	-683.23
0.11307	-49271	-746.32
0.12823	-49203	-812.56
0.14475	-49136	-882.00
0.16271	-49072	-954.64
0.18218	-49007	-1030.6
0.20322	-48953	-1110.0
0.22591	-48902	-1192.8
0.25031	-48858	-1279.0
0.27650	-48812	-1368.7
0.30455	-48779	-1461.9
0.33454	-48736	-1558.6
0.36653	-48702	-1658.9
0.40060	-48670	-1762.9
0.43683	-48640	-1870.3
0.47530	-48607	-1981.5
0.51608	-48581	-2096.3
0.55924	-48553	-2214.9
0.60487	-48528	-2337.2
0.65304	-48503	-2463.3
0.70384	-48482	-2593.2
0.75734	-48458	-2726.9
0.81363	-48439	-2864.7
0.87278	-48422	-3006.2
0.93488	-48401	-3151.5
1.0000	-48383
log marginal likelihood (using path sampling) from pathLikelihood.delta = -48905.43108246748
Inner area for path parameter in (2.1715e-06,0.93488) = -48905
1 file(s) found with marginal likelihood samples
PathParameter	MaxPathLikelihood	MLContribution
0.0000	-71374	-0.21713
2.1715e-06	-71308	-1.8654
2.1888e-05	-68278	-5.5718
8.4561e-05	-69302	-11.084
0.00022061	-67192	-19.119
0.00046416	-54938	-28.727
0.00085232	-65502	-40.649
0.0014248	-62611	-54.273
0.0022237	-60377	-69.261
0.0032929	-56952	-84.659
0.0046784	-55284	-101.90
0.0064280	-53657	-121.71
0.0085909	-52544	-143.36
0.011218	-51852	-167.52
0.014361	-51139	-194.17
0.018075	-50501	-223.58
0.022413	-50111	-255.79
0.027432	-49867	-291.06
0.033190	-49738	-329.38
0.039745	-49590	-370.85
0.047156	-49423	-415.04
0.055484	-49367	-462.38
0.064790	-49290	-513.05
0.075138	-49224	-566.55
0.086591	-49146	-623.30
0.099213	-49055	-683.21
0.11307	-49016	-746.27
0.12823	-48970	-812.55
0.14475	-48905	-881.97
0.16271	-48885	-954.67
0.18218	-48827	-1030.6
0.20322	-48795	-1110.0
0.22591	-48750	-1192.7
0.25031	-48725	-1279.0
0.27650	-48669	-1368.6
0.30455	-48653	-1462.0
0.33454	-48620	-1558.6
0.36653	-48587	-1658.9
0.40060	-48573	-1762.8
0.43683	-48532	-1870.5
0.47530	-48522	-1981.4
0.51608	-48493	-2096.4
0.55924	-48467	-2214.9
0.60487	-48452	-2337.2
0.65304	-48425	-2463.3
0.70384	-48411	-2593.3
0.75734	-48400	-2726.9
0.81363	-48380	-2864.6
0.87278	-48361	-3006.3
0.93488	-48345	-3151.6
1.0000	-48335
log marginal likelihood (using stepping stone sampling) from pathLikelihood.delta = -48903.32029618275
2.589090590277778 days
