# Supplementary material for: Input data for inferring species distributions in Kyphosidae world-wide
Source: Data Brief. 2016 Jul 5;8:1013–7. doi: 10.1016/j.dib.2016.06.043 (PMC4969239; doi:10.1016/j.dib.2016.06.043)
Supplement: Supplementary file 2 — Supplementary material [file mmc2.zip › bk86_07_42ss_kyp_opl_log_marg-lik04.txt]

1 file(s) found with marginal likelihood samples
PathParameter	MeanPathLikelihood	MLContribution
0.0000	-96176	-0.20938
2.1715e-06	-96664	-1.8211
2.1888e-05	-88063	-5.7096
8.4561e-05	-94140	-11.949
0.00022061	-81511	-19.184
0.00046416	-76030	-28.792
0.00085232	-72322	-40.591
0.0014248	-69481	-54.440
0.0022237	-66818	-69.575
0.0032929	-63323	-85.347
0.0046784	-59872	-102.41
0.0064280	-57202	-121.78
0.0085909	-55410	-143.53
0.011218	-53866	-167.56
0.014361	-52746	-194.14
0.018075	-51814	-223.48
0.022413	-51215	-256.00
0.027432	-50789	-291.21
0.033190	-50364	-329.33
0.039745	-50125	-370.77
0.047156	-49936	-415.12
0.055484	-49758	-462.44
0.064790	-49621	-512.95
0.075138	-49520	-566.56
0.086591	-49419	-623.40
0.099213	-49361	-683.53
0.11307	-49296	-746.53
0.12823	-49206	-812.61
0.14475	-49139	-882.05
0.16271	-49074	-954.69
0.18218	-49009	-1030.6
0.20322	-48952	-1110.0
0.22591	-48904	-1192.8
0.25031	-48856	-1279.0
0.27650	-48813	-1368.7
0.30455	-48776	-1461.9
0.33454	-48739	-1558.6
0.36653	-48702	-1658.9
0.40060	-48668	-1762.8
0.43683	-48639	-1870.4
0.47530	-48610	-1981.5
0.51608	-48580	-2096.3
0.55924	-48553	-2214.9
0.60487	-48528	-2337.2
0.65304	-48501	-2463.3
0.70384	-48482	-2593.3
0.75734	-48460	-2727.0
0.81363	-48438	-2864.6
0.87278	-48421	-3006.1
0.93488	-48399	-3151.4
1.0000	-48380
log marginal likelihood (using path sampling) from pathLikelihood.delta = -48906.852435444904
Inner area for path parameter in (2.1715e-06,0.93488) = -48907
1 file(s) found with marginal likelihood samples
PathParameter	MaxPathLikelihood	MLContribution
0.0000	-71034	-0.20808
2.1715e-06	-70760	-1.8793
2.1888e-05	-69795	-5.3784
8.4561e-05	-72605	-12.183
0.00022061	-65577	-19.179
0.00046416	-66931	-28.812
0.00085232	-64178	-40.544
0.0014248	-61938	-54.387
0.0022237	-60653	-69.676
0.0032929	-57393	-85.002
0.0046784	-55507	-102.29
0.0064280	-53932	-121.58
0.0085909	-52516	-143.36
0.011218	-51713	-167.35
0.014361	-51019	-194.16
0.018075	-50523	-223.32
0.022413	-50128	-255.90
0.027432	-49942	-291.30
0.033190	-49727	-329.26
0.039745	-49532	-370.63
0.047156	-49454	-415.17
0.055484	-49374	-462.46
0.064790	-49190	-512.88
0.075138	-49225	-566.59
0.086591	-49108	-623.26
0.099213	-49024	-683.42
0.11307	-49039	-746.60
0.12823	-48990	-812.64
0.14475	-48918	-882.03
0.16271	-48900	-954.74
0.18218	-48832	-1030.6
0.20322	-48786	-1109.9
0.22591	-48756	-1192.8
0.25031	-48710	-1279.0
0.27650	-48669	-1368.6
0.30455	-48638	-1461.9
0.33454	-48606	-1558.6
0.36653	-48581	-1658.9
0.40060	-48554	-1762.8
0.43683	-48529	-1870.4
0.47530	-48501	-1981.5
0.51608	-48474	-2096.3
0.55924	-48473	-2214.9
0.60487	-48444	-2337.2
0.65304	-48424	-2463.2
0.70384	-48414	-2593.3
0.75734	-48398	-2727.0
0.81363	-48373	-2864.5
0.87278	-48355	-3006.2
0.93488	-48333	-3151.4
1.0000	-48324
log marginal likelihood (using stepping stone sampling) from pathLikelihood.delta = -48905.12641152739
