# Supplementary material for: Input data for inferring species distributions in Kyphosidae world-wide
Source: Data Brief. 2016 Jul 5;8:1013–7. doi: 10.1016/j.dib.2016.06.043 (PMC4969239; doi:10.1016/j.dib.2016.06.043)
Supplement: Supplementary file 2 — Supplementary material [file mmc2.zip › mb_A3_SFig03_n.nex.con.nwk]

#NEXUS
begin taxa;
	dimensions ntax=109;
	taxlabels
	Atypichthys_strigatus_AMS_I44632_009_Australia_AstrTa003
	Atypichthys_strigatus_AMS_NI266_Australia_AstrAu001
	Girella_cyanea_AIM_MA30178_New_Zealand_GcyaTh005
	Girella_cyanea_no_voucher_New_Zealand_GcyaNe001
	Girella_fimbriata_AIM_MA30179_New_Zealand_GfimLa001
	Girella_nebulosa_no_voucher_Pacific_GnebEa001
	Girella_nigricans_no_voucher_E_Pacific_GnigBa001
	Girella_punctata_no_voucher_Japan_GmelJa001
	Girella_punctata_no_voucher_W_Pacific_GpunJa001
	Girella_simplicidens_no_voucher_E_Pacific_GsimSa003
	Girella_tricuspidata_AIM_MA30173_New_Zealand_GtriTu001
	Girella_zebra_no_voucher_W_Australia_GzebRo001
	Graus_nigra_no_voucher_E_Pacific_GnigCh006
	Hyperoglyphe_antarctica_NMNZ_P037102_New_Zealand_HantMo001
	Kuhlia_mugil_NMNZ_P050009_SW_Pacific_KmugKe001
	Kyphosus_analogus_no_voucher_E_Pacific_KanaCl008
	Kyphosus_analogus_no_voucher_E_Pacific_KanaPi006
	Kyphosus_analogus_no_voucher_E_Pacific_KanaPi007
	Kyphosus_azureus_no_voucher_E_Pacific_HBa002
	Kyphosus_bigibbus_AIM_MA30184_New_Zealand_KbigNZ061
	Kyphosus_bigibbus_AIM_MA30189_New_Zealand_KbigNZ059
	Kyphosus_bigibbus_KAUM_I_21209_W_Pacifc_KvaiJa044
	Kyphosus_bigibbus_NMCI_P2519_Sea_of_Japan_KbigTo022
	Kyphosus_bigibbus_NMCI_P2520_Sea_of_Japan_KbigTo021
	Kyphosus_bigibbus_NMNZ_P041290_SW_Pacific_KsydKe036
	Kyphosus_bigibbus_NMNZ_P045653_New_Zealand_KspCu005
	Kyphosus_bigibbus_NMNZ_P045657_New_Zealand_KbigMi049
	Kyphosus_bigibbus_no_voucher_E_Australia_KsydSy026
	Kyphosus_bigibbus_no_voucher_Indian_Ocean_KspCo013
	Kyphosus_bigibbus_no_voucher_Indian_Ocean_KspCo014
	Kyphosus_bigibbus_no_voucher_Indian_Ocean_KspCo015
	Kyphosus_bigibbus_no_voucher_Indian_Ocean_KspCo016
	Kyphosus_bigibbus_no_voucher_Indian_Ocean_KspCo017
	Kyphosus_bigibbus_no_voucher_Indian_Ocean_KspCo019
	Kyphosus_bigibbus_no_voucher_Indian_Ocean_KspCo020
	Kyphosus_bigibbus_no_voucher_Indian_Ocean_KspCo021
	Kyphosus_bigibbus_no_voucher_Lord_Howe_Isl_KbigSa033
	Kyphosus_bigibbus_no_voucher_New_Zealand_KbigNa020
	Kyphosus_cinerascens_WAM__P33449_001_NW_Australia_KcinNi019
	Kyphosus_cinerascens_no_voucher_E_Indian_Ocean_KcinCo003
	Kyphosus_cinerascens_no_voucher_W_Pacific_KcinJa001
	Kyphosus_cornelii_WAM_P33448_001_NW_Australia_KcorNi011
	Kyphosus_cornelii_WAM_P33451_003_W_Australia_KcorAb015
	Kyphosus_cornelii_no_voucher_Indian_Ocean_KspCo012
	Kyphosus_cornelii_no_voucher_Indian_Ocean_KspCo022
	Kyphosus_cornelii_no_voucher_W_Australia_KcorAb001
	Kyphosus_cornelii_no_voucher_W_Australia_KcorW007
	Kyphosus_elegans_no_voucher_E_Pacific_KeleCl012
	Kyphosus_elegans_no_voucher_E_Pacific_KeleCl013
	Kyphosus_elegans_no_voucher_E_Pacific_KelePe014
	Kyphosus_elegans_no_voucher_E_Pacific_KelePe015
	Kyphosus_elegans_no_voucher_E_Pacific_KelePi010
	Kyphosus_elegans_no_voucher_E_Pacific_KelePi011
	Kyphosus_gladius_NMW_A_30940_001_W_Australia_KspWRo032
	Kyphosus_gladius_WAM_P33455_001_W_Australia_KspWRo035
	Kyphosus_gladius_WAM_P33456_001_Indian_Ocean_KspWCa038
	Kyphosus_gladius_no_voucher_W_Australia_KsydRo002
	Kyphosus_hawaiiensis_AIM_MA30172_Pacific_KhawHa001
	Kyphosus_hawaiiensis_no_voucher_Pacific_KbigHa004
	Kyphosus_hawaiiensis_no_voucher_Pacific_KbigHa005
	Kyphosus_incisor_Ligas_et_al_2011_Mediterranean_KsalMe001
	Kyphosus_incisor_no_voucher_Atlantic_KincAs003
	Kyphosus_incisor_no_voucher_Mid_Atlantic_KincAs001
	Kyphosus_incisor_no_voucher_W_Atlantic_KincSa007
	Kyphosus_ocyurus_no_voucher_E_Pacific_SocyCl003
	Kyphosus_pacificus_AIM_MA30169_New_Zealand_KbigNZ060
	Kyphosus_pacificus_AIM_MA30192_Pacific_KsanHa001
	Kyphosus_pacificus_NMNZ_P045652_New_Zealand_KbigCa023
	Kyphosus_pacificus_NMNZ_P049883_SW_Pacific_KbigKe065
	Kyphosus_pacificus_NMNZ_P049884_SW_Pacific_KbigKe067
	Kyphosus_pacificus_NMNZ_P050179_SW_Pacific_KbigKe062
	Kyphosus_pacificus_NMNZ_P050180_SW_Pacific_KbigKe063
	Kyphosus_pacificus_NMNZ_P050181_SW_Pacific_KbigKe066
	Kyphosus_pacificus_NMNZ_P050182_SW_Pacific_KbigKe064
	Kyphosus_pacificus_no_vocuher_Norfolk_Island
	Kyphosus_pacificus_no_voucher_Indian_Ocean_KvaiRe001
	Kyphosus_pacificus_no_voucher_Lord_Howe_Island_KbigNo029
	Kyphosus_pacificus_no_voucher_Pacific_KbigEa001
	Kyphosus_pacificus_no_voucher_Pacific_KvaiFr006
	Kyphosus_pacificus_no_voucher_Pacific_Ocean_KbigRa039
	Kyphosus_pacificus_no_voucher_Pacific_Ocean_KbigRa042
	Kyphosus_pacificus_no_voucher_Pacific_Ocean_KbigRa045
	Kyphosus_pacificus_no_voucher_S_Africa_KbigSo047
	Kyphosus_sectatrix_ZMUC_P5195_W_Atlantic_KsecAt005
	Kyphosus_sectatrix_ZMUC_P5196_W_Atlantic_KsecAt006
	Kyphosus_sectatrix_ZMUC_P5197_W_Atlantic_KsecAt007
	Kyphosus_sydneyanus_NMNZ_P033808_New_Zealand_KspNo006
	Kyphosus_sydneyanus_NMNZ_P045651_New_Zealand_KsydAh009
	Kyphosus_sydneyanus_NMNZ_P045656_New_Zealand_KsydFa037
	Kyphosus_sydneyanus_WAM_P33452_001_W_Australia_KsydAb058
	Kyphosus_sydneyanus_WAM_P33456_002_Indian_Ocean_KsydCa062
	Kyphosus_sydneyanus_no_voucher_New_Zealand_KsydGr011
	Kyphosus_sydneyanus_no_voucher_New_Zealand_KsydLi005
	Kyphosus_sydneyanus_no_voucher_New_Zealand_KsydLi018
	Kyphosus_sydneyanus_no_voucher_W_Australia_KsydW044
	Kyphosus_sydneyanus_no_voucher_W_Australia_KsydW045
	Kyphosus_vaigiensis_NMNZ_P033808_New_Zealand_KvaiNe008
	Kyphosus_vaigiensis_WAM__P33449_002_NW_Australia_KvaiNi043
	Kyphosus_vaigiensis_no_voucher_Indian_Ocean_KvaiBa021
	Kyphosus_vaigiensis_no_voucher_Indian_Ocean_KvaiCo013
	Kyphosus_vaigiensis_no_voucher_W_Indian_Ocean_KbigSo048
	Kyphosus_vaigiensis_no_voucher_W_Pacific_KvaiJa002
	Medialuna_california_no_voucher_E_Pacific_McalPo005
	Microcanthus_strigatus_AMS__I41866_017_E_Australia_MstrTw001
	Neoscorpis_litophilus_no_voucher_W_Indian_Ocean_NlitPo001
	Oplegnathus_woodwardi_NMNZ__P042395_New_Zealand_OwooNZ001
	Scorpis_lineolatus_AIM__MA30185_New_Zealand_SlinWh003
	Scorpis_lineolatus_AMS_NI_289_Australia_SlinAu001
	Scorpis_violaceus_AIM__MA30188_New_Zealand_SvioWh001
;
end;
begin trees;
	tree con_50_majrule = [&U] (Hyperoglyphe_antarctica_NMNZ_P037102_New_Zealand_HantMo001[&prob=1.0,prob_stddev=0.0,prob_range={1.0,1.0},prob(percent)="100",prob+-sd="100+-0",length_mean=0.134617633416211,length_median=0.1341109,length_95%HPD={0.1068796,0.1612775}]:0.134111,((((Girella_cyanea_no_voucher_New_Zealand_GcyaNe001[&prob=1.0,prob_stddev=0.0,prob_range={1.0,1.0},prob(percent)="100",prob+-sd…
end;
begin figtree;
	set appearance.backgroundColorAttribute="Default";
	set appearance.backgroundColour=#ffffff;
	set appearance.branchColorAttribute="User selection";
	set appearance.branchColorGradient=false;
	set appearance.branchLineWidth=1.0;
	set appearance.branchMinLineWidth=0.0;
	set appearance.branchWidthAttribute="Fixed";
	set appearance.foregroundColour=#000000;
	set appearance.hilightingGradient=false;
	set appearance.selectionColour=#2d3680;
	set branchLabels.colorAttribute="User selection";
	set branchLabels.displayAttribute="Branch times";
	set branchLabels.fontName="Arial";
	set branchLabels.fontSize=12;
	set branchLabels.fontStyle=0;
	set branchLabels.isShown=false;
	set branchLabels.significantDigits=4;
	set layout.expansion=455;
	set layout.layoutType="RECTILINEAR";
	set layout.zoom=0;
	set legend.attribute=null;
	set legend.fontSize=10.0;
	set legend.isShown=false;
	set legend.significantDigits=4;
	set nodeBars.barWidth=4.0;
	set nodeBars.displayAttribute=null;
	set nodeBars.isShown=false;
	set nodeLabels.colorAttribute="User selection";
	set nodeLabels.displayAttribute="prob";
	set nodeLabels.fontName="Arial";
	set nodeLabels.fontSize=12;
	set nodeLabels.fontStyle=0;
	set nodeLabels.isShown=true;
	set nodeLabels.significantDigits=2;
	set nodeShape.colourAttribute=null;
	set nodeShape.isShown=false;
	set nodeShape.minSize=10.0;
	set nodeShape.scaleType=Width;
	set nodeShape.shapeType=Circle;
	set nodeShape.size=4.0;
	set nodeShape.sizeAttribute=null;
	set polarLayout.alignTipLabels=false;
	set polarLayout.angularRange=0;
	set polarLayout.rootAngle=0;
	set polarLayout.rootLength=100;
	set polarLayout.showRoot=true;
	set radialLayout.spread=0.0;
	set rectilinearLayout.alignTipLabels=false;
	set rectilinearLayout.curvature=0;
	set rectilinearLayout.rootLength=100;
	set scale.offsetAge=0.0;
	set scale.rootAge=1.0;
	set scale.scaleFactor=1.0;
	set scale.scaleRoot=false;
	set scaleAxis.automaticScale=true;
	set scaleAxis.fontSize=8.0;
	set scaleAxis.isShown=false;
	set scaleAxis.lineWidth=1.0;
	set scaleAxis.majorTicks=1.0;
	set scaleAxis.origin=0.0;
	set scaleAxis.reverseAxis=false;
	set scaleAxis.showGrid=true;
	set scaleBar.automaticScale=true;
	set scaleBar.fontSize=12.0;
	set scaleBar.isShown=true;
	set scaleBar.lineWidth=1.0;
	set scaleBar.scaleRange=0.0;
	set tipLabels.colorAttribute="User selection";
	set tipLabels.displayAttribute="Names";
	set tipLabels.fontName="Arial";
	set tipLabels.fontSize=12;
	set tipLabels.fontStyle=0;
	set tipLabels.isShown=true;
	set tipLabels.significantDigits=4;
	set trees.order=true;
	set trees.orderType="decreasing";
	set trees.rooting=false;
	set trees.rootingType="User Selection";
	set trees.transform=false;
	set trees.transformType="cladogram";
end;
