# Supplementary material for: Input data for inferring species distributions in Kyphosidae world-wide
Source: Data Brief. 2016 Jul 5;8:1013–7. doi: 10.1016/j.dib.2016.06.043 (PMC4969239; doi:10.1016/j.dib.2016.06.043)
Supplement: Supplementary file 2 — Supplementary material [file mmc2.zip › mb_A4_SFig04_r1.nex]

#NEXUS

[
charset 12s= 1-985[1];[, subst model:GTR+I+G;]
charset 16s= 986-2551[2];[, subst model:GTR+I+G;]
charset CYBp1= 2552-2889\3[3];[, subst model:K80+G;]
charset CYBp2= 2553-2889\3[4];[, subst model:HKY+I;]
charset CYBp3= 2554-2889\3[5];[, subst model:GTR+G;]
charset tRNA-Phe= 2890-2971[6];[, subst model:GTR+G;]
charset tRNA-Pro= 2972-3056[7];[, subst model:GTR+G;]
charset tRNA-Thr= 3057-3140[8];[, subst model:GTR+G;]
charset tRNA-val= 3141-3228[9];[, subst model:GTR+G;]
charset RAG1p1= 3229-3951\3[10];[, subst model:HKY+I;]
charset RAG1p2= 3230-3951\3[11];[, subst model:GTR+G;]
charset RAG1p3= 3231-3951\3[12];[, subst model:HKY+G;]
charset RAG2p1= 3952-4695\3[13];[, subst model:K80+G;]
charset RAG2p2= 3953-4695\3[14];[, subst model:K80+G;]
charset RAG2p3= 3954-4695\3[15];[, subst model:GTR+G;]
charset Tmo4c4p1= 4696-5172\3[16];[, subst model:GTR+I;]
charset Tmo4c4p2= 4697-5172\3[17];[, subst model:GTR;]
charset Tmo4c4p3= 4698-5172\3[18];[, subst model:GTR+G;]
charset RAG1= 3229-3951[19];
charset RAG2= 3952-4695[20];
charset Tmo4c4= 4696-5172[21];
charset mtDNA= 1-3228[22];
charset nDNA= 3229-5172[23];
]

[ingrp and outgrp have representatives sequenced from mtDNA, in order to make comparison, sequences are assembled in the excel file: conc_n-m_05.xls]


Begin data;
	Dimensions ntax=109 nchar=5172;
	FORMAT  DATATYPE=DNA interleave=yes GAP=- MISSING=?;
Matrix


Atypichthys_strigatus_AMS_NI266_Australia_AstrAu001	CAAAGGCTTGGTCCTGACTTTACTATCAACTTTAGCCAAACTTACACATGCAAGTATCCGCACCCCCGTGAGAATGCCCT-ACAGTTCCCTGCCCGGGAACAAGGAGCTGGTATCAGGCACATTTTGCT-ATAGCCCACGACACCTTGCTTAGCCACACCCCCAAGGGAACTCAGCAGTGATAGACATTAAGCCATAAGTGAAAACTTGACTTAGTCAA-GGC--TAAGAGGGCCGGTAAAACTCGTGCCAGCCACCGCGGTTATACGAGAGACCCAAGTTGATAGACTCC-GGCGTAAAGAGTGGTTAAGATAAATTT------TAAACTAAAGCCGAACACCCTCAAAGCTGT-TATACGCTCCCGAAGGTAAGAAGTCCAATCACGAAAGTGGCTTTACACTAACTGAACCCACGAAAGCTATGACACAAACT-GGGATTAGATACCCCACT-ATGCCTAGCCCTAAACCTTGATAGTACAATACACCCA-CTATCCGCCCGGGAACTACGAGCACCAGCTTGAAACCCAAAGGACTTGGCGGTGCTTTAGATCCACCTAGAGGAGCCTGTCCTAGAACCGATAACCCCCG-TTCAACCTCACCCTTCCTTGTTTT-CCCCGCCTATATACCGCCGTCGTCAGCTTACCCTGTGAAGG--ACTTATAGTAAGCAAAATTGGCACAGCCCAAAACGTCAGGTCGAGGTGTAGCGTATGGAGGGGGAAGA-GATGGGCTACATTCACTAATAT-AGTGAAT-ACGAATGA-CATACTG-AAACGTACGTCTGAAGGAGGATTTAGCAGTAAGCAGAAAATAGAGTGTTCCGCTGAAATT-GGCCCTGAAGCGCGCACACACCGCCCGTCACTCTCCCCGAATCTAAAAATTTTATATAACTAAAATCCTAAAA--TCACAAAGGGGAGGCAAGTCGTAACATGGTAAGTGTACCGGAAGGTGCACTTGGATAAAAATNNNN----NNNNAGCCCACCAGCTAG--CCCC-----CC---AAACCAAAAACAA-CACACCAATATAAATAACCCCAAAT-TCACTAATACTTATA-TTAAACAAACCATTTTACCCCCTTAGTATGGGCGACAG-AAAAGGGACCG-TGGCGCAATAGAGAAAGTACCGCAAGGGAACGCTGAAAGAGAAGTGAAACAACCCAGTA-AAGCTTAAAAAAGCAGAGATTTAAACTCGTACCTTTTGCATCATGATTTAGCAAGTAATACCCAAGCAAAGAGTTCTT-TAGTTTGGCTCCCCGAAACTAGGTGAGCTACTCCAAGACAGCCTATTAATAGGGCAAACCCGTCCCTGTGGCAAAAGGGTGGGAAGAGCTTTGAGTAGAGGTGACAGACCTACCGAACCTAGTTATAGCTGGTTGCCTGAGAATTGGATAGAAGTTCAGCCCCTTCGTTTCTTACCTC-ACCTTCGTCCAA--CCCCACCCGACGCCC-AAAGAAACCAAGAGAGTTAGTCAAAGGGGGTACAGCCCCTTTGAAACAAGATACAACTTTACCAGGAGGGTAAAGATCATAAT--AAGTTAAGGTAAAATGTTCTGGTGGGCCTAAAAGCAGCCACCCCTATAGAAAGCGTTAAAGCTCAGACATA-----CCCCCTACCC-TATTATCCCGATAATTA-AATCTTAACCCCCTAATC-CTACCAGGCCGTCCCATG-CAAACATGGGAGCGACCATGCTAATATGAGTAATAAGAGAGCT-TCCGCCTCTCTCCTTGCACACGTGTAAATCGGAATGGA--CCTACCACCGAACTTTAACGGCCCCAAA-CAAAGAGGGAATTGAACGACAGACCAAACAACCAGAAAA-CCATCCAAC-AGA-TAACCG-TTACCCCCACACTGGTGTGCCCTT-AAGGAAAGACTAAAAGAAAAAGAAGGAACTCGGCAAACAT----ATAAAGCCTCGCCTG-TTTACCAAAAACATCGCCTCTTGC-AAAACTAATGAATAAGAGGTCCCGCCTGCCCTGTGACTATATG-TTTAACGGCCGCGGTATCTTGACCGTGCGAAGGTAGCGCAATCACTTGTCTTTTAAATGGAGACCCGTATGAATGGCATAACGAGGGCTTAGCTGTCTCC-TTTTTCAAGTCAATGAAATTGATCTTCCCGTGCAGAAGCGGGAATAAGACCATAAGACGAGAAGACCCTATGGAGCTTTAGACACC--AAAGCAGCTCAATGTTAAACACCCCTAAA--TAAAGGGCCAAACAAAATGAAACCTGCCCTAATGTCTTTGGTTGGGGCGACCGCGGGGAAACAAAAAACCCCCATGTGGAATGGGAACACCC-TCTCCTAAAACAAAGAGCTCCCGCTCTAATGAACAGAA-CTTTCTGACCAAT-CAGATCCGGCAACGCCGATCAACGGACCGAGTTACCCTAGGGATAACAGCGCAATCCCCTTTTAGAGCCCATATCGACAAGGGGGTTTACGACCTCGATGTTGGATC-AGGAC-ATCCTAATGGTGCAGCCGCTATTA-AGGNNNN----NNNNTACTTCCTGTTTGCATATGCTATCCTACGCTCAATTCCAAACAAACTTGGTGGCGTTCTAGCCCTACTATTCTCTATCCTTGTACTTATGGTCGTACCCATCCTCCACACATCTAAACAACGAAGCCTCACATTCCGACCTTTAACACAATTCCTATTCTGAACCCTCGTCGCAGACGTCGCCATCCTAACCTGAATCGGAGGGATACCTGTTGAACACCCCTTTATTATTATCGGGCAAGTTGCATCTCTTCTATACTTCTTACTCTTCCTAATTCTCACCCCATTAGCAGGTTGATTAGAAAACAAAGTCCTTGAATGACATTNNNN----NNNNNGCTAGCGTAGC-TTACTTAAAGCATAACACTGAA-GATGTTAAGATGGGCCCTAGAAAGCTCCGCAAGCANNNN----NNNNNCAAAGAATAGTTTAATGCAAGAATCTTAGCTTTGGGAGCTAAGGGTAGGAGTTAAAGCCCCCTTTCTTTGANNNN----NNNNNGCACTAGTAGCTCAGCTTCAGAGCGCCGGTCTTGTAAACCGGACGTCGGACGTTAAAATCCTCCCTACTGCTNNNN----NNNNNCAGAGTATAGCTAAGATAGTAAAGCATCTCCCTTACACTGAGAAGTCATCCGTGCAAGTCGGATTACCCTGANNNN----NNNNNNNGTGGATGACTCCCTGGCTGACACCATCACTCGGCGGTTTCGCTATGATGTGGCACTGGCGTCAGCATTAAAGGATCTGGAGGAGGACATCATGGAGGGGCTGAGAGAGAGTGGGATGGAAGACAGTGCTTGCACCTCAGGCTTCAGTGTCATGATCAAGGAATCTTGTGACGGCATGGGCGATGTCAGCGAGAAGCACGGTGGAGGACCAGTTGTTCCCGAGAAAGCCGTGCGCTTCTCTTTCACTGTTATGTCTGTCTCTGTCCTGGCAGACGATGAGGAAGAAGAGGTTACCATCTTCACTGAGCCAAAGCCAAACTCAGAACTGTCCTGCAAGCCCCTTTGCCTGACTTTTGTGGATGAGTCAGACCATGAGACACTCACAGCTGTCCTGGGGCCTATAGTTGCAGAGCGTAATGCAATGAAAGAGAGCAGGCTCATCCTATCCATCGGTGGACTAGCTCGCTCCTTCCGCTTCCACTTCAGAGGCACGGGATACGATGAGAAGATGGTGCGTGAGATGGAGGGCCTCGAGGCCTCAGGGTCCACCTATGTCTGCACTCTTTGTGACTCCGGTCGGGCAGAGGCCTCTCAAAACATGGTGCTACACTCCGTCACCCGCAGTCATGAAGAGAACCTAGAACGTTATGAAATATGGAGAACCAATCCCTTTTCTGAGTCTGCAGATGAGCTGCGAGACAGAGTCAAANNNN----NNNNNNNTTGAGGGCCATCTCCTTCTCCAATGACTCATGNTACCTTCCCCCGTTACGCTGTCCAGCTGTTTGCCGCCTCGNCCCCTATGACGGGCTTCCAGAGAGTTATCTCATCCACGGTGGCCGCACCCCAAATAACGAGATCTCATCGAGCCTGTACCTGCTGACCATGGACAGCCGTGGCTGCAATCGCAAACTGACCTTGTGCTGCAAAGAGAAAGAACTGGTGGGGGAATTGCCAGGGGCCAGATACGGCCACACAATGAGCATGGTTCAAAGCCGTGGGAAGACAGCTTGTGTATTGTTTGGGGGTAGATCCTACATGCCTGCAGGAGAGCGGACCACAGAGAGCTGGAACAGCGTCGTTGACTGTCCTCCTCAGGTGTTCCTGTTTGACTTAGAGTTTGGTTGCTCCTCTGTTCACACTTTACCCGAGCTCTGCGATGGACAGTCTTTCCATTTGGCCTTTGCCAGGGAAGACTGTGTCTACTTCCTTGGGGGTCACTCGCTCACCTCTGACTCCCGCCCCCCTCGTCTCTTTCGCCTGCGTGTTGAGCTTCTGCAAGGCAGCCCCTTGCTTTCCTGTGAGACACTAGACACTGGCATATCCATCTCCAGTGCCATAATCACCCGCACAGGTCCCAGTCACAGATATATCATCTTAGKTGGGTATCAGTCAGACTCCCAGAAGAGGATGGAGTGCAGCACTGTGATTCTGGATGAGAAAGGGATCCAGNNNN----NNNNNNNACATTTTATGCTGAGGTGTTTGGCCTACCTTCCCCTGAGGTGAAGTGGTTCTGCAACAAAACCCAAATGGTGGCAGACGACCGAGTTAAAATGGAGAGAGATGGTGATAGCATCTCGCTAACAATTCACAATGTCACCAAAACCGATCAGGGAGAGTATATCTGCGAGGCTGTAAACTACGTCGGGGAAGCCAGAAGTGTTGCTTTAGTGGTAGTTGTATCGCAGGAAGTGAGGTTCATGCCTGCCCCACCTGCTGTCACCCATCAGCATGTCATGGAGTTTGATGTGGAGGAAGATGACTCTTCTCGTTCTCCTTCCCCTCAGGAGATTCTGCTCGAAGTAGAATTGGATGAAAACGAGGTGAAAGAATTTGAGAAACAAGTTAAGATCATCACCATTCCTGAGTACACAGCCGACAACAAGAGCATGATCATATCTTTGGATGTGTTACCAAGTATTTATGAGGAGGGCGCTGTG
Atypichthys_strigatus_AMS_I44632_009_Australia_AstrTa003	CAAAGGCTTGGTCCTGACTTTACTATCAACTTTAGCCAAACTTACACATGCAAGTATCCGCACCCCCGTGAGAATGCCCT-ACAGTTCCCTGCCCGGGAACAAGGAGCTGGTATCAGGCACATTTTGCT-ATAGCCCACGACACCTTGCTTAGCCACACCCCCAAGGGAACTCAGCAGTGATAGACATTAAGCCATAAGTGAAAACTTGACTTAGTCAA-GGC--TAAGAGGGCCGGTAAAACTCGTGCCAGCCACCGCGGTTATACGAGAGACCCAAGTTGATAGACTCC-GGCGTAAAGAGTGGTTAAGATAAATTT------TAAACTAAAGCCGAACACCCTCAAAGCTGT-TATACGCTCCCGAAGGTAAGAAGTCCAATCACGAAAGTGGCTTTACACTAACTGAACCCACGAAAGCTATGACACAAACT-GGGATTAGATACCCCACT-ATGCCTAGCCCTAAACCTTGATAGTACAATACACCCA-CTATCCGCCCGGGAACTACGAGCACCAGCTTGAAACCCAAAGGACTTGGCGGTGCTTTAGATCCACCTAGAGGAGCCTGTCCTAGAACCGATAACCCCCG--TCAACCTCACCCTTCCTTGTTTT-CCCCGCCTATATACCGCCGTCGTCAGCTTACCCTGTGAAGG--ACTTATAGTAAGCAAAATTGGCACAGCCCAAAACGTCAGGTCGAGGTGTAGCGTATGGAAGGGGAAGA-GATGGGCTACATTCAGTAATAT-AATGAAT-ACTAATGA-AATACTG-AAACGTACGTCTGAAGGAGGATTTAGCAGTAAGCAGAAAATAGAGTGTTCCGCTGAAATT-GGCCCTGAAGCGCGCACACACCGCCCGTCACTCTCCCCGAATCTAAAAATTTTATATAACTAAAATCCTAAAA--TCACAAAGGGGAGGCAAGTCGTAACATGGTAAGTGTACCGGAAGGTGCACTTGGATAAAAATNNNN----NNNNAGCCCACCAGCTAG--CCCC-----CC---AAACCAAAAACAA-CACACCAATATAAATAACCCCAAAT-TCACTAATACTTATA-TTACACAAACCATTTTACCCCCTTAGTATGGGCGACAG-AAAAGGGACCG-TGGCGCAATAGAGAAAGTACCGCAAGGGAACGCTGAAAGAGAAGTGAAACACCCCAGTA-AAGCTTATA-AAGCAGAGATTTAA-CTCGTACCTTTTGCATCATGATTTAGCAAGTAATACCCAAGCAAAGAGTTCTT-TAGTTTGGCTCCCCGAAACTAGGTGAGCTACTCCAAGACAGCCTATTAATAGGGCAAACCCGTCCCTGTGGCAAAAGGGTGGGAAGAGCTTTGAGTAGAGGTGACAGACCTACCGAACCTAGTTATAGCTGGTTGCCTGAGAATTGGATAGAAGTTCAGCCCCTTCGTTTCTTACCTC-ACCTTCGTCCAA--CCCCACCCGACGCCC-AAAGAAACTAAGAGAGTTAGTCAAAGGGGGTACAGCCCCTTTGAAACAAGATACAACTTTACCAGGAGGGTAAAGATCATAAT--AAGTTAAGGTAAAATGTTCTGGTGGGCCTAAAAGCAGCCACCCCTATAGAAAGCGTTAAAGCTCAGACATA-----CCCCCTACCC-TATTATCCCGATAATTA-AATCTTAACCCCCTAATC-CTACCAGGCCGTCCCATG-CAAACATGGGAGCGACCATGCTAATATGAGTAATAAGAGAGCT-TCCGCCTCTCTCCTTGCACACGTGTAAATCGGAATGGA--CCTACCACCGAACTTTAACGGCCCCAAA-CAAAGAGGGAATTGAACGACAGACCAAACAACCAGAAAA-CCATCCAAC-AGA-TAACCG-TTACCCCCACACTGGTGTGCCCTT-AAGGAAAGACTAAAAGAAAAAGAAGGAACTCGGCAAACAT----ATAAAGCCTCGCCTG-TTTACCAAAAACATCGCCTCTTGC-AAAACTAATGAATAAGAGGTCCCGCCTGCCCTGTGACTATATG-TTTAACGGCCGCGGTATCTTGACCGTGCGAAGGTAGCGCAATCACTTGTCTTTTAAATGGAGACCCGTATGAATGGCATAACGAGGGCTTAGCTGTCTCC-TTTTTCAAGTCAATGAAATTGATCTTCCCGTGCAGAAGCGGGAATAAGACCATAAGACGAGAAGACCCTATGGAGCTTTAGACACC--AAAGCAGCTCAATGTTAAACACCCCTAAA--TAAAGGGCCAAACAAAATGAAACCTGCCCTAATGTCTTTGGTTGGGGCGACCGCGGGGAAACAAAAAACCCCCATGTGGAATGGGAACACCC-TCTCCTAAAACAAAGAGCTCCCGCTCTAATGAACAGAA-CTTTCTGACCAAT-CAGATCCGGCAACGCCGATCAACGGACCGAGTTACCCTAGGGATAACAGCGCAATCCCCTTTTAGAGCCCATATNGACAAGGGGGTTTACGACCTCGATGTTGGATC-AGNNN-NNNCTNATGGTGCAGCCGCTATTA-AGGNNNN----NNNNTACTTCCTGTTTGCATATGCTATCCTACGCTCAATTCCAAACAAACTTGGTGGCGTTCTAGCCCTACTATTCTCTATCCTTGTACTTATGGTCGTACCCATCCTCCACACATCTAAACAACGAAGCCTCACATTCCGACCTTTAACACAATTCCTATTCTGAACCCTGGTCGCAGACGTCGCCATCCTAACCTGAATCGGAGGGATACCTGTTGAACACCCCTTTATTATTATCGGGCAAGTTGCATCTCTTCTATACTTCTTACTCTTCCTAATTCTCACCCCATTAGCAGGTTGATTAGAAAACAAAGTCCTTGAATGACATTNNNN----NNNNNGCTAGCGTAGC-TTACTTAAAGCATAACACTGAA-GATGTTAAGATGGGCCCTAGAAAGCTCCGCAAGCANNNN----NNNNNCAAAGAATAGTTTAATGCAAGAATCTTAGCTTTGGGAGCTAAGGGTAGGAGTTAAAGCCCCCTTTCTTTGANNNN----NNNNNGCACTAGTAGCTCAGCTTCAGAGCGCCGGTCTTGTAAACCGGACGTCGGACGTTAAAATCCTCCCTACTGCTNNNN----NNNNNCAGAGTATAGCTAAGATAGTAAAGCATCTCCCTTACACTGAGAAGTCATCCGTGCAAGTCGGATTACCCTGANNNN----NNNNNNNGTGGATGACTCCCTGGCTGACACCATCACTCGGCGGTTTCGCTATGATGTGGCACTGGCGTCAGCATTAAAGGATCTGGAGGAGGACATCATGGAGGGGCTGAGAGAGAGTGGGATGGAAGACAGTGCTTGCACCTCAGGCTTCAGTGTCATGATCAAGGAATCTTGTGACGGCATGGGCGATGTCAGCGAGAAGCACGGTGGAGGACCAGTTGTTCCCGAGAAAGCTGTGCGCTTCTCTTTCACTGTTATGTCTGTCTCTGTCCTGGCAGACGATGAGGAAGAAGAGGTTACCATCTTCACTGAGCCAAAGCCAAACTCAGAACTGTCCTGCAAGCCCCTTTGCCTGACTTTTGTGGATGAGTCAGACCATGAGACACTCACAGCTGTCCTGGGGCCTATAGTTGCAGAGCGTAATGCAATGAAAGAGAGCAGGCTCATCCTATCCATCGGTGGACTAGCTCGCTCCTTCCGCTTCCACTTCAGAGGCACGGGATACGATGAGAAGATGGTGCGTGAGATGGAGGGCCTAGAGGCCTCAGGGTCCACCTATGTCTGCACTCTTTGTGACTCCGGTCGGGCAGAGGCCTCTCAAAACATGGTGCTACACTCCGTCACCCGCAGTCATGAAGAGAACCTAGAACGTTATGAAATATGGAGAACCAATCCCTTTTCTGAGTCTGCAGATGAGCTGCGAGACAGAGTCAAANNNN----NNNNNNNTTGAGGGCCATCTCCTTCTCCAATGACTCATGCTACCTTCCTCCGTTACGCTGTCCAGCTGTTTGCCGCCTCGACCCCTATGACGGGCTTCCAGAGAGTTATCTCATCCACGGTGGCCGCACCCCAAATAACGAGATCTCATCGAGCCTGTACCTGCTGACCATGGACAGCCGTGGCTGCAATCGCAAACTGACCTTGTGCTGCAAAGAGAAAGAACTGGTGGGGGAATTGCCAGGGGCCAGATACGGCCACACAATGAGCATGGTTCAAAGCCGTGGGAAGACAGCTTGTGTATTGTTTGGGGGTAGATCCTACATGCCTGCAGGAGAGCGGACCACAGAGAGCTGGAACAGCGTCGTTGACTGTCCTCCTCAGGTGTTCCTGTTTGACTTAGAGTTTGGTTGCTCCTCTGTTCACACTTTACCCGAGCTCTGCGATGGACAGTCTTTCCATTTGGCCTTTGCCAGGGAAGACTGTGTCTACTTCCTTGGGGGTCACTCGCTCACCTCTGACTCCCGCCCCCCTCGTCTCTTTCGCCTGCGTGTTGAGCTTCTGCAAGGCAGCCCCTTGCTTTCCTGTGAGACACTAGACGCTGGCATATCCATCTCCAGTGCCATAATCACCCGCACAGGTCCCAGTCACAGATATATCATCTTAGGTGGGTATCAGTCAGACTCCCAGAAGAGGATGGAGTGCAGCACTGTGATTCTGGATGAGAAAGGGATCCAGNNNN----NNNNNNN---TTTTATGCTGAGGTGTTTGGCCTACCNTCCCCTGAGGTGAAGTGGTTCTGCAACAAAACCCAAATGGTGGCAGGCGACCGAGTTAAAATGGAGAGAGATGGTGATAGCATCTCGCTAACAATTCACAATGTCACCAAAACCGATCAGGGAGAGTATATCTGCGAGGCTGTAAACTACGTCGGGGAAGCCAGAAGTGTTGCTTTAGTGGTAGTTGTATCGCAGGAAGTGAGGTTCATGCCTGCCCCACCTGCTGTCACCCATCAGCATGTCATGGAGTTTGATGTGGAGGAAGATGACTCTTCTCGTTCTCCTTCCCCTCAGGAGATTCTGCTCGAAGTAGAATTGGATGAAAACGAGGTGAAAGAATTTGAGAAACAAGTTAAGATCATCACCATTCCTGAGTACACAGCCGACAACAAGAGCATGATCATATCTTTGGATGTGTTACCAAGTATTTATGAGGAGGGCGCTGTG
Girella_cyanea_no_voucher_New_Zealand_GcyaNe001	CAAAAGCTTGGTCCTGACTTTACTATCAGCTTTAGCTATACTTACACATGCAAGTATCCGCACCCCGGTGAGAATGCCCTAATAGTTCCCCACCCTGGAACAAGGAGCCGATATCAGGCACA-TATAAA-TAAGCCCACAACATCTTGCTCAGCCACACCCCCAAGGGAACCCAGCAGTGATAAACATTAAGCCATGAGTGAAAACTCGACTTAGTTAA-AGCTACA-AAGGGTCGGTAAAACTCGTGCCAGCCACCGCGGTTATACGAGAGACCCAAGTTGATAAGGTAC-GGCGTAAAGAGTGGTTAAGATTAACTA------GAAACTAAAGTCGAATGCCCTCAAAGCTGT-TATACGCCCCCGAAGGTAAGAAGATCGACCACGAAAGTGACTTTACA-CTACTGAACCCACGAAAGCTAGGTTACAAACT-GGGATTAGATACCCCACT-ATGCCTAGCCTTAAACATTGATGGCACAATACAGCCA-CCATCCGCCTGGAGACTACGAGCACCAGCTTGAAACCCAAAGGACTTGGCGGTGCTTTAGATCCACCTAGAGGAGCCTGTTCTAGAACCGATAACCCCCG-TTTAACCTCACCCCTCCTTGCTCT-TCCCGTCTATATACCGCCGCCGTCAGCTTACCCTGTGAAGG--ACCAATAGTAAGCAAAATTGGCATAGCCCAAAACGTCAGGTCGAGGTGTAGCTAATGGAGGGGGAAGA-AATGGGCTACATTCACTAGCCCTAGTGAAC-ACGAACGA-TATACTG-AAATATATATCCAAAGGAGGATTTAGAAGTAAGTGGGAAACAGAGTGTCCCACTGAAATT-GGCTCTAAAGCACGCACACACCGCCCGTCATTCTCCCCGAAC-TAT-TTAATAATATAACTAATTACATTACAAATCATAAAGGGGAGGCAAGTCGTAACATGGTAAGTGTACCGGAAGGTGCACTTGGAAAAACC-NNNN----NNNNAGCCCATCAACTAG--CCCC-----AATAATAAATAAGAACAA-CTAATAAATATTAATAAACCCAAAT-ACACCAACCCCCACA-CCAAACAAACCATTTTTCCCCCTTAGTATGGGCGACAG-AAAAGGAAGCA-CGGAGCAATAGAAAAAGTACCGCAAGGGAAAGTCGAAAGAGATATGAAATAGACCAGTA-AAGCCTAAATAAGCAGAGACTTAAACTCGTACCTTTTGCATCATGATTTAGCCAGTAATATATAAGCAAAAAGCCATTATAGTTTAATACCCCGAAACTACGTGAGCTACTTCAAGACAACCTACAAATAGGGTAAACCCGTCCCTGTGGCAAAAGGGTGGGAAGATCTTTGAGTAGAGGTGACAGACCTACCGAACCTAGTTATAGCTGGTTGCCTGAGAATTGGATAGAAGTTCAGCCCCCCAGTTTCTTAACTC-ACCCCAGTCCAA--CCCCTCCTGATAAAT-AAAGAAACCGAGAGAGTTAGTCAAAGGGGGTACAGCCCCTTTGAAAAAAGACACAACTTTTGCAGAAGGATAAAGATCATAAT--G-AATAAGGTAACATGTTCTGGTGGGCCTAAAAGCAGCCACCCACGTAGAAAGCGTTAAAGCTCAAACATA-----CTACTCCACCCCATTATCCCGACAATTA-AATCTTAATCCCCTAGCC-CTATCAGGCCTTCCCATA-TCCATATGGGAGTGACCATGCTAATATGAGTAATAAGAGAGTT-AAAGACTCTCTCCTTGCACATGTGTAAATCGAAATGGA--CCCACCATCGAACTTTAACGGCCCCAAATTAAAGAGGGTAATGAACAACAAACCAAACAACCAGAAAA-TCATCCAACAAAT-ACACCG-TTGACCCTACACTGGTGTGCCCCT-AAGGAAAAACTAAAAGGGAAAGAAGGAACTCGGCAAACACACTATCCAAGCCTCGCCTG-TTTACCAAAAACATCGCCTCTTGC-AAA-CTAA-AAATAAGAGGTCCCGCCTGCCCTGTGACTATACG-TTTAACGGCCGCGGTATTTTGACCGTGCGAAGGTAGCGCAATCACTTGTCTTTTAAATGGAGACCTGTATGAATGGCATAACGAGGGCTTAGCTGTCTCC-TTTTCCAAGTTAATGAAATTGATCTCCCCGTGCAGAAGCGGGGATACAACCATAAGACGAGAAGACCCTATGGAGCTTTAGACACCTAATCGCAAGTTTTGTCCAAAAACCCCTGAA--TAAGAGACCAAAC--AACTAAACCTGCCCTGATGTCTTTGGTTGGGGCGACCATGAGGAAGCAAAAAACCCTCACGTGGATAAGGAGACAAT---CCCTAGAACTAAGAGCCCCCGCTCTAATTAACAGAA--TTTCTGACCATC-CAGATCCGGCAATGCCGATTAACGAACCGAGTTACCCTAGGGATAACAGCGCAATCCCCTTCTAGAGCCCATATCGACAAGGGGGTTTACGACCTCGATGTTGGATC-AGGAC-ATCCTAATGGTGCAGCCGCTATTA-AGGNNNN----NNNN------------------GCCATCCTACGCTCCATTCCTAACAAAGGGGGAGGAGTACTGGCCCTCTTAGCCTCTATTTTAGTACTTATCTTAGTTCCAATCCTTCATACATTCAACCAACGAAGCCTTACATTCCGACCCCTCACACAACTTCTATTCTGAGTCCTAGTTGCTGACGTGGCCATCCTCACCTGAATTGGAGGCATACCTGTCGAAGAACCATTCATTATTATTGGACAAGTCGCCTCTTTCCTCTATTTCTTCCTCTTCCTAATTCTCACCCCTCTTGCAGGATGAATAGAAAACAAAAAACTTCAATGAGGCTNNNN----NNNNNGCTAGCGTAGCTTAATCTAAAGCATGACACTGAA-GATGTTAAGATGAGCCCTAGAAAGCTCCGCAAGCANNNN----NNNNNCAAAGAATAGTTTAA--GTAGAATCCCAGCTTTGGGGGTTGGGGGTGGAAGTTAGATTTTTCTTTCTTTGANNNN----NNNNNGCACTATTAGCTCAACTTCAGAGGGCCGGTCTTGTAAACCGGATGCCGGAGGTTAAAATCCCCCCTACTGCTNNNN----NNNNNCAGAATATAGCTAAACCAGAATAGCATCTCCCTTACACCGAGAAAGTATCCGTGCAAATCGGATTATCCTGANNNN----NNNNNNNGTGGATGACTCCCTGGCTGACACCTTCACTCGGCGGTTTCGCTATGATGTGGCGCTGGTGTCAGCATTAAAGGATCTGGAGGAGGACATCATGGAGGGGCTGAGAGAGAGCGGGATGGAAGACAGTGCTTGCACCTCAGGCTTCWGTGTCATGATCAAGGAATCCTGCGACGGCATGGGCGATGTCAGCGAGAAGCACGGCGGAGGACCAGCTGTTCCTGAGAAAGCTGTACGTTTCTCTTTCACTGTTATGTCTATCTCTGTCCTGGCAGAAGAAGAGGAGGAAGAGGTTACCATCTTCACTGAGCCAAAGCCAAACTCAGAACTGTCCTGCAAGCCCCTTTGCCTGACGTTTGTGGATGAGTCAGACCATGAGACACTCACAGCTGTCCTGGGGTCGATAGTCGCTGAGCGTAATGCCATGAAAGAGAGCAGGCTCATCCTCCCTATGGGTGGACTAGCTCGCTCCTTCCGCTTCCACTTCAGGGGCACGGGGTACGATGAGAAGATGGTGCGTGAGATGGAGGGCCTCGAGGCCTCAGGCTCCACCTATGTCTGCACTCTTTGCGACTCCACTCGGGCAGAGGCCTCTCAGAACATGGTGCTGCACTCCGTCACCCGCAATCATGAAGAGAACCTAGAACGTTACGAAATATGGAGAACCAACCCCTTTTCTGAGTCCGCTGAGGAGCTGCGAGACAGAGTCAAANNNN----NNNNNNNTTGAGGGCCATCTCCTTCTCCAATGACTCTTGCTACCTTCCTCCGTTGCGCTGTCCAGCTGTTTGCCGCCTCGACCCCTATGACGGGCTTCCAGAGAGTTACCTCATTCACGGAGGCCGAACCCCGAATAATGAGATCTCATCGAGCCTGTACCTGCTGACCATGGACAGCCGTGGCTGCAATCGCAAACTGACCTTGCGCTGCAAAGAGAAAGAACTGGTGGGGGAAGTGCCCGGGGCCAGATACGGCCACACCATGAGCATGGTCCAAAGCCGGGGGAAGACGGCCTGTGTTTTGTTTGGGGGGAGGTCCTACATGCCGGCAGGAGAGCGCACCACAGAGAGCTGGAACAGCGTCGTGGACTGTCCTCCTCAGGTGTTCCTGTTTGATTTAGAGTTTGGGTGCTCCTCCGCTCACACGTTACCCGAGCTCAGTGATGGACAGTCTTTTCATTTGGCCCTCGCCAGAGAAGACTGTGTCTACTTCCTCGGGGGTCACTCCCTCACCTCTGACTCCCGCCCCCCTCGATTGTTTCGCCTACGTGTCGAGCTTCTGCAGGGCAGCCCGTTGCTTTCCTGTGAGACTCTGGTCACTGACATGTCCATCTCCAGCGCCTTAATCACCCGTACAGGTCCCAATCACCGATATATCATCTTAGGCGGGTATAAGGCGGACTCTCAGAAGAGGATGGAGTGCAGCTCTGTGGTTCTGGATGAGAAAGGGATCCAGNNNN----NNNNNNNACATTTTATGCAGAGGTGTTTGGCCTACCTTCCCCTGAGGTGAAGTGGTTCTGCAACAAAACCCAASTGATGGCAGACAACAGGGTTAAAATGGAGAGAGATGGCGATAGCATCTCGTTAACAATTCAAAATGTCACTAAAGCCGATCAGGGAGAGTATATCTGCGAGGCTGTAAACTATGTTGGGGAGGCCAGAAGTGTTGCTTTAGTGGTAATTGTATCTCAGGAAGTGAGATTTATGCCTGCCCCACCTGCTGTCACCCATCAGCATGTGATGGAGTTTGATGTGGAGGAAGATGATTCTTCTCGTTCTCCTTCCCCCCAGGAGATTCTGCTCGAAGTAGAATTGGATGAAAACGAGGTGAAGGAATTTGAGAAACAGGTTAAGATCATTACCATTCCGGAGTACACAGCCGATAACAAGAGCATGATCATATCTTTGGATGTGTTACCAAGTATTTATGAAGAGGGCGCTGTG
Girella_cyanea_AIM_MA30178_New_Zealand_GcyaTh005	CAAAAGCTTGGTCCTGACTTTACTATCAGCTTTAGCTATACTTACACATGCAAGTATCCGCACCCCGGTGAGAATGCCCTAATAGTTCCCCACCCTGGAACAAGGAGCCGATATCAGGCACA-TATAAA-TAAGCCCACAACATCTTGCTCAGCCACACCCCCAAGGGAACCCAGCAGTGATAAACATTAAGCCATGAGTGAAAACTCGACTTAGTTAA-AGCTACA-AAGGGTCGGTAAAACTCGTGCCAGCCACCGCGGTTATACGAGAGACCCAAGTTGATAAGGTAC-GGCGTAAAGAGTGGTTAAGATTAACTA------GAAACTAAAGTCGAATGCCCTCAAAGCTGT-TATACGCCCCCGAAGGTAAGAAGATCGACCACGAAAGTGACTTTACA-CTACTGAACCCACGAAAGCTAGGTTACAAACT-GGGATTAGATACCCCACT-ATGCCTAGCCTTAAACATTGATGGCACAATACAGCCA-CCATCCGCCTGGAGACTACGAGCACCAGCTTGAAACCCAAAGGACTTGGCGGTGCTTTAGATCCACCTAGAGGAGCCTGTTCTAGAACCGATAACCCCCG-TTTAACCTCACCCCTCCTTGCTCT-TCCCGTCTATATACCGCCGCCGTCAGCTTACCCTGTGAAGG--ACCAATAGTAAGCAAAATTGGCATAGCCCAAAACGTCAGGTCGAGGTGTAGCTAATGGAGGGGGAAGA-AATGGGCTACATTCACTAGCCCTAGTGAAC-ACGAACGA-TATACTG-AAATATATATCCAAAGGAGGATTTAGAAGTAAGTGGGAAACAGAGTGTCCCACTGAAATT-GGCTCTAAAGCACGCACACACCGCCCGTCATTCTCCCCGAAC-TAT-TTAATAATATAACTAATTACATTACAAATCATAAAGGGGAGGCAAGTCGTAACATGGTAAGTGTACCGGAAGGTGCACTTGGAAAAACC-NNNN----NNNNAGCCCATCAACTAG--CCCC-----AATAATAAATAAGAACAA-CTAATAAATATTAATAAACCCAAAT-ACACCAACCCCCACA-CCAAACAAACCATTTTTCCCCCTTAGTATGGGCGACAG-AAAAGGAAGCA-CGGAGCAATAGAAAAAGTACCGCAAGGGAAAGTCGAAAGAGATATGAAATAGACCAGTA-AAGCCTAAATAAGCAGAGACTTAAACTCGTACCTTTTGCATCATGATTTAGCCAGTAATATATAAGCAAAAAGCCATTATAGTTTAATACCCCGAAACTACGTGAGCTACTTCAAGACAACCTACAAATAGGGTAAACCCGTCCCTGTGGCAAAAGGGTGGGAAGATCTTTGAGTAGAGGTGACAGACCTACCGAACCTAGTTATAGCTGGTTGCCTGAGAATTGGATAGAAGTTCAGCCCCCCAGTTTCTTAACTC-ACCCCAGTCCAA--CCCCTCCTGATAAAT-AAAGAAACCGAGAGAGTTAGTCAAAGGGGGTACAGCCCCTTTGAAAAAAGACACAACTTTTGCAGAAGGATAAAGATCATAAT--G-AATAAGGTAACATGTTCTGGTGGGCCTAAAAGCAGCCACCCACGTAGAAAGCGTTAAAGCTCAAACATA-----CTACTCCACCCCATTATCCCGACAATTA-AATCTTAATCCCCTAGCC-CTATCAGGCCTTCCCATA-TCCATATGGGAGTGACCATGCTAATATGAGTAATAAGAGAGTT-AAAGACTCTCTCCTTGCACATGTGTAAATCGAAATGGA--CCCACCATCGAACTTTAACGGCCCCAAATTAAAGAGGGTAATGAACAACAAACCAAACAACCAGAAAA-TCATCCAACAAAT-ACACCG-TTGACCCTACACTGGTGTGCCCCT-AAGGAAAAACTAAAAGGGAAAGAAGGAACTCGGCAAACACACTATCCAAGCCTCGCCTG-TTTACCAAAAACATCGCCTCTTGC-AAA-CTAA-AAATAAGAGGTCCCGCCTGCCCTGTGACTATACG-TTTAACGGCCGCGGTATTTTGACCGTGCGAAGGTAGCGCAATCACTTGTCTTTTAAATGGAGACCTGTATGAATGGCATAACGAGGGCTTAGCTGTCTCC-TTTTCCAAGTTAATGAAATTGATCTCCCCGTGCAGAAGCGGGGATACAACCATAAGACGAGAAGACCCTATGGAGCTTTAGACACCTAATCGCAAGTTTTGTCCAAAAACCCCTGAA--TAAGAGACCAAAC--AACTAAACCTGCCCTGATGTCTTTGGTTGGGGCGACCATGAGGAAGCAAAAAACCCTCACGTGGATAAGGAGACAAT---CCCTAGAACTAAGAGCCCCCGCTCTAATTAACAGAA--TTTCTGACCATC-CAGATCCGGCAATGCCGATTAACGAACCGAGTTACCCTAGGGATAACAGCGCAATCCCCTTCTAGAGCCCATATCGACAAGGGGGTTTACGACCTCGATGTTGGATC-AGGAC-ATCCTAATGGTGCAGCCGCTATTA-AGGNNNN----NNNNTATTTCCTATTCGCCTACGCCATCCTACGCTCCATTCCTAACAAATTAGGCGGAGTACTGGCCCTCTTAGCCTCTATTTTAGTACTTATAGTAGTTCCAATCCTTCATACATCAAACCAACGAAGCCTTACATTCCGACCCCTCACACAACTTCTATTCTGAGTCCTAGTTGCAGACGTGGCCATCCTCACCTGAATTGGAGGCATACCTGTCGAACAACCATTCATTATTATTGGACAAGTCGCCTCTTTCCTCTATTTCTTCCTCTTCCTAATTCTCACCCCTCTTGCAGGATGAATAGAAAACAAGATACTTCAATGACACTNNNN----NNNNNGCTAGCGTAGCTTAATCTAAAGCATGACACTGAA-GATGTTAAGATGAGCCCTAGAAAGCTCCGCAAGCANNNN----NNNNNCAAAGAATAGTTTAA--GTAGAATCCCAGCTTTGGGGGTTGGGGGTGGAAGTTAGATTCTTCTTTCTTTGANNNN----NNNNNGCACTAGTAGCTCAGCTTCAGAGCGCCGGTCTTGTAAACCGGATGCCGGAGGTTAAAATCCCCCCTACTGCTNNNN----NNNNNCAGAATATAGCTAAACCAGAATAGCATCTCCCTTACACCGAGAAAGTATCCGTGCAAATCGGATTATCCTGANNNN----NNNNNNNGTGGATGACTCCCTGACTGACACCTTCACTCGGCGGTTTCGCTATGATGTGGCGCTGGTGTCAGCATTAAAGGATCTGGAGGAGGACATCATGGAGGGGCTGAGAGAGAGCGGGATGGAAGACAGTGCTTGCACCTCAGGCTTCAGTGTCATGATCAAGGAATCCTGCGACGGCATGGGCGATGTCAGCGAGAAGCACGGCGGAGGACCAGCTGTTCCTGAGAAAGCTGTACGTTTCTCTTTCACTGTTATGTCTATCTCTGTCCTGGCAGAAGAAGAGGAGGAAGAGGTTACCATCTTCACTGAGCCAAAGCCAAACTCAGAACTGTCCTGCAAGCCCCTTTGCCTGACGTTTGTGGATGAGTCAGACCATGAGACACTCACAGCTGTCCTGGGGTCGATAGTCGCTGAGCGTAATGCCATGAAAGAGAGCAGGCTCATCCTCCCTATGGGTGGACTAGCTCGCTCCTTCCGCTTCCACTTCAGGGGCACGGGGTACGATGAGAAGATGGTGCGTGAGATGGAGGGCCTCGAGGCCTCAGGCTCCACCTATGTCTGCACTCTTTGCGACTCCACTCGGGCAGAGGCCTCTCAGAACATGGTGCTGCACTCCGTCACCCGCAATCATGAAGAGAACCTAGAACGTTACGAAATATGGAGAACCAACCCCTTTTCTGAGTCCGCTGAGGAGCTGCGAGACAGAGTCAAANNNN----NNNNNNNTTGAGGGCCATCTCCTTCTCCAATGACTCTTGCTACCTTCCTCCGTTGCGCTGTCCAGCTGTTTGCCGCCTCGACCCCTATGACGGGCTTCCAGAGAGTTACCTCATTCACGGAGGCCGAACCCCGAATAATGAGATCTCATCGAGCCTGTACCTGCTGACCATGGACAGCCGTGGCTGCAATCGCAAACTGACCTTGCGCTGCAAAGAGAAAGAACTGGTGGGGGAAGTGCCCGGGGCCAGATACGGCCACACCATGAGCATGGTCCAAAGCCGGGGGAAGACGGCCTGTGTTTTGTTTGGGGGGAGGTCCTACATGCCGGCAGGAGAGCGCACCACAGAGAGCTGGAACAGCGTCGTGGACTGTCCTCCTCAGGTGTTCCTGTTTGATTTAGAGTTTGGGTGCTCCTCCGCTCACACGTTACCCGAGCTCAGTGATGGACAGTCTTTTCATTTGGCCCTCGCCAGAGAAGACTGTGTCTACTTCCTCGGGGGTCACTCCCTCACCTCTGACTCCCGCCCCCCTCGATTGTTTCGCCTACGTGTCGAGCTTCTGCAGGGCAGCCCGTTGCTTTCCTGTGAGACTCTGGTCACTGACATGTCCATCTCCAGCGCCTTAATCACCCGTACAGGTCCCAATCACCGATATATCATCTTAGGCGGGTATAAGGCGGACTCTCAGAAGAGGATGGAGTGCAGCTCTGTGGTTCTGGATGAGAAAGGGATCCAGNNNN----NNNNNNNACATTTTATGCAGAGGTGTTTGGCCTACCTTCCCCTGAGGTGAAGTGGTTCTGCAACAAAACCCAAGTGATGGCAGACAACAGGGTTAAAATGGAGAGAGATGGCGATAGCATCTCGTTAACAATTCAAAATGTCACTAAAGCCGATCAGGGAGAGTATATCTGCGAGGCTGTAAACTATGTTGGGGAGGCCAGAAGTGTTGCTTTAGTGGTAATTGTATCTCAGGAAGTGAGATTTATGCCTGCCCCACCTGCTGTCACCCATCAGCATGTGATGGAGTTTGATGTGGAGGAAGATGATTCTTCTCGTTCTCCTTCCCCCCAGGAGATTCTGCTCGAAGTAGAATTGGATGAAAACGAGGTGAAGGAATTTGAGAAACAGGTTAAGATCATTACCATTCCGGAGTACACAGCCGATAACAAGAGCATGATCATATCTTTGGATGTGTTACCAAGTATTTATGAAGAGGGCGCTGTG
Girella_fimbriata_AIM_MA30179_New_Zealand_GfimLa001	CAAAAGCTTGGTCCTGACTTTACTATCAGCTTTAGCTATAATTACACATGCAAGTATCCGCACCCCGGTGAGAATGCCCTAATAGTTCCCCGCCCGGGAACAAGGAGCTGATATCAGGCACA-TCCTAA-GAAGCCCACAACATCTTGCTCTGCCACACCCCCAAGGGAACCCAGCAGTGATAAATATTAAGCTATGAGTGAAAACTCGACTTAGTTAA-AGCTATATAAGGGCCGGTAAAACTCGTGCCAGCCACCGCGGTTATACGAGAGGCCCGAGTTGATAAGCAAC-GGCGTAAAGAGTGGTTAAGATTAATAA------AACGCTAAAGCCGAATACCCTCAAAGCTGT-TATACGCTGCCGAAGGCAAGAAGACCAATCACGAAAGTGGCTTTATA-TTACTGAACCCACGAAAGTTAGGACACAAACT-GGGATTAGATACCCCACT-ATGCCTAACCCTAAACATTGATAGCACAATACACCCG-CTATCCGCCCGGAGACTACGAGCATTAGCTTAAAACCCAAAGGACTTGGCGGTGCTTTAGATCCACCTAGAGGAGCCTGTTCTAGAACCGATAACCCCCG-TTCAACCTCACCCTTCCTTGCTTT-TTCCGTCTATATACCGCCGCCGTCAGCTTACCCTGTGAAGG--CCCCATAGTAAGCAAAATTGGCACAGCCTAAAACGTCAGGTCGAGGTGTAGCTTATGGAAGGGGAAGA-AATGGGCTACATTCACTAATTTTAGTGAAC-ACGAACGA-TGTACTG-AAATACACATCTAAAGGAGGATTTAGAAGTAAGCAGGAAATAGAGTGTCCCGCTGAAATT-GGCTCTAAAGCACGCACACACCGCCCGTCATTCTCCCCGAGCCCAC-TAATTATTATACTTAATTAAATTATCCTTGCATAAGGGGAGGCAAGTCGTAACATGGTAAGTGTACCGGAAGGTGCACTTGGAAAAACC-NNNN----NNNNAGCCCACTAGCTAG---CCC-----AACCACCAATAAAAACAA-CCAACCAATATCCACAAACCCAAAA-GCACTAGACCTTGTA-TTAAACAAACCATTTTTCCCCCTTAGTATGGGCGACAG-AAAAGGGACTA-CGGAGCTATAGAGGAAGTACCGTAAGGGAACACTGAAAGAGAGATGACACAGACCAGTA-AAGCCTAAACAAGCAGAGATTTAAACTCGTACCTTTTGCATCATGATTTAGCCAGTAACACATAAGCAAAAAGACATT-TAGTTTAAAACCCCGAAACTACGTGAGCTACTCCAAGACAACCTGTTAATAGGGTAAACCCGTCCCTGTGGCAAAAGGGTGGGAAGAGCTTTGAGTAGAGGTGACAGACCTACCGAACCTAGTTATAGCTGGTTGCCTAGGAACTGGATAGAAGTTCAGCCTCCTGATTTTTTTATTC-ACCTTTGTCCAA--CCCCATATGACACCT-AAAGAAACCATGAGAGTTATTCAAAGGGGGTACAGCCCCTTTGAAATAAGATACAACTTTACCAGGAGGATAAAGATCATATT--A-ACCAAGGTAACATGTTCTAGTGGGCTTAAAAGCAGCCACCCAAATAGAAAGCGTTAAAGCTCAGACATG-----CCACTCACCC-TATTATACCGATAATTA-TATCTTAATCCCCTAACC-TTACTAGGCCTTCCCATG-TCTTCATGGGAGTGACTATGCTAATATGAGTAATAAGAGAGCC-AAAGACTCTCTCCCTGCACACGTGTAAATCGAAATGGA--CTTACCACCGAACCTTAACGGCCCCAAA-CAAAGAGGGTAATGAACAACATACCAAATGACCAGAAGA-TCACTCAACAAAA-CTACCG-TTAACCCCACACTGGTGTGCCCTT-AAGGAAAGACTAAAAGGAAAAGAAGGAACTCGGCAAACAAATT-TTTAAGCCTCGCCTG-TTTACCAAAAACATCGCCTCTTGC-AAGACTAAAAAATAAGAGGTCCCGCCTGCCCTGTGACAATACG-TTTAACGGCCGCGGTATTTTGACCGTGCGAAGGTAGCGCAATCACTTGTCTTTTAAATGGAGACCTGTATGAATGGCATAACGAGGGCTTAGCTGTCTCC-TCTTCCAAGTCAATGAAATTGATCCCCCCGTGCAGAAGCGGGGATGAAGCCATAAGACGAGAAGACCCTATGGAGCTTTAGATACTTAAAAGCAGGCCGTGTCCAAAAACCCTTAAA--TAAAGAACCAAAC--AGCTAAGCCTACCC-AATATCTTTGGTTGGGGCGACCATGAGGAAATAAATAACCCTCACGTGGATTGGGAAGTACC--TCCCTACAACCAAGAGCCCCCGCTCTAATGAACAGAA--TTTCTGACCATC-CCGATCCGGCAATGCCGATTAACGAACCGAGTTACCCTAGGGATAACAGCGCAATCCCCTTTTAGAGCCCATATCGACAAGGGGGTTTACGACCTCGATGTTGGANN-NGNNC-ATCCTAATGGTGCAGCCGCTATTA-AGGNNNN----NNNNTACTTCCTCTTTGCTTACGCCATCCTACGTTCCATCCCCAATAAACTAGGAGGAGTCCTAGCCCTCTTATCCTCCATCTTAATTCTTATAGTAGTACCCATTCTACATACATCCAACCAACGAAGCCTGACCTTCCGACCTCTGACACAACTTCTATTCTGAATTCTCGTTGCAGACGTCATCATCCTTACCTGAATTGGAGGCATACCTGTTGAACAACCCTTTATCATTATTGGACAAATCGCCTCCTTCCTCTATTTCTTCCTCTTTCTAGTTCTCACGCCTTTGGCAGGATGAATAGAAAACAAAATTCTTCAATGACACTNNNN----NNNNNGCTAACGTAGCTTAACCCAAAGCATAACACTGAA-GATGTTAAGATGAGCCCTAGAAAGCTCCGCAAGCANNNN----NNNNNCAAAGAATAGTTTAA--GTAGAATACCAGCTTTGGGGGTTGGGGGCAGGAGTTAAAGTCTTCTTTCTTTGANNNN----NNNNNGCACTAGTAGCTCAGCTTCAGAGCACCGGTCTTGTAAACCGGACGTCGGAGGTTAAAATCCCCCCTACTGCTNNNN----NNNNNCAGGATATAGCTAAAACAGAATAGCATCTCCCTTACACCGAGAAGGCATCCGTGCAAATCGGATTATTCTGANNNN----NNNNNNNGTGGATGACTCCCTGGCTGACACCATCACTCGGCGGTTTCGCTATGATGTGGCGTTGGTGTCAGCATTAAAGGATCTGGAGGAGGACATCATGGAGGGGCTGAGAGAGAGTGGGATGGAAGACAGTGCTTGCACCTCAGGCTTCAGTGTCATGATCAAGGAGTCGTGTGATGGCATGGGCGATGTCAGCGAGAAGCACGGCGGAGGACCAGCTGTTCCTGAGAAAGCTGTACGTTTCTCTTTCACTATTATGTCTATCTCTGTCCTGGCAGAAGACGAGGAGGAAGAGGTTACCATCTTCACTGAGCCAAAGCCAAACTCAGAACTGTCCTGCAAGCCCCTTTGCCTGACGTTTGTGGATGAGTCAGACCATGAGACACTCACAGCAGTCCTGGGGCCGATAGTTGCAGAGCGTAATGCAATGAAAGAGAGCAGGCTCATCCTACCCATGGGTGGACTAGCTCGGTCATTCCGATTCCACTTCAGGGGCACAGGATACGATGAGAAGATGGTGCGTGAGATGGAGGGCCTTGAGGCCTCAGGGTCCACCTATGTCTGCACTCTTTGTGACTCCAGTCGGGCTGAGGCCTCTCAGAACATGGTGCTGCACTCTGTCACCCGCAATCATGAAGAGAACCTAGAACGTTATGAAATATGGAGAACCAACCCCTTTTCTGAGTCTGCAGAAGAGCTGCGAGACAGAGTCAAANNNN----NNNNNNNTTGAGGGCCATCTCCTTCTCCAGTGACTCATGCTACCTTCCTCCATTACGCTGTCCAGCTGTTTGCCGCCTCGACCCCTATGACGGGCTTCCAGAGAGTTACCTCATCCAGGGAGGCCGAACCCCGAATAATGAGATCTCATCGAGCCTGTACCTGCTGACCATGGACAGCCGTGGCTGCAATCGCAAACTGACCTTGTGCTGCAAAGAGAAAGAACTGGTGGGGGAAGTGCCCGGGGCCAGATACGGCCACACCATGAGCATGGTTCAAAGCCGAGGGAAGACGGCCTGTGTTTTGTTTGGGGGTAGATCCTACATGCCAGCAGGAGAGCGCACCACANAGAGCTGGAACAGTGTCGTCGACTGTCCTCCTCAGGTGTTCCTGTTTGATTTGGAGTTTGGTTGCTCCTCCGCTCACACATTACCCGAGCTCAGTGATGGGCAGTCTTTCCATTTGGCCCTCGCCAGAGAAGACTGTGTCTACTTCCTCGGGGGTCACTCCCTCACCTCTGACTCCCGCCCCCCTCAACTCTTTCGCCTGCGTGTCGAGCTTCTGCAGGGCAGCCCGTTGCTTTCCTGCGAGACTCTGGTCACTGGCATGTCCATCTCCAGCGCCTTAATCACCCGTACAGGTCCCTGTCACAGATATATCATCTTAGGCGGGTATCAGGCAGACTCTCAGAAGAGGATGGAGTGCAGCACTGTGATTCTAGATGAGAAAGGGATCCAGNNNN----NNNNNNNACGTTTTATGCAGAGGTGTTTGGCCTACCTTCCCCTGAGGTGAAGTGGTTCTGCAACAAAACCCAACTGATGGCAGACAACAGAGTTAAAATGGAGAGAGATGGCGACAGCATCTCGTTAACAATTCAAAATGTCACTAAAGCCGATCAGGGAGAGTATATCTGCGAGGCTGTAAACTATGTTGGGGAGGCCAGAAGTGTTGCTTTAGTGGTAATTGTATCGCAGGAAGTGAGATTTATGCCTGCCCCACCTGCTGTCACCCATCAGCATGTGATGGAGTTTGATGTGGAGGAAGATGATTCTTCTCGTTCTCCTTCCCCCCAGGAGATTCTGCTCGAAGTAGAATTGGATGAAAACGAGGTGAAGGAATTTGAGAAACAGGTTAAGATCATTACCATTCCTGAGTACACAGCCGATAACAAGAGCATGATCATATCTTTGGATGTGTTACCAAGTATTTATGAGGAGGGCGCTGTG
Girella_punctata_no_voucher_Japan_GmelJa001	CAAAAGCTTGGTCCTGACTTTACTATCAGCTTTAGCTATACTTACACATGCAAGTATCCGCACCCCGGTGAGAATGCCCTAATAGTTCCCCGCCCGGGAACAAGGAGCCGATATCAGGCACA-TATAAA-TAAGCCCACAACATCTTGCTCAGCCACACCCCCAAGGGAACCCAGCAGTGATAAACATTAAGCCATGAGTGAAAACTCGACTTAGTTAA-AGCTATA-AAGGGCCGGTAAAACTCGTGCCAGCCACCGCGGTTATACGAGAGACCCAAGTTGATAAGGTAC-GGCGTAAAGAGTGGTTAAGATTGACTA------AAAACTAAAGCCGAATGCCCTCAAAGCTGT-TATACGCCCCCGAAGGTAAGAAGACCAACCACGAAAGTGACTTTACA-CTACTGAACCCACGAAAGCTAGGTTACAAACT-GGGATTAGATACCCCACT-ATGCCTAGCCTTAAACATTGATGGTACAATACAACCA-CCATCCGCCTGGATACTACGAGCACCAGCTTGAAACCCAAAGGACTTGGCGGTGCTTTAGATCCACCTAGAGGAGCCTGTTCTAGAACCGATAACCCCCG-TTTAACCTCACCCCTCCTTGCTCT-TCCCGTCTATATACCGCCGCCGTCAGCTTACCCTGTGAAGG--CTCAATAGTAAGCAAAATTGGCATAGCCCAAAACGTCAGGTCGAGGTGTAGCTAATGGAGGGGGAAGA-AATGGGCTACATTCACTAGTCCTAGTGAAC-ACGAACGA-TGTACTG-AAATATACATCCAAAGGAGGATTTAGAAGTAAGTGGGAAACAGAGTGTCCCACTGAAATT-GGCTCTAAAGCACGCACACACCGCCCGTCATTCTCCCCGAACTTAC-TTAATACTATAACTAATTACGTTACAAACCATAAAGGGGAGGCAAGTCGTAACATGGTAAGTGTACCGGAAGGTGCACTTGGAAAAACC-NNNN----NNNNAGCCCATCAACTAG--CCCC-----AATAATAAATAAAAACAA-CTAACCAATATTAATAAACCCAAATCACACCAACCCCTACACCAAACCAAACCATTTTTCCTCCCTAGTATGGGCGACAG-AAAAGGAAATA-CGGAGCTATAGAAAAAGTACCGCAAGGGAAAGTTGAAAGAGATGTGAAACAGACCAGTA-AAGCCCAAATAAGCAGAGACTTAAACTCGTACCTTTTGCATCATGATTTAGCCAGTAATATATAAGCAAAAAGCCATTATAGTTTAATACCCCGAAACTACGTGAGCTACTCCAAGACAACCTACAAATAGGGTAAACCCGTCCCTGTGGCAAAAGGGTGGGAAGATCTTTGAGTAGAGGTGATAGACCTACCGAACCTAGTTATAGCTGGTTGCCTGAGAATTGGATAGAAGTTCAGCCCCTCAGTTTCTTAACTC-ACCCCAGTTAAA--CCCCTCCTGATAAAT-AAAGAAGCCGAGAGAGTTAGTCAAAGGGGGTACAGCCCCTTTGAAAGAAGACACAACTTTTACAGAAGGATAAAGATCATAAT--A-AATAAGGTAACATGTCCTAGTGGGCCTAAAAGCAGCCACCCATATAGAAAGCGTTAAAGCTCAGACATT-----CTACTCCACCCCATTATCCCGACAATTA-AATCTTAATCCCCTAACT-CTATCAGACCTTCCCATG-TATACATGGGAGTGACTATGCTAATATGAGTAATAAGAAAGTT-AAAGACTCTCTCCCTGCACATGTGTAAATCGAAATGGA--CCCACCATCGAACTTTAACGGCCCCAAA-CAAAGAGGGTAATGAACAACAAATCAAATAACCAGAAAA-TCATCCAGTAACT-ACACCG-TTAACCCTACACTGGTGTGCCCCC-AAGGAAAAACTAAAAGGAAAAGAAGGAACTCGGCAAACACACTACCCAAGCCTCGCCTG-TTTACCAAAAACATCGCCTCTTGC-AAAACTAA-AAATAAGAGGTCCCGCCTGCCCTGTGACTATACG-TTTAACGGCCGCGGTATTTTGACCGTGCGAAGGTAGCGCAATCACTTGTCTTTTAAATGGAGACCTGTATGAATGGCACAACGAGGGCTTAGCTGTCTCC-TTTTCCAAGTTAATGAAATTGATCTCCCCGTGCAGAAGCGGGGATGCACCCATAAGACGAGAAGACCCTATGGAGCTTTAGACACCTAGCCGCAAGTTTTGTCCAAAAC-CCCTAAA--TAAAAGACTAAAC--AACTAAACCTGCCCTAATGTCTTTGGTTGGGGCGACCATGAGGAAATAAAAAACCCTCACGTGGATTAGGAAAAAAT---CCCCAGAACTAAGAGCCCCCGCTCTAACTAACAGAA--TTTCTGACCACT-CAGATCCGGCAATGCCGATTAACGAACCGAGTTACCCTAGGGATAACAGCGCAATCCCCTTCTAGAGCCCATATCGACAAGGGGGTTTACGACCTCGATGTTGGATC-AGGAC-ATCCTAATGGTGCAGCCGCTATTA-AGGNNNN----NNNNTATTTCCTATTTGCCTACGCCATCCTACGCTCCATCCCCAACAAACTAGGCGGAGTACTAGCCCTCTTAGCTTCCATCCTAGTACTTATAGTAGTCCCAATCCTCCACACATCAAACCAACGGAGCCTTACTTTCCGACCCCTTACACAACTTCTATTCTGAATCCTAGTCGCAGACGTGGCCATTCTCACCTGAATTGGAGGCATACCTGTTGAACAACCATTCATTATTATCGGACAAGTTGCCTCCTTCCTCTATTTCTTCCTATTCCTGATCCTCACCCCTCTTGCAGGATGACTAGAAAACAAGATACTTCAATGACACTNNNN----NNNNNGCTAGCGTAGCTTAACCTAAAGCATGACACTGAA-GATGTTAAGATGAGCCCTAGAAAGCTCCGCAAGCANNNN----NNNNNCAGAGAATAGTTTAA--GTAGAATCCCAGCTTTGGGGGTTGGGGGTAGAAGTTAAATTCTTCTTTCTTTGANNNN----NNNNNGCACTAGTAGCTCAGCCTCAGAGCGCCGGTCTTGTAAACCGGACGCCGGGGGTTAAAATCCCCCCTACTGCTNNNN----NNNNNCAGAATATAGCTAAACCAGAATAGCATCTCCCTTACACCGAGAAAGTATCCGTGCAAATCGGATTATCCTGANNNN----NNNNNNNGTGGATGACTCCCTGGCTGACNCCTTCANTCGGCGGTTTCGCTATGATGAGGCGCTGGTGTCAGCATTAAAGGATCTGGAGGAGGACATCATGGAGGGGGTGAGAGAGAGCGGGATGGAAGACAGTGCTTGCMTCTCAGGNTTCAGTGTCATGATCAAGGAATCCTGCGACGGCATGGGCGATGTCAGCGAGAAGCACGGCGCAGGACCAGCTGTTCCTGAGAAAGCTGTACGTTTCTCTTTCACTGTTATGTCTATCTCTGTCCTGGCAGAAGAAGAGGAGGAAGAGGTTACCATCTTCACTGAGCCAAAGCCAAACTCAGAACTGTCCTGCAAGCCCCTTTGCCTGACGTTTGTGGATGAGTCAGACCACGAGACGCTCACAGCTGTCCTGGGGTCGATAGTCGCTGAGCGTGATGCCATGAAAGAGAGCAGGCTCATCCTACCTATGGGTGGACTAGCTCGCTCCTTCCGCTTCCACTTCAGGGGCACGGGGTACGATGAGAAGATGGTGCGTGAGATGGAGGGCCTCGAGGCCTCAGGCTCCACCTATGTCTGCACTCTTTGCGACTCCACTCGGGCAGAGGCCTCTCACAACATGGTGCTGCACTCCGTCACCCGCAATCATGAAGAGAACCTAGAACGTTACGAAATATGGAGAACCAACCCCYTTTCTGAGTCCGCTGATGASCTGCGAGACAGAGTCAAANNNN----NNNNNNNTTGAGGGCCATCTCCTTCTCCAATGACTCTTGCTACCTTCCTCCGTTGCGCTGTCCAGCTGTTTGCCGCCTCGACCCCTATGACGGGCTTCCAGAGAGTTACCTCATTCACGGAGGCCGAACCCCGAATAATGAGATCTCGTCGAGCCTGTACCTGCTGACCATGGACAGCCGTGGCTGCAATCGCAAACTGACCTTGCGCTGCAAAGAGAAAGAACTGGTGGGGGAAGTGCCCGGGGCCAGATACGGCCACACCATGAGCATGGTCCAAAGCCGGGGGAAGACGGCCTGTGTTTTGTTTGGGGGGAGGTCCTACATGCCGGCAGGAGAGCGCACCACAGAGAGCTGGAACAGCGTCGTGGACTGTCCTCCTCAGGTGTTCCTGTTTGATTTAGAGTTTGGGTGCTCCTCCGCTCACACGTTACCCGAGCTCAGTGATGGACAGTCTTTTCATTTGGCCCTCGCCAGAGAAGACTGTGTCTACTTCCTCGGGGGTCACTCTCTCACCTCTGACTCCCGCCCCCCTCGATTGTTTCGCCTACGTGTCGAGCTTCTGCAGGGCAGCCCGTTGCTTTCCTGTGACACTCTGGTCACTGACATGTCCATCTCCAGCGCCTTAATCACCCGTACAGGTCCCAATCACCGATATATCATCTTAGGCGGGTATAAGGCAGACTCTCAGAAGAGGATGGAGTGCAGCTCTGTGGTTCTGGATGAGAAAGGGATCCAGNNNN----NNNNNNNACATTTTATGCGGAGGTGTTTGGCCTACCTTCCCCTGAGGTGAAGTGGTTCTGCAACAAAACCCAACTGATGGCAGACAACAGGGTTAAAATGGAGAGAGATGGCGATAGCATCTCGTTAACAATTCAAAATGTCACTAAAGCCGATCAGGGAGAGTATATCTGCGAGGCTGTAAACTATGTTGGGGAGGCCAGAAGTGTTGCTTTAGTGGTAATTGTATCTCAGGAAGTGAGATTTATGCCTGCCCCACCTGCTGTCACCCATCAGCATGTGATGGAGTTTGATGTGGAGGAAGATGATTCTTCTCGTTCTCCTTCCCCCCAGGAGATTCTGCTTGAAGTAGAATTGGATGAAAACGAGGTGAAGGAATTTGAGAAACAGGTTAAGATCATTACCATTCCGGAGTACACAGCCGATAACAAGAGCATGATCATATCTTTGGATGTGTTACCAAGTATTTATGAAGAGGGCGCCGTG
Girella_nebulosa_no_voucher_Pacific_GnebEa001	CAAAAGCTTGGTCCTGACTTTACTATCAGCTTTAGCTATAATTACACATGCAAGTATCCGCACCCCGGTGAGAATGCCCTAATAGTTCCCCGCCCGGGAACAAGGAGCTGATATCAGGCACA-TCCTAA-GAAGCCCACAACATCTTGCTCTGCCACACCCCCAAGGGAACCCAGCAGTGATAAATATTAAGCTATGAGTGAAAACTCGACTTAGTTAA-AGCTATATAAGGGCCGGTAAAACTCGTGCCAGCCACCGCGGTTATACGAGAGGCCCGAGTTGATAAGCAAC-GGCGTAAAGAGTGGTTAAGATTAATAA------AATGCTAAAGCCGAATACCCTCAAAGCTGT-TATACGCTGCCGAAGGTAAGAAGACCAATCACGAAAGTGGCTTTATA-TTACTGAACCCACGAAAGTTAGGACACAAACT-GGGATTAGATACCCCACT-ATGCCTAACCCTAAACATTGATAGCACAATACACCCG-CTATCCGCCCGGAGACTACGAGCATTAGCTTAAAACCCAAAGGACTTGGCGGTGCTTTAGATCCACCTAGAGGAGCCTGTTCTAGAACCGATAACCCCCG-TTCAACCTCACCCTTCCTTGCTTT-TTCCGTCTATATACCGCCGCCGTCAGCTTACCCTGTGAAGG--CCCCATAGTAAGCAAAATTGGCACAGCCTAAAACGTCAGGTCGAGGTGTAGCTTATGGAAGGGAAAGA-AATGGGCTACATTCACTAATTTTAGTGAAC-ACGAACGA-TGTACTG-AAATACACATCTAAAGGAGGATTTAGAAGTAAGCAGGAAATAGAGTGTCCCGCTGAAATT-GGCTCTAAAGCACGCACACACCGCCCGTCATTCTCCCCGAGCTCAC-TAATTATTATACTTAATAAAATTATCCTTGCATAAGGGGAGGCAAGTCGTAACATGGTAAGTGTACCGGAAGGTGCACTTGGAAAAACC-NNNN----NNNNAGCCCACTAGCTAG---CCC-----AACCACCAATAAAAACAA-CCAACCAATATACACAAACCCAAAA-GCACTAAACCTTGTA-TTAAACAAACCATTTTTCCCCCTTAGTATGGGCGACAG-AAAAGGAACTA-CGGAGCTATAGAGAAAGTACCGTAAGGGAACACTGAAAGAGAGATGACACAGACCAGTA-AAGCCTAAATAAGCAGAGATCTAAACTCGTACCTTTTGCATCATGATTTAGCCAGTAACACATAAGCAAAAAGACATT-TAGTTTAAAACCCCGAAACTACGTGAGCTACTCCAAGACAACCTATTAATAGGGTAAACCCGTCCCTGTGGCAAAAGGGTGGGAAGAGCTTTGAGTAGAGGTGACAGACCTACCGAACCTAGTTATAGCTGGTTGCCTGGGAACTGGATAGAAGTTCAGCCTCCCGGTTTTTTTACTC-ACCTTTGTCCAA--CCCCATATGACACCT-AAAGAAACCATGAGAGTTATTCAAAGGGGGTACAGCCCCTTTGAAATAAGATACAACTTTACCAGGAGGATAAAGATCATACC--A-ACCAAGGTAACATGTTCTAGTGGGCTTAAAAGCAGCCACCCAAATAGAAAGCGTTAAAGCTCAGACATG-----CCACTCACCC-TATTATACCGATAATTA-TATCTTAATCCCCTAACC-TTACTAGGCCTTCCCATG-TCTTCATGGGAGTGACCATGCTAATATGAGTAATAAGAGAGCC-AAAGACTCTCTCCCCGCACACGTGTAAATCGAAATGGA--CTTACCACCGAACTTTAACGGCCCCAAA-CAAAGAGGGTAATGAACAACATACCAAATGACTAGAAGA-TCACTCAACAAAA-CTACCG-TTAACCCCACACTGGTGTGCCCTTNAAGGAAAGACTAAAAGGAAGAGAAGGAACTCGGCAAACAAACT-TTTAAGCCTCGCCTG-TTTACCAAAAACATCGCCTCTTGC-AAGACTAAAAAATAAGAGGTCCCGCCTGCCCTGTGACAATACG-TTTAACGGCCGCGGTATTTTGACCGTGCGAAGGTAGCGCAATCACTTGTCTTTTAAATGGAGACCTGTATGAATGGCATAACGAGGGCTTAGCTGTCTCC-TCTTCCAAGTCAATGAAATTGATCCCCCCGTGCAGAAGCGGGGATGAAACCATAAGACGAGAAGACCCTATGGAGCTTTAGATACTTAAAAGCAGGCCGTGTCCAAAAACCCTTAAA--TAAAGAACCAAAC--AGCTAAGCCTACCC-AATATCTTTGGTTGGGGCGACCATGAGGAAATAAATAACCCTCACGTGGATTGGGAAGTACC--TCCCTACAACCAAGAGCCCCCGCTCTAATGAACAGAA--TTTCTGACCATC-CCGATCCGGCAATGCCGATTGACGAACCGAGTTACCCTAGGGATAACAGCGCAATCCCCTTTTAGAGCTCATATCGACAAGGGGGTTTACGACCTCGATGTTGGATC-AGGAC-ATCCTAATGGTGCAGCCGCTATTA-AGGNNNN----NNNNTACTTCCTCTTTGCTTACGCCATCCTACGTTCCATCCCCAATAAACTAGGAGGAGTCCTAGCCCTCTTATCCTCCATCTTAATTCTTATAGTAGTGCCTATTCTACATACATCCAACCAACGAAGCCTGACTTTCCGACCTCTCACACAACTTCTATTTTGAATCCTCGTTGCAGACGTTATCATCCTCACCTGAATTGGAGGCATACCTGTTGAACAACCCTTTATCATCATTGGACAAATCGCCTCCTTCCTCTATTTTTTCCTCTTTCTAGTTCTCACTCCCCTAGCAGGATGAATAGAAAACAAAATTCTTCAATGACACTNNNN----NNNNNGCTAACGTAGCTTAACCCAAAGCATAACACTGAA-GATGTTAAGATGAGCCCTAGAAAGCTCCGCAAGCANNNN----NNNNNCAAAGAATAGTTTAA--GTAGAATACCAGCTTTGGGGGTTGGGGGCAGGAGTTAAAGTCTTCTTTCTTTGANNNN----NNNNNGCACTAGTAGCTCAGCTTCAGAGCACCGGTCTTGTAAACCGGACGTCGGAGGTTAAAATCCCCCCTACTGCTNNNN----NNNNNCAGGATATAGCTAAAACAGAATAGCATCTCCCTTACACCGAGAAGGCATCCGTGCAAATCGGATTATTCTGANNNN----NNNNNNNGTGGATGACTCCCTGGCTGACACCATCACTCGGCGGTTTCGCTATGATGTGGCGTTGGTGTCAGCATTAAAGGATCTGGAGGAGGACATCATGGAGGGGCTGAGAGAGAGTGGGATGGAAGACAGTGCTTGCACCTCAGGCTTCAGTGTCATGATCAAGGAGTCGTGTGATGGCATGGGCGATGTCAGCGAGAAGCACGGCGGAGGACCAGCTGTTCCTGAGAAAGCTGTACGTTTCTCTTTCACTATTATGTCTATCTCTGTCCTGGCAGAAGACGAGGAGGAAGAGGTTACCATCTTCACTGAGCCAAAGCCAAACTCAGAACTGTCCTGCAAGCCCCTTTGCCTGACGTTTGTGGATGAGTCAGACCATGAGACACTCACAGCAGTCCTGGGGCCGATAGTTGCAGAGCGTAATGCAATGAAAGAGAGCAGGCTCATCCTACCCATGGGTGGACTAGCTCGGTCATTCCGATTCCACTTCAGGGGCACAGGATACGATGAGAAGATGGTGCGTGAGATGGAGGGCCTTGAGGCCTCAGGGTCCACCTATGTCTGCACTCTTTGTGACTCCAGTAGGGCTGAGGCCTCTCAGAACATGGTGCTGCACTCTGTCACCCGCAATCATGAAGAGAACCTAGAACGTTATGAAATATGGAGAACCAACCCCTTTTCTGAGTCTGCAGAAGAGCTGCGAGACAGAGTCAAANNNN----NNNNNNNTTGAGGGCCATCTCCTTCTCCAGTGACTCATGCTACCTTCCTCCATTACGCTGTCCAGCTGTTTGCCGCCTCGACCCCTATGACGGGCTTCCAGAGAGTTACCTCATCCAGGGAGGCCGAACCCCGAATAATGAGATCTCATCGAGCCTGTACCTGCTGACCATGGACAGCCGTGGCTGCAATCGCAAACTGACCTTGTGCTGCAAAGAGAAAGAACTGGTGGGGGAAGTGCCCGGGGCCAGATACGGCCACACCATGAGCATGGTTCAAAGCCGAGGGAAGACGGCCTGTGTTTTGTTTGGGGGTAGATCCTACATGCCAGCAGGAGAGCGCACCACAGAGAGCTGGAACAGTGTCGTCGACTGTCCTCCTCAGGTGTTCCTGTTTGATTTGGAGTTTGGTTGCTCCTCCGCTCACACATTACCCGAGCTCAGTGATGGGCAGTCTTTCCATTTGGCCCTCGCCAGAGAAGACTGTGTCTACTTCCTCGGGGGTCACTCCCTCACCTCTGACTCCCGCCCCCCTCAACTCTTTCGCCTGCGTGTCGAGCTTCTGCAGGGCAGCCCGTTGCTTTCCTGCGAGACTCTGGTCACTGGCATGTCCATCTCCAGCGCCTTAATCACCCGTACAGGTCCCTGTCACAGATATATCATCTTAGGCGGGTATCAGGCAGACTCTCAGAAGAGGATGGAGTGCAGCACTGTGATTCTAGATGAGAAAGGGATCCAGNNNN----NNNNNNNACGTTTTATGCAGAGGTGTTTGGCCTACCTTCCCCTGAGGTGAAGTGGTTCTGCAACAAAACCCAACTGATGGCAGACAACAGAGTTAAAATGGAGAGAGATGGCGACAGCATCTCGTTAACAATTCAAAATGTCACTAAAGCCGATCAGGGAGAGTATATCTGCGAGGCTGTAAACTATGTTGGGGAGGCCAGAAGTGTTGCTTTAGTGGTAATTGTATCGCAGGAAGTGAGATTTATGCCTGCCCCACCTGCTGTCACCCATCAGCATGTGATGGAGTTTGATGTGGAGGAAGATGATTCTTCTCGTTCTCCTTCCCCCCAGGAGATTCTGCTCGAAGTAGAATTGGATGAAAACGAGGTGAAGGAATTTGAGAAACAGGTTAAGATCATTACCATTCCTGAGTACACAGCCGATAACAAGAGCATGATCATATCTTTGGATGTGTTACCAAGTATTTATGAGGAGGGCGCTGTG
Girella_nigricans_no_voucher_E_Pacific_GnigBa001	CAAAAGCTTGGTCCTGACTTTACTATCAGCTTTAGCTATACTTACACATGCAAGTATCCGCACCCCGGTGAGAATGCCCTAATAGTTCCCCACCCGGGAACAAGGAGCCGATATCAGGCACA-TACA-A-TAAGCCCACGACATCTTGCTCAGCCACACCCCCAAGGGAACCCAGCAGTGATAAACATTAAGCCATGAGTGAAAACTCGACTTAGTTAA-AGCTACA-GAGGGCCGGTAAAACTCGTGCCAGCCACCGCGGTTATACGAGAGGCCCAAGTTGATAAGGTGC-GGCGTAAAGAGTGGTTAAGATTACCTA------GAAACTAAAGCCGAATGCCCTCAAAGCCGT-TATACGCCCCCGAAGGTAAGAAGATCAACTACGAAAGTGACTTTACA-CTACTGAACCCACGAAAGCTAGGTCACAAACT-GGGATTAGATACCCCACT-ATGCCTAGCCTTAAACATTGATGGCACAATACAACCA-CCATCCGCCTGGAAACTACGAGCACCAGCTTGAAACCCAAAGGACTTGGCGGTGCTTTAGATCCACCTAGAGGAGCCTGTTCTAGAACCGATAACCCCCG-TTTAACCTCACCCCTCCTTGCTCT-TCCCGTCTATATACCGCCGCCGTCAGCTTACCCTGTGAAGG--CCTAATAGTAAGCAAAATTGGCATAGCCCAAAACGTCAGGTCGAGGTGTAGCTAATGGAGGGGGAAGA-AATGGGCTACATTCACTAGTCCTAGTGAAC-ACGAAAGA-TATACTG-AAATACATATCCAAAGGAGGATTTAGAAGTAAGTGGAAAACAGAGTGTCCCACTGAAATT-GGCTCTAAAGCACGCACACACCGCCCGTCATTCTCCCCGAACTTAC-TTAATAATATAGCTAATTACATTACAAATCATAAAGGGGAGGCAAGTCGTAACATGGTAAGTGTACCGGAAGGTGTACTTGGAAAAACC-NNNN----NNNNAGCCCATCAACTAG--CCCC-----AATAATAAATAAAAACAA-CTAATCAATATTAATAAACCCAAAT-ACACCAA-CCCAACA-CCAAACAAACCATTTTTCCCCCTTAGTATGGGCGACAG-AAAAGGAAGCA-CGGAGCAATAGAAAGAGTACCGCAAGGGAAAGTCGAAAGAGATATGAAATAGACCAGTA-AAGCCTAAGTAAGCAGAGACTTAAGCTCGTACCTTTCGCATCATGATTTAGCCAGTAATATATAAGCAAAAAGCCATTATAGTTTAATACCCCGAAACTACGTGAGCTACTCCAAGACAACCTACAAATAGGGTAAACCCGTCCCTGTGGCAAAAGGGTGGGAAGATCTTTGAGTAGAGGTGACAGACCTACCGAACCTAGTTATAGCTGGTTGCCTGAGAATTGGATAGAAGTTCAGCCCCCCGGTTTCTTAACTC-ACCCCAGTCCAA--CCCCTCCTGATAAAT-AAAGAAACCGAGAGAGTTAGTCAAAGGGGGTACAGCCCCTTTGAAAGAAGACACAACTTTTACAGAAGGATAAAGATCATAAT--G-AATAAGGTAACATGTTCTGGTGGGCCTAAAAGCAGCCACCCATGCAGAAAGCGTTAAAGCTCAAACATA-----CTACCCCACCCCATTATCCCGACAATTA-AATCTTAATCCCCTAACC-CTATCAAGCCTTCCTATG-CCTACATGGGAGTGACCATGCTAATATGAGTAATAAGAAAGTT-AAAGACTCTCTCCTTGCACACGTGTAAATCGAAATGGA--CCTACCATCGAACTTTAACGGCCCCAAA-CAAAGAGGGTAATGAACAACAAACCAAACAACCAGAAGA-CCATCCAACAAGT-ACACCG-TTAACCCTACACTGGCGTGCCCCT-AAGGAAAAACTAAAAGGAAAAGAAGGAACTCGGCAAACACTAT-TTAAAGCCTCGCCTG-TTTACCAAAAACATCGCCTCTTGC-AAA-CTAA-AAATAAGAGGTCCCGCCTGCCCTGTGACTATACG-TTTAACGGCCGCGGTATTTTGACCGTGCGAAGGTAGCGCAATCACTTGTCTTTTAAATGGAGACCTGTATGAATGGCATAACGAGGGCTTAGCTGTCTCC-TTTTCCAAGTTAATGAAATTGATCTCCCCGTGCAGAAGCGGGGATAAAACCATAAGACGAGAAGACCCTATGGAGCTTTAGACACCTAGCCGCAAGTTTCGTCCAAAAA-CCCTGAA--TAAAAGACCAAAC--AACTAAACCTGCCCTAATGTCTTTGGTTGGGGCGACCATGAGGAAACAAAAAACCCTCACGTGGATAAGGAGATAAT---CCCCAGAACTAAGAGCCCCCGCTCTAATTAACAGAA--TTTCTGACCATC-CAGATCCGGCAATGCCGATTAACGAACCGAGTTACCCTAGGGATAACAGCGCAATCCCCTTCTAGAGCCCATATCGACAAGGGGGTTTACGACCTCGATGTTGGATC-AGGAC-ATCCTAATGGTGCAGCCGCTATTA-AGGNNNN----NNNNTACTTTCTGTTCGCCTATGCCATCCTACGCTCCATTCCTAACAAATTGGGCGGAGTACTAGCCCTCTTAGCTTCTATTTTAGTACTCATAGTAGTTCCAATCCTCCACACATCAAACCAACGAAGCCTTACTTTTCGACCTCTTACACAACTCCTATTCTGAATCCTAATTGCAGACGTGGCCATTCTTACCTGAATTGGAGGCATACCTGTTGAACAACCATTCGTTATTATCGGACAAGTCGCCTCTTTCCTCTATTTTTCCCTTTTCCTAATTCTCACCCCCCTTGCAGGATGAGTCGAGAACAAGATACTTCAATGACACTNNNN----NNNNNGCTAACGTAGCTTAACCCAAAGCATAACACTGAA-GATGTTAAGATGAGCCCTAGAAAGCTCCGCAAGCANNNN----NNNNNCAAAGAATAGTTTAA--GTAGAATCCCAGCTTTGGGGGTTGGGGGTAGAAGTTAGATTCTTCTTTCTTTGANNNN----NNNNNGCACTAGTAGCTCAGCTTCAGAGCGCCGGTCTTGTAAACCGGACGTCGGAGGTTAAAATCCCCCCTACTGCTNNNN----NNNNNCAGAATATAGCTAAACCAGAATAGCATCTCCCTTACACCGAGAAAGTATCCGTGCAAATCGGATTATCCTGANNNN----NNNNNNNGTGGATGACTCCCTRGCTGACACCTTCACTCGGCGGTTTCGCTATGATGTGGCGCTGGTGTCAGCATTAAAGGATCTGGAGGAGGACATCATGGAGGGGCTGAGAGAGAGCGGGATGGAAGACAGTGCTTGCACCTCAGGCTTCAGTGTCATGATCAAGGAATCCTGCGACGGCATGGGCGATGTCAGCGAGAAGCACGGCGGAGGACCAGCTGTTCCTGAGAAAGCTGTACGTTTCTCTTTCACTGTTATGTCTATCTCTGTCCTGGCAGAAGAAGAGGAGGAAGAGGTTACCATCTTCACTGAGCCAAAGCCAAACTCAGAACTGTCCTGCAAGCCCCTTTGCCTGACGTTTGTGGATGAGTCAGACCACGAGACACTCACAGCTGTCCTGGGGTCGATAGTCGCTGAGCGTAATGCCATGAAAGAGAGCAGGCTCATCCTCCCTATGGGTGGACTAGCTCGCTCCTTCCGCTTCCACTTCAGGGGCACGGGGTACGATGAGAAGATGGTGCGTGAGATGGAGGGCCTCGAGGCCTCAGGCTCCACCTATGTCTGCACTCTTTGTGACTCCACTCGGGCAGAGGCCTCTCAGAACATGGTGCTGCACTCTGTCACCCGCAATCATGAAGAGAACCTAGAACGTTACGAAATATGGAGAACCAACCCCTTTTCTGAGTCCGCTGAGGAGCTGCGAGACAGAGTCAAANNNN----NNNNNNNTTGAGGGCCATCTCCTTCTCCAATGACTCTTGCTACCTTCCTCCGTTGCGCTGTCCAGCTGTTTGCCGCCTCGACCCCTATGACGGGCTTCCAGAGAGTTACCTCATTCACGGAGGCCGAACCCCGAATAATGAGATCTCGTCGAGCCTGTACCTGCTGACCATGGACAGCCGTGGCTGCAATCGCAAACTGACCTTGCGCTGCAAAGAGAAAGAACTGGTGGGGGAAGTGCCCGGGGCCAGATATGGCCACACCATGAGCATGGTCCAAAGCCGGGGGAAGACGGCCTGTGTTTTGTTTGGGGGGAGGTCCTACATGCCGGCAGGAGAGCGCACCACAGAGAGCTGGAACAGCGTCGTGGACTGTCCTCCTCAGGTGTTCTTGTTTGATTTAGAGTTTGGGTGCTCCTCCGCTCACACGTTACCCGATCTCAGTGATGGACAGTCTTTTCATTTGGCCCTCGCCAGAGAAGACTGTGTCTACTTCCTCGGGGGTCACTCCCTCACCTCTGACTCCCGCCCCCCTCGATTGTTTCGCCTACGTGTCGAGCTTCTGCAGGGCAGCCCATTGCTTTCCTGTGAGACTCTGGTCACTGACATGTCCATCTCCAGCGCCTTAATCACCCGTACAGGTCCCAATCACCGATATATCATCTTAGGCGGGTATAAGGCGGACTCTCAGAAGAAGATGGAGTGCAGCTCTGTGGTTCTGGATGAGAAAGGGATCCAGNNNN----NNNNNNNACATTTTATGCAGAGGTGTTTGGCCTACCTTCCCCTGAGGTGAAGTGGTTCTGCAACAAAACCCAACTGATGGCAGACAACAGGGTTAAAATGGAGAGAGATGGCGATAGCATCTCGTTAACAATTCAAAATGTCACTAAAGCCGATCAGGGAGAGTATATCTGCGAGGCTGTAAACTATGTTGGGGAGGCCAGAAGTGTTGCTTTAGTGGTAATTGTATCTCAGGAAGTGAGATTTATGCCTGCCCCACCTGCTGTCACCCATCAGCATGTGATGGAGTTTGATGTGGAGGAAGATGATTCTTCTCGTTCTCCTTCCCCCCAGGAGATTCTGCTCGAAGTAGAATTGGATGAAAACGAGGTGAAGGAATTTGAGAAACAGGTTAAGATCATTACCATTCCGGAGTACACAGCTGATAACAAGAGCATGATCATATCTTTGGATGTGTTACCAAGTATTTATGAAGAGGGTGCTGTG
Graus_nigra_no_voucher_E_Pacific_GnigCh006	TAAAAGCTTGGTCCTGACTTTACTATCAGCTTTAGCCATACTTACACATGCAAGTATCCGCACCCCGGTGAGAATGCCCTAATAGTTCCCTGCCCGGGAACAAGGAGCTGGTATCAGGCACA-CTTCAT-CAAGCCCACAACACCTTGCTCAGCCACACCCCCAAGGGAATCCAGCAGTGATAAATCTTAAGCTATGAGCGAAAGCTCGACTTAGTTAA-GGC--TAAGAGGGCCGGTAAAACTCGTGCCAGCCACCGCGGTTATACGAGAGACCCAAGTTGATAAGCTAC-GGCGTAAAGAGTGGTTAAGACTAATTA------TAAACTAAAGCCGAATACCCTCAAAGCTGT-TATACGCTACCGAAGGTAAGAAGAACAATCACGAAAGTAGCTTTATA-CTGCTGAACCCACGAAAGCTAGGACACAAACT-GGGATTAGATACCCCACT-ATGCCTAACCTTAAACATTGATAGCACAATACACCCG-CTATTCGCCTGGAAACTACGAGCATCAGCTTAAAACCCAAAGGACTTGGCGGTGCTTTAGATCCACCTAGAGGAGCCTGTTCTAGAACCGATAACCCCCG-TTCAACCTCACCTCTCCTTGCTTT-TTCCGTCTATATACCGCCGCCGTCAGCTTACCCTGTGAAGG--GTAAATAGTAAGCAAAATTGGCACAACCCAAAACGTCAGGTCGAGGTGTAGCTTATGGAGAGGGAAGA-AATGGGCTACATTCATTAACTTTAATGAAT-ACGAAAGA-CGAACTG-AAATGTCTGTCCGAAGGAGGATTTAGAAGTAAGCGGGAAACAGAGTGTCCCCCTGAAATT-GGCTCTAAAGCACGCACACACCGCCCGTCATTCTCCCCAAGCTTAC-TAATTATTATAACTAATTAAATCACC-TTCGCAAAGGGGAGGCAAGTCGTAACATGGTAAGTGTACCGGAAGGTGCACTTGGAAGAACC-NNNN----NNNNAGCCTACCAGCTAGCCCTCG-----TC---AAAGCAAAAACAA-CAAACCCATATTAATAAACCCTAAT-ACACTAACACTTAC--CTAAACAAATCATTTTTCCCCCCTAGTACGGGCGACAG-AAAAGGGAACA-CGGAGCAATAGAGAAAGTACCGCAAGGGAAAACTGAAAGAGAAATGAAAAAAACCAGTA-AAGCCAGGATAAGCAGAGATTTAAGCTCGTACCTTTTGCATCATGATTTAGCCAGCACTAAATAAGCAAAAAGCCCTT-TAGTTTATTACCCCGAAACTAAGTGAGCTACTCCAAGACAGCCTGTTAATAGGGCAAACCCGTCCCTGTGGCAAAAGGGTGGGAAGAGCTTTGAGTAGAGGTGACAGACCTACCGAACCTAGTTATAGCTGGTTGCCCGAGAATTGGATAGAAGTTCAGCCCCGCAGTTTTTTTAATC-ACTTCCGTCTAA--CCCCTCCTGACACCC-GAAGAAACCGCGAGAGTTAGTCAAAGGGGGTACAGCCCCTTTGAAACAAGACACAACTTTCCCAGGAGGGTAAAGATCATAAT--A-AATAAGGTTTCATGTTATGGTGGGCTTAAAAGCAGCCATCCCAATAGAAAGCGTTAAAGCTCAGACATG-----CTATTATCCCCTATTATTCCGACAATTA-AATCTTAGCCCCCTAACC-TTACCGGGCCTTCCCATGCCCTACATGGGAGCGACCATGCTAATATGAGTAATAAGGGGGCC-AGAGGCCCCCTCCTTGCACACGTGTAAATCGAAATGGA--CTAACCATCGAACTTTAACGGCCCCAAA-CAGAGAGGGTAATGAACAACATATTAAATAACCAGAAAA-CCATCCAATAAAATCTACCG-TTAAACCCACACTGGTGTGCCCTC-AAGGAAAGACTAAAAAGAAAAGAAGGAACTCGGCAAACAC----TTAGAGCCTCGCCTG-TTTACCAAAAACATCGCCTCTTGC-AAAATTAAAAAATAAGAGGTCCCGCCTGCCCTGTGACTTTATG-TTTAACGGCCGCGGTATTTTGACCGTGCGAAGGTAGCGAAATCACTTGTCTCTTAAATGGGGACCTGTATGAATGGCACAACGAGGGCTCAACTGTCTCC-TTTTCTAGGTCAATGAAATTGATCTCCCCGTGCAGAAGCGGGGATACAACCATAAGACGAGAAGACCCTATGGAGCTTTAGACACCCGAACGCAGGCC-ATGTCAAAAACCCCCTAA--CAAAGAATTAAAC--AACTAAGCCTGCCCATATGTCTTTGGTTGGGGCGACCATGAGGCAACAAATAACCCTCACGTGGATTTGGGAGTTTTCCCTCCTACAACTAAGAGCTCCAGCTCTAATGAACAGAA--CTTCTGACCAAT-CAGATCCGGCAACGCCGATCAACGAACCGAGTTACCCTAGGGATAACAGCGCAATCCCCTTTTAGAGTCCATATCGACAAGAGGGTTTACGACCTCGATGTTGGATC-AGGAC-ATCCTAATGGTGCAGCCGCTATTA-AGGNNNN----NNNNTATTTTCTCTTTGCCTACGCCATTCTACGCTCCATCCCTAATAAGCTGGGAGGTGTATTAGCCCTCCTATCCTCTATCTTAGTACTAATAGTTGTCCCCATTCTCCACACATCAAACCAACGAAGCCTGACCTTTCGACCTTTAACACAAATTTTGTTCTGAGTACTTGTTGCAGACGTCGCAATTCTTACCTGAATTGGAGGCATGCCTGTCGAACAACCCTTTGTTATCATTGGCCAAATTGCCTCCCTCTTATACTTCTCCCTGTTTTTAGTTCTCTCCCCCTTAGCAGGCTGAGTCGAGAACAAAATTCTTCAATGATACTNNNN----NNNNNGCTAGTGTAGCTTAGCCTAAAGCATGACACTGAA-GATGTTAAGATGAGCCCTAGAAAGCTCCGCAAGCANNNN----NNNNNCAAGGAATAGTTTAA--GTAGAATCCCAGCTTTGGGGGTTGGGGGTAGGAGTTAAATTCTTCTTTCCTTGANNNN----NNNNNGCACTAGTAGCTCAGCTTCAGAGCGTCGGTCTTGTAAACCGAATGTCGGGGGTTAAAATCCCCTCTACTGCTNNNN----NNNNNCAGGATATAGCTAAGACAGAATAGCGTCTCCCTTACACCGAGAAGGCATCCGTGCAAGCCGGATTATTCTGANNNN----NNNNNNNGTGGATGACTCCCAGGCTGACACCATCACTCGGCGGTTTCGCTATGATGTGGCGCTGGTGTCAGCATTAAAGGATCTGGAGGAGGACATCATGGAGGGGCTGAGAGAGAGTGGGATGGAAGACAGTGCTTGCACCTCAGGCTTCAGTGTCATGATCAAGGAGTCGTGTGATGGCATGGGCGATGTCAGCGAGAAGCACGGCGGAGGACCAGCTGTTCCTGAGAAAGCTGTACGCTTCTCTTTCACTGTTATGTCTATCTCTGTCCTGCCAGACGATGAGGAGGAAGAGGTTACCATCTTCACTGAGCCAAAGCCAAACTCAGAACTGTCCTGCAAGCCCCTTTGCCTGACGTTTGTGGATGAGTCAGACCATGAGACACTCACAGCTGTCCTGGGGCCGATAGTCACAGAGCGCACTGCAATGAAAGAGAGCAGGCTCATCCTACCCATGGGGGGACTAGCTCGCTCCTTCCGCTTCCACTTCAGGGGAACGGGGTACGATGAGAAGATGGTGCGTGAGATTGAGGGCCTGGAGGCCTCAGGGTCCACCTATGTCTGCACTCTTTGTGACTCGAGTCGGGCAGAGGCCTCTCAGAACATGGTGCTGCACTCCGTCACCCGCAATCACGAAGAGAACCTAGAACGTTACGAAATATGGAGAACCAACCCCTTTTCTGAGTCTGTAGATGAGCTGCGAGACAGAGTCAAANNNN----NNNNNNN---------------------------------------------------------------------------------------------------------------------------------------------------------------------------------------------------------------------------------------------------------------------------------------------------------------------------------------------------------------------------TGTCCNNCTCAGGTGTTCCTGTTTGACCTGGAGTTTGGCTGCTCCTCCGCTCACACTTTACCCGAGCTCAGCGATGGACAGTCTTTCCATTTGTCCATCGCCAGAGAAGACTGTGTCTACTTCCTCGGGGGTCACTCCCTCACCTCAGACTCCCGCCCGCCTCGACTCTTTCGGCTGCGAGTTGAGCTTCTGCAGGGCAGCCCTTTGCTTTCCTGTGAGATTCTGGTCACCGGCATGTCCATCTCCAGTGCCTTAATCACCCGTACAGGTCCCAACCACAGATATATCATCTTAGGCGGGTATCAGGCAGACTCTCAGAAGAGGATGGAGTGCACCACTGTGATTCTGGATGAGAAAGGGATCCAGNNNN----NNNNNNNACGTTTTATGCAGAGGTGTTTGGCCTACCTTCCCCTGAAGTGAAGTGGTTCTGCAACAAAACCCAACTGATGGCAGACGACAGAGTTAAAATGGAGAGAGATGGCGATAGCATCTCGTTAACAATTCAAAATGTCACTAAAGCTGATCAGGGAGAGTATATCTGCGAGGCTGTGAACTATGTTGGGGAGGCCAGAAGTGTTGCTTTAGTGGTAATTGTATCACAGGAAGTGAGATTTATGCCTGCCCCACCTGCTGTCACCCATCAGCATGTGATGGAGTTTGATGTGGAGGAAGATGATTCTTCTCGTTCTCCTTCCCCCCAGGAGATTCTGCTCGAAGTAGAATTGGATGAAAACGAGGTCAAGGAATTTGAGAAACAGGTTAAGATCATTACCATTCCCGAGTACACAGCTGATAACAAGAGCATGATCATATCTTTGGATGTGTTACCAAGTATTTATGAGGAGGGCGCTGTG
Girella_punctata_no_voucher_W_Pacific_GpunJa001	CAAAAGCTTGGTCCTGACTTTACTATCAGCTTTAGCTATACTTACACATGCAAGTATCCGCACCCCTGTGAGAATGCCCTAATAGTTCCCCGCCCGGGAACAAGGAGCCGATATCAGGCACA-GCTAAA-TAAGCCCACAACATCTTGCTCAGCCACACCCCCAAGGGAACCCAGCAGTGATAAACATTAAGCTATGAGTGAAAACTCGACTTAGTTAA-AGCTATA-AAGGGCCGGTAAAACTCGTGCCAGCCACCGCGGTTATACGAGAGGCCCAAGTTGATAAGGTAC-GGCGTAAAGAGTGGTTAAGATTAGCTA------AATACTAAAGCCGAATGCCCTCAAAGCTGT-TATACGCCCCCGAAGGTAAGAAGACCAACCACGAAAGTGACTTTACA-TTACTGAACCCACGAAAGCTAGGTTACAAACT-GGGATTAGATACCCCACT-ATGCCCAGCCTTAAACATTGATGGTAAAATACAACCA-CCATCCGCCTGGATACTACGAGCACCAGCTTGAAACCCAAAGGACTTGGCGGTGCTTTAGATCCACCTAGAGGAGCCTGTTCTAGAACCGATAACCCCCG-TTTAACCTCACCCCTCCTTGCTCT-TCCCGTCTATATACCGCCGCCGTCAGCTTACCCTGTGAAGG--GTTAATAGTAAGCAAAATTGGCATAGCCCAAAACGTCAGGTCGAGGTGTAGCTAATGGAGGGGGAAGA-AATGGGCTACATTCACTAGTCCTAGTGAAC-ACGAACGA-TGTACTG-AAATATACATCCAAAGGAGGATTTAGCAGTAAGTGAGAAACAGAGTGTCCCACTGAAATT-GGCTCTAAAGCACGCACACACCGCCCGTCATTCTCCCCGAACTTAT-TTAATACTATAACTAATTACGTTACAAATCATAAAGGGGAGGCAAGTCGTAACATGGTAAGTGTACCGGAAGGTGTACTTGGAAAAACC-NNNN----NNNNAGCCCATCAACTAG--CCCC-----TACAATAAATAAAAACAA-CTAACCAATATTAATAAACCCAAAT-ACACCAACCCCTAC--CAAACCAAACCATTTTTCCTCCCTAGTATGGGCGACAG-AAAAGGAAATA-CGGAGCAATAGAAAAAGTACCGCAAGGGAAAGTTGAAAGAGCTATGAAACAGACCAGTA-AAGCCCTAATAAGCAGAGACTTAAACTCGTACCTTTTGCATCATGATTTAGCCAGTAATATATAAGCAAAAAGCCATTATAGTTTAATACCCCGAAACTACGTGAGCTACTCCAAGACAACCTACAAATAGGGTAAACCCGTCCCTGTGGCAAAAGGGTGGGAAGATCTTTGAGTAGAGGTGACAGACCTACCGAACCTAGTTATAGCTGGTTGCCTGAGAATTGGATAGAAGTTCAGCCCCTCAGTTTCTTGATTC-ACCCCAGTTAAA--CCCCTCCTGATAAATAAAAGAAGCTGAGAGAGTTAGTCAAAGGGGGTACAGCCCCTTTGAAAAAAGACACAACTTTTACAGAAGGTTAAAGATCATAAT--A-AATAAGGTACCATGTTCTGGTGGGCCTAAAAGCAGCCACCCATGCAGAAAGCGTTAAAGCTCAAACGTA-----CTACTCCGCCCCATTATCCCGACAATTA-AATCTTAATCCCCTAGCC-CTATCAGGCCTTCCCATG-TATACATGGGAGTGACTATGCTAATATGAGTAATAAGAAAGTT-AAAGACTTTCTCCCTGCACATGTGTAAATCGAAATGGA--CCTACCATCGAACCTTAACGGCCCCAAA-CAAAGAGGGAAGTGAACAACAAATTAAATAACCAGAAAA-ACATCCAATAATT-ACACCG-TTAACCCTACACTGGTGTGCCCCC-AAGGAAAAACTAAAAGGAAAAGAAGGAACTCGGCAAACACACTATTCAAGCCTCGCCTG-TTTACCAAAAACATCGCCTCTTGC-AAAACTAA-AAATAAGAGGTCCCGCCTGCCCTGTGACTATACG-TTTAACGGCCGCGGTATTTTGACCGTGCGAAGGTAGCGCAATCACTTGTCTTTTAAATGGAGACCTGTATGAATGGCACAACGAGGGCTTAGCTGTCTCC-TTTTCCAAGTTAATGAAATTGATCTCCTCGTGCAGAAGCGAGGATATAGCCATAAGACGAGAAGACCCTATGGAGCTTTAGACACCTAGCCGCAAGTTTTGTTCAAAAC-CCCTAAA--TAAAAGACCAAAC--AACTAAACCTGCCCTAATGTCTTTGGTTGGGGCGACCATGAGGAAATAAAAAACCCTCACGTGGATTAGGAAAAAAT---CCCCAGAACTAAGAGCCCCAGCTCTAATTAACAGAA--TTTCTGACCACT-CAGATCCGGCAACGCCGATTAACGAACCGAGTTACCCTAGGGATAACAGCGCAATCCCCTTCTAGAGTCCATATCGACAAGGGGGTTTACGACCTCGATGTTGGATC-AGGAC-ATCCTAATGGTGCAGCCGCTATTA-AGGNNNN----NNNNTACTTTCTATTTGCCTACGCCATCCTACGCTCCATTCCCAACAAACTAGGCGGAGTCTTAGCCCTCCTAGCCTCCATCTTAGTACTTATAGTAGTTCCAATTCTTCACACATCAAACCAACGAAGCCTTACTTTCCGCCCCCTTACACAACTTCTATTCTGAATCCTAGTTGCAGACGTAGCCATTCTCACCTGAATCGGAGGCATACCTGTTGAACAACCATTTATTATTATTGGACAAGTCGCCTCCTTCCTCTATTTTTTCCTCTTCCTAGTCCTCACCCCTCTTGCAGGATGAATAGAAAACAAGATACTTCAATGACACTNNNN----NNNNNGCTAGCGTAGCTTAACCTAAAGCATGACACTGAA-GATGTTAAGATGAGCCCTAGAAAGCTCCGCAAGCANNNN----NNNNNCAGAGAATAGTTTAA--GTAGAATCCCAGCTTTGGGGGTTGGGGGTAGAAGTTAAATTCTTCTTTCTTTGANNNN----NNNNNGCACTAGTAGCTCAGCCTCAGAGCGCCGGTCTTGTAAACCGGACGCCGGGGGTTAAAATCCCCCCTACTGCTNNNN----NNNNNCAGAATATAGCTAAACAAGAATAGCATCTCCCTTACACCGAGAAAGTATCCGTGCAAATCGGATTATCCTGANNNN----NNNNNNNGTGGATGACTCCCNGGCTGAMMCTTTCACTYGGCGGTTTCGCTATGATGWGGCGCTGGTGTCAGCATKAAAGGATCTGGAGGAGGACATCATGKAGGGGSTGAGAGAGARCGGGATGGAAGACAGTGCTTGCACCTCAGGCTTCAGTGTCATGATCAAGGAATCCTGCGACGGCATGGGCGATGTCAGCGAGAAGCACGGCGCAGGACCAGCTGTTCCTGAGAAAGCTGTACGTTTCTCTTTCACTGTTATGTCTATCTCTGTCCTGGCAGAAGAAGAGGAGGAAGAGGTTACCATCTTCACTGAGCCAAAGCCAAACTCAGAACTGTCCTGCAAGCCCCTTTGCCTGACGTTTGTGGATGAGTCAGACCACGAGACGCTCACAGCTGTCCTGGGGTCGATAGTCGCTGAGCGTGATGCCATGAAAGAGAGCAGGCTCATCCTACCTATGGGTGGACTAGCTCGCTCCTTCCGCTTCCACTTCAGGGGCACGGGGTACGATGAGAAGATGGTGCGTGAGATGGAGGGCCTCGAGGCCTCAGGCTCCACCTATGTCTGCACTCTTTGCGACTCCACTCGGGCAGAGGCCTCTCACAACATGGTGCTGCACTCCGTCACCCGCAATCATGAAKAGAACCTAGAACGTTACGAAATATGGAGAACCAACCCATTTTCTGAGTCCGCTGAGGAGCTGCGAGACAGAGTCAAANNNN----NNNNNNNTTGAGGGCCATCTCCTTCTCCAATGACTCTTGCTACCTTCCTCCGTTGCGCTGTCCAGCTGTTTGCCGCCTCGACCCCTATGACGGGCTTCCAGAGAGTTACCTCATTCACGGAGGCCGAACCCCGAATAATGAGATCTCGTCGAGCCTGTACCTGCTGACCATGGACAGCCGTGGCTGCAATCGCAAACTGACCTTGCGCTGCAAAGAGAAAGAACTGGTGGGGGAAGTGCCCGGGGCCAGATACGGCCACACCATGAGCATGGTCCAAAGCCGGGGGAAGACGGCCTGTGTTTTGTTTGGGGGGAGGTCCTACATGCCGGCAGGAGAGCGCACMACAGAGAGCTGGAACAGCGTCGTGGACTGTCCTCCTCAGGTGTTCCTGTTTGATTTAGAGTTTGGGTGCTCCTCCGCTCACACGTTACCCGAGCTCAGTGATGGACAGTCTTTTCATTTGGCCCTCGCCAGAGAAGACTGTGTCTACTTCCTCGGGGGTCACTCCCTCACCTCTGACTCCCGCCCCCCTCGATTGTTTCGCCTACGTGTCGAGCTTCTGCAGGGCAGCCCGTTGCTTTCCTGTGAGACTCTGGTCACTGACATGTCCATCTCCAGCGCCTTAACCACCCGTACAGGTCCCAATCACCGATATATCATCTTAGGCGGGTATAAGGCGGACTCTCAGAAGAGGATGGAGTGCAGCGCTGTGGTTCTGGATGAGAAAGGGATCCAGNNNN----NNNNNNNACATTTTATGCAGASSYGTTTGGCCTAYSTTCCCCTGAGGTGAAGTGGTTCTGCAACAAAACCCAACTGATGGCAGACAACAGGGTTAAAATGGAGAGAGATGGCGATAGCATCTCGTTAACAATTCAAAATGTCACTAAAGCCGATCAGGGAGAGTATATCTGCGAGGCTGTAAACTATGTTGGGGAGGCCAGAAGTGTTGCTTTAGTGGTAATTGTATCTCAGGAAGTGAGATTTATGCCTGCCCCACCTGCTGTCACCCATCAGCACGTGATGGAGTTTGATGTGGAGGAAGATGATTCTTCTCGTTCACCTTCCCCCCAGGAGATTCTGCTCGAAGTAGAATTGGATGAAAACGAGGTGAAGGAATTTGAGAAACAGGTTAAGATCATTACCATTCCGGAGTACACAGCCGATAACAAGAGCATGATCATATCTTTGGATGTGTTACCAAGTATTTATGAAGAGGGCGCCGTG
Girella_simplicidens_no_voucher_E_Pacific_GsimSa003	CAAAAGCTTGGTCCTGACTTTACTATCAGCTTTAGCTATACTTACACATGCAAGTATCCGCACCCCGGTGAGAATGCCCTAATAGTTCCCCACCCGGGAACAAGGAGCCGATATCAGGCACA-TACA-A-TAAGCCCACGACATCTTGCTCAGCCACACCCCCAAGGGAACCCAGCAGTGATAAACATTAAGCCATGAGTGAAAACTCGACTTAGTTAA-AGCTACA-GAGGGCCGGTAAAACTCGTGCCAGCCACCGCGGTTATACGAGAGGCCCAAGTTGATAAGGTGC-GGCGTAAAGAGTGGTTAAGATTACCTA------GAAACTAAAGCCGAATGCCCTCAAAGCCGT-TATACGCCCCCGAAGGTAAGAAGATCGACTACGAAAGTGACTTTACA-CTACTGAACCCACGAAAGCTAGGTCACAAACT-GGGATTAGATACCCCACT-ATGCCTAGCCTTAAACATTGATGGCACAATACAACCA-CCATCCGCCTGGAAACTACGAGCACCAGCTTGAAACCCAAAGGACTTGGCGGTGCTTTAGATCCACCTAGAGGAGCCTGTTCTAGAACCGATAACCCCCG-TTTAACCTCACCCCTCCTTGCTCT-TCCCGTCTATATACCGCCGCCGTCAGCTTACCCTGTGAAGG--CCTAATAGTAAGCAAAATTGGCATAGCCCAAAACGTCAGGTCGAGGTGTAGCTAATGGAGGGGGAAGA-AATGGGCTACATTCACTAGTCCTAGTGAAC-ACGAAAGA-TATACTG-AAATACATATCCAAAGGAGGATTTAGAAGTAAGTGGGAAACAGAGTGTCCCACTGAAATT-GGCTCTAAAGCACGCACACACCGCCCGTCATTCTCCCCGAACTTAC-TTAATAATATAGCTAATTTCATTACAAATCCTAAAGGGGAGGCAAGTCGTAACATGGTAAGTGTACCGGAAGGTGCACTTGGAAAAACC-NNNN----NNNNAGCCCATCAACTAG--CCCC-----AATAATAAATAAAAACAA-CTAATCAATATTAATAAACCCAAAT-ACACCAA-CCCAACA-CCAAACAAACCATTTTTCCCCCTTAGTATGGGTGACAG-AAAAGGAAGCA-CGGAGCAATAGAAAGAGTACCGCAAGGGAAAGTCGAAAGAGATATGAAATAGACCAGTA-AAGCCTAAATAAGCAGAGATTTAAGCTCGTACCTTTCGCATCATGATTTAGCCAGTAATATATAAGCAAAAAGCCATTATAGTTTAATACCCCGAAACTACGTGAGCTACTCCAAGACAACCTACAAATAGGGTAAACCCGTCCCTGTGGCAAAAGGGTGGGAAGATCTTTGAGTAGAGGTGACAGACCTACCGAACCTAGTTATAGCTGGTTGCCTGAGAATTGGATAGAAGTTCAGCCCCCCGGTTTCTTAACTC-ACCCCAGTCCAA--CCCCTCCTGATAAAT-AAAGAAACCGAGAGAGTTAGTCAAAGGGGGTACAGCCCCTTTGAAAGAAGACACAACTTTTACAGAAGGATAAAGATCATAAT--A-AATAAGGTAACATGTTCTGGTGGGCCTAAAAGCAGCCACCCATGCAGAAAGCGTTAAAGCTCAAACATA-----CTACCCCACCCCATTATCCCGACAATTA-AATCTTAATCCCCTAACC-CTATCAAGCCTTCCCATG-CCTACATGGGAGTGACCATGCTAATATGAGTAATAAGAAAGTT-AAAGACTTTCTCCTCGCACACGTGTAAATCGAAATGGA--CCTACCATCGAACTTTAACGGCCCCAAA-CAAAGAGGGTAATGAACAACAAACCAAACAACCAGAAGA-CCATCCAACAAGT-ACACCG-TTAACCCTACACTGGCGTGCCCCT-AAGGAAAAACTAAAAGGAAAAGAAGGAACTCGGCAAACACTAT-TTAAAGCCTCGCCTG-TTTACCAAAAACATCGCCTCTTGC-AAA-CTAA-AAATAAGAGGTCCCGCCTGCCCTGTGACTATACG-TTTAACGGCCGCGGTATTTTGACCGTGCGAAGGTAGCGCAATCACTTGTCTTTTAAATGGAGACCTGTATGAATGGCATAACGAGGGCTTAGCTGTCTCC-TTTTCCAAGTTAATGAAATTGATCTCCCCGTGCAGAAGCGGGGATAAAACCATAAGACGAGAAGACCCTATGGAGCTTTAGACACCTAGCCGCAAGTTTCGTTCAAAAA-CCCTAAA--TAAAAGACCAAAC--AACTAAACCTGCCCTAATGTCTTTGGTTGGGGCGACCATGAGGAAGCAAAAAACCCTCACGTGGATAAGGAGATAAT---CCCCAGAACTAAGAGCCCCCGCTCTAATTAACAGAA--TTTCTGACCATC-CAGATCCGGCAATGCCGATTAACGGACCGAGTTACCCTAGGGATAACAGCGCAATCCCCTTCTAGAGCCCATATCGACAAGGGGGTTTACGACCTCGATGTTGGATC-AGGAC-ATCCTAATGGTGCAGCCGCTATTA-AGGNNNN----NNNNTACTTTCTGTTCGCCTATGCCATCCTACGCTCCATTCCTAACAAATTGGGCGGAGTACTAGCCCTCTTAGCTTCTATTTTAGTACTTATAGTAGTTCCAATCCTCCACACATCAAACCAACGAAGCCTTACTTTCCGACCTCTCACACAACTCCTATTCTGAATCCTAATTGCAGACGTGGCTATTCTTACTTGAATTGGAGGCATACCTGTCGAACAACCATTCGTTATTATTGGACAAGTTGCCTCTTTCCTCTATTTTTCCCTGTTCCTAATTCTCACCCCCCTTGCAGGATGAGCCGAGAACAAGATACTTCAATGACACTNNNN----NNNNNGCTAACGTAGCTTAACCCAAAGCATAACACTGAA-GATGTTAAGATGAGCCCTAGAAAGCTCCGCAAGCANNNN----NNNNNCAAAGAATAGTTTAA--ATAGAATCCCAGCTTTGGGRGTTGGGGGTAGAAGTTAAATTCTTCTTTCTTTGANNNN----NNNNNGCACTAGTAGCTCAGCTTCAGAGCGCCGGTCTTGTAAACCGGACGTCGGAGGTTAAAATCCCCCCTACTGCTNNNN----NNNNNCAGAATATAGCTAAACCAGAATAGCATCTCCCTTACACCGAGAAAGTATCCGTGCAAATCGGATTATCCTGANNNN----NNNNNNNGTGGATGACTCCCTRGCTGACACCTTCACTCGGCGGTTTCGCTATGATGTGGCGCTGGTGTCAGCATTAAAGGATCTGGAGGAGGACATCATGGAGGGGCTGAGAGAGAGCGGGATGGAAGACAGTGCTTGCACCTCAGGCTTCAGTGTCATGATCAAGGAATCCTGCGACGGCATGGGCGATGTCAGCGAGAAGCACGGCGGAGGACCAGCTGTTCCTGAGAAAGCTGTACGTTTCTCTTTCACTGTTATGTCTATCTCTGTCCTGGCAGAAGAAGAGGAGGAAGAGGTTACCATCTTCACTGAGCCAAAGCCAAACTCAGAACTGTCCTGCAAGCCCCTTTGCCTGACGTTTGTGGATGAGTCAGACCACGAGACACTCACAGCTGTCCTGGGGTCGATAGTCGCTGAGCGTRATGCCATGAAAGAGAGCAGGCTCATCCTCCCTATGGGTGGACTAGCTCGCTCCTTCCGCTTCCACTTCAGGGGCACGGGGTACGATGAGAAGATGGTGCGTGAGATGGAGGGCCTYGAGGCCTCAGGCTCCACCTATGTCTGCACTCTTTGTGACTCCACYCGGGCAGAGGCCTCTCAGAACATGGTGCTGCACTCTGTCACCCGCAATCATGAAGAGAACCTAGAACGTTACGAAATATGGAGAACCAACCCCTTTTCTGAGTCCGCTGAGGAGCTGCGAGACAGAGTCAAANNNN----NNNNNNNTTGAGGGCCATCTCCTTCTCCAATGACTCTTGCTACCTTCCTCCGTTGCGCTGTCCAGCTGTTTGCCGCCTCGACCCCTATGACGGGCTTCCAGAGAGTTACCTCATTCACGGAGGCCGAACCCCGAATAATGAGATCTCGTCGAGCCTGTACCTGCTGACCATGGACAGCCGTGGCTGCAATCGCAAACTGACCTTGCGCTGCAAAGAGAAAGAACTGGTGGGGGAAGTGCCCGGRGCCAGATACGGCCACACCATGAGCATGGTCCAAAGCCGGGGGAAGACGGCCTGTGTTTTGTTTGGGGGGAGGTCCTACATGCCGGCAGGAGAGCGCACCACAGAGAGCTGGAACAGCGTCGTGGACTGTCCTCCTCAGGTGTTCTTGTTTGATTTAGAGTTTGGGTGCTCCTCCGCTCACACGTTACCCGATCTYAGTGATGGACAGTCTTTTCATTTGGCCCTCGCCAGAGAAGACTGTGTCTACTTCCTTGGGGGTCACTCCCTCACCTCTGACTCCCGCCCCCCTCGATTGTTTCGCCTACGTGTCGAGCTTCTGCAGGGCAGCCCATTGCTTTCCTGTGAGACTCTGGTCACTGACATGTCCATCTCCAGCGCCTTAATCACCCGTACAGGTCCCAATCACCAATATATCATCTTAGGCGGGTATAAGGCGGACTCTCAGAAGAAGATGGAGTGCAGCTCTGTGGTTCTGGATGAGAAAGGGATCCAGNNNN----NNNNNNNACATTTTATGCAGAGGTGTTTGGCCTACCTTCCCCTGAGGTGAAGTGGTTCTGCAACAAAACCCAACTGATGGCAGACAACAGGGTTAAAATGGAGAGAGATGGCGATAGCATCTCGTTAACAATTCAAAATGTCACTAAAGCCGATCAGGGAGAGTATATCTGCGAGGCTGTAAACTATGTTGGGGAGGCCAGAAGTGTTGCTTTAGTGGTAATTGTATCTCAGGAAGTGAGATTTATGCCTGCCCCACCTGCTGTCACCCATCAGCATGTGATGGAGTTTGATGTGGAGGAAGATGATTCTTCTCGTTCTCCTTCCCCCCAGGAGATTCTGCTCGAAGTAGAATTGGATGAAAACGAGGTGAAGGAATTTGAGAAACAGGTTAAGATCATTACCATTCCGGAGTACACAGCTGATAACAAGAGCATGATCATATCTTTGGATGTGTTACCAAGTATTTATGAAGAGGGCGCTGTG
Girella_tricuspidata_AIM_MA30173_New_Zealand_GtriTu001	CAAAAGCTTGGTCCTGACTTTACTATCAGCTTTAGCTATACTTACACATGCAAGTATCCGCACCCCGGTGAGAATGCCCTAATAGTTCCCTACCCGGGAACAAGGAGCTGATATCAGGCACATTATAGA-TAAGCCCACGACATCTTGCTCAGCCACACCCCCAAGGGAACCCAGCAGTGATAAATATTAAGCCATGAGTGAAAGCTCGACTTAGTTAA-AGCTACA-AAGGGCCGGTAAAACTCGTGCCAGCCACCGCGGTTATACGAGAGACCCAAGTTGATAAGGTGC-GGCGTAAAGAGTGGTTAAGATTAACTA------GAAACTAAAGCCGAATGCCCTCAAAGCTGT-TATACGCCCCCGAAGGTGAGAAGATCGACCACGAAAGTGACTTTATA-CTACTGAACCCACGAAAGCTAGGTTACAAACT-GGGATTAGATACCCCACT-ATGCCTGGCCTTAAACATTGATGGCACGATACAACCG-CCATCCGCCTGGAAACTACGAGCACCAGCTTGAAACCCAAAGGACTTGGCGGTGCTTTAGATCCACCTAGAGGAGCCTGTTCTAGAACCGATAACCCCCG-TTTAACCTCACCCCTCCTTGCTCT-TCCCGTCTATATACCGCCGCCGTCAGCTTACCCTGTGAAGG--GTCAATAGTAAGCAAAATTGGCATAGCCCAAAACGTCAGGTCGAGGTGTAGCTAATGGAGGGGGAAGA-AATGGGCTACATTCACTAGTCCTAGTGAAC-ACGAACGA-TATACTG-AAATATATATCCAAAGGAGGATTTAGAAGTAAGTGGAAAACAGAGTGTTCCACTGAAATT-GGCTCTAAAGCACGCACACACCGCCCGTCATTCTCCCCGAACTTGT-TTAATAATATAACTAATTACGTTACAAATCAC-AAGGGGAGGCAAGTCGTAACATGGTAAGTGTACCGGAAGGTGCACTTGGAAAAACC-NNNN----NNNNAGCCTATCAACTAG--CCCC-----AATAATAAACAAAAACAA-CTGATCAATATTAATAAACCCAAAC-ACACTAAATCCCACACCAAACCAAACCATTTTTCCCCCTTAGTATGGGCGACAG-AAAAGGAAACA-CGGAGCAATAGAAAAAGTACCGCAAGGGAAAGTCGAAAGAGATATGAAATAGACCAGTA-AAGCCTAAATAAGCAGAGATTTAAACTCGTACCTTTTGCATCATGATTTAGCCAGTAATATATAAGCAAAAAGCCATTATAGTTTAGTACCCCGAAACTACGTGAGCTACTCCAGGACAACCTACAAATAGGGTAAACCCGTCCCTGTGGCAAAAGGGTGGGAAGATCTTTGAGTAGAGGTGACAAACCTACCGAACCTAGTTATAGCTGGTTGCCTGAGAATTGGATAGAAGTTCAGCCCCCCGGTTTCTTTACTC-ACCCCAGTCCAA--CCCCTCCTGATAAAT-AAAGAAACCGAGAGAGTTAGTCAAAGGGGGTACAGCCCCTTTGAAAAAAGACACAACTTTTACAGAAGGATAAAGATCATAAT--G-AATAAGGTAACATGTCCTGGTGGGCCTAAAAGCAGCCACCCATGCAGAAAGCGTTAAAGCTCAAACATA-----CTACTATACCCCATTATCCCGACAATTA-AATCTTAATCCTCTAGCT-CTATCAGGCCTTCCCATC-TCTATATGGGAGTGACCATGCTAATATGAGTAATAAGAAAGTT-AAAGACTCTCTCCTAGCACACATGTAAATCGAAATGGA--CCCACCATCGAACTTTAACGGCCCCAAA-CAAAGAGGGTAATGAACATCAAACCAAACAACCAGAAAA-TCATCCAACAAAC-ACACCG-TTGACCCTACACTGGCGTGCCCCC-AAGGAAAAACTAAAAGGAAAAGAAGGAACTCGGCAAACACACTATTCAAGCCTCGCCTG-TTTACCAAAAACATCGCCTCTTGC-AAAACTAA-AAATAAGAGGTCCCGCCTGCCCTGTGACTATACG-TTTAACGGCCGCGGTATTTTGACCGTGCGAAGGTAGCGCAATCACTTGTCTTTTAAATGGAGACCTGTATGAATGGCATAACGAGGGCTTAGCTGTCTCC-TTTTCCAAGTTAATGAAATTGATCTCCCCGTGCAGAAGCGGGGATATAAACATAAGACGAGAAGACCCTATGGAGCTTTAGACACCTAGCCGCAAGTTTTGTCCAAACA-CCCTGAA--TAAAAGACCAAAC--AACTAAACCTGCCTTAATGTCTTTGGTTGGGGCGACCATGAGGAAACAAAGAACCCTCACGTGGATAGGGAGACAAT---CCCCAGAACTAAGAGCCCCCGCTCTAATTAACAGAA--TTTCTGACCATT-CAGATCCGGCAATGCCGATTAACGAACCGAGTTACCCTAGGGATAACAGCGCANNCCCCTTCTAGAGCCCATATCGCCAAGGGGGTTTACGACCTCGATGTTGGATC-AGNAC-ATCCTAATGGTGCAGCCGCTATTA-AGGNNNN----NNNNTACTTCCTGTTCGCCTACGCTATCCTACGCTCCATCCCCAACAAATTAGGCGGAGTACTAGCCCTCTTAGCTTCTATCTTAGTACTTATAGTAGTTCCAATCCTCCATACATCAAACCAACGAAGCCTTACTTTCCGACCCCTTACACAACTTCTGTTCTGGATTTTGGTCGCAGACGTGGCCATTCTCACCTGAATTGGAGGCATACCTGTTGAACAACCATTCATTATTATTGGACAAATCGCCTCCTTCCTCTATTTCTTCCTCTTCCTAGTTCTCACCCCCCTTGCAGGATGGATAGAAAACAAGATACTTCAATGACACTNNNN----NNNNNGCTAGCGTAGCTTAACCTAAAGCATGACACTGAA-GATGTTAAGATGAGCCCTAGAAAGCTCCGCAAGCANNNN----NNNNNCAAAGAATAGTTTAA--GTAGAATCCCAGCTTTGGGGGTTGGGGGTAGAAGTTAGATTCTTCTTTCTTTGANNNN----NNNNNGCACTAGTAGCTCAGCTTCAGAGCGCCGGTCTTGTAAACCGGATGCCGAGGGTTAGAATCCCCCCTATTGCTNNNN----NNNNNCAGAATATAGCTAAACAAGAATAGCATCTCCCTTACACCGAGAAAGTATCCGTGCAAATCGGATTATCCTGANNNN----NNNNNNNGTGGATGACTCCCTGGCTGACACCTTCACTCGGCGGTTTCGCTATGATGTGGCGCTGGTGTCAGCATTAAAGGATCTGGAGGAGGACATCATGGAGGGGCTGAGAGAGAGCGGGATGGAAGACAGTGCTTGCACCTCAGGCTTCAGTGTCATGATCAAGGAATCCTGCGACGGCATGGGCGATGTCAGCGAGAAGCACGGCGGAGGACCAGCTGTTCCTGAGAAAGCTGTACGTTTCTCTTTCACTGTTATGTCTATCTCTGTCCTGGCAGAAGAAGAGGAGGAAGAGGTTACCATCTTCACTGAGCCAAAGCCAAACTCAGAACTGTCCTGCAAGCCCCTTTGCCTGACGTTTGTGGATGAGTCAGACCATGAGACACTCACAGCTGTCCTGGGGTCGATAGTCGCTGAGCGTAATGCCATGAAAGAGAGCAGGCTCATCCTCCCTATGGGTGGACTAGCTCGCTCCTTCCGCTTCCACTTCAGGGGCACGGGGTACGATGAGAAGATGGTGCGTGAGATGGAGGGCCTCGAGGCCTCAGGCTCCACCTATGTCTGCACTCTTTGCGACTCCACTCGGGCAGAGGCCTCTCAGAACATGGTGCTGCACTCCGTCACCCGCAGTCATGAAGAGAACCTAGAACGTTACGAAATATGGAGAACCAACCCCTTTTCTGAGTCCGCTGAGGAGCTGCGAGACAGAGTCAAANNNN----NNNNNNNTTGAGGGCCATCTCCTTCTCCAATGACTCTTGCTACCTTCCTCCGTTGCGCTGTCCAGCTGTTTGCCGCCTCGACCCCTATGACGGGCTTCCAGAGAGTTACCTCATTCACGGAGGCCGAACCCCGAATAATGAGATCTCATCGAGCCTGTACCTGCTGAACATGGACAGCCGTGGCTGCAATCGCAAACTGACCTTGCGCTGCAAAGAGAAACAACTGGTGGGGGAAGTGCCCGGGGCCAGATACGGCCACACCATGAGCATGGTCCAAAGCCGGGGGAAGACGGCCTGTGTTTTGTTTGGGGGGAGGTCCTACATGCCGGCAGGAGAGCGCACCACAGAGAGCTGGAACAGCGTCGTTGACTGTCCTCCTCAGGTGTTCCTGTTTGATTTAGAGTTTGGGTGCTCCTCCGCTCACACGTTACCCGAGCTCAGTGATGGACAGTCTTTTCATTTGGCCCTCGCCAGAGAAGACTGTGTCTACTTCCTCGGGGGTCACTCCCTCACCTCTGACTCCCGCCCCCCTCGATTGTTTCGCCTACGTGTCGAGCTTCTGCAGGGCAGCCCGTTGCTTTCCTGTGAGACTCTGGTCACTGACATGTCCATCTCCAGCGCCTTAATCACCCGTACAGGTCCCAATCACCGATATATCATCTTAGGCGGGTATAAGGCGGACTCTCAGAAGAGGATGGAGTGCAGCTCTGTGGTTCTGGATGAGAAAGGGATCCAGNNNN----NNNNNNNACATTTTATGCAGAGGTGTTTGGCCTACCTTCTCCTGAGGTGAAGTGGTTCTGCAACAAAACCCAACTGATGGTAGACAACAGGGTAAAAATGGAGAGAGATGGCGATAGCATCTCGTTAACAATTCAAAATGTCACTAAAGCCGATCAGGGAGAGTATATCTGCGAGGCTGTAAACTATGTTGGGGAGGCCAGAAGTGTTGCTTTAGTGGTAATTGTATCTCAGGAAGTTAGATTTATGCCTGCCCCACCTGCTGTCACCCATCAGCACGTGATGGAGTTTGATGTGGAGGAAGATGATTCTTCTCGTTCTCCTTCCCCCCAGGAGATTCTGCTCGAAGTAGAATTGGATGAAAACGAGGTGAAGGAATTTGAGAAACAGGTTAAGATCATTACCATTCCGGAGTACACAGCCGATAACAAGAGCATGATCATATCTTTGGATGTGTTACCAAGTATTTATGAAGAGGGCGCTGTG
Girella_zebra_no_voucher_W_Australia_GzebRo001	CAAAAGCTTGGTCCTGACTTTACTATCAGCTTTAGCTATATTTACACATGCAAGTATCCGCACCCCGGTGAGAATGCCCTAATAGTTCCCCACCCGGGAACAAGGAGCCGATATCAGGCACATTACAAA-TAAGCCCACAACATCTTGCTCAGCCACACCCCCAAGGGAACCCAGCAGTGATAAACATTAAGCCATGAGTGAAAACTCGACTTAGTTAA-AGCTACA-GAGGGCCGGTAAAACTCGTGCCAGCCACCGCGGTTATACGAGAGACCCAAGTTGATAAGGTAC-GGCGTAAAGAGTGGTTAAGATTAACTA------GAAACTAAAGCCGAATGCCCTCAAAGCTGT-TATACGCCCCTGAAGGTAAGAAGATCAACCACGAAAGTGACTTTATA-CTACTGAACCCACGAAAGCTAGGTTACAAACT-GGGATTAGATACCCCACT-ATGCCTAGCCTTAAACATTGATGGCACAATACAACCA-CCATCCGCCTGGAAACTACGAGCACCAGCTTGAAACCCAAAGGACTTGGCGGTGCTTTAGATCCACCTAGAGGAGCCTGTTCTAGAACCGATAACCCCCG-TTTAACCTCACCCCTCCTTGCTCT-TCCCGTCTATATACCGCCGCCGTCAGCTTACCCTGTGAAGG--ACCAATAGTAAGCAAAATTGGCATAGCCCAAAACGTCAGGTCGAGGTGTAGCTAATGGAGGGGGAAGA-AATGGGCTACATTCACTAGTCCTAGTGAAC-ACGAACGA-TGTACTG-AAATGTATATCCAAAGGAGGATTTAGAAGTAAGTGGGAAACAGAGTGTCCCACTGAAATT-GGCTCTAAAGCACGCACACACCGCCCGTCATTCTCCCCGAACTTAT-TTAATAATATAACTAATTACATTACAAACCATAAAGGGGAGGCAAGTCGTAACATGGTAAGTGTACCGGAAGGTGCACTTGGAAAAACC-NNNN----NNNNAGCCCATTAACTAG--CCCC-----AATAATGAATAAAAACAA-CTAATCAATATCAATAAACCCAAAT-ACACCAACCCCTAC--CAAACCAAACCATTTTTCCCCCTTAGTATGGGCGACAG-AAAAGGAAACA-CGGAGCAATAGAAAAAGTACCGCAAGGGAAAGTCGAAAGAGATATGAAATAGACCAGTA-AAGCCTAAATAAGCAGAGATTTAAACTCGTACCTTTTGCATCATGATTTAGCCAGTAATATATAAGCAAAAAGCCATTATAGTTTAATACCCCGAAACTACGTGAGCTACTCCAAGACAACCTACAAATAGGGTAAACCCGTCCCTGTGGCAAAAGGGTGGGAAGATCTTTGAGTAGAGGTGACAGACCTACCGAACCTAGTTATAGCTGGTTGCCTGAGAATTGGATAGAAGTTCAGCCCCCCGGTTTCTTAACTC-ACCCCAGTCCAA--CCCCTTCTGATAAAT-AAAGAAACCGAGAGAGTTAGTCAAAGGGGGTACAGCCCCTTTGAAAAAAGACACAACTTTTACAGAAGGTTAAAGATCATAAT--G-AATAAGGTAACATGTTCTGGTGGGCCTAAAAGCAGCCACCCATGCAGAAAGCGTTAAAGCTCAGACATA-----CTACTCCGCC-CATTATCCCGACAATCA-AATCTTAATCCCCTAGCC-CTATCAGGCCTTCCCATC-TCTGTATGGGAGTGACCATGCTAATATGAGTAATAAGAGAATT-AAAGACTCTCTCCTAGCACACGTGTAAATCGAAATGGA--CCCACCATCGAACTTTAACGGCCCCAAA-CAAAGAGGGTAATGAACAACAAACCAAACAACCAGAAAA-TCATCCAACCAAT-ATACCG-TTGACCCTACACTGGCGTGCCCCT-AAGGAAAAACTAAAAGGGAAAGAAGGAACTCGGCAAACACAATATTCAAGCCTCGCCTG-TTTACCAAAAACATCGCCTCTTGC-AAAACTAA-AAATAAGAGGTCCCGCCTGCCCTGTGACTATACG-TTTAACGGCCGCGGTATTTTGACCGTGCGAAGGTAGCGCAATCACTTGTCTTTTAAATGAAGACCTGTATGAATGGCATAACGAGGGCTTAGCTGTCTCC-TTTTCCAAGTTAATGAAATTGATCTCCCCGTGCAGAAGCGGGGATATAAACATAAGACGAGAAGACCCTATGGAGCTTTAGACACCTAGCCGCAAGTTTCGTCCAAAAA-CCCTGAA--CAAAAGACCAAAC--AACTAGACCTGCCCTAATGTCTTTGGTTGGGGCGACCATGAGGAAACAAAAAACCCTCACGTGGATAGGGAAACAAT---CCCCAGAACTAAGAGCCCCCGCTCTAATTAACAGAA--TTTCTGACCATC-CAGATCCGGCAATGCCGATTAACGAACCGAGTTACCCTAGGGATAACAGCGCAATCCCCTTCTAGAGCCCATATCGACAAGGGGGTTTACGACCTCGATGTTGGATC-AGGAC-ATCCTAATGGTGCAGCCGCTATTA-AGGNNNN----NNNNTATTTTCTGTTCGCCTATGCCATCCTACGCTCCATTCCTAACAAATTAGGCGGAGTACTAGCCCTCTTAGCTTCTATTTTAGTACTTATAGTAGTACCAATCCTTCATACATCAAACCAACGAAGCCTTACTTTCCGGCCCCTCACGCAACTTCTATTCTGAATCCTAGTTGCAGACGTAGCCATTCTTACCTGAATCGGAGGCATACCTGTTGAACAACCATTTATCATTATCGGACAAGTCGCCTCATTCCTTTATTTTTCCCTTTTCCTGATTCTCACTCCTCTTGCAGGATGAGTAGAAAACAAGATACTTCAATGACACTNNNN----NNNNNGCTAGCGTAGCTTAACCTAAAGCATGACACTGAA-GATGTTAAGATGAGCCCTAGAAAGCTCCGCAAGCANNNN----NNNNNCAAGGAATAGTTTAA--GTAGAATCCCAGCTTTGGGGGTTGGGGGTAGAAGTTAGATTCTTCTTTCCTTGANNNN----NNNNNGCACTAGTAGCTCAGCTTCAGAGCGCCGGTCTTGTAAACCGGATGCCGGGGGTTAAAATCCCCCCTACTGCTNNNN----NNNNNCAGAATATAGCTAAACCAGAATAGCATCTCCCTTACACCGAGAAAGTATCCGTGCAAATCGGATTATCCTGANNNN----NNNNNNN------------------------------------------------------CTGGTGTCAGSRTGRAAGGATCTGGAGGAGGACATCATGKAGGGGCTGAGTGAGWTCGGGATGGAAGACTGWGCTTGCRCNTCAGGCTTMAGTGTCATGATCAAGGAATCCTGCGACGGCATGGGCGATGTCAGCGAGAAGCACGGCGGAGGACCAGCTGTTCCTGAGAAAGCTGTACGTTTCTCTTTCACTGTTATGTCTATCTCTGTCCTGGCAGAAGAAGAGGAGGAAGAGGTTACCATCTTCACTGAGCCAAAGCCAAACTCAGAACTGTCCTGCAAGCCCCTTTGCCTGACGTTTGTGGATGAGTCAGACCATGAGACACTCACAGCTGTCCTGGGGTCGATAGTCGCTGAGCGTAATGCCATGAAAGAGAGCAGGCTCATCCTCCCTATGGGTGGACTAGCTCGCTCCTTCCGCTTCCACTTCAGGGGCACGGGGTACGATGAGAAGATGGTGCGTGAGATGGAGGGCCTCGAGGCCTCAGGCTCCACCTATGTCTGCACTCTTTGCGACTCCACTCGGGCAGAGGCCTCTCAGAACATGGTGCTGCACTCCGTCACACGCAATCATGAAGAGAACCTAGMACSTTACGAAAYATGGAGAACCAACCCCTTTTCYGARTCCRCTGARGACCTGCGAGACASAGTCAAANNNN----NNNNNNN------------TCGCNCTNCAATGACTCTTGCTACCTTCCTTCGTTGCGCTGTCCAGCTGTTTGCCGCCTCGACCCCTATGACGGGCTTCCAGAGAGTTACCTCATTCACGGAGGCCGAACCCCGAATAATGAGATCTCATCGAGCCTGTACCTGCTGAACATGGACAGCCGTGGCTGCAATCGCAAACTGACCTTGCGCTGCAAAGAGAAAGAACTGGTGGGGGAAGTGCCCGGGGCCAGATACGGCCACACCATGAGCATGGTCCAAAGCCGGGGGAAGACGGCCTGTGTTTTGTTTGGGGGGAGGTCCTACATGCCGGCAGGAGAGCGCACCACAGAGAGCTGGAACAGCGTCGTGGACTGTCCTCCTCAGGTGTTCCTGTTTGATTTAGAGTTTGGGTGCTCCTCCGCTCACACGTTACCCGAGCTCAGTGATGGACAGTCTTTTCATTTGGCCCTCGCCAGAGAAGACTGTGTCTACTTCCTCGGGGGTCACTCCCTCACCTCTGACTCCCGCCCCCCTCGATTGTTTCGCCTACGTGTCGAGCTTCTGCAGGGCAGCCCGTTGCTTTCCTGTGAGACTCTGGTCACTGACATGTCCATCTCCAGCGCCTTAATCACCCGTACAGGTCCCAATCACCGATATATCATCTTAGGCGGGTATAAGGCGGACTCTCAGAAGAGGATGGAGTGCAGCTCTGTGGTTCTGGATGAGAAAGGGATCCAGNNNN----NNNNNNNACATTTTATGCAGAGGTGTTTGGCCTACCTTCCCCTGAGGTGAAGTGGTTCTGCAACAAAACCCAACTGATGGCAGACAACAGGGTTAAAATGGAGAGAGATGGCGATAGCATCTCGTTAACAATTCAAAATGTCACTAAAGCCGATCAGGGAGAGTATATCTGCGAGGCTGTAAACTATGTTGGGGAGGCCAGAAGTGTTGCTTTAGTGGTAATTGTATCTCAGGAAGTGAGATTTATGCCTGTCCCACCTGCTGTCACCCATCAGCATGTGATGGAGTTTGATGTGGAGGAAGATGATTCTTCTCGTTCTCCTTCCCCCCAGGAGATTCTGCTCGAAGTAGAATTGGATGAAAACGAGGTGAAGGAATTTGAGAAACAGGTTAAGATCATTACCATTCCGGAGTACACAGCCGATAACAAGAGCATGATCATATCTTTGGATGTGTTACCAAGTATTTATGAGGAGGGCGCTGTG
Hyperoglyphe_antarctica_NMNZ_P037102_New_Zealand_HantMo001	CAAAGGCTTGGTCCTGACTTTTCTGTCAGCTTTAGCTAGATTTATACATGCAAGTATCCGCGACCCCGTGAGAATGCCCT--TATTTTCCGCCCAGAAACCAAGGAGCTGGTATCAGGCACACCCCTTATTGAGCCCACGACGCCTTGTTCAGCCACACCCCCAAGGGAATTCAGCAGTGATAAACCTTAAGCTATAAGTGAAAACTTGACTTAGTTAA-AGC--TAAGAGGGCCGGTAAAACTCGTGCCAGCCACCGCGGTTATACGAGAGGCCCGAGTTGACAGACGCC-GGCGTAAAGAGTGGTTAAGGAAAATTT------TAAACTAAAGCCGAACGCCTTCAAGGCAGTCTGAATGCATCCGAAGGTACGAAGCCCCACCACGAAAGTGGCTTTATGACTCCTGATCCCACGAAAGCTAAGGAACAAACT-GGGATTAGATACCCCACT-ATGCTTAGCCGTAAACATTGATAGAATATCACATAAATCTATCCGCCTGGGTACTACGGGCATTAGCCTAAAACCCAAAGGACTTGGCGGTTCTTTAGATCCACCTAGAGGAGCCTGTTCTATAACCGATACTCCCCG-TTAAACCTCACCCTCTCTTGTTTT-TCCCGCCTATATACCGCCGTCGTAAGCTTACCCTGTGAAGGAAATATATAGTAAGCAAAATCGGCACTGCCCAGAACGTCAGGTCGAGGTGTCGCGCATGAGAGGGGAAGA-AATGGGCTACATTCCCTAATATTAGTGAAT-ACGAATGATTGTAATGAAAACGTACATCTGAAGGAGGATTTAGCAGTAAGTGGAAAATAGAGTGTTCCACTGAAGCC-GGCTCTGAAGTGCGCACATACCGCCCGTCACTCTCCCCAAGCTCACGAGCTCAACATAACTAAAATGCTATCAATACGCGAAGGGGAGGCAAGTCGTAACATGGTAAGTGTACCGGAAGGTGCACTTGGACAAATATNNNN----NNNNTGCCGACCAGCTAGCCCACC----------CAACAAAAAACAA-CAGTCCAATATAAATAACCCCAAAG-ACACCCCCCCCCCGC-TTAACCAAACCATTTTATCACCTCAGTATGGGCGACAG-AAAAGGAACCATTGGAGCAATAGAGAAAGTACCGCAAGGGAATGCTGAAAAAGAAATGAAATAATTCAGTG-AAGCCCAAAAAAGCAGAGATTTTACCTCGTACCTTTTGCATCATGATTTAGCTAGTATAACCCAAGCAAAGAGCACTT-TAGTTTGGACCCCCGAAACTACGTGAGCTACTCCAAGACAGCCTATCAATAGGGCAAACCCGTCTCTGTGGCAATAGAGTGGGAAGATCTTTGAGTAGAGGTGACAGACCTACCGAACCTAGTTATAGCTGGTTGCCTGAGAATTGGATAAGAGTTCAGCCTCCAGGCTTCTCCCTTCAACCCCGGTACTTCTCCACTACCGATATCT--AAGAAGCCTAGAGAGTTAATCAAAGGGGGAACAGCTCCTTTGACACAAAACACAACTTTCCCAGGAGGGTAAAGATCATAAT--T-ACTAAAGGGATATGCCCTGGTGGGCTTAAGAGCAGCCACCCAAGCAGAAAGCGTTCAAGCTCAAGCATT-----TAATCCTACCCATATATTTCGATAACTA-AATCCCAACCCCCTAAACACTATCAGGCCATCTCATG-CATACATGAGAGTGCACATGCTAATATGAGTAATAAGAGAGTACCCCCACTCTCTCCCTGCACACGTGTACATCGGCTACGA--ACCCCCACCGAAACTTAACGGCCCCAAA-CAAAGAGGGCATTGAACAACAAGT-AACCAACCAGAAAA-ACACCCAAC-AAA-TAACCG-TTAACCCAACACTGGTGTGCCTAT-AAGGAAAGACTAAAAGAAAAAGAAGGAACTCGGCAAATTT----TAGAAGCCTCGCCTG-TTTACCAAAAACATCGCCTCTTGC-AAAAATAAAGAATAAGAGGTCCAGCCTGCCCTGTGACTATATG-TTCAACGGCCGCGGTATTTTAACCGTGCGAAGGTAGCGTAATCACTTGTCTTTTAAATGGAGACCTGTATGAATGGCATTACGAGGGCTTAACTGTCTCC-TTTTTCAAGTCAATGAAATTGATCTCCCCGTGCAGAAGCGGGGATAATTACATAAGACGAGAAGACCCTATGGAGCTTTAGACACC--AAGGCATATC-ATGTTACCTACCCCTAAACCCTGGGGATTAAACCTATTGAACTATGCCCCTATGTCTTCGGTTGGGGCGACCACGGGGAAATAAAGAACCCCCGCGTGGAATGGGAGCACTA-CCTCCTGCAACCAAGAGCTGCAGCTCTAACGAACAAAA--TTTTTGACCAATAAAGATCCGGCAACGCCGATCAACGGACCAAGTTACCCTAGGGATAACAGCGCAATCCCCTTTTAGAGCCCTTATCAACAAGGGGGTTTACGACCTCGATGTTGGATC-AGGAC-ATCCTAATGGTGCAGCCGCTATTA-AGGNNNN----NNNNTATTTCCTATTTGCATACGCTATCCTCCGCTCAATTCCAAACAAACTAGGGGGCGTTCTAGCCCTCCTAGCCTCCATTCTCGTGCTTATAGTCGTACCCTTCCTACACACATCAAAACAACGGGCTTTAACATTCCGACCAGTCTCCCAGTTCCTATTCTGAACTCTCGTCGCAGATGTAGTTATCCTCACATGAATTGGAGGTATACCAGCAGAACAACCCTTCATCATTATTGGCCAAATCGCATCCTTACTTTACTTCTCCCTATTCCTAGTCTTTTTCCCACTTGCAGGATGGGTAGAAAACAAAATCCTTGGATGATCGTNNNN----NNNNNGATTACGTAGC-TTAATGAAAGCATATCATTGAA-GATGTTAAGATGGGCCCTAGAAAGCCCCGTGAACANNNN----NNNNNCAAAGAATGGTTTAGT-TTAGAATCCTAGCTTTGGGAGTTAGGGGCAGGAGTTGAAGTCTCCTTTCTTTGANNNN----NNNNNGCACTAGTAGCTCAGCGCCAGAGCGCCGGTCTTGTAAACCGGATGCCGGAGGTTAAAATCCCCCCTTTTGCTNNNN----NNNNNTAGAGTATAGCTAAAGT--TATAGCCTTTCCCTTACACTGAAAAATTATCCGTTCAACTCGGATTACTCTAANNNN----NNNNNNNGTGGATGACTCCCCAGCTGACACCATCACTCGGCGGTTTCGCTATGATGTGGCACTAGTGTCAGCATTAAAGGATCTGGAGGAGGACATCATGGAGGGGCTGAGAGATAGCGGGATGGAAGACAGTGCTTGCACATCAGGCTTCAGTGTTATGATCAAGGAATCTTGTGATGGCATGGGCGATGTCAGCGAAAAGCACGGTGGAGGACCAGTTGTTCCTGAGAAGGCTGTACGTTTCTCTATCACTATTATGTCTGTATCTGTCCTGGCAGATGACGAGGAGGAGGCGGTTACTATCTTCACGGAGCCAAAGCCAAACTCAGAACTGTCCTGTAAGCCCCTTTGCCTGATGTTTGTGGATGAATCAGACCATGAGACACTCACAGCTCTCCTGGGGCCTGTAGTTGCAGAGCGTAATGCAATGAAAGAGAGCAGGCTCATCCTTTCCATCGGCGGCCTGCCTCGCTCCTTCCGCTTCCACTTCAGAGGCACGGGATACGATGAGAAGATGGTGCGAGAGATGGAGGGCCTGGAGGCCTCAGGGTCCAGCTATGTCTGCACTCTGTGTGATTCCAGTCGGGCAGAAGCATCTGAAAACATGGTGCTACACTCCATCACCCGCGGCCATGATGAGAACCTTGAACGTTACGAAATATGGAGAACCAACCCCTTTTCTGAGTCTGGAGAAGAGCTGCGGGATAGAGTCAAANNNN----NNNNNNNTTGAGGGCTATCTCCTTCTCCAACGACTCCTGCTACCTTCCACCATTACGTTGCCCTGCGGTTTGCCGCCTCGACCCCTATGATGGGCTCCCAGAGAGTTATCTCATCCACGGTGGCCGCACCCCAAATAATGAGATCTCATCAAGCCTGTATATGCTTACCATGGATAGTCGCGGCTGCAATCGCAAACTGACCCTATGCTGCAAAGAGAAAGAACTGGTAGGTGAAGTGCCAGGGGCCCGATATGGCCACACAATCAGTATGGTTCAAAGCCGTGGGAAGAAAGCATGTGTATTATTTGGCGGTAGGTCCTACATGCCGGCAGGAGAGCGGACCACGGAGAGCTGGAACAGCGTTGTCGACTGTCCTCCTCAGGTGTACCTGTTTGACCTGGAGTTCGGTTGCTCCTCTGTTCACACTTTACCTGAGCTCAGCGATGGACAGTCTTTCCATTTGGCCCTTGCCAGAGAGGACTGTGTCTACATCCTTGGGGGTCACTCACTCACCTCTGACTCCCGCCCACCTCAACTGTTCCGCCTGCGTGTCGAGCTTCTGCAGGGCAGTCCTTTGCTTTCCTGTGCGGCCTTAGAAACTGGTATATCCATCTCTAGCGCCATCATCACCCGTACAGGTCCCACTCACAAATATATTATCTTAGGGGGGTATCAGTCAAACTCTGAGAAGAGGCTGGAATGCAGCACCGTGACTCTGGATGAGAAAGGGATCCACNNNN----NNNNNNNATGTTTTACGCAGAGGTGTTTGGCCTTCCTTCCCCTGAGGTGAAATGGTTCTGTAACAAAACCCAACTGGTAGCAGACAACAGAATCAAAATGGAGAGAGATGGCGATAGCATCTCGCTAACAATTCACAATGTCACTAAAGCTGACCAGGGAGAGTATATCTGCGAGGCTGTGAACTATGTCGGGGAAGCCAGAAGTGTTGCTTTAGTGGTAGTTGTATCGCAGGAAGTGAGGTTCATGCCTGCCCCGCCTGCTGTAACCCATCAGCACGTGATGGAGTTTGATGTGGAGGAAGATGACTCCTCTCGTTCTCCATCCCCTCAGGAGATTCTGCTCGAAGTAGAATTGGACGAAAATGAGGTAAAAGAGTTTGAGAAACAGGTTAAGATCATCACCATTCCTGAGTACACAGCTGACAACAAGAGCATGATCATATCTTTGGATGTGTTACCAAGTATTTACGAGGAGGGTGCTGTG
Kyphosus_azureus_no_voucher_E_Pacific_HBa002	CAAAGGCTTGGTCCTGACTTTACTATCAACTTTAGCCAAACTTACACATGCAAGTATCCGCACCCCCGTGAGAATGCCCT-ACAGTTCCCTGCCCGGGAACAAGGAGCTGGTATCAGGCACATCAATTACTAAGCCCACGACACCTTGCTTAGCCACACCCTCAAGGGAACTCAGCAGTGATAGACATTAAGCCATAAGTGAAAACTTGACTTAGTCAA-GGC--TAAGAGGGCCGGTAAAACTCGTGCCAGCCACCGCGGTTATACGAGAGGCCCAAGTTGATAGACTCC-GGCGTAAAGAGTGGTTAAGATACATTTATT---AAAACTAAAGCCGAACGCCTTCAGGGCTGT-TATACGCTCCCGAAGATAAGAAGTTCAACCACGAAAGTGGCTTTATACCCACTGAACCCACGAAAGCTATGACACAAACT-GGGATTAGATACCCCACT-ATGCCTAGCCATAAACATTGATAGTACAATACACCTA-CTATCCGCCAGGGTACTACGAGCATCAGCTTGAAACCCAAAGGACTTGGCGGTGCTTTAGATCCACCTAGAGGAGCCTGTTCTAGAACCGATAACCCCCG-TTCAACCTCACCCTTCCTTGTTTT-CCCCGCCTATATACCGCCGTCGTCAGCTTACCCTGTGAAGG--TCTCATAGTAAGCAGAATTGGTACAACCCAAAACGTCAGGTCGAGGTGTAGCGTATGGAGGGGGAAGA-AATGGGCTACATTCACTAACAT-AGTGAAA-ACGGACGA-TGCACTG-AAACGTACATCTAAAGGAGGATTTAGCAGTAAGCAGGAAATAGAGCGTTCTGCTGAAATT-GGCCCTGAAGCGCGCACACACCGCCCGTCACTCTCCCCAAGCCCCA-CAATCTATGTAACTAAAACCTTATAA--TCGCAAAGGGGAGGCAAGTCGTAACATGGTAAGTGTACCGGAAGGTGCACTTGGAAAAAAT-NNNN----NNNNCGCCCACTAGCTAG--CCCC-----CC---AAACCAAAAACAA-CATACCAATATTAATACCCCCAAAT-GCACTAGCACCTGCA--AAAACAAACCATTTTTCCCCCTTAGTATGGGCGACAG-AAAAGGGACTG-TGGCGCAATAGAGAAAGTACCGCAAGGGAACGCTGAAAGAGAAATGAAACAACTCAGTA-AAGCCTTAAAAAGCAGAGATTTAAGCTCGTACCTTTTGCATCATGATTTAGCCAGTAATACCCAAGCAAAGAGCCCTT-TAGTTTGGTTCCCCGAAACTAAGTGAGCTACTCCAAGACAGCCTATTAATAGGGCCAACCCGTCCCTGTGGCAAAAGGGTGGGAAGAGCTTTGAGTAGAGGTGACAGACCTACCGAACTTAGTTATAGCTGGTTGCCTGAGAATTGAATAGAAGTTCAGCCTCTCGGCTTCTCCCCTC-ACCTCCGTCCGA--CCCCTTCTGACACCC-TGAGAAACCGCGAGAGTTATTCAAAGGGGGTACAGCCCCTTTGAAACAAGATACAACTTTACCAGGAGGGTAAAGATCATAATA-ACCTAAAGGTAAAATGTTCTGGTGGGCCTAAAAGCAGCCACCCCTATAGAAAGCGTTAAAGCTCAGACATA-----CCCCTTATCC-TTTTATACTGATAATCA-AATCTTAACCCCCTAACC-CTACCAGGCCATCCCATG-CAAACATGGGAGCGACTATGCTAATATGAGTAATAAGAGAGCC-TTAGCCTCTCTCCTTGCACGCGTGTAAATCGGAATGGA--CCCCCCACCGAATCTTAACGGCCCCAAA-CAAAGAGGGAACTGAACAGCAGACCAAACAACCAGAAAA-CCATCCAATACAA-CAACCG-TTAACCCCACACTGGTGTGCCCCT-AAGGAAAGACTAAAAGAAAAAGAAGGAACTCGGCAAACAC----ATAAAGCCTCGCCTG-TTTACCAAAAACATCGCCTCTTGC-AAAGCTGAAGAATAAGAGGTCCCGCCTGCCCTGTGACTATATG-TTTAACGGCCGCGGTATTTTGACCGTGCGAAGGTAGCGCAATCACTTGTCTTTTAAATGGAGACCTGTATGAATGGCATAACGAGGGCTTAGCTGTCTCC-TTTTTCAAGTCAATGAAATTGATCTCCCCGTGCAGAAGCGGGGATAATACCATAAGACGAGAAGACCCTATGGAGCTTTAGACACC--AAGGCAGATC-ATGTTAAACACCCCTATA--TAAAGGACTAAACCAGATGAGCCCTGCCCTAATGTCTTTGGTTGGGGCGACCGCGGGGAAACAAAAAACCCCCACGTGGAATGGGAACACTT-CCTCCCACAACTAAGAGCTCCCGCTCTAATGACCAGAA--TTTCTGACCAAT-CAGATCCGGCAACGCCGATCAACGGACCGAGTTACCCTAGGGATAACAGCGCAATCCCCTTTTAGAGCCCATATCGACAAGGGGGTTTACGACCTCGATGTTGGATC-AGGAC-ATCCTAATGGTGCAGCCGATATTA-AGGNNNN----NNNNTACTTCCTCTTCGCATATGCCATCCTACGTTCCATCCCGAACAAACTGGGAGGNGNACNAGCCCTTCTATCTTCAATCTTAGTCCTAATGGTTGTCCCCATCCTTCACACATCAAAACAACGAAGCCTTACATTTCGGCCCCTCACNCAATTCCTATTCTGAACTCTCGTAGCAGACGTCGCCATTCTTACCTGAATTGGAGGCATGCCTGTCGAGCACCCCTTTATTATTATCGGACAAGTAGCATCCTTCTTGTACTTCCTACTCTTCTTAGTACTCTCCCCCNNNGCAGGTTGATTAGAAAACAAAGTGCTTGAATGACACTNNNN----NNNNNGCTAGCGTAGC-TTAATTAAAGCATAACACTGAA-GATGTTAAGATGGGCCCTAGAAAGCTCCGCAAGCANNNN----NNNNNCAAAGAATAGTTTAGT-TTAGAATCCTAGCTTTGGGAGTTGGGGGTAGGAGTTAAAATCTCCTTTCTTTGANNNN----NNNNNGCACTAGTAGCTCAGCTTTAGAGTGCCGGTCTTGTAAGCCGGATGCCGGAGGTTAAAATCCTCCCTACTGCTNNNN----NNNNNCAGAGTATAGCTAAGACAGAAAAGCATCTCCCTTACACTGAGAAGTCATCCGTGCAAATCGGATTACCCTGANNNN----NNNNNNNGTGGAKGRCWCCCRAGCTGMCGCCATCTMTCKGCGGTTTCGCTATGATGTGGCCCTGRTGTCAKCMTTAAAGGATCTGGAGGAGGACATCATGGAGGGGMTGAGAGAGAGTGGGATGGAAGACAGTGCTTGCACCTCAGGCTTCAGTGTCATGATCAAGGAATCCTGTGATGGCATGGGCGATGTCAGCGAGAAGCACGGTGGAGGACCAGCTGTTCCTGAGAAAGCTGTACGTTTCTCTTTCACTGTTATGTCTGTCTCTGTCCTGGCTGACGATGAGGAGGACGAGGTTACCATCTTCACTGAGCCAAAGCCAAACTCAGAACTGTCCTGCAAGCCCCTTTGCCTGACATTTGTGGATGAGTCAGATCATGAGACACTCACAGCTGTCCTGGGGCCTATAGCTGCGGAGCGTAATGCAATGAAAGAGAGCAGGCTCATCCTATCTGTGGGTGGACTAGCTCGCTCCTTCCGCTTCCACTTCAGAGGCACAGGATACGATGAGAAGATGGTGCGTGAGATGGAGGGCCTGGAGGCCTCAGGGTCCACTTACGTCTGCACTCTTTGTGACTCCAGTCGGGCAGAGGCCTCTCAAAACATGGTGCTACACTCCATCACCCGCAGTCATGAAGAGAACCTAGAACGTTACGAAATATGGAGAACCAMCCCCTTTTCTGASTCTGTAGATGAKCTGCGAGACAGAGTCAAANNNN----NNNNNNNTTGAGGCCCATCTCCTTCTCCAATGACTCATGCTACCTTCCTCCGTTACGCTGTCCAGCTGTTTGCCGCCTCGACCCCTATGATGGGCTTCCAGAGAGTTATCTCATCCATGGTGGCCGCACCCCAAATAATGAGATCTCATCGAGCCTGTACCTGTTGACCATGGACAGCCGTGGCTGTAATCGCAAACTGAACTTGCGCTGCAAAGAGAAAGAACTGGTGGGGGAAGTGCCAGGGGCCCGATATGGCCACACAATGAGCATGATTCAAAGCCGTGGGAAGACAGCTTGTGTATTGTTTGGGGGTAGATCCTACATGCCAGCAGGAGAGCGGACCACAGAGAGCTGGAACAGCGTCGTCGACTGTCCTCCTCAGGTGTTCCTGTTTGACTTGGAGTTTGGTTGCTCCTCTGCTCACACTTTACCCGAGCTCAGCGATGGACAGTCTTTCCATTTGGCCTTTGCCAGAGAAGACTGTGTCTACTTCGTCGGGGGTCACTCACTCACCTCTGACTCCCGCCCCCCTCGACTCTTTCGTCTGCGCGTTGAGCTTCTGCAGGGCAGCCCCTTGCTCTCCTGTGACACTCTAGACACTGGCATATCCATCTCCAGTGCCATAATCACCCGTACAGGTCCCAATCACAGATATATCATCTTAGGTGGGTATCAGTCAGACTCCCAGAAGAGGATGGAGTGCAGCACTGTGATTCTGGATGAGAAAGGGATCCACNNNN----NNNNNNNTCATTTAATGCTGAGGTGTTTGGCCTACCTTCCCCTGAGGTGAAGTGGTTCTGCAACAAAACTCAACTGGTGGCAGATGACAGAGTTAAAATGGAGAGAGATGGCGATAGCATCTCGCTAACAATTCACAATGTCACTAAAGCCGATCAGGGAGAGTATATCTGCGAGGCTTTAAACTATGTCGGGGAAGCAAGAAGTGTTGCTTTAGTGGTAGTTGTATCACAGGAAGTGAGGTTCATGCCTGCCCCGCCTGCTGTCACACATCAGCATGTGATGGAGTTTGATGTGGAGGAAGATGACTCTTCTCGTTCTCCTTCCCCTCAGGAGATTCTGCTCGAAGTAGAATTGGATGAAAACGAGGTGAAAGAATTTGAGAAACAGGTTAAGATCATCACCATTCCTGAGTACACAGCCGACAACAAGAGCATGATCATATCTTTGGATGTGTTACCAAGTATTTATGAGGAGAGCGCTGTG
Kyphosus_analogus_no_voucher_E_Pacific_KanaCl008	CAAAGGCTTGGTCCTGACTTTACTATCAACTTTAGCCAAACTTACACATGCAAGTATCCGCACCCCCGTGAGAATGCCCC-ACAGTTCCCTGCCCGGGAACAAGGAGCTGGTATCAGGCACATTTAATTACAAGCCCACGACACCTTGCTTAGCCACACCCTCAAGGGAACTCAGCAGTGATAAACATTAAGCTATAAGTGAAAACTTGACTTAGTCAA-GGT--TAAGAGGGCCGGTAAAACTCGTGCCAGCCACCGCGGTTATACGAGAGGCCCAAGTTGATAGACTCC-GGCGTAAAGAGTGGTTAAGACACATCTAC----AAAACTAAAGCCGAACGCCCTCAGGGCTGT-TATACGCTCCCGAAGGTAAGAAGTTCAATCACGAAAGTGGCTTTATACCAACTGAACCCACGAAAGCTATGACACAAACT-GGGATTAGATACCCCACT-ATGCCTAGCCATAAACATTGATAGTACAATACACCTA-CTATCCGCCAGGGTACTACGAGCATCAGCTTAAAACCCAAAGGACTTGGCGGTGCTTTAGATCCACCTAGAGGAGCCTGTTCTAGAACCGATAACCCCCG-TTCAACCTCACCCTTCCTTGTTTT-TCCCGCCTATATACCGCCGTCGTCAGCTTACCCTGTGAAGG--CCTCATAGTAAGCAGAATTGGCACAACCCAAAACGTCAGGTCGAGGTGTAGCGTATGGAAGGGGAAGA-AATGGGCTACATTCACTAACAC-AGTGAATCACGGACGA-TAAACTG-AAATGTCTATCTAAAGGAGGATTTAGCAGTAAGCAGGAAATAGAGTGTTCTGCTGAAATT-GGCCCTGAAGCGCGCACACACCGCCCGTCACTCTCCCCAAGCCTAA-CAACCTACATAACTAAAACCCTACAA--TCGCAAAGGGGAGGCAAGTCGTAACATGGTAAGTGTACCGGAAGGTGCACTTGGAAAAAT--NNNN----NNNNCGCCCACTAGCTAG--CCCC-----CC---AAACCAAAAACAA-CACACCAATATAAATATCCCTAAAT-GCACTAACACCCGCA-TAAAACAAACCATTTTTCCCCCTTAGTATGGGCGACAG-AAAAGGAACCG-TGGCGCAATAGAGAAAGTACCGCAAGGGAACGCTGAAAGAGAAATGAAACAACTCAGTC-AAGCTAAAAAAAGCAGAGATTTAAGCTCGTACCTTTTGCATCATGATTTAGCCAGTAAAACCCAAGCAAAGAGCCCTT-TAGTTTGGTTTCCCGAAACTAAGTGAGCTACTCCAAGACAGCCTATTAATAGGGCAAACCCGTCCCTGTGGCAAAAGGGTGGGAAGAGCTTTGAGTAGAGGTGACAAACCTACCGAACTTAGTTATAGCTGGTTGCCTGAGAATTGAATAGAAGTTCAGCCTCTCGGCTTCTTCCCTC-ACCCTCGTCCGA-CCCCCCTCTGACACCT-TAAGAAACCGCGAGAGTTACTCAAAGGGGGTACAGCCCCTTTGAGACAAGACACAACTTTACCAGGAGGGTAAAGATCATAATA-ACATAAAGGTAAAATGTTCTGGTGGGCCTAAAAGCAGCCATCCCTATAGAAAGCGTTAAAGCTCAGACATA-----CCCCTCATCC-TTTTATACTGATAATCT-AATCTTAACCCCCTAACC-CTACCAGGCCATCCCATG-CAAACATGGGAGCGACTATGCTAATATGAGTAATAAGAGAGCC-TCCGCCTCTCTCCTTGCACACGTGTAAATCGGAATGGA--CCCCCCACCGAATCTTAACGGCCCCAAA-TAAAGAGGGAACTGAACAACAGACCAAACAACCAGAAAACCCATCCAAC-GAA-CAACCG-TTAACCCCACACTGGTGTGCCCCT-AAGGAAAGACTAAAAGAAAAAGAAGGAACTCGGCAAACAC----ATAAAGCCTCGCCTG-TTTACCAAAAACATCGCCTCTTGC-AAAACTGAGGAATAAGAGGTCCCGCCTGCCCTGTGACTATATG-TTTAACGGCCGCGGTATTTTGACCGTGCGAAGGTAGCGCAATCACTTGTCTTTTAAATGGAGACCTGTATGAATGGCATAACGAGGGCTTAGCTGTCTCC-TTTTTCAAGTCAATGAAATTGATCTCCCCGTGCAGAAGCGGGGATAACACCATAAGACGAGAAGACCCTATGGAGCTTTAGACACC--AAGGCAGATC-ATGTTAAACACCCCTTCA--CAAAGGACTAAACCAGATGAACCCTGCCCTAATGTCTTTGGTTGGGGCGACCGCGGGGAAACAGAAAACCCCCACGTGGAATGGGAACACTC-CTTCCTACAACTAAGAGCTCCCGCTCTAATGACCAGAA--CTTCTGACCAAT-CAGATCCGGCAACGCCGATCAACGAACCGAGTTACCCTAGGGATAACAGCGCAATCCCCTTTTAGAGCCCATATCGACAAGGGGGTTTACGACCTCGATGTTGGATC-AGGAC-ATCCTAATGGTGCAGCCGCTATTA-AGGNNNN----NNNNTATTTCCTTTTCGCATATGCAATCCTCCGTTCAATTCCTAACAAACTTGGAGGGGTCCTAGCTCTCCTAGCCTCCATCCTAGTACTTATAGTTGTTCCCATCCTTCACACATCGAAACAACGAAGCCTCACATTCCGACCCCTCACACAATTCTTATTCTGAACTCTCGTTGCAGACGTCGCCATCCTTACCTGAATCGGAGGCATGCCTGTCGAACACCCCTTCATCATCATCGGACAAGTAGCATCTTTCTTGTACTTCTTCCTCTTCTTAGTACTTTCTCCCTTCGCAGGATGATTAGAAAACAAAGTACTTGAATGACACTNNNN----NNNNNGCTAACGTAGC-TTAATTAAAGCATAACACTGAA-GATGTTAAGATGGACCCTAGAAAGTTCCGTAAGCANNNN----NNNNNCAAAGAATAGTTTAAT-TTAGAATCCTAGCTTTGGGAGTTGGGGGTAGGAGTTAGAATCTCCTTTCTTTGANNNN----NNNNNGCACTAGTAGCTCAGTTTTAGAGCGCCGGTCTTGTAAGCCGGATGTCGGAGGTTAAAATCCTCCCTACTGCTNNNN----NNNNNCAGAGTATAGCTAAGACAGAAAAGCATCTCCCTTACACTGAGAAGTCATCCGTGCAAATCGGATTACCCTGANNNN----NNNNNNNGTGGATGACTCCCCAGCTGACACCATCANTCGGCGGTTTCGCTATGATGTGGCACTGGTGTCAGCATTAAAGGATCTGGAGGAGGACATCATGGAGGGGCTGAGAGAGAGTGGGATGGAAGACAGTGCTTGCACCTCAGGCTTCAGTGTCATGATCAAGGAATCCTGTGATGGCATGGGCGATGTCAGCGAGAAGCACGGTGGAGGACCAGCTGTTCCCGAGAAAGCTGTACGTTTCTCTTTCACTGTTATGTCTGTCTCTGTCCTGGCAGACGATGAGGAGGAAGAGGTTACCATCTTCTCTGAGCCTAAGCCAAACTCAGAACTGTCCTGCAAGCCCCTTTGCCTGACATTTGTGGATGAGTCAGATCATGAGACACTCACAGCTGTCCTGGGGCCTATAGTTGCAGAGCGTAATGCAATGAAAGAGAGCAGGCTCATCCTATCCGTGGGTGGACTAGCTCGCTCCTTCCGCTTCCACTTCAGAGGCACAGGATACGATGAGAAGATGGTGCGTGAGATGGAGGGCCTGGAGGCCTCAGGGTCCACTTATGTCTGCACTCTTTGTGACGCCAGTCGGGCAGAGGCCTCTAAAAACATGGTGCTACACTCCGTCACCCGCGGTCATGAAGAGAACCTAGAACGTTACGAAATATGGAGAACCAACCCCTTTTCTGAGTCTGTAGATGAGCTGCGAGACAGAGTCAAANNNN----NNNNNNNTTGAGGGCCATCTCCTTCTCCAATGACTCATGCTACCTTCCTCCGTTACGCTGTCCAGCTGTTTGCCGCCTTGACCCCTATGATGGGCTTCCAGAGAGTTATCTCATCCACGGTGGCCGCACCCCAAATAATGAGATCTCATCGAGCCTGTACCTGCTGACCATGGACAGTCGTGGCTGCAATCGCAAACTGAACTTGCGCTGCAAAGAGAAAGAGCTGGTGGGGGAAGTTCCAGGGGCCAGATATGGCCACACAATGAGCATGATTCAAAGCCGTGGGAAGACAGCTTGTGTATTGTTTGGGGGTAGATCCTACATGCCAGCAGGAGAGCGGACCACAGAGAGCTGGAACAGCGTCGTCGACTGTCCTCCTCAGGTGTTCCTGTTTGACTTGGAGTTCGGTTGCTCCTCTGCTCACACTTTACCCGAGCTCAGCGATGGACAGTCTTTCCATTTGGCCCTTGCCAGAGAAGACTGTGTCTACTTYGTTGGGGGTCACTCACTCACCTCTGACTCCCGCCCCCCTCGACTCTTTCGTCTGCGCGTTGAGCTTCTGCAGGGCAGCCCCTTGCTCTCCTGTGAGACTCTAGACACTGGCATATCCATCTCCAGTGCCATAATCACCCGTACAGGTCCCAATCACAGATATATCATCTTAGGTGGGTATCAGTCAGACTCCCAGAAGAGGATGGAGTGCAGCACTGTGATTCTGGATGAGAAAGGGATCCACNNNN----NNNNNNNACATTTTATGCTGAGGTGTTTGGCCTACCTTCCCCTGAGGTGAAGTGGTTCTGCAACAAAACCCAACTGGTGGCAGATGACAGAGTTAAAATGGAGAGAGATGGCGATAGTATCTCGCTAACAATTCACAATGTCACTAAAGCCGATCAGGGAGAGTATATCTGCGAGGCTTTAAACTATGTCGGGGAAGCAAGAAGTGTTGCTTTAGTGGTAGTTGTATCGCAGGAAGTGAGGTTCATGCCTGCCCCACCTGCTGTCACCCATCAGCATGTGATGGAGTTTGATGTGGAGGAAGATGACTCTTCTCGTTCTCCTTCCCCTCAGGAGATTCTGCTTGAAGTAGAATTGGATGAAAACGAGGTGAAAGAATTTGAGAAACAGGTTAAGATCATCACCATTCCTGAGTACACAGCCGACAACAAGAGCATGATCATATCTTTGGATGTGTTACCAAGTATTTATGAGGAGGGCGCTGTG
Kyphosus_analogus_no_voucher_E_Pacific_KanaPi006	CAAAGGCTTGGTCCTGACTTTACTATCAACTTTAGCCAAACTTACACATGCAAGTATCCGCACCCCCGTGAGAATGCCCC-ACAGTTCCCTGCCCGGGAACAAGGAGCTGGTATCAGGCACATTTAATTATTAGCCCACGACACCTTGCTTAGCCACACCCTCAAGGGAACTCAGCAGTGATAAACATTAAGCTATAAGTGAAAACTTGACTTAGTCAA-GGT--TAAGAGGGCCGGTAAAACTCGTGCCAGCCACCGCGGTTATACGAGAGGCCCAAGTTGATAGACTCC-GGCGTAAAGAGTGGTTAAGACACATCTAC----AAAACTAAAGCCGAACGCCCTCAGGGCTGT-TATACGCTCCCGAAGGTAAGAAGTTCAATCACGAAAGTGGCTTTATACCAACTGAACCCACGAAAGCTATGACACAAACT-GGGATTAGATACCCCACT-ATGCCTAGCCATAAACATTGATAGTACAATACACCTA-CTATCCGCCAGGGTACTACGAGCATCAGCTTAAAACCCAAAGGACTTGGCGGTGCTTTAGATCCACCTAGAGGAGCCTGTTCTAGAACCGATAACCCCCG-TTCAACCTCACCCTTCCTTGTTTT-TCCCGCCTATATACCGCCGTCGTCAGCTTACCCTGTGAAGG--CCTCATAGTAAGCAGAATTGGCACAACCCAAAACGTCAGGTCGAGGTGTAGCGTATGGAAGGGGAAGA-AATGGGCTACATTCACTAACAC-AGTGAATCACGGACGA-TAAACTG-AAATGTCTATCTAAAGGAGGATTTAGCAGTAAGCAGGAAATAGAGTGTTCTGCTGAAATT-GGCCCTGAAGCGCGCACACACCGCCCGTCACTCTCCCCAAGCCTAA-CAACCTACATAACTAAAACCCTACAA--TCGCAAAGGGGAGGCAAGTCGTAACATGGTAAGTGTACCGGAAGGTGCACTTGGAAAAAT--NNNN----NNNNCGCCCACTAGCTAG--CCCC-----CC---AAACCAAAAACAA-CACACCAATATAAATATCCCTAAAT-GCACTAACACCCGCA-TAAAACAAACCATTTTTCCCCCTTAGTATGGGCGACAG-AAAAGGAACCG-TGGCGCAATAGAGAAAGTACCGCAAGGGAACGCTGAAAGAGAAATGAAACAACTCAGTC-AAGCTAAAAAAAGCAGAGATTTAAGCTCGTACCTTTTGCATCATGATTTAGCCAGTAAAACCCAAGCAAAGAGCCCTT-TAGTTTGGTTTCCCGAAACTAAGTGAGCTACTCCAAGACAGCCTATTAATAGGGCAAACCCGTCCCTGTGGCAAAAGGGTGGGAAGAGCTTTGAGTAGAGGTGACAAACCTACCGAACTTAGTTATAGCTGGTTGCCTGAGAATTGAATAGAAGTTCAGCCTCTCGGCTTCTTCCCTC-ACCCTCGTCCGA-CCCCCCTCTGACACCT-TAAGAAACCGCGAGAGTTACTCAAAGGGGGTACAGCCCCTTTGAGACAAGACACAACTTTACCAGGAGGATAAAGATCATAATA-ACATAAAGGTAAAATGTTCTGGTGGGCCTAAAAGCAGCCATCCCTATAGAAAGCGTTAAAGCTCAGACATA-----CCCCTCATCC-TTTTATACTGATAATCT-AATCTTAACCCCCTAACC-CTACCAGGCCATCCCATG-CAAACATGGGAGCGACTATGCTAATATGAGTAATAAGAGAGCC-TCCGCCTCTCTCCTTGCACACGTGTAAATCGGAATGGA--CCCCCCACCGAATCTTAACGGCCCCAAA-TAAAGAGGGAACTGAACAACAGACCAAACAACCAGAAAA-CCATCCAAC-GAA-CAACCG-TTAACCCCACACTGGTGTGCCCCT-AAGGAAAGACTAAAAGAAAAAGAAGGAACTCGGCAAACAC----ATAAAGCCTCGCCTG-TTTACCAAAAACATCGCCTCTTGC-AAAACTGAGGAATAAGAGGTCCCGCCTGCCCTGTGACTATATG-TTTAACGGCCGCGGTATTTTGACCGTGCGAAGGTAGCGCAATCACTTGTCTTTTAAATGGAGACCTGTATGAATGGCATAACGAGGGCTTAGCTGTCTCC-TTTTTCAAGTCAATGAAATTGATCTCCCCGTGCAGAAGCGGGGATAACACCATAAGACGAGAAGACCCTATGGAGCTTTAGACACC--AAGGCAGATC-ATGTTAAACACCCCTTCA--CAAAGGACTAAACCAGATGAACCCTGCCCTAATGTCTTTGGTTGGGGCGACCGCGGGGAAACAGAAAACCCCCACGTGGAATGGGAACACTC-CTTCCTACAACTAAGAGCTCCCGCTCTAATGACCAGAA--CTTCTGACCAAT-TAGATCCGGCAACGCCGATCAACGAACCGAGTTACCCTAGGGATAACAGCGCAATCCCCTTTTAGAGCCCATATCGACAAGGGGGTTTACGACCTCGATGTTGGATC-AGGAC-ATCCTAATGGTGCAGCCGCTATTA-AGGNNNN----NNNNTATTTCCTTTTCGCATATGCAATCCTCCGTTCAATTCCTAACAAACTTGGAGGAGTCCTAGCTCTCCTAGCCTCCATCCTAGTACTTATAGTTGTTCCCATCCTTCACACATCGAAACAACGAAGCCTCACATTCCGACCCCTCACACAATTCTTATTCTGAACTCTCGTTGCAGACGTCGCCATCCTTACCTGAATCGGAGGCATGCCTGTCGAACACCCCTTCATCATCATCGGACAAGTAGCATCTTTCTTGTACTTCTTCCTCTTCTTAGTACTTTCTCCCTTCGCAGGATGATTAGAAAACAAAGTACTTGAATGACACTNNNN----NNNNNGCTAACGTAGC-TTAATTAAAGCATAACACTGAA-GATGTTAAGATGGACCCTAGAAAGTTCCGTAAGCANNNN----NNNNNCAAAGAATAGTTTAAT-TTAGAATCCTAGCTTTGGGAGTTGGGGGTAGGAGTTAGAATCTCCTTTCTTTGANNNN----NNNNNGCACTAGTAGCTCAGTTTTAGAGCGCCGGTCTTGTAAGCCGGATGTCGGAGGTTAAAATCCTCCCTACTGCTNNNN----NNNNNCAGAGTATAGCTAAGACAGAAAAGCATCTCCCTTACACTGAGAAGTCATCCGTGCAAATCGGATTACCCTGANNNN----NNNNNNNGTGGATGACTCCCCAGCTGACACCATCACTCGGCGGTTTCGCTATGATGTGGCACTGGTGTCAGCATTAAAGGATCTGGAGGAGGACATCATGGAGGGGCTGAGAGAGAGTGGGATGGAAGACAGTGCTTGCACCTCAGGCTTCAGTGTCATGATCAAGGAATCCTGTGATGGCATGGGCGATGTCAGCGAGAAGCACGGTGGAGGACCAGCTGTTCCCGAGAAAGCTGTACGTTTCTCTTTCACTGTTATGTCTGTCTCTGTCCTGGCAGACGATGAGGAGGAAGAGGTTACCATCTTCTCTGAGCCTAAGCCAAACTCAGAACTGTCCTGCAAGCCCCTTTGCCTGACATTTGTGGATGAGTCAGATCATGAGACACTCACAGCTGTCCTGGGGCCTATAGTTGCAGAGCGTAATGCAATGAAAGAGAGCAGGCTCATCCTATCCGTGGGTGGACTAGCTCGCTCCTTCCGCTTCCACTTCAGAGGCACAGGATACGATGAGAAGATGGTGCGTGAGATGGAGGGCCTGGAGGCCTCAGGGTCCACTTATGTCTGCACTCTTTGTGACGCCAGTCGGGCAGAGGCCTCTAAAAACATGGTGCTACACTCCGTCACCCGTGGTCATGAAGAGAACCTAGAACGTTACGAAATATGGAGAACCAACCCCTTTTCTGAGTCTGTAGATGAGCTGCGAGACAGAGTCAAANNNN----NNNNNNNTTGAGGGCCATCTCCTTCTCCAATGACTCATGCTACCTTCCTCCGTTACGCTGTCCAGCTGTTTGCCGCCTTGACCCCTATGATGGGCTTCCAGAGAGTTATCTCATCCACGGTGGCCGCACCCCAAATAATGAGATCTCATCCAGCCTGTACCTGCTGACCATGGACAGTCGTGGCTGCAATCGCAAACTGAACTTGCGCTGCAAAGAGAAAGAGCTGGTGGGGGAAGTTCCAGGGGCCAGATATGGCCACACAATGAGCATGATTCAAAGCCGTGGGAAGACAGCTTGTGTATTGTTTGGGGGTAGATCCTACATGCCAGCAGGAGAGCGGACCACAGAGAGCTGGAACAGCGTCGTCGACTGTCCTCCTCAGGTGTTCCTGTTTGACTTGGAGTTCGGTTGCTCCTCTGCTCACACTTTACCCGAGCTCAGCGATGGACAGTCTTTCCATTTGGCCCTTGCCAGAGAAGACTGTGTCTACTTCGTTGGGGGTCACTCACTCACCTCTGACTCCCGCCCCCCTCGACTCTTTCGTCTGCGCGTTGAGCTTCTGCAGGGCAGCCCCTTGCTCTCCTGTGAGACTCTAGACACTGGCATATCCATCTCCAGTGCCATAATCACCCGTACAGGTCCCAATCACAGATATATCATCTTAGGTGGGTATCAGTCAGACTCCCAGAAGAGGATGGAGTGCAGCACTGTGATTCTGGATGAGAAAGGGATCCACNNNN----NNNNNNNACATTTTATGCTGAGGTGTTTGGCCTACCTTCCCCTGAGGTGAAGTGGTTCTGCAACAAAACCCAACTGGTGGCAGATGACAGAGTTAAAATGGAGAGAGATGGCGATAGTATCTCGCTAACAATTCACAATGTCACTAAAGCCGATCAGGGAGAGTATATCTGCGAGGCTTTAAACTATGTCGGGGAAGCAAGAAGTGTTGCTTTAGTGGTAGTTGTATCGCAGGAAGTGAGGTTCATGCCTGCCCCACCTGCTGTCACCCATCAGCATGTGATGGAGTTTGATGTGGAGGAAGATGACTCTTCTCGTTCTCCTTCCCCTCAGGAGATTCTGCTTGAAGTAGAATTGGATGAAAACGAGGTGAAAGAATTTGAGAAACAGGTTAAGATCATCACCATTCCTGAGTACACAGCCGACAACAAGAGCATGATCATATCTTTGGATGTGTTACCAAGTATTTATGAGGAGGGCGCTGTG
Kyphosus_analogus_no_voucher_E_Pacific_KanaPi007	CAAAGGCTTGGTCCTGACTTTACTATCAACTTTAGCCAAACTTACACATGCAAGTATCCGCACCCCCGTGAGAATGCCCC-ACAGTTCCCTGCCCGGGAACAAGGAGCTGGTATCAGGCACATTTAATTACAAGCCCACGACACCTTGCTTAGCCACACCCTCAAGGGAACTCAGCAGTGATAAACATTAAGCTATAAGTGAAAACTTGACTTAGTCAA-GGT--TAAGAGGGCCGGTAAAACTCGTGCCAGCCACCGCGGTTATACGAGAGGCCCAAGTTGATAGACTCC-GGCGTAAAGAGTGGTTAAGACACATCTAC----AAAACTAAAGCCGAACGCCCTCAGGGCTGT-TATACGCTCCCGAAGGTAAGAAGTTCAATCACGAAAGTGGCTTTATACCAACTGAACCCACGAAAGCTATGACACAAACT-GGGATTAGATACCCCACT-ATGCCTAGCCATAAACATTGATAGTACAATACACCTA-CTATCCGCCAGGGTACTACGAGCATCAGCTTAAAACCCAAAGGACTTGGCGGTGCTTTAGATCCACCTAGAGGAGCCTGTTCTAGAACCGATAACCCCCG-TTCAACCTCACCCTTCCTTGTTTT-TCCCGCCTATATACCGCCGTCGTCAGCTTACCCTGTGAAGG--CCTCATAGTAAGCAGAATTGGCACAACCCAAAACGTCAGGTCGAGGTGTAGCGTATGGAAGGGGAAGA-AATGGGCTACATTCACTAACAC-AGTGAATCACGGACGA-TAAACTG-AAATGTCTATCTAAAGGAGGATTTAGCAGTAAGCAGGAAATAGAGTGTTCTGCTGAAATT-GGCCCTGAAGCGCGCACACACCGCCCGTCACTCTCCCCAAGCCTAA-CAACCTACATAACTAAAACCCTACAA--TCGCAAAGGGGAGGCAAGTCGTAACATGGTAAGTGTACCGGAAGGTGCACTTGGAAAAAT--NNNN----NNNNCGCCCACTAGCTAG--CCCC-----CC---AAACCAAAAACAA-CACACCAATATAAATATCCCTAAAT-GCACTAACACCCGCA-TAAAACAAACCATTTTTCCCCCTTAGTATGGGCGACAG-AAAAGGAACCG-TGGCGCAATAGAGAAAGTACCGCAAGGGAACGCTGAAAGAGAAATGAAACAACTCAGTC-AAGCTAAAAAAAGCAGAGATTTAAGCTCGTACCTTTTGCATCATGATTTAGCCAGTAAAACCCAAGCAAAGAGCCCTT-TAGTTTGGTTTCCCGAAACTAAGTGAGCTACTCCAAGACAGCCTATTAATAGGGCAAACCCGTCCCTGTGGCAAAAGGGTGGGAAGAGCTTTGAGTAGAGGTGACAAACCTACCGAACTTAGTTATAGCTGGTTGCCTGAGAATTGAATAGAAGTTCAGCCTCTCGGCTTCTTCCCTC-ACCCTCGTCCGACCCCCCCTCTGACACCT-TAAGAAACCGCGAGAGTTACTCAAAGGGGGTACAGCCCCTTTGAGATAAGACACAACTTTACCAGGAGGGTAAAGATCATAATA-ACATAAAGGTAAAATGTTCTGGTGGGCCTAAAAGCAGCCATCCCTATAGAAAGCGTTAAAGCTCAGACATA-----CCCCTCATCC-TTTTATACTGATAATCT-AATCTTAACCCCCTAACC-CTACCAGGCCATCCCATG-CAAACATGGGAGCGACTATGCTAATATGAGTAATAAGAGAGCC-TCCGCCTCTCTCCTTGCACACGTGTAAATCGGAATGGA--CCCCCCACCGAATCTTAACGGCCCCAAA-TAAAGAGGGAACTGAACAACAGACCAAACAACCAGAAAA-CCATCCAAC-GAA-CAACCG-TTAACCCCACACTGGTGTGCCCCT-AAGGAAAGACTAAAAGAAAAAGAAGGAACTCGGCAAACAC----ATAAAGCCTCGCCTG-TTTACCAAAAACATCGCCTCTTGC-AAAACTGAGGAATAAGAGGTCCCGCCTGCCCTGTGACTATATG-TTTAACGGCCGCGGTATTTTGACCGTGCGAAGGTAGCGCAATCACTTGTCTTTTAAATGGAGACCTGTATGAATGGCATAACGAGGGCTTAGCTGTCTCC-TTTTTCAAGTCAATGAAATTGATCTCCCCGTGCAGAAGCGGGGATAACACCATAAGACGAGAAGACCCTATGGAGCTTTAGACACC--AAGGCAGATC-ATGTTAAACACCCCTTCA--CAAAGGACTAAACCAGATGAACCCTGCCCTAATGTCTTTGGTTGGGGCGACCGCGGGGAAACAGAAAACCCCCACGTGGAATGGGAACACTC-CTTCCTACAACTAAGAGCTCCCGCTCTAATGACCAGAA--CTTCTGACCAAT-CAGATCCGGCAACGCCGATCAACGAACCGAGTTACCCTAGGGATAACAGCGCAATCCCCTTTTAGAGCCCATATCGACAAGGGGGTTTACGACCTCGATGTTGGATC-AGGAC-ATCCTAATGGTGCAGCCGCTATTA-AGGNNNN----NNNNTATTTCCTTTTCGCATATGCAATCCTCCGTTCAATTCCTAACAAACTTGGAGGAGTCCTAGCTCTCCTAGCCTCCATCCTAGTACTTATAGTTGTTCCCATCCTTCACACATCGAAACAACGAAGCCTCACATTCCGACCCCTCACACAATTCTTATTCTGAACTCTCGTTGCAGACGTCGCCATCCTTACCTGAATCGGAGGCATGCCTGTCGAACACCCCTTCATCATCATCGGACAAGTAGCATCTTTCTTGTACTTCTTCCTCTTCTTAGTACTTTCTCCCTTCGCAGGATGATTAGAAAACAAAGTACTTGAATGACACTNNNN----NNNNNGCTAACGTAGC-TTAATTAAAGCATAACACTGAA-GATGTTAAGATGGACCCTAGAAAGTTCCGTAAGCANNNN----NNNNNCAAAGAATAGTTTAAT-TTAGAATCCTAGCTTTGGGAGTTGGGGGTAGGAGTTAGAATCTCCTTTCTTTGANNNN----NNNNNGCACTAGTAGCTCAGTTTTAGAGCGCCGGTCTTGTAAGCCGGATGTCGGAGGTTAAAATCCCCCCTACTGCTNNNN----NNNNNCAGAGTATAGCTAAGACAGAAAAGCATCTCCCTTACACTGAGAAGTCATCCGTGCAAATCGGATTACCCTGANNNN----NNNNNNNGGGGATGACTCCCCAGCTGACACCATCACTCGGCGGTTTCGCTATGATGTGGCACTGGTGTCAGCATTAAAGGATCTGGAGGAGGACATCATGGAGGGGCTGAGAGAGAGTGGGATGGAAGACAGTGCTTGCACCTCAGGCTTCAGTGTCATGATCAAGGAATCCTGTGATGGCATGGGCGATGTCAGCGAGAAGCACGGTGGAGGACCAGCTGTTCCCGAGAAAGCTGTACGTTTCTCTTTCACTGTTATGTCTGTCTCTGTCCTGGCAGACGATGAGGAGGAAGAGGTTACCATCTTCTCTGAGCCTAAGCCAAACTCAGAACTGTCCTGCAAGCCCCTTTGCCTGACATTTGTGGATGAGTCAGATCATGAGACACTCACAGCTGTCCTGGGGCCTATAGTTGCAGAGCGTAATGCAATGAAAGAGAGCAGGCTCATCCTATCCGTGGGTGGACTAGCTCGCTCCTTCCGCTTCCACTTCAGAGGCACAGGATACGATGAGAAGATGGTGCGTGAGATGGAGGGCCTGGAGGCCTCAGGGTCCACTTATGTCTGCACTCTTTGTGACGCCAGTCGGGCAGAGGCCTCTAAAAACATGGTGCTACACTCCGTCACCCGTGGTCATGAAGAGAACCTAGAACGTTACGAAATATGGAGAACCAACCCCTTTTCTGAGTCTGTAGATGAGCTGCGAGACAGAGTCAAANNNN----NNNNNNNTTGAGGGCCATCTCCTTCTCCAATGACTCATGCTACCTTCCTCCGTTACGCTGTCCAGCTGTTTGCCGCCTTGACCCCTATGATGGGCTTCCAGAGAGTTATCTCATCCACGGTGGCCGCACCCCAAATAATGAGATCTCATCCAGCCTGTACCTGCTGACCATGGACAGTCGTGGCTGCAATCGCAAACTGAACTTGCGCTGCAAAGAGAAAGAGCTGGTGGGGGAAGTTCCAGGGGCCAGATATGGCCACACAATGAGCATGATTCAAAGCCGTGGGAAGACAGCTTGTGTATTGTTTGGGGGTAGATCCTACATGCCAGCAGGAGAGCGGACCACAGAGAGCTGGAACAGCGTCGTCGACTGTCCTCCTCAGGTGTTCCTGTTTGACTTGGAGTTCGGTTGCTCCTCTGCTCACACTTTACCCGAGCTCAGCGATGGACAGTCTTTCCATTTGGCCCTTGCCAGAGAAGACTGTGTCTACTTCGTTGGGGGTCACTCACTCACCTCTGACTCCCGCCCCCCTCGACTCTTTCGTCTGCGCGTTGAGCTTCTGCAGGGCAGCCCCTTGCTCTCCTGTGAGACTCTAGACACTGGCATATCCATCTCCAGTGCCATAATCACCCGTACAGGTCCCAATCACAGATATATCATCTTAGGTGGGTATCAGTCAGACTCCCAGAAGAGGATGGAGTGCAGCACTGTGATTCTGGATGAGAAAGGGATCCACNNNN----NNNNNNNACATTTTATGCTGAGGTGTTTGGCCTACCTTCCCCTGAGGTGAAGTGGTTCTGCAACAAAACCCAACTGGTGGCAGATGACAGAGTTAAAATGGAGAGAGATGGCGATAGTATCTCGCTAACAATTCACAATGTCACTAAAGCCGATCAGGGAGAGTATATCTGCGAGGCTTTAAACTATGTCGGGGAAGCAAGAAGTGTTGCTTTAGTGGTAGTTGTATCGCAGGAAGTGAGGTTCATGCCTGCCCCACCTGCTGTCACCCATCAGCATGTGATGGAGTTTGATGTGGAGGAAGATGACTCTTCTCGTTCTCCTTCCCCTCAGGAGATTCTGCTTGAAGTAGAATTGGATGAAAACGAGGTGAAAGAATTTGAGAAACAGGTTAAGATCATCACCATTCCTGAGTACACAGCCGACAACAAGAGCATGATCATATCTTTGGATGTGTTACCAAGTATTTATGAGGAGGGCGCTGTG
Kyphosus_pacificus_NMNZ_P045652_New_Zealand_KbigCa023	CAAAGGCTTGGTCCTGACTTTACTATCAACTTTAGCCAAACTTACACATGCAAGTATCCGCACCCCCGTGAGAATGCCCC-ACAGTTCCCTGCCCGGGAACAAGGAGCTGGTATCAGGCACATTTAACTATAAGCCCACGACACCTTGCTTAGCCACACCCTCAAGGGAACTCAGCAGTGATAAACATTAAGCTATAAGTGAAAACTTGACTTAGTCAA-GGC--TAAGAGGGCCGGTAAAACTCGTGCCAGCCACCGCGGTTATACGAGAGGCCCAAGTTGATAGACTCC-GGCGTAAAGAGTGGTTAAGACTCATCTAC----AAAACTAAAGCCGAACGCCCTCAGGGCTGT-TATACGCTCCCGAAGGTAAGAAGTTCAATCACGAAAGTGGCTTTATATCAGCTGAATCCACGAAAGCTATGACACAAACT-GGGATTAGATACCCCACT-ATGCCTAGCCATAAACATTGATAGTACAATACACCTA-CTATCCGCCAGGGTACTACGAGCATCAGCTTAAAACCCAAAGGACTTGGCGGTGCTTTAGATCCACCTAGAGGAGCCTGTTCTAGAACCGATAACCCCCG-TTCAACCTCACCCTTCCTTGTTTT-TCCCGCCTATATACCGCCGTCGTCAGCTTACCCTGTGAAGG--CCTCATAGTAAGCAGAATTGGCACAACCCAAAACGTCAGGTCGAGGTGTAGCGTATGGAAGGGGAAGA-AATGGGCTACATTCACTAACAC-AGTGAATTACGGACGA-TATACTG-AAATTTATATCTAAAGGAGGATTTAGCAGTAAGCAGGAAATAGAGTGTTCTGCTGAAATT-GGCCCTGAAGCGCGCACACACCGCCCGTCACTCTCCCCGAGCCTAA-CAATCTAAATAACTAAAACCTTACAA--TCGCAAAGGGGAGGCAAGTCGTAACATGGTAAGTGTACCGGAAGGTGCACTTGGAAAAAT--NNNN----NNNNCGCCCACTAGCTAG--CCCC-----CT---AAACCAAAAACAA-CATACCAATATAAATACCCCTAAAT-GCACTAACACCTGCA-TAAAACAAACCATTTTTCCCCCTTAGTATGGGCGACAG-AAAAGGGACTG-TGGCGCAATAGAGAAAGTACCGCAAGGGAACGCTGAAAGAGCAATGAAACAACTCAGTC-AAGCCTAAAAAAGCAGAGATTCAAGCTCGTACCTTTTGCATCATGATTTAGCCAGTAAAACCCAAGCAAAGAGTTCTT-TAGTTTGGTTTCCCGAAACTAAGTGAGCTACTCCAAGACAGCCTATTAATAGGGCAAACCCGTCCCTGTGGCAAAAGGGTGGGAAGAGCTTTGAGTAGAGGTGACAAACCTACCGAACTTAGTTATAGCTGGTTGCCTGAGAATTGAATAGAAGTTCAGCCTCTCGGCTTCTCCCCTC-ACCCTCGTCCGA-CCCCCCTCTGACACCT-TAAGAAACCGCGAGAGTTACTCAAAGGGGGTACAGCCCCTTTGAGACAAGATACAACTTTACCAGGAGGGTAAAGATCATAATA-ACATGAAGGCAAAATGTTCTGGTGGGCCTAAAAGCAGCCATCCCTATAGAAAGCGTTAAAGCTCAGACATA-----CCCCTCACCC-TTTTATACTGATAATCA-AATCTTAACCCCCTAGCC-CTACCAGGCCATCCCATG-CAAACATGGGAGTGACTATGCTAATATGAGTAATAAGAGAGTC-TCCGCCTCTCTCCTTGCACACGTGTAAATCGGAATGGA--CCCTCCACCGAATCTTAACGGCCCCAAA-CAAAGAGGGAACTGAACAGCAGACCAAACAACCAGAAAA-CCATCCAAC-AAA-CAACCG-TTAACCCCACACTGGTGTGCCCCC-AAGGAAAGACTAAAAGAAAAAGAAGGAACTCGGCAAACAC----ATAAAGCCTCGCCTG-TTTACCAAAAACATCGCCTCTTGC-AAAACTGAGGAATAAGAGGTCCCGCCTGCCCTGTGACTATATG-TTTAACGGCCGCGGTATTTTGACCGTGCGAAGGTAGCGCAATCACTTGTCTTTTAAATGGAGACCTGTATGAATGGCATAACGAGGGCTTAGCTGTCTCC-TTTTTCAAGTCAATGAAATTGATCTCCCCGTGCAGAAGCGGGGATAGCACCATAAGACGAGAAGACCCTATGGAGCTTTAGACACC--AAGGCAGATC-ATGTTAAACACCCCTTCA--CAAAGGACCAAACCAGATGAACCCTGCCCTAATGTCTTTGGTTGGGGCGACCGCGGGGAAACAAAAAACCCCCACGTGGAATGGGAATACTC-CTTCCTACAACTAAGAGCTCCCGCTCTAATGACCAGAA--TTTCTGACCAAT-CAGATCCGGCAATGCCGATCAACGGACCGAGTTACCCTAGGGATAACAGCGCAATCCCCTTTTAGAGCCCATATCGACAAGGGGGTTTACGACCTCGATGTTGGATC-AGGAC-ATCCTAATGGTGCAGCCGCTATTA-AGGNNNN----NNNNTATTTCCTCTTCGCATACGCAATCCTACGTTCAATTCCTAACAAACTTGGAGGGGTCTTAGCTCTCCTAGCTTCCATCCTAGTACTCATGGTTGTCCCAATCCTCCACACATCCAAACAACGAAGCCTCACATTCCGACCCCTCACACAATTCTTATTCTGAACCCTCGTTGCAGACGTCGCCATCCTTACCTGAATCGGAGGCATGCCTGTTGAACACCCCTTCATCATCATCGGACAAGTAGCATCTTTCTTGTACTTCTTCCTCTTTTTAGTTCTTTCCCCCTTCGCAGGATGATTAGAAAACAAAGTACTTGAATGACACTNNNN----NNNNNGCTAACGTAGC-TTAATTAAAGCATAACACTGAA-GATGTTAAGATGGACCCTAGAAAGTTCCGTAAGCANNNN----NNNNNCAAAGAATAGTTTAAT-TTAGAATCCTAGCTTTGGGAGTTGGGGGTAGGAGTTAGAATCTCCTTTCTTTGANNNN----NNNNNGCACTAGTAGCTCAGTTTCAGAGCGCCGGTCTTGTAAGCCGGATGCCGGAGGTTAAAATCCTCCCTACTGCTNNNN----NNNNNCAGAGTATAGCTAAGACAGAAAAGCATCTCCCTTACACTGAGAAGTCATCCGTGCAAATCGGATTACCCTGANNNN----NNNNNNNGTGGATGACTCCCCAGCTGACACCATCACTCGGCGGTTTCGCTATGATGTGGCACTGGTGTCAGCATTAAAGGATCTGGAGGAGGACATCATGGAGGGGCTGAGAGAGAGTGGGATGGAAGACAGTGCTTGCACCTCAGGCTTCAGTGTCATGATCAAGGAATCCTGTGATGGCATGGGCGATGTCAGCGAGAAGCACGGTGGAGGACCAGCTGTTCCTGAGAAAGCTGTACGTTTCTCTTTCACTGTTATGTCTGTCTCTGTCCTGGCAGACGATGAGGAGGAAGAGGTTACCATCTTCTCTGAGCCTAAGCCAAACTCAGAACTGTCCTGCAAGCCCCTTTGCCTGACATTTGTGGATGAGTCAGATCATGAGACACTCACAGCTGTCCTGGGGCCTATAGTTGCAGAGCGCAATGCAATGAAAGAGAGCAGGCTCATCCTATCCGTGGGTGGACTAGCTCGCTCCTTCCGCTTCCACTTCAGAGGCACAGGATACGATGAGAAGATGGTGCGTGAGATGGAGGGCCTGGAGGCCTCAGGGTCCACTTATGTCTGCACTCTTTGTGACGCCAGTCGGGCAGAGGCCTCTAAAAACATGGTGCTACACTCCGTCACCCGCGGTCATGAAGAGAACCTAGAACGTTACGAAATATGGAGAACCAACCCCTTTTCTGAGTCTGTAGATGAGCTGCGAGACAGAGTCAAANNNN----NNNNNNNTTGAGGGCCATCTCCTTCTCCAATGACTCATGCTACCTTCCTCCRTTACGCTGTCCAGCTGTTTGCCGCCTCGACCCCTATGATGGGCTTCCAGAGAGTTATCTCATCCACGGTGGCCGCACCCCAAATAATGAGATCTCATCGAGCCTATACCTGCTGACCATGGACAGCCGTGGCTGCAATCGCAAACTGAACTTGCGCTGCAAAGAGAAAGAGCTGGTGGGGGAAGTTCCAGGGGCCAGATACGGTCACACAATGAGCATGATTCAAAGCCGTGGGAAGACAGCTTGTGTGTTGTTTGGGGGTAGATCCTACATGCCAGCAGGAGAGCGGACCACAGAGAGCTGGAACAGCGTCGTCGACTGTCCTCCTCAGGTGTTCCTGTTTGACTTGGAGTTCGGTTGCTCCTCTGCTCACACTTTACCCGAGCTCAGCGATGGACAGTCTTTCCATTTGGCCCTTGCCAGAGAAGACTGTGTCTACTTCGTCGGGGGTCACTCACTCACCTCTGACTCCCGCCCCCCTCGACTCTTTCGTCTGCGCGTTGAGCTTCTGCAGGGCAGCCCCTTGCTCTCCTGTGAGACTCTAGACACTGGCATATCCATCTCCAGTGCCATAATCACCCGTACAGGTCCCAATCACAGATATATCATCTTAGGTGGGTATCAGTCAGACTCCCAGAAGAGGATGGAGTGCAGCACTGTGATTCTGGATGAGAAANGNATCCACNNNN----NNNNNNNACATTTTATGCTGAGGTGTTTGGCCTACCTTCCCCTGAGGTGAAGTGGTTCTGCAACAAAACCCAACTGGTGGCAGATGACAGAGTTAAAATGGAGAGAGATGGCGATAGCATCTCGCTAACAATTCACAATGTCACTAAAGCCGATCAGGGAGAGTATATCTGTGAGGCTTTAAACTATGTCGGGGAAGCAAGAAGTGTTGCTTTAGTAGTAGTTGTATCGCAGGAAGTGAGGTTCATGCCTGCCCCACCTGCTGTCACCCATCAGCATGTGATGGAGTTTGATGTGGAGGAAGATGACTCTTCTCGTTCTCCTTCCCCTCAGGAGATTTTGCTTGAAGTAGAATTGGATGAAAACGAGGTGAAAGAATTTGAGAAACAGGTTAAGATCATCACCATTCCTGAGTACACAGCCGMCTMCAAGAGCMTGATCATATCTTTGGATGTTTTACCAAGTATTTATGAGGAGGGCGCTGTG
Kyphosus_pacificus_no_voucher_Pacific_KbigEa001	CAAAGGCTTGGTCCTGACTTTACTATCAACTTTAGCCAAACTTACACATGCAAGTATCCGCACCCCCGTGAGAATGCCCC-ACAGTTCCCTGCCCGGGAACAAGGAGCTGGTATCAGGCACATTTAACTATAAGCCCACGACACCTTGCTTAGCCACACCCTCAAGGGAACTCAGCAGTGATAAACATTAAGCTATAAGTGAAAACTTGACTTAGTCAA-GGC--TAAGAGGGCCGGTAAAACTCGTGCCAGCCACCGCGGTTATACGAGAGGCCCAAGTTGATAGACTCC-GGCGTAAAGAGTGGTTAAGACTCATCTAC----AAAACTAAAGCCGAACGCCCTCAGGGCTGT-TATACGCTCCCGAAGGTAAGAAGTTCAATCACGAAAGTGGCTTTATATCAGCTGAATCCACGAAAGCTATGACACAAACT-GGGATTAGATACCCCACT-ATGCCTAGCCATAAACATTGATAGTACAATACACCTA-CTATCCGCCAGGGTACTACGAGCATCAGCTTAAAACCCAAAGGACTTGGCGGTGCTTTAGATCCACCTAGAGGAGCCTGTTCTAGAACCGATAACCCCCG-TTCAACCTCACCCTTCCTTGTTTT-TCCCGCCTATATACCGCCGTCGTCAGCTTACCCTGTGAAGG--CCTCATAGTAAGCAGAATTGGCACAACCCAAAACGTCAGGTCGAGGTGTAGCGTATGGAAGGGGAAGA-AATGGGCTACATTCACTAACAC-AGTGAATTACGGACGA-TATACTG-AAATTTATATCTAAAGGAGGATTTAGCAGTAAGCAGGAAATAGAGTGTTCTGCTGAAATT-GGCCCTGAAGCGCGCACACACCGCCCGTCACTCTCCCCGAGCCTAA-CAATCTAAATAACTAAAACCTTACAA--TCGCAAAGGGGAGGCAAGTCGTAACATGGTAAGTGTACCGGAAGGTGCACTTGGAAAAAT--NNNN----NNNNCGCCCACTAGCTAG--CCCC-----CT---AAACCAAAAACAA-CATACCAATATAAATACCCCTAAAT-GCACTAACACCTGCA-TAAAACAAACCATTTTTCCCCCTTAGTATGGGCGACAG-AAAAGGGACTG-TGGCGCAATAGAGAAAGTACCGCAAGGGAACGCTGAAAGAGCAATGAAACAACTCAGTC-AAGCCTAAAAAAGCAGAGATTCAAGCTCGTACCTTTTGCATCATGATTTAGCCAGTAAAACCCAAGCAAAGAGTTCTT-TAGTTTGGTTTCCCGAAACTAAGTGAGCTACTCCAAGACAGCCTATTAATAGGGCAAACCCGTCCCTGTGGCAAAAGGGTGGGAAGAGCTTTGAGTAGAGGTGACAAACCTACCGAACTTAGTTATAGCTGGTTGCCTGAGAATTGAATAGAAGTTCAGCCTCTCGGCTTCTCCCCTC-ACCCTCGTCCGA-CCCCCCTCTGACACCT-TAAGAAACCGCGAGAGTTACTCAAAGGGGGTACAGCCCCTTTGAGACAAGATACAACTTTACCAGGAGGGTAAAGATCATAATA-ACATGAAGGCAAAATGTTCTGGTGGGCCTAAAAGCAGCCATCCCTACAGAAAGCGTTAAAGCTCAGACATA-----CCCCTCACCC-TTTTATACTGATAATCA-AATCTTAACCCCCTAGCC-CTACCAGGCCATCCCATG-CAAACATGGGAGTGACTATGCTAATATGAGTAATAAGAGAGTC-TCCGCCTCTCTCCTTGCACACGTGTAAATCGGAATGGA--CCCTCCACCGAATCTTAACGGCCCCAAA-CAAAGAGGGAACTGAACAACAGACCAAACAACCAGAAAA-CCATCCAAC-AAA-CAACCG-TTAACCCCACACTGGTGTGCCCCC-AAGGAAAGACTAAAAGAAAAAGAAGGAACTCGGCAAACAC----ATAAAGCCTCGCCTG-TTTACCAAAAACATCGCCTCTTGC-AAAACTGAGGAATAAGAGGTCCCGCCTGCCCTGTGACTATATG-TTTAACGGCCGCGGTATTTTGACCGTGCGAAGGTAGCGCAATCACTTGTCTTTTAAATGGAGACCTGTATGAATGGCATAACGAGGGCTTAGCTGTCTCC-TTTTTCAAGTCAATGAAATTGATCTCCCCGTGCAGAAGCGGGGATAGCACCATAAGACGAGAAGACCCTATGGAGCTTTAGACACC--AAGGCAGATC-ATGTTAAACACCCCTTCA--CAAAGGACCAAACCAAATGAACCCTGCCCTAATGTCTTTGGTTGGGGCGACCGCGGGGAAACAAAAAACCCCCACGTGGAATGGGAATACTC-CTTCCTACAACTAAGAGCTCCCGCTCTAATGACCAGAA--TTTCTGACCAAT-CAGATCCGGCAATGCCGATCAACGGACCGAGTTACCCTAGGGATAACAGCGCAATCCCCTTTTAGAGCCCATATCGACAAGGGGGTTTACGACCTCGATGTTGGATC-AGGAC-ATCCTAATGGTGCAGCCGCTATTA-AGGNNNN----NNNNTATTTCCTCTTCGCATACGCAATCCTACGTTCAATTCCTAACAAACTTGGAGGGGTCTTAGCTCTCCTAGCTTCCATCCTAGTACTCATGGTTGTCCCAATCCTCCACACATCCAAACAACGAAGCCTCACATTCCGACCCCTCACACAATTCTTATTCTGAACCCTCGTTGCAGACGTCGCCATCCTTACCTGAATCGGAGGCATGCCTGTTGAACACCCCTTCATCATCATCGGACAAGTAGCATCTTTCTTGTACTTCTTCCTCTTTTTAGTTCTTTCCCCCTTCGCAGGATGATTAGAAAACAAAGTACTTGAATGACACTNNNN----NNNNNGCTAACGTAGC-TTAATTAAAGCATAACACTGAA-GATGTTAAGATGGGCCCTAGAAAGTTCCGTAAGCANNNN----NNNNNCAAAGAATAGTTTAAT-TTAGAATCCTAGCTTTGGGAGTTGGGGGTAGGAGTTAGAATCTCCTTTCTTTGANNNN----NNNNNGCACTAGTAGCTCAGTTTCAGAGCGCCGGTCTTGTAAGCCGGATGCCGGAGGTTAAAATCCTCCCTACTGCTNNNN----NNNNNCAGAGTATAGCTAAGACAGAAAAGCATCTCCCTTACACTGAGAAGTCATCCGTGCAAATCGGATTACCCTGANNNN----NNNNNNNGTGGATGACTCCCCAGCTGACACCATCACTCGGCGGTTTCGCTATGATGTGGCACTGGTGTCAGCATTAAANGATCTGGAGGAGGACATCATGGAGGGGCTGAGAGAGAGTGGGATGGAAGACAGTGCTTGCACCTCAGGCTTCAGTGTCATGATCAAGGAATCCTGTGATGGCATGGGCGATGTCAGCGAGAAGCACGGTGGAGGACCAGCTGTTCCTGAGAAAGCTGTACGTTTCTCTTTCACTGTTATGTCTGTCTCTGTCCTGGCAGACGATGAGGAGGAAGAGGTTACCATCTTCTCTGAGCCTAAGCCAAACTCAGAACTGTCCTGCAAGCCCCTTTGCCTGACATTTGTGGATGAGTCAGATCATGAGACACTCACAGCTGTCCTGGGGCCTATAGTTGCAGAGCGCAATGCAATGAAAGAGAGCAGGCTCATCCTATCCGTGGGTGGACTAGCTCGCTCCTTCCGCTTCCACTTCAGAGGCACAGGATACGATGAGAAGATGGTGCGTGAGATGGAGGGCCTGGAGGCCTCAGGGTCCACTTATGTCTGCACTCTTTGTGACGCCAGTCGGGCAGAGGCCTCTAAAAACATGGTGCTACACTCCGTCACCCGCGGTCATGAAGAGAACCTAGAACGTTACGAAATATGGAGAACCAACCCCTTTTCTGAGTCTGTAGATGAGCTGCGAGACAGAGTCAAANNNN----NNNNNNNTTGAGGGCCATCTCCTTCTCCAATGACTCATGCTACCTTCCTCCRTTACGCTGTCCAGCTGTTTGCCGCCTCGACCCCTATGATGGGCTTCCAGAGAGTTATCTCATCCACGGTGGCCGCACCCCAAATAATGAGATCTCATCGAGCCTATACCTGCTGACCATGGACAGCCGTGGCTGCAATCGCAAACTGAACTTGCGCTGCAAAGAGAAAGAGCTGGTGGGGGAAGTTCCAGGGGCCAGATACGGTCACACAATGAGCATGATTCAAAGCCGTGGGAAGACAGCTTGTGTGTTGTTTGGGGGTAGATCCTACATGCCAGCAGGAGAGCGGACCACAGAGAGCTGGAACAGCGTCGTCGACTGTCCTCCTCAGGTGTTCCTGTTTGACTTGGAGTTCGGTTGCTCCTCTGCTCACACTTTACCCGAGCTCAGCGATGGACAGTCTTTCCATTTGGCCCTTGCCAGAGAAGACTGTGTCTACTTCGTCGGGGGTCACTCACTCACCTCTGACTCCCGCCCCCCTCGACTCTTTCGTCTGCGCGTTGAGCTTCTGCAGGGCAGCCCCTTGCTCTCCTGTGAGACTCTAGACACTGGCATATCCATCTCCAGTGCCATAATCACCCGTACAGGTCCCAATCACAGATATATCATCTTAGGTGGGTATCAGTCAGACTCCCAGAAGAGGATGGAGTGCAGCACTGTGATTCTGGATGAGAAAGGGATCCACNNNN----NNNNNNNACATTTTATGCTGAGGTGTTTGGCCTACCTTCCCCTGAGGTGAAGTGGTTCTGCAACAAAACCCAACTGGTGGCAGATGACAGAGTTAAAATGGAGAGAGATGGCGATAGCATCTCGCTAACAATTCACAATGTCACTAAAGCCGATCAGGGAGAGTATATCTGTGAGGCTTTAAACTATGTCGGGGAAGCAAGAAGTGTTGCTTTAGTAGTAGTTGTATCGCAGGAAGTGAGGTTCATGCCTGCCCCACCTGCTGTCACCCATCAGCATGTGATGGAGTTTGATGTGGAGGAAGATGACTCTTCTCGTTCTCCTTCCCCTCAGGAGATTTTGCTTGAAGTAGAATTGGATGAAAACGAGGTGAAAGAATTTGAGAAACAGGTTAAGATCATCACCATTCCTGAGTACACAGCCGACAACAAGAGCATGATCATATCTTTGGATGTTTTACCAAGTATTTATGAGGAGGGCGCTGTG
Kyphosus_hawaiiensis_no_voucher_Pacific_KbigHa004	CAAAGGCTTGGTCCTGACTTTACTATCAACTTTAGCCAAACTTACACATGCAAGTATCCGCACCCCCGTGAGAATGCCCC-ACAGTTCCCTGCCCGGGAACAAGGAGCTGGTATCAGGCACATTTAACTATAAGCCCACGACACCTTGCTTAGCCACACCCTCAAGGGAACTCAGCAGTGATAAACATTAAGCTATAAGTGAAAACTTGACTTAGTCAA-GGC--TAAGAGGGCCGGTAAAACTCGTGCCAGCCACCGCGGTTATACGAGAGGCCCAAGTTGATAGACTCC-GGCGTAAAGAGTGGTTAAGACACATCTAC----GAAACTAAAGCCGAACGCCCTCAGGGCTGT-TATACGCTCCCGAAGGTAAGAAGTTCAATCACGAAAGTGGCTTTATATCAGCTGAATCCACGAAAGCTATGACACAAACT-GGGATTAGATACCCCACT-ATGCCTAGCCATAAACATTGATAGTACAATACACCTA-CTATCCGCCAGGGTACTACGAGCATCAGCTTAAAACCCAAAGGACTTGGCGGTGCTTTAGATCCACCTAGAGGAGCCTGTTCTAGAACCGATAACCCCCG-TTCAACCTCACCCTTCCTTGTTTT-TCCCGCCTATATACCGCCGTCGTCAGCTTACCCTGTGAAGG--CCTCATAGTAAGCAGAATTGGCACAACCCAAAACGTCAGGTCGAGGTGTAGCGTATGGAAGGGGAAGA-AATGGGCTACATTCACTAACAC-AGTGAATTACGGACGA-TATACTG-AAATATATATCTAAAGGAGGATTTAGCAGTAAGCAGGAAATAGAGTGTTCTGCTGAAATT-GGCCCTGAAGCGCGCACACACCGCCCGTCACTCTCCCCAAGCCTAA-TAATCTAAATAACTAAAACCTTACAA--TCGCAAAGGGGAGGCAAGTCGTAACATGGTAAGTGTACCGGAAGGTGCACTTGGAAAAAT--NNNN----NNNNCGCCCACTAGCTAG--CCCC-----CC---AAACCAAAAACAA-CACACCAATATAAATACCCCTAAAT-GCACTAACACCTGCA-TAAAACAAACCATTTTTCCCCCTTAGTATGGGCGACAG-AAAAGGGACTG-TGGCGCAATAGAGAAAGTACCGCAAGGGAACGCTGAAAGAGCAGTGAAACAACTCAGTC-AAGCCTAAAAAAGCAGAGATTTAAGCTCGTACCTTTTGCATCATGATTTAGCCAGTAAAACCCAAGCAAAGAGTTCTT-TAGTTTGGTTCCCCGAAACTAAGTGAGCTACTCCAAGACAGCCTATTAATAGGGCAAACCCGTCCCTGTGGCAAAAGGGTGGGAAGAGCTTTGAGTAGAGGTGACAAACCTACCGAACTTAGTTATAGCTGGTTGCCTGAGAATTGAATAGAAGTTCAGCCTCTCGGCTTCTCCCCTC-ACCCTCGTCCGA-CCCCCCTCTGACACCT-TAAGAAACCGCGAGAGTTACTCAAAGGGGGTACAGCCCCTTTGAGACAAGATACAACTTTACCAGGAGGGTAAAGATCATAATATACATAAAGGTAAAATGTTCTGGTGGGCCTAAAAGCAGCCATCCCTATAGAAAGCGTTAAAGCTCAGACATA-----CCCCTCACCC-TTTTATACTGATAATCA-AATCTTAACCCCCTAGCC-CTACCAGGCCATCCCATG-CAAGCATGGGAGCGACTATGCTAATATGAGTAATAAGAGAGCC-TCCGCCTCTCTCCTTGCACACGTGTAAATCGGAATGGA--CCCTCCACCGAATCTTAACGGCCCCAAA-CAAAGAGGGAACTGAACAACAGACCAAACAACCAGAAAA-CCATCCAAC-AAA-CAACCG-TTAACCCCACACTGGTGTGCCCCC-AAGGAAAGACTAAAAGAAAAAGAAGGAACTCGGCAAACAC----ATAAAGCCTCGCCTG-TTTACCAAAAACATCGCCTCTTGC-AAAACTGAGGAATAAGAGGTCCCGCCTGCCCTGTGACTATATG-TTTAACGGCCGCGGTATTTTGACCGTGCGAAGGTAGCGCAATCACTTGTCTTTTAAATGGAGACCTGTATGAATGGCATAACGAGGGCTTAACTGTCTCC-TTTTTCAAGTCAATGAAATTGATCTCCCCGTGCAGAAGCGGGGATAGCACCATAAGACGAGAAGACCCTATGGAGCTTTAGACACC--AAGGCAGATC-ATGTTAAACACCCCTTCA--CAAAGGACCAAACCAGATGAATCCTGCCCTAATGTCTTTGGTTGGGGCGACCGCGGGGAAACAAAAAACCCCCACGTGGAATGGGAATACTC-CTTCCTACAACTAAGAGCTCCCGCTCTAATGACCAGAA--TTTCTGACCAAT-CAGATCCGGCAATGCCGATCAACGGACCGAGTTACCCTAGGGATAACAGCGCAATCCCCTTTTAGAGCCCATATCGACAAGGGGGTTTACGACCTCGATGTTGGATC-AGGAC-ATCCTAATGGTGCAGCCGCTATTA-AGGNNNN----NNNNTACTTCCTCTTCGCATACGCAATCCTACGTTCGATTCCTAACAAACTTGGAGGAGTCCTAGCCCTCCTAGCTTCCATCCTAGTACTCATGGTTGTCCCAATCCTCCACACATCCAAACAACGAAGCCTCACATTCCGACCCCTCACGCAATTCTTATTCTGAACCCTCGTTGCAGACGTCGCCATCCTTACCTGAATCGGAGGCATGCCTGTCGAACACCCCTTCATCATCATCGGACAAGTAGCATCTTTCTTGTACTTCTTCCTCTTTTTAGTTCTCTCCCCCTTCGCAGGATGATTAGAAAACAAAGTACTTGAATGACACTNNNN----NNNNNGCTAACGTAGC-TTAATTAAAGCATAACACTGAA-GATGTTAAGATGGGCCCTAGAAAGCTCCGTAAGCANNNN----NNNNNCAAAGAATAGTTTAAT-TTAGAATCCTAGCTTTGGGAGTTGGGGGTAGGAGTTAGAATCTCCTTTCTTTGANNNN----NNNNNGCACTAGTAGCTCAGCTTTAGAGCGCCGGTCTTGTAAGCCGGATGCCGGAGGTTAAAATCCTCCCTACTGCTNNNN----NNNNNCAGAGTATAGCTAAGACAGAAAAGCATCTCCCTTACACTGAGAAGTCATCCGTGCAAATCGGATTACCCTGANNNN----NNNNNNNGTGGATGACTCCCCAGCTGACACCATTTYNNGGGGGTTTCGCTATGATGTGGCACTGGTGTCAGCATTAAAKGATCTGGAGGAGGACATCATGGAGGGGCTGAGAGAGAGTGGGATGGAAGACAGTGCTTGCACCTCAGGCTTCAGTGTCATGATCAAGGAATCCTGTGATGGCATGGGCGATGTCAGSGAGAWKYACGGTGGAGGACCAGCTGTTCCCGAGAAAGCTGTACGTTTCTCTTTCACTGTTATGTCTGTCTCTGTCCTGGCAGACGATGAGGAGGAAGAGGTTACCATCTTCTCTGAGCCTAAGCCAAACTCAGAACTGTCCTGCAAGCCCCTTTGCCTGACATTTGTGGATGAGTCAGATCATGAGACACTCACAGCTGTCCTGGGGCCTATAGTTGCAGAGCGTAATGCAATGAAAGAGAGCAGGCTTATCCTATCCGTGGGTGGACTAGCTCGCTCCTTCCGCTTCCACTTCAGAGGCACAGGATACGATGAGAAGATGGTGCGTGAGATGGAGGGCCTGGAGGCCTCAGGGTCCACTTACGTCTGCACTCTTTGTGACGCCAGTCGGGCAGAGGCCTCTAAAAACATGGTGCTACACTCCGTCACCCGCGGTCATGAAGAGAACCTAGAACGTTACGAAATATGGAGAACCAACCCCTTTTCTGAGTCTGTAGATGAGCTGCGAGACAGAGTCAAANNNN----NNNNNNNTTGAGGGCCATCTCCTTCTCCAATGACTCATGCTACCTTCCTCCATTACGCTGTCCAGCTGTTTGCCGCCTCGACCCCTATGATGGGCTTCCAGAGAGTTATCTCATCCACGGTGGCCGCACCCCAAATAATGAGATCTCATCGAGCCTATACCTGCTGACCATGGACAGCCGTGGCTGCAATCGCAAACTGAACTTGCGCTGCAAAGAGAAAGAGCTGGTGGGGGAAGTTCCAGGGGCCAGATACGGCCACACAATGAGCATGATTCAAAGCCGTGGGAAGACAGCTTGTGTGTTGTTTGGGGGTAGATCCTACATGCCAGCAGGAGAGCGGACCACAGAGAGCTGGAACAGCGTCGTCGACTGTCCTCCTCAGGTGTTCCTGTTTGACTTGGAGTTCGGTTGCTCCTCTGCTCACACTTTACCCGAGCTCAGCGATGGACAGTCTTTCCATTTGGCCCTTGCCAGAGAAGACTGTGTCTACTTCGTCGGGGGTCATTCACTCACCTCTGACTCCCGCCCCCCTCGACTCTTTCGTCTACGCGTTGAGCTTCTGCAGGGCAGCCCCTTGCTCTCCTGTGAGACTCTAGACACTGGCATATCCATCTCCAGTGCCATAATCACCCGTACAGGTCCCAATCACAGATATATCATCTTAGGTGGGTATCAGTCAGACTCCCAGAAGAGGATGGAGTGCAGCACTGTGATTCTGGATGAGAAAGGGATCCACNNNN----NNNNNNNACATTTTATGCTGAGGTGTTTGGCCTACCTTCCCCTGAGGTGAAGTGGTTCTGCAACAAAACCCAACTGGTGGCAGATGACAGAGTTAAAATGGAGAGAGATGGTGATAGCATCTCACTAACAATTAACAATGTCACTAAAGCCGATCAGGGAGAGTATATCTGCGAGGCTTTAAACTATGTTGGGGAAGCAAGAAGTGTTGCTTTAGTGGTAGTTGTATCGCAGGAAGTGAGGTTCATGCCTGCCCCACCTGCTGTCACCCATCAGCATGTGATGGAGTTTGATGTGGAGGAAGATGACTCTTCTCGTTCTCCTTCCCCTCAGGAGATTCTGCTTGAAGTAGAATTGGATGAAAACGAGGTGAAAGAATTTGAGAAACAGGTTAAGATCATCACCATTCCTGAGTACACAGCCGACAACAAGAGCATGATCATATCTTTGGATGTGTTACCAAGTATTTATGAGGAGGGCGCTGTG
Kyphosus_hawaiiensis_no_voucher_Pacific_KbigHa005	CAAAGGCTTGGTCCTGACTTTACTATCAACTTTAGCCAAACTTACACATGCAAGTATCCGCACCCCCGTGAGAATGCCCC-ACAGTTCCCTGCCCGGGAACAAGGAGCTGGTATCAGGCACATTTAACTATAAGCCCACGACACCTTGCTTAGCCACACCCTCAAGGGAACTCAGCAGTGATAAACATTAAGCTATAAGTGAAAACTTGACTTAGTCAA-GGC--TAAGAGGGCCGGTAAAACTCGTGCCAGCCACCGCGGTTATACGAGAGGCCCAAGTTGATAGACTCC-GGCGTAAAGAGTGGTTAAGACACATCTAC----GAAACTAAAGCCGAACGCCCTCAGGGCTGT-TATACGCTCCCGAAGGTAAGAAGTTCAATCACGAAAGTGGCTTTATATCAGCTGAATCCACGAAAGCTATGACACAAACT-GGGATTAGATACCCCACT-ATGCCTAGCCATAAACATTGATAGTACAATACACCTA-CTATCCGCCAGGGTACTACGAGCATCAGCTTAAAACCCAAAGGACTTGGCGGTGCTTTAGATCCACCTAGAGGAGCCTGTTCTAGAACCGATAACCCCCG-TTCAACCTCACCCTTCCTTGTTTT-TCCCGCCTATATACCGCCGTCGTCAGCTTACCCTGTGAAGG--CCTCATAGTAAGCAGAATTGGCATAACCCAAAACGTCAGGTCGAGGTGTAGCGTATGGAAGGGGAAGA-AATGGGCTACATTCACTAACAC-AGTGAATTACGGACGA-TATACTG-AAATATATATCTAAAGGAGGATTTAGCAGTAAGCAGGAAATAGAGTGTTCTGCTGAAATT-GGCCCTGAAGCGCGCACACACCGCCCGTCACTCTCCCCAAGCCTAA-TAATCTAAATAACTAAAACCTTACAA--TCGCAAAGGGGAGGCAAGTCGTAACATGGTAAGTGTACCGGAAGGTGCACTTGGAAAAAT--NNNN----NNNNCGCCCACTAGCTAG--CCCC-----CC---AAACCAAAAACAA-CACACCAATATAAATACCCCTAAAT-GCACTAACACCTGCA-TAAAACAAACCATTTTTCCCCCTTAGTATGGGCGACAG-AAAAGGGACTG-TGGCGCAATAGAGAAAGTACCGCAAGGGAACGCTGAAAGAGCAGTGAAACAACTCAGTC-AAGCCTAAAAAAGCAGAGATTTAAGCTCGTACCTTTTGCATCATGATTTAGCCAGTAAAACCCAAGCAAAGAGTTCTT-TAGTTTGGTTCCCCGAAACTAAGTGAGCTACTCCAAGACAGCCTATTAATAGGGCAAACCCGTCCCTGTGGCAAAAGGGTGGGAAGAGCTTTGAGTAGAGGTGACAAACCTACCGAACTTAGTTATAGCTGGTTGCCTGAGAATTGAATAGAAGTTCAGCCTCTCGGCTTCTCCCCTC-ACCCTCGTCCGA-CCCCCCTCTGACACCT-TAAGAAACCGCGAGAGTTACTCAAAGGGGGTACAGCCCCTTTGAGACAAGATACAACTTTACCAGGAGGGTAAAGATCATAATACACATAAAGGTAAAATGTTCTGGTGGGCCTAAAAGCAGCCATCCCTATAGAAAGCGTTAAAGCTCAGACATA-----CCCCTCACCC-TTTTATACTGATAATCA-AATCTTAACCCCCTAGCC-CTACCAGGCCATCCCATG-CAAGCATGGGAGCGACTATGCTAATATGAGTAATAAGAGAGCC-TCCGCCTCTCTCCTTGCACACGTGTAAATCGGAATGGA--CCCCCCACCGAATCTTAACGGCCCCAAA-CAAAGAGGGAACTGAACAACAGACCAAACAACCAGAAAA-CCATCCAAC-AAA-CAACCG-TTAACCCCACACTGGTGTGCCCCC-AAGGAAAGACTAAAAGAAAAAGAAGGAACTCGGCAAACAC----ATAAAGCCTCGCCTG-TTTACCAAAAACATCGCCTCTTGC-AAAACTGAGGAATAAGAGGTCCCGCCTGCCCTGTGACTATATG-TTTAACGGCCGCGGTATTTTGACCGTGCGAAGGTAGCGCAATCACTTGTCTTTTAAATGGAGACCTGTATGAATGGCATAACGAGGGCTTAACTGTCTCC-TTTTTCAAGTCAATGAAATTGATCTCCCCGTGCAGAAGCGGGGATAGCACCATAAGACGAGAAGACCCTATGGAGCTTTAGACACC--AAGGCAGATC-ATGTTAAACACCCCTTCA--CAAAGGACCAAACCAGATGAATCCTGCCCTAATGTCTTTGGTTGGGGCGACCGCGGGGAAACAAAAAACCCCCACGTGGAATGGGAATACTC-CTTCCTACAACTAAGAGCTCCCGCTCTAATGACCAGAA--TTTCTGACCAAT-CAGATCCGGCAATGCCGATCAACGGACCGAGTTACCCTAGGGATAACAGCGCAATCCCCTTTTAGAGCCCATATCGACAAGGGGGTTTACGACCTCGATGTTGGATC-AGGAC-ATCCTAATGGTGCAGCCGCTATTA-AGGNNNN----NNNNTATTTCCTCTTCGCATACGCAATCCTACGTTCGATTCCTAACAAACTTGGAGGAGTCCTAGCCCTCCTAGCTTCCATCCTAGTACTCATGGTTGTCCCAATCCTCCACACATCCAAACAACGAAGCCTCACATTCCGACCCCTCACGCAATTCTTATTCTGAACCCTCGTTGCAGACGTCGCCATCCTTACCTGAATCGGAGGCATGCCTGTCGAACACCCCTTCATCATCATCGGACAAGTAGCATCTTTCTTGTACTTCTTCCTCTTTTTAGTTCTCTCCCCCTTCGCAGGATGATTAGAAAACAAAGTACTTGAATGACACTNNNN----NNNNNGCTAACGTAGC-TTAATTAAAGCATAACACTGAA-GATGTTAAGATGGGCCCTAGAAAGCTCCGTAAGCANNNN----NNNNNCAAAGAATAGTTTAAT-TTAGAATCCTAGCTTTGGGAGTTGGGGGTAGGAGTTAGAATCTCCTTTCTTTGANNNN----NNNNNGCACTAGTAGCTCAGCTTTAGAGCGCCGGTCTTGTAAGCCGGATGCCGGAGGTTAAAATCCTCCCTACTGCTNNNN----NNNNNCAGAGTATAGCTAAGACAGAAAAGCATCTCCCTTACACTGAGAAGTCATCCGTGCAAATCGGATTACCCTGANNNN----NNNNNNNGTGGATGACTCCCCAGCTGACACCATCACTCGNNGGTTTCGCTATGATGTGGCACTGGTGTCAGCATTAAAGGATCTGGAGGAGGACATCATGGAGGGGCTGAGAGAGAGTGGGATGGAAGACAGTGCTTGCACCTCAGGCTTCAGTGTCATGATCAAGGAATCCTGTGATGGCATGGGYGATGTCAGCGAGAAGCACGGTGGAGGACCAGCTGTTCCCGAGAAAGCTGTACGTTTCTCTTTCACTGTTATGTCTGTCTCTGTCCTGGCAGACGATGAGGAGGAAGAGGTTACCATCTTCTCTGAGCCTAAGCCAAACTCAGAACTGTCCTGCAAGCCCCTTTGCCTGACATTTGTGGATGAGTCAGATCATGAGACACTCACAGCTGTCCTGGGGCCTATAGTTGCAGAGCGTAATGCAATGAAAGAGAGCAGGCTCATCCTATCCGTGGGTGGACTAGCTCGCTCCTTCCGCTTCCACTTCAGAGGCACAGGATACGATGAGAAGATGGTGCGTGAGATGGAGGGCCTGGAGGCCTCAGGGTCCACTTACGTCTGCACTCTTTGTGACGCCAGTCGGGCAGAGGCCTCTAAAAACATGGTGCTACACTCCGTCACCCGCGGTCATGAAGAGAACCTAGAACGTTACGAAATATGGAGAACCAACCCTTTTTCTGAGTCTGTAGATGAGCTGCGAGACAGAGTCAAANNNN----NNNNNNNTTGAGGGCCATCTCCTTCTCCAATGACTCATGCTACCTTCCTCCATTACGCTGTCCAGCTGTTTGCCGCCTCGACCCCTATGATGGGCTTCCAGAGAGTTATCTCATCCACGGTGGCCGCACCCCAAATAATGAGATCTCATCGAGCCTATACCTGCTGACCATGGACAGCCGTGGCTGCAATCGCAAACTGAACTTGCGCTGCAAAGAGAAAGAGCTGGTGGGGGAAGTTCCAGGGGCCAGATACGGCCACACAATGAGCATGATTCAAAGCCGTGGGAAGACAGCTTGTGTGTTGTTTGGGGGTAGATCCTACATGCCAGCAGGAGAGCGRACCACAGAGAGCTGGAACAGCGTCGTCGACTGTCCTCCTCAGGTGTTCCTGTTTGACTTGGAGTTCGGTTGCTCCTCTGCTCACACTTTACCCGAGCTCAGCGATGGACAGTCTTTCCATTTGGCCCTTGCCAGAGAAGACTGTGTCTACTTCGTCGGGGGTCATTCACTCACCTCTGACTCCCGCCCCCCTCGACTCTTTCGTCTACGCGTTGAGCTTCTGCAGGGCAGCCCCTTGCTCTCCTGTGAGACTCTAGACACTGGCATATCCATCTCCAGTGCCATAATCACCCGTACAGGTCCCAATCACAGATATATCATCTTAGGTGGGTATCAGTCAGACTCCCAGAAGAGGATGGAGTGCAGCACTGTGATTCTGGATGAGAAAGGGATCCACNNNN----NNNNNNNACATTTTATGCTGAGGTGTTTGGCCTACCTTCCCCTGAGGTGAAGTGGTTCTGCAACAAAACCCAACTGGTGGCAGATGACAGAGTTAAAATGGAGAGAGATGGCGATAGCATCTCACTAACAATTAACAATGTCACTAAAGCCGATCAGGGAGAGTATATCTGCGAGGCTTTAAACTATGTTGGGGAAGCAAGAAGTGTTGCTTTAGTGGTAGTTGTATCGCAGGAAGTGAGGTTCATGCCTGCCCCACCTGCTGTCACCCATCAGCATGTGATGGAGTTTGATGTGGAGGAAGATGACTCTTCTCGTTCTCCTTCCCCTCAGGAGATTCTGCTTGAAGTAGAATTGGATGAAAACGAGGTGAAAGAATTTGAGAAACAGGTTAAGATCATCACCATTCCTGAGTACACAGCCGACAACAAGAGCATGATCATATCTTTGGATGTGTTACCAAGTATTTATGAGGAGGGCGCTGTG
Kyphosus_pacificus_NMNZ_P050179_SW_Pacific_KbigKe062	CAAAGGCTTGGTCCTGACTTTACTATCAACTTTAGCCAAACTTACACATGCAAGTATCCGCACCCCCGTGAGAATGCCCC-ACAGTTCCCTGCCCGGGAACAAGGAGCTGGTATCAGGCACATTTAACTATAAGCCCACGACACCTTGCTTAGCCACACCCTCAAGGGAACTCAGCAGTGATGAACATTAAGCTATAAGTGAAAACTTGACTTAGTCAA-GGC--TAAGAGGGCCGGTAAAACTCGTGCCAGCCACCGCGGTTATACGAGAGGCCCAAGTTGATAGACTCC-GGCGTAAAGAGTGGTTAAGACTCATCTAC----AAAACTAAAGCCGAACGCCCTCAGGGCTGT-TATACGCTCCCGAAGGTAAGAAGTTCAATCACGAAAGTGGCTTTATATCAGCTGAATCCACGAAAGCTATGACACAAACT-GGGATTAGATACCCCACT-ATGCCTAGCCATAAACATTGATAGTACAATACACCTA-CTATCCGCCAGGGTACTACGAGCATCAGCTTAAAACCCAAAGGACTTGGCGGTGCTTTAGATCCACCTAGAGGAGCCTGTTCTAGAACCGATAACCCCCG-TTCAACCTCACCCTTCCTTGTTTT-TCCCGCCTATATACCGCCGTCGTCAGCTTACCCTGTGAAGG--CCTCATAGTAAGCAGAATTGGCACAACCCAAAACGTCAGGTCGAGGTGTAGCGTATGGAAGGGGAAGA-AATGGGCTACATTCACTAACAC-AGTGAATTACGGACGA-TATACTG-AAATTTATATCTAAAGGAGGATTTAGCAGTAAGCAGGAAATAGAGTGTTCTGCTGAAATT-GGCCCTGAAGCGCGCACACACCGCCCGTCACTCTCCCCGAGCCTAA-CAATCTAAATAACTAAAACCTTACAA--TCGCAAAGGGGAGGCAAGTCGTAACATGGTAAGTGTACCGGAAGGTGCACTTGGAAAAAT--NNNN----NNNNCGCCCACTAGCTAG--CCCC-----CT---AAACCAAAAACAA-CATACCAATATAAATACCCCTAAAT-GCACTAACACCTGCA-TAAAACAAACCATTTTTCCCCCTTAGTATGGGCGACAG-AAAAGGGACTG-TGGCGCAATAGAGAAAGTACCGCAAGGGAACGCTGAAAGAGCAATGAAACAACTCAGTC-AAGCCTAAAAAAGCAGAGATTCAAGCTCGTACCTTTTGCATCATGATTTAGCCAGTAAAACCCAAGCAAAGAGTTCTT-TAGTTTGGTTTCCCGAAACTAAGTGAGCTACTCCAAGACAGCCTATTAATAGGGCAAACCCGTCCCTGTGGCAAAAGGGTGGGAAGAGCTTTGAGTAGAGGTGACAAACCTACCGAACTTAGTTATAGCTGGTTGCCTGAGAATTGAATAGAAGTTCAGCCTCTCGGCTTCTCCCCTC-ACCCTCGTCCGA-CCCCCCTCTGACACCT-TAAGAAACCGCGAGAGTTACTCAAAGGGGGTACAGCCCCTTTGAGACAAGATACAACTTTACCAGGAGGGTAAAGATCATAATA-ACATGAAGGCAAAATGTTCTGGTGGGCCTAAAAGCAGCCATCCCTATAGAAAGCGTTAAAGCTCAGACATA-----CCCCTCACCC-TTTTATACTGATAATCA-AATCTTAACCCCCTAGCC-CTACCAGGCCATCCCATG-CAAACATGGGAGTGACTATGCTAATATGAGTAATAAGAGAGTC-TCCGCCTCTCTCCTNGCACACGTGTAAATCGGAATGGA--CCCTCCACCGAATCTTAACGGCCCCAAA-CAAAGAGGGAACTGAACAGCAGACCAAACAACCAGAAAA-CCATCCAAC-AAA-CAACCG-TTAACCCCACACTGGTGTGCCCCC-AAGGAAAGACTAAAAGAAAAAGAAGGAACTCGGCAAACAC----ATAAAGCCTCGCCTG-TTTACCAAAAACATCGCCTCTTGC-AAAACTGAGGAATAAGAGGTCCCGCCTGCCCTGTGACTATATG-TTTAACGGCCGCGGTATTTTGACCGTGCGAAGGTAGCGCAATCACTTGTCTTTTAAATGGAGACCTGTATGAATGGCATAACGAGGGCTTAGCTGTCTCC-TTTTTCAAGTCAATGAAATTGATCTCCCCGTGCAGAAGCGGGGATAGCACCATAAGACGAGAAGACCCTATGGAGCTTTAGACACC--AAGGCAGATC-ATGTTAAACACCCCTTCA--CAAAGGACCAAACCAGATGAACCCTGCCCTAATGTCTTTGGTTGGGGCGACCGCGGGGAAACAAAAAACCCCCACGTGGAATGGGAATACTC-CTTCCTACAACTAAGAGCTCCCGCTCTAATGACCAGAA--TTTCTGACCAAT-CAGATCCGGCAATGCCGATCAACGGACCGAGTTACCCTAGGGATAACAGCGCAATCCCCTTTTAGAGCCCATATCGACAAGGGGGTTTACGACCTCGATGTTGGANC-AGGAC-ATCCTAATGGTGCAGCCGCTATTA-AGGNNNN----NNNNTATTTCCTCTTCGCATACGCAATCCTACGTTCAATTCCTAACAAACTTGGAGGGGTCTTAGCTCTCCTAGCTTCCATCCTAGTACTCATGGTTGTCCCAATCCTCCACACATCCAAACAACGAAGCCTCACATTCCGACCCCTCACACAATTCTTATTCTGAACCCTCGTTGCAGACGTCGCCATCCTTACCTGAATCGGAGGCATGCCTGTTGAACACCCCTTCATCATCATCGGACAAGTAGCATCTTTCTTGTACTTCTTCCTCTTTTTAGTTCTTTCCCCCTTCGCAGGATGATTAGAAAACAAAGTACTTGAATGACACTNNNN----NNNNNGCTAACGTAGC-TTAATTAAAGCATAACACTGAA-GATGTTAAGATGGACCCTAGAAAGTTCCGTAAGCANNNN----NNNNNCAAAGAATAGTTTAAT-TTAGAATCCTAGCTTTGGGAGTTGGGGGTAGGAGTTAGAATCTCCTTTCTTTGANNNN----NNNNNGCACTAGTAGCTCAGTTTCAGAGCGCCGGTCTTGTAAGCCGGATGCCGGAGGTTAAAATCCTCCCTACTGCTNNNN----NNNNNCAGAGTATAGCTAAGACAGAAAAGCATCTCCCTTACACTGAGAAGTCATCCGTGCAAATCGGATTACCCTGANNNN----NNNNNNNGTGGATGACTCCCCAGCTGACACCATCACTCGGCGGTTTCGCTATGATGTGGCACTGGTGTCAGCATTAAAGGATCTGGAGGAGGACATCATGGAGGGGCTGAGAGAGAGTGGGATGGAAGACAGTGCTTGCACCTCAGGCTTCAGTGTCATGATCAAGGAATCCTGTGATGGCATGGGCGATGTCAGCGAGAAGCACGGTGGAGGACCAGCTGTTCCTGAGAAAGCTGTACGTTTCTCTTTCACTGTTATGTCTGTCTCTGTCCTGGCAGACGATGAGGAGGAAGAGGTTACCATCTTCTCTGAGCCTAAGCCAAACTCAGAACTGTCCTGCAAGCCCCTTTGCCTGACATTTGTGGATGAGTCAGATCATGAGACACTCACAGCTGTCCTGGGGCCTATAGTTGCAGAGCGCAATGCAATGAAAGAGAGCAGGCTCATCCTATCCGTGGGTGGACTAGCTCGCTCCTTCCGCTTCCACTTCAGAGGCACAGGATACGATGAGAAGATGGTGCGTGAGATGGAGGGCCTGGAGGCCTCAGGGTCCACTTATGTCTGCACTCTTTGTGACGCCAGTCGGGCAGAGGCCTCTAAAAACATGGTGCTACACTCCGTCACCCGCGGTCATGAAGAGAACCTAGAACGTTACGAAATATGGAGAACCAACCCCTTTTCTGAGTCTGTAGATGAGCTGCGAGACAGAGTCAAANNNN----NNNNNNNTTGAGGGCCATCTCCTTCTCCAATGACTCATGCTACCTTCCTCCGTTACGCTGTCCAGCTGTTTGCCGCCTCGACCCCTATGATGGGCTTCCAGAGAGTTATCTCATCCACGGTGGCCGCACCCCAAATAATGAGATCTCATCGAGCCTATACCTGCTGACCATGGACAGCCGTGGCTGCAATCGCAAACTGAACTTGCGCTGCAAAGAGAAAGAGCTGGTGGGGGAAGTTCCAGGGGCCAGATACGGTCACACAATGAGCATGATTCAAAGCCGTGGGAAGACAGCTTGTGTGTTGTTTGGGGGTAGATCCTACATGCCAGCAGGAGAGCGGACCACAGAGAGCTGGAACAGCGTCGTCGACTGTCCTCCTCAGGTGTTCCTGTTTGACTTGGAGTTCGGTTGCTCCTCTGCTCACACTTTACCCGAGCTCAGCGATGGACAGTCTTTCCATTTGGCCCTTGCCAGAGAAGACTGTGTCTACTTCGTCGGGGGTCACTCACTCACCTCTGACTCCCGCCCCCCTCGACTCTTTCGTCTGCGCGTTGAGCTTCTGCAGGGCAGCCCCTTGCTCTCCTGTGAGACTCTAGACACTGGCATATCCATCTCCAGTGCCATAATCACCCGTACAGGTCCCAATCACAGATATATCATCTTAGGTGGGTATCAGTCAGACTCCCAGAAGAGGATGGAGTGCAGCACTGTGATTCTGGATGAGAAAGGGATCCACNNNN----NNNNNNNACATTTTATGCTGAGGTGTTTGGCCTACCTTCCCCTGAGGTGAAGTGGTTCTGCAACAAAACCCAACTGGTGGCAGATGACAGAGTTAAAATGGAGAGAGATGGCGATAGCATCTCGCTAACAATTCACAATGTCACTAAAGCCGATCAGGGAGAGTATATCTGTGAGGCTTTAAACTATGTCGGGGAAGCAAGAAGTGTTGCTTTAGTAGTAGTTGTATCGCAGGAAGTGAGGTTCATGCCTGCCCCACCTGCTGTCACCCATCAGCATGTGATGGAGTTTGATGTGGAGGAAGATGACTCTTCTCGTTCTCCTTCCCCTCAGGAGATTTTGCTTGAAGTAGAATTGGATGAAAACGAGGTGAAAGAATTTGAGAAACAGGTTAAGATCATCACCATTCCTGAGTACACAGCCGACAACAAGAGCATGATCATATCTTTGGATGTTTTACCAAGTATTTATGAGGAGGGCGCTGTG
Kyphosus_pacificus_NMNZ_P050180_SW_Pacific_KbigKe063	CAAAGGCTTGGTCCTGACTTTACTATCAACTTTAGCCAAACTTACACATGCAAGTATCCGCACCCCCGTGAGAATGCCCC-ACAGTTCCCTGCCCGGGAACAAGGAGCTGGTATCAGGCACATTTAACTATAAGCCCACGACACCTTGCTTAGCCACACCCTCAAGGGAACTCAGCAGTGATAAACATTAAGCTATAAGTGAAAACTTGACTTAGTCAA-GGC--TAAGAGGGCCGGTAAAACTCGTGCCAGCCACCGCGGTTATACGAGAGGCCCAAGTTGATAGACTCC-GGCGTAAAGAGTGGTTAAGACTCATCTAC----AAAACTAAAGCCGAACGCCCTCAGGGCTGT-TATACGCTCCCGAAGGTAAGAAGTTCAATCACGAAAGTGGCTTTATATCAGCTGAATCCACGAAAGCTATGACACAAACT-GGGATTAGATACCCCACT-ATGCCTAGCCATAAACATTGATAGTACAATACACCTA-CTATCCGCCAGGGTACTACGAGCATCAGCTTAAAACCCAAAGGACTTGGCGGTGCTTTAGATCCACCTAGAGGAGCCTGTTCTAGAACCGATAACCCCCG-TTCAACCTCACCCTTCCTTGTTTT-TCCCGCCTATATACCGCCGTCGTCAGCTTACCCTGTGAAGG--CCTCATAGTAAGCAGAATTGGCACAACCCAAAACGTCAGGTCGAGGTGTAGCGTATGGAAGGGGAAGA-AATGGGCTACATTCACTAACAC-AGTGAATTACGGACGA-TATACTG-AAATTTATATCTAAAGGAGGATTTAGCAGTAAGCAGGAAACAGAGTGTTCTGCTGAAATT-GGCCCTGAAGCGCGCACACACCGCCCGTCACTCTCCCCGAGCCTAA-CAATCTAAATAACTAAAACCTTACAA--TCGCAAAGGGGAGGCAAGTCGTAACATGGTAAGTGTACCGGAAGGTGCACTTGGAAAAAT--NNNN----NNNNCGCCCACTAGCTAG--CCCC-----CT---AAACCAAAAACAA-CATACCAATATAAATACCCCTAAAT-GCACTAACACCTGCA-TAAAACAAACCATTTTTCCCCCTTAGTATGGGCGACAG-AAAAGGGACTG-TGGCGCAATAGAGAAAGTACCGCAAGGGAACGCTGAAAGAGCAATGAAACAACTCAGTC-AAGCCTAAAAAAGCAGAGATTCAAGCTCGTACCTTTTGCATCATGATTTAGCCAGTAAAACCCAAGCAAAGAGTTCTT-TAGTTTGGTTTCCCGAAACTAAGTGAGCTACTCCAAGACAGCCTATTAATAGGGCAAACCCGTCCCTGTGGCAAAAGGGTGGGAAGAGCTTTGAGTAGAGGTGACAAACCTACCGAACTTAGTTATAGCTGGTTGCCTGAGAATTGAATAGAAGTTCAGCCTCTCGGCTTCTCCCCTC-ACCCTCGTCCGA-CCCCCCTCTGACACCT-TAAGAAACCGCGAGAGTTACTCAAAGGGGGTACAGCCCCTTTGAGACAAGATACAACTTTACCAGGAGGGTAAAGATCATAATA-ACATGAAGGCAAAATGTTCTGGTGGGCCTAAAAGCAGCCATCCCTATAGAAAGCGTTAAAGCTCAGACATA-----CCCCTCACCC-TTTTATACTGATAATCA-AATCTTAACCCCCTAGCC-CTACCAGGCCATCCCATG-CAAACATGGGAGTGACTATGCTAATATGAGTAATAAGAGAGTC-TCCGCCTCTCTCCTTGCACACGTGTAAATCGGAATGGA--CCCTCCACCGAATCTTAACGGCCCCAAA-CAAAGAGGGAACTGAACAACAGACCAAACAACCAGAAAA-CCATCCAAC-AAA-CAACCG-TTAACCCCACACTGGTGTGCCCCC-AAGGAAAGACTAAAAGAAAAAGAAGGAACTCGGCAAACAC----ATAAAGCCTCGCCTG-TTTACCAAAAACATCGCCTCTTGC-AAAACTGAGGAATAAGAGGTCCCGCCTGCCCTGTGACTATATG-TTTAACGGCCGCGGTATTTTGACCGTGCGAAGGTAGCGCAATCACTTGTCTTTTAAATGGAGACCTGTATGAATGGCATAACGAGGGCTTAGCTGTCTCC-TTTTTCAAGTCAATGAAATTGATCTCCCCGTGCAGAAGCGGGGATAGCACCATAAGACGAGAAGACCCTATGGAGCTTTAGACACC--AAGGCAGATC-ATGTTAAACACCCCTTCA--CAAAGGACCAAACCAGATGAACCCTGCCCTAATGTCTTTGGTTGGGGCGACCGCGGGGAAACAAAAAACCCCCACGTGGAATGGGAATACTC-CTTCCTACAACTAAGAGCTCCCGCTCTAATGACCAGAA--TTTCTGACCAAT-CAGATCCGGCAATGCCGATCAACGGACCGAGTTACCCTAGGGATAACAGCGCAATCCCCTTTTAGAGCCCATATCGACAAGGGGGTTTACGACCTCGATGTTGGATC-AGGAC-ATCCTAATGGTGCAGCCGCTATTA-AGGNNNN----NNNNTATTTCCTCTTCGCATACGCAATCCTACGTTCAATTCCTAACAAACTTGGAGGGGTCTTAGCTCTCCTAGCTTCCATCCTAGTACTCATGGTTGTCCCAATCCTCCACACATCCAAACAACGAAGCCTCACATTCCGACCCCTCACACAATTCTTATTCTGAACCCTCGTTGCAGACGTCGCCATCCTTACCTGAATCGGAGGCATGCCTGTTGAACACCCCTTCATCATCATCGGACAAGTAGCATCTTTCTTGTACTTCTTCCTCTTTTTAGTTCTTTCCCCCTTCGCAGGATGATTAGAAAACAAAGTACTTGAATGACACTNNNN----NNNNNGCTAACGTAGC-TTAATTAAAGCATAACACTGAA-GATGTTAAGATGGACCCTAGAAAGTTCCGTAAGCANNNN----NNNNNCAAAGAATAGTTTAAT-TTAGAATCCTAGCTTTGGGAGTTGGGGGTAGGAGTTAGAATCTCCTTTCTTTGANNNN----NNNNNGCACTAGTAGCTCAGTTTCAGAGCGCCGGTCTTGTAAGCCGGATGCCGGAGGTTAAAATCCTCCCTACTGCTNNNN----NNNNNCAGAGTATAGCTAAGACAGAAAAGCATCTCCCTTACACTGAGAAGTCATCCGTGCAAATCGGATTACCCTGANNNN----NNNNNNNGTGGATGACTCCCCAGCTGACACCATCACTCGGCGGTTTCGCTATGATGTGGCACTGGTGTCAGCATTAAAGGATCTGGAGGAGGACATCATGGAGGGGCTGAGAGAGAGTGGGATGGAAGACAGTGCTTGCACCTCAGGCTTCAGTGTCATGATCAAGGAATCCTGTGATGGCATGGGCGATGTCAGCGAGAAGCACGGTGGAGGACCAGCTGTTCCTGAGAAAGCTGTACGTTTCTCTTTCACTGTTATGTCTGTCTCTGTCCTGGCAGACGATGAGGAGGAAGAGGTTACCATCTTCTCTGAGCCTAAGCCAAACTCAGAACTGTCCTGCAAGCCCCTTTGCCTGACATTTGTGGATGAGTCAGATCATGAGACACTCACAGCTGTCCTGGGGCCTATAGTTGCAGAGCGCAATGCAATGAAAGAGAGCAGGCTCATCCTATCCGTGGGTGGACTAGCTCGCTCCTTCCGCTTCCACTTCAGAGGCACAGGATACGATGAGAAGATGGTGCGTGAGATGGAGGGCCTGGAGGCCTCAGGGTCCACTTATGTCTGCACTCTTTGTGACGCCAGTCGGGCAGAGGCCTCTAAAAACATGGTGCTACACTCCGTCACCCGCGGTCATGAAGAGAACCTAGAACGTTACGAAATATGGAGAACCAACCCCTTTTCTGAGTCTGTAGATGAGCTGCGAGACAGAGTCAAANNNN----NNNNNNNTTGAGGGCCATCTCCTTCTCCAATGACTCATGCTACCTTCCTCCGTTACGCTGTCCAGCTGTTTGCCGCCTCGACCCCTATGATGGGCTTCCAGAGAGTTATCTCATCCACGGTGGCCGCACCCCAAATAATGAGATCTCATCGAGCCTATACCTGCTGACCATGGACAGCCGTGGCTGCAATCGCAAACTGAACTTGCGCTGCAAAGAGAAAGAGCTGGTGGGGGAAGTTCCAGGGGCCAGATACGGTCACACAATGAGCATGATTCAAAGCCGTGGGAAGACAGCTTGTGTGTTGTTTGGGGGTAGATCCTACATGCCAGCAGGAGAGCGGACCACAGAGAGCTGGAACAGCGTCGTCGACTGTCCTCCTCAGGTGTTCCTGTTTGACTTGGAGTTCGGTTGCTCCTCTGCTCACACTTTACCCGAGCTCAGCGATGGACAGTCTTTCCATTTGGCCCTTGCCAGAGAAGACTGTGTCTACTTCGTCGGGGGTCACTCACTCACCTCTGACTCCCGCCCCCCTCGACTCTTTCGTCTGCGCGTTGAGCTTCTGCAGGGCAGCCCCTTGCTCTCCTGTGAGACTCTAGACACTGGCATATCCATCTCCAGTGCCATAATCACCCGTACAGGTCCCAATCACAGATATATCATCTTAGGTGGGTATCAGTCAGACTCCCAGAAGAGGATGGAGTGCAGCACTGTGATTCTGGATGAGAAAGGGATCCACNNNN----NNNNNNNACATTTTATGCTGAGGTGTTTGGCCTACCTTCCCCTGAGGTGAAGTGGTTCTGCAACAAAACCCAACTGGTGGCAGATGACAGAGTTAAAATGGAGAGAGATGGCGATAGCATCTCGCTAACAATTCACAATGTCACTAAAGCCGATCAGGGAGAGTATATCTGTGAGGCTTTAAACTATGTCGGGGAAGCAAGAAGTGTTGCTTTAGTAGTAGTTGTATCGCAGGAAGTGAGGTTCATGCCTGCCCCACCTGCTGTCACCCATCAGCATGTGATGGAGTTTGATGTGGAGGAAGATGACTCTTCTCGTTCTCCTTCCCCTCAGGAGATTTTGCTTGAAGTAGAATTGGATGAAAACGAGGTGAAAGAATTTGAGAAACAGGTTAAGATCATCACCATTCCTGAGTACACAGCCGACAACAAGAGCATGATCATATCTTTGGATGTTTTACCAAGTATTTATGAGGAGGGCGCTGTG
Kyphosus_pacificus_NMNZ_P050182_SW_Pacific_KbigKe064	CAAAGGCTTGGTCCTGACTTTACTATCAACTTTAGCCAAACTTACACATGCAAGTATCCGCACCCCCGTGAGAATGCCCC-ACAGTTCCCTGCCCGGGAACAAGGAGCTGGTATCAGGCACATTTAACTATAAGCCCACGACACCTTGCTTAGCCACACCCTCAAGGGAACTCAGCAGTGATAAACATTAAGCTATAAGTGAAAACTTGACTTAGTCAA-GGC--TAAGAGGGCCGGTAAAACTCGTGCCAGCCACCGCGGTTATACGAGAGGCCCAAGTTGATAGACTCC-GGCGTAAAGAGTGGTTAAGACTCATCTAC----AAAACTAAAGCCGAACGCCCTCAGGGCTGT-TATACGCTCCCGAAGGTAAGAAGTTCAATCACGAAAGTGGCTTTATATCAGCTGAATCCACGAAAGCTATGACACAAACT-GGGATTAGATACCCCACT-ATGCCTAGCCATAAACATTGATAGTACAATACACCTA-CTATCCGCCAGGGTACTACGAGCATCAGCTTAAAACCCAAAGGACTTGGCGGTGCTTTAGATCCACCTAGAGGAGCCTGTTCTAGAACCGATAACCCCCG-TTCAACCTCACCCTTCCTTGTTTT-TCCCGCCTATATACCGCCGTCGTCAGCTTACCCTGTGAAGG--CCTCATAGTAAGCAGAATTGGCACAACCCAAAACGTCAGGTCGAGGTGTAGCGTATGGAAGGGGAAGA-AATGGGCTACATTCACTAACAC-AGTGAATTACGGACGA-TATACTG-AAATTTATATCTAAAGGAGGATTTAGCAGTAAGCAGGAAATAGAGTGTTCTGCTGAAATT-GGCCCTGAAGCGCGCACACACCGCCCGTCACTCTCCCCGAGCCTAA-CAATCTAAATAACTAAAACCTTACAA--TCGCAAAGGGGAGGCAAGTCGTAACATGGTAAGTGTACCGGAAGGTGCACTTGGAAAAAT--NNNN----NNNNCGCCCACTAGCTAG--CCCC-----CT---AAACCAAAAACAA-CATACCAATATAAATACCCCTAAAT-GCACTAACACCTGCA-TAAAACAAACCATTTTTCCCCCTTAGTATGGGCGACAG-AAAAGGGACTG-TGGCGCAATAGAGAAAGTACCGCAAGGGAACGCTGAAAGAGCAATGAAACAACTCAGTC-AAGCCTAAAAAAGCAGAGATTCAAGCTCGTACCTTTTGCATCATGATTTAGCCAGTAAAACCCAAGCAAAGAGTTCTT-TAGTTTGGTTTCCCGAAACTAAGTGAGCTACTCCAAGACAGCCTATTAATAGGGCAAACCCGTCCCTGTGGCAAAAGGGTGGGAAGAGCTTTGAGTAGAGGTGACAAACCTACCGAACTTAGTTATAGCTGGTTGCCTGAGAATTGAATAGAAGTTCAGCCTCTCGGCTTCTCCCCTC-ACCCTCGTCCGA-CCCCCCTCTGACACCT-TAAGAAACCGCGAGAGTTACTCAAAGGGGGTACAGCCCCTTTGAGACAAGATACAACTTTACCAGGAGGGTAAAGATCATAATA-ACATGAAGGCAAAATGTTCTGGTGGGCCTAAAAGCAGCCATCCCTATAGAAAGCGTTAAAGCTCAGACATA-----CCCCTCACCC-TTTTATACTGATAATCA-AATCTTAACCCCCTAGCC-CTACCAGGCCATCCCATG-CAAACATGGGAGTGACTATGCTAATATGAGTAATAAGAGAGTC-TCCGCCTCTCTCCTTGCACACGTGTAAATCGGAATGGA--CCCTCCACCGAATCTTAACGGCCCCAAA-CAAAGAGGGAACTGAACAGCAGACCAAACAACCAGAAAA-CCATCCAAC-AAA-CAACCG-TTAACCCCACACTGGTGTGCCCCC-AAGGAAAGACTAAAAGAAAAAGAAGGAACTCGGCAAACAC----ATAAAGCCTCGCCTG-TTTACCAAAAACATCGCCTCTTGC-AAAACTGAGGAATAAGAGGTCCCGCCTGCCCTGTGACTATATG-TTTAACGGCCGCGGTATTTTGACCGTGCGAAGGTAGCGCAATCACTTGTCTTTTAAATGGAGACCTGTATGAATGGCATAACGAGGGCTTAGCTGTCTCC-TTTTTCAAGTCAATGAAATTGATCTCCCCGTGCAGAAGCGGGGATAGCACCATAAGACGAGAAGACCCTATGGAGCTTTAGACACC--AAGGCAGATC-ATGTTAAACACCCCTTCA--CAAAGGACCAAACCAGATGAACCCTGCCCTAATGTCTTTGGTTGGGGCGACCGCGGGGAAACAAAAAACCCCCACGTGGAATGGGAATACTC-CTTCCTACAACTAAGAGCTCCCGCTCTAATGACCAGAA--TTTCTGACCAAT-CAGATCCGGCAATGCCGATCAACGGACCGAGTTACCCTAGGGATAACAGCGCAATCCCCTTTTAGAGCCCATATCGACAAGGGGGTTTACGACCTCGATGTTGGATC-AGGAC-ATCCTAATGGTGCAGCCGCTATTA-AGGNNNN----NNNNTATTTCCTCTTCGCATACGCAATCCTACGTTCAATTCCTAACAAACTTGGAGGGGTCTTAGCTCTCCTAGCTTCCATCCTAGTACTCATGGTTGTCCCAATCCTCCACACATCCAAACAACGAAGCCTCACATTCCGACCCCTCACACAATTCTTATTCTGAACCCTCGTTGCAGACGTCGCCATCCTTACCTGAATCGGAGGCATGCCTGTTGAACACCCCTTCATCATCATCGGACAAGTAGCATCTTTCTTGTACTTCTTCCTCTTTTTAGTTCTTTCCCCCTTCGCAGGATGATTAGAAAACAAAGTACTTGAATGACACTNNNN----NNNNNGCTAACGTAGC-TTAATTAAAGCATAACACTGAA-GATGTTAAGATGGACCCTAGAAAGTTCCGTAAGCANNNN----NNNNNCAAAGAATAGTTTAAT-TTAGAATCCTAGCTTTGGGAGTTGGGGGTAGGAGTTAGAATCTCCTTTCTTTGANNNN----NNNNNGCACTAGTAGCTCAGTTTCAGAGCGCCGGTCTTGTAAGCCGGATGCCGGAGGTTAAAATCCTCCCTACTGCTNNNN----NNNNNCAGAGTATAGCTAAGACAGAAAAGCATCTCCCTTACACTGAGAAGTCATCCGTGCAAATCGGATTACCCTGANNNN----NNNNNNNGTGGATGACTCCCCAGCTGACACCATCACTCGGCGGTTTCGCTATGATGTGGCACTGGTGTCAGCATTAAAGGATCTGGAGGAGGACATCATGGAGGGGCTGAGAGAGAGTGGGATGGAAGACAGTGCTTGCACCTCAGGCTTCAGTGTCATGATCAAGGAATCCTGTGATGGCATGGGCGATGTCAGCGAGAAGCACGGTGGAGGACCAGCTGTTCCTGAGAAAGCTGTACGTTTCTCTTTCACTGTTATGTCTGTCTCTGTCCTGGCAGACGATGAGGAGGAAGAGGTTACCATCTTCTCTGAGCCTAAGCCAAACTCAGAACTGTCCTGCAAGCCCCTTTGCCTGACATTTGTGGATGAGTCAGATCATGAGACACTCACAGCTGTCCTGGGGCCTATAGTTGCAGAGCGCAATGCAATGAAAGAGAGCAGGCTCATCCTATCCGTGGGTGGACTAGCTCGCTCCTTCCGCTTCCACTTCAGAGGCACAGGATACGATGAGAAGATGGTGCGTGAGATGGAGGGCCTGGAGGCCTCAGGGTCCACTTATGTCTGCACTCTTTGTGACGCCAGTCGGGCAGAGGCCTCTAAAAACATGGTGCTACACTCCGTCACCCGCGGTCATGAAGAGAACCTAGAACGTTACGAAATATGGAGAACCAACCCCTTTTCTGAGTCTGTAGATGAGCTGCGAGACAGAGTCAAANNNN----NNNNNNNTTGAGGGCCATCTCCTTCTCCANTGACTCATGCTACCTTCCTCCGTTACGCTGTCCAGCTGTTTGCCGCCTCGACCCCTATGATGGGCTTCCAGAGAGTTATCTCATCCACGGTGGCCGCACCCCAAATAATGAGATCTCATCGAGCCTATACCTGCTGACCATGGACAGCCGTGGCTGCAATCGCAAACTGAACTTGCGCTGCAAAGAGAAAGAGCTGGTGGGGGAAGTTCCAGGGGCCAGATACGGTCACACAATGAGCATGATTCAAAGCCGTGGGAAGACAGCTTGTGTGTTGTTTGGGGGTAGATCCTACATGCCAGCAGGAGAGCGGACCACAGAGAGCTGGAACAGCGTCGTCGACTGTCCTCCTCAGGTGTTCCTGTTTGACTTGGAGTTCGGTTGCTCCTCTGCTCACACTTTACCCGAGCTCAGCGATGGACAGTCTTTCCATTTGGCCCTTGCCAGAGAAGACTGTGTCTACTTCGTCGGGGGTCACTCACTCACCTCTGACTCCCGCCCCCCTCGACTCTTTCGTCTGCGCGTTGAGCTTCTGCAGGGCAGCCCCTTGCTCTCCTGTGAGACTCTAGACACTGGCATATCCATCTCCAGTGCCATAATCACCCGTACAGGTCCCAATCACAGATATATCATCTTAGGTGGGTATCAGTCAGACTCCCAGAAGAGGATGGAGTGCAGCACTGTGATTCTGGATGAGAAAGGGATCCACNNNN----NNNNNNNACATTTTATGCTGAGGTGTTTGGCCTACCTTCCCCTGAGGTGAAGTGGTTCTGCAACAAAACCCAACTGGTGGCAGATGACAGAGTTAAAATGGAGAGAGATGGCGATAGCATCTCGCTAACAATTCACAATGTCACTAAAGCCGATCAGGGAGAGTATATCTGTGAGGCTTTAAACTATGTCGGGGAAGCAAGAAGTGTTGCTTTAGTAGTAGTTGTATCGCAGGAAGTGAGGTTCATGCCTGCCCCACCTGCTGTCACCCATCAGCATGTGATGGAGTTTGATGTGGAGGAAGATGACTCTTCTCGTTCTCCTTCCCCTCAGGAGATTTTGCTTGAAGTAGAATTGGATGAAAACGAGGTGAAAGAATTTGAGAAACAGGTTAAGATCATCACCATTCCTGAGTACACAGCCGACAACAAGAGCATGATCATATCTTTGGATGTTTTACCAAGTATTTATGAGGAGGGCGCTGTG
Kyphosus_pacificus_NMNZ_P049883_SW_Pacific_KbigKe065	CAAAGGCTTGGTCCTGACTTTACTATCAACTTTAGCCAAACTTACACATGCAAGTATCCGCACCCCCGTGAGAATGCCCC-ACAGTTCCCTGCCCGGGAACAAGGAGCTGGTATCAGGCACATTTAACTATAAGCCCACGACACCTTGCTTAGCCACACCCTCAAGGGAACTCAGCAGTGATAAACATTAAGCTATAAGTGAAAACTTGACTTAGTCAA-GGC--TAAGAGGGCCGGTAAAACTCGTGCCAGCCACCGCGGTTATACGAGAGGCCCAAGTTGATAGACTCC-GGCGTAAAGAGTGGTTAAGACTCATCTAC----AAAACTAAAGCCGAACGCCCTCAGGGCTGT-TATACGCTCCCGAAGGTAAGAAGTTCAATCACGAAAGTGGCTTTATATCAGCTGAATCCACGAAAGCTATGACACAAACT-GGGATTAGATACCCCACT-ATGCCTAGCCATAAACATTGATAGTACAATACACCTA-CTATCCGCCAGGGTACTACGAGCATCAGCTTAAAACCCAAAGGACTTGGCGGTGCTTTAGATCCACCTAGAGGAGCCTGTTCTAGAACCGATAACCCCCG-TTCAACCTCACCCTTCCTTGTTTT-TCCCGCCTATATACCGCCGTCGTCAGCTTACCCTGTGAAGG--CCTCATAGTAAGCAGAATTGGCACAACCCAAAACGTCAGGTCGAGGTGTAGCGTATGGAAGGGGAAGA-AATGGGCTACATTCACTAACAC-AGTGAATTACGGACGA-TATACTG-AAATTTATATCTAAAGGAGGATTTAGCAGTAAGCAGGAAATAGAGTGTTCTGCTGAAATT-GGCCCTGAAGCGCGCACACACCGCCCGTCACTCTCCCCGAGCCTAA-CAATCTAAATAACTAAAACCTTACAA--TCGCAAAGGGGAGGCAAGTCGTAACATGGTAAGTGTACCGGAAGGTGCACTTGGAAAAAT--NNNN----NNNNCGCCCACTAGCTAG--CCCC-----CT---AAACCAAAAACAA-CATACCAATATAAATACCCCTAAAT-GCACTAACACCTGCA-TAAAACAAACCATTTTTCCCCCTTAGTATGGGCGACAG-AAAAGGGACTG-TGGCGCAATAGAGAAAGTACCGCAAGGGAACGCTGAAAGAGCAATGAAACAACTCAGTC-AAGCCTAAAAAAGCAGAGATTCAAGCTCGTACCTTTTGCATCATGATTTAGCCAGTAAAACCCAAGCAAAGAGTTCTT-TAGTTTGGTTTCCCGAAACTAAGTGAGCTACTCCAAGACAGCCTATTAATAGGGCAAACCCGTCCCTGTGGCAAAAGGGTGGGAAGAGCTTTGAGTAGAGGTGACAAACCTACCGAACTTAGTTATAGCTGGTTGCCTGAGAATTGAATAGAAGTTCAGCCTCTCGGCTTCTCCCCTC-ACCCTCGTCCGA-CCCCCCTCTGACACCT-TAAGAAACCGCGAGAGTTACTCAAAGGGGGTACAGCCCCTTTGAGACAAGATACAACTTTACCAGGAGGGTAAAGATCATAATA-ACATGAAGGCAAAATGTTCTGGTGGGCCTAAAAGCAGCCATCCCTATAGAAAGCGTTAAAGCTCAGACATA-----CCCCTCACCC-TTTTATACTGATAATCA-AATCTTAACCCCCTAGCC-CTACCAGGCCATCCCATG-CAAACATGGGAGTGACTATGCTAATATGAGTAATAAGAGAGTC-TCCGCCTCTCTCCTTGCACACGTGTAAATCGGAATGGA--CCCTCCACCGAATCTTAACGGCCCCAAA-CAAAGAGGGAACTGAACAACAGACCAAACAACCAGAAAA-CCATCCAAC-AAA-CAACCG-TTAACCCCACACTGGTGTGCCCCC-AAGGAAAGACTAAAAGAAAAAGAAGGAACTCGGCAAACAC----ATAAAGCCTCGCCTG-TTTACCAAAAACATCGCCTCTTGC-AAAACTGAGGAATAAGAGGTCCCGCCTGCCCTGTGACTATATG-TTTAACGGCCGCGGTATTTTGACCGTGCGAAGGTAGCGCAATCACTTGTCTTTTAAATGGAGACCTGTATGAATGGCATAACGAGGGCTTAGCTGTCTCC-TTTTTCAAGTCAATGAAATTGATCTCCCCGTGCAGAAGCGGGGATAGCACCATAAGACGAGAAGACCCTATGGAGCTTTAGACACC--AAGGCAGATC-ATGTTAAACACCCCTTCA--CAAAGGACCAAACCAGATGAACCCTGCCCTAATGTCTTTGGTTGGGGCGACCGCGGGGAAACAAAAAACCCCCACGTGGAATGGGAATACTC-CTTCCTACAACTAAGAGCTCCCGCTCTAATGACCAGAA--TTTCTGACCAAT-CAGATCCGGCAATGCCGATCAACGGACCGAGTTACCCTAGGGATAACAGCGCAATCCCCTTTTAGAGCCCATATCGACAAGGGGGTTTACGACCTCGATGTTGGATC-AGGAC-ATCCTAATGGTGCAGCCGCTATTA-AGGNNNN----NNNNTATTTCCTCTTCGCATACGCAATCCTACGTTCAATTCCTAACAAACTTGGAGGGGTCTTAGCTCTCCTAGCTTCCATCCTAGTACTCATGGTTGTCCCAATCCTCCACACATCCAAACAACGAAGCCTCACATTCCGACCCCTCACACAATTCTTATTCTGAACCCTCGTTGCAGACGTCGCCATCCTTACCTGAATCGGAGGCATGCCTGTTGAACACCCCTTCATCATCATCGGACAAGTAGCATCTTTCTTGTACTTCTTCCTCTTTTTAGTTCTTTCCCCCTTCGCAGGATGATTAGAAAACAAAGTACTTGAATGACACTNNNN----NNNNNGCTAACGTAGC-TTAATTAAAGCATAACACTGAA-GATGTTAAGATGGACCCTAGAAAGTTCCGTAAGCANNNN----NNNNNCAAAGAATAGTTTAAT-TTAGAATCCTAGCTTTGGGAGTTGGGGGTAGGAGTTAGAATCTCCTTTCTTTGANNNN----NNNNNGCACTAGTAGCTCAGTTTCAGAGCGCCGGTCTTGTAAGCCGGATGCCGGAGGTTAAAATCCTCCCTACTGCTNNNN----NNNNNCAGAGTATAGCTAAGACAGAAAAGCATCTCCCTTACACTGAGAAGTCATCCGTGCAAATCGGATTACCCTGANNNN----NNNNNNNGTGGATGACTCCCCAGCTGACACCATCACTCGGCGGTTTCGCTATGATGTGGCACTGGTGTCAGCATTAAAGGATCTGGAGGAGGACATCATGGAGGGGCTGAGAGAGAGTGGGATGGAAGACAGTGCTTGCACCTCAGGCTTCAGTGTCATGATCAAGGAATCCTGTGATGGCATGGGCGATGTCAGCGAGAAGCACGGTGGAGGACCAGCTGTTCCTGAGAAAGCTGTACGTTTCTCTTTCACTGTTATGTCTGTCTCTGTCCTGGCAGACGATGAGGAGGAAGAGGTTACCATCTTCTCTGAGCCTAAGCCAAACTCAGAACTGTCCTGCAAGCCCCTTTGCCTGACATTTGTGGATGAGTCAGATCATGAGACACTCACAGCTGTCCTGGGGCCTATAGTTGCAGAGCGCAATGCAATGAAAGAGAGCAGGCTCATCCTATCCGTGGGTGGACTAGCTCGCTCCTTCCGTTTCCACTTCAGAGGCACAGGATACGATGAGAAGATGGTGCGTGAGATGGAGGGCCTGGAGGCCTCAGGGTCCACTTATGTCTGCACTCTTTGTGAYGCCAGTCGGGCAGAGGCCTCTAAAAACATGGTGCTACACTCCGTCACCCGCGGTCATGAAGAGAACCTAGAACGTTACGAAATATGGAGAACCAACCCCTTTTCTGAGTCTGTAGATGAGCTGCGAGACAGAGTCAAANNNN----NNNNNNNTTGAGGGCCATCTCCTTCTCCAATGACTCATGCTACCTTCCTCCGTTACGCTGTCCAGCTGTTTGCCGCCTCGACCCCTATGATGGGCTTCCAGAGAGTTATCTCATCCACGGTGGCCGCACCCCAAATAATGAGATCTCATCGAGCCTATACCTGCTGACCATGGACAGCCGTGGCTGCAATCGCAAACTGAACTTGCGCTGCAAAGAGAAAGAGCTGGTGGGGGAAGTTCCAGGGGCCAGATACGGTCACACAATGAGCATGATTCAAAGCCGTGGGAAGACAGCTTGTGTGTTGTTTGGGGGTAGATCCTACATGCCAGCAGGAGAGCGGACCACAGAGAGCTGGAACAGCGTCGTCGACTGTCCTCCTCAGGTGTTCCTGTTTGACTTGGAGTTCGGTTGCTCCTCTGCTCACACTTTACCCGAGCTCAGCGATGGACAGTCTTTCCATTTGGCCCTTGCCAGAGAAGACTGTGTCTACTTCGTCGGGGGTCACTCACTCACCTCTGACTCCCGCCCCCCTCGACTCTTTCGTCTGCGCGTTGAGCTTCTGCAGGGCAGCCCCTTGCTCTCCTGTGAGACTCTAGACACTGGCATATCCATCTCCAGTGCCATAATCACCCGTACAGGTCCCAATCACAGATATATCATCTTAGGTGGGTATCAGTCAAACTCCCAGAAGAGGATGGAGTGCAGCACTGTGATTCTGGATGAGAAAGGGATCCACNNNN----NNNNNNNACATTTTATGCTGAGGTGTTTGGCCTACCTTCCCCTGAGGTGAAGTGGTTCTGCAACAAAACCCAACTGGTGGCAGATGACAGAGTTAAAATGGAGAGAGATGGCGATAGCATCTCGCTAACAATTCACAATGTCACTAAAGCCGATCAGGGAGAGTATATCTGTGAGGCTTTAAACTATGTCGGGGAAGCAAGAAGTGTTGCTTTAGTAGTAGTTGTATCGCAGGAAGTGAGGTTCATGCCTGCCCCACCTGCTGTCACCCATCAGCATGTGATGGAGTTTGATGTGGAGGAAGATGACTCTTCTCGTTCTCCTTCCCCTCAGGAGATTTTGCTTGAAGTAGAATTGGATGAAAACGAGGTGAAAGAATTTGAGAAACAGGTTAAGATCATCACCATTCCTGAGTACACAGCCGACAACAAGAGCATGATCATATCTTTGGATGTTTTACCAAGTATTTATGAGGAGGGCGCTGTG
Kyphosus_pacificus_NMNZ_P050181_SW_Pacific_KbigKe066	CAAAGGCTTGGTCCTGACTTTACTATCAACTTTAGCCAAACTTACACATGCAAGTATCCGCACCCCCGTGAGAATGCCCC-ACAGTTCCCTGCCCGGGAACAAGGAGCTGGTATCAGGCACATTTAACTATAAGCCCACGACACCTTGCTTAGCCACACCCTCAAGGGAACTCAGCAGTGATAAACATTAAGCTATAAGTGAAAACTTGACTTAGTCAA-GGC--TAAGAGGGCCGGTAAAACTCGTGCCAGCCACCGCGGTTATACGAGAGGCCCAAGTTGATAGACTCC-GGCGTAAAGAGTGGTTAAGACTCATCTAC----AAAACTAAAGCCGAACGCCCTCAGGGCTGT-TATACGCTCCCGAAGGTAAGAAGTTCAATCACGAAAGTGGCTTTATATCAGCTGAATCCACGAAAGCTATGACACAAACT-GGGATTAGATACCCCACT-ATGCCTAGCCATAAACATTGATAGTACAATACACCTA-CTATCCGCCAGGGTACTACGAGCATCAGCTTAAAACCCAAAGGACTTGGCGGTGCTTTAGATCCACCTAGAGGAGCCTGTTCTAGAACCGATAACCCCCG-TTCAACCTCACCCTTCCTTGTTTT-TCCCGCCTATATACCGCCGTCGTCAGCTTACCCTGTGAAGG--CCTCATAGTAAGCAGAATTGGCACAACCCAAAACGTCAGGTCGAGGTGTAGCGTATGGAAGGGGAAGA-AATGGGCTACATTCACTAACAC-AGTGAATTACGGACGA-TATACTG-AAATTTATATCTAAAGGAGGATTTAGCAGTAAGCAGGAAATAGAGTGTTCTGCTGAAATT-GGCCCTGAAGCGCGCACACACCGCCCGTCACTCTCCCCGAGCCTAA-CAATCTAAATAACTAAAACCTTACAA--TCGCAAAGGGGAGGCAAGTCGTAACATGGTAAGTGTACCGGAAGGTGCACTTGGAAAAAT--NNNN----NNNNCGCCCACTAGCTAG--CCCC-----CT---AAACCAAAAACAA-CATACCAATATAAATACCCCTAAAT-GCACTAACACCTGCA-TAAAACAAACCATTTTTCCCCCTTAGTATGGGCGACAG-AAAAGGGACTG-TGGCGCAATAGAGAAAGTACCGCAAGGGAACGCTGAAAGAGCAATGAAACAACTCAGTC-AAGCCTAAAAAAGCAGAGATTCAAGCTCGTACCTTTTGCATCATGATTTAGCCAGTAAAACCCAAGCAAAGAGTTCTT-TAGTTTGGTTTCCCGAAACTAAGTGAGCTACTCCAAGACAGCCTATTAATAGGGCAAACCCGTCCCTGTGGCAAAAGGGTGGGAAGAGCTTTGAGTAGAGGTGACAAACCTACCGAACTTAGTTATAGCTGGTTGCCTGAGAATTGAATAGAAGTTCAGCCTCTCGGCTTCTCCCCTC-ACCCTCGTCCGA-CCCCCCTCTGACACCT-TAAGAAACCGCGAGAGTTACTCAAAGGGGGTACAGCCCCTTTGAGACAAGATACAACTTTACCAGGAGGGTAAAGATCATAATA-ACATGAAGGCAAAATGTTCTGGTGGGCCTAAAAGCAGCCATCCCTATAGAAAGCGTTAAAGCTCAGACATA-----CCCCTCACCC-TTTTATACTGATAATCA-AATCTTAACCCCCTAGCC-CTACCAGGCCATCCCATG-CAAACATGGGAGTGACTATGCTAATATGAGTAATAAGAGAGTC-TCCGCCTCTCTCCTTGCACACGTGTAAATCGGAATGGA--CCCTCCACCGAATCTTAACGGCCCCAAA-CAAAGAGGGAACTGAACAACAGACCAAACAACCAGAAAA-CCATCCAAC-AAA-CAACCG-TTAACCCCACACTGGTGTGCCCCC-AAGGAAAGACTAAAAGAAAAAGAAGGAACTCGGCAAACAC----ATAAAGCCTCGCCTG-TTTACCAAAAACATCGCCTCTTGC-AAAACTGAGGAATAAGAGGTCCCGCCTGCCCTGTGACTATATG-TTTAACGGCCGCGGTATTTTGACCGTGCGAAGGTAGCGCAATCACTTGTCTTTTAAATGGAGACCTGTATGAATGGCATAACGAGGGCTTAGCTGTCTCC-TTTTTCAAGTCAATGAAATTGATCTCCCCGTGCAGAAGCGGGGATAGCACCATAAGACGAGAAGACCCTATGGAGCTTTAGACACC--AAGGCAGATC-ATGTTAAACACCCCTTCA--CAAAGGACCAAACCAGATGAACCCTGCCCTAATGTCTTTGGTTGGGGCGACCGCGGGGAAACAAAAAACCCCCACGTGGAATGGGAATACTC-CTTCCTACAACTAAGAGCTCCCGCTCTAATGACCAGAA--TTTCTGACCAAT-CAGATCCGGCAATGCCGATCAACGGACCGAGTTACCCTAGGGATAACAGCGCAATCCCCTTTTAGAGCCCATATCGACAAGGGGGTTTACGACCTCGATGTTGGATC-AGGAC-ATCCTAATGGTGCAGCCGCTATTA-AGGNNNN----NNNNTATTTCCTCTTCGCATACGCAATCCTACGTTCAATTCCTAACAAACTTGGAGGGGTCTTAGCTCTCCTAGCTTCCATCCTAGTACTCATGGTTGTCCCAATCCTCCACACATCCAAACAACGAAGCCTCACATTCCGACCCCTCACACAATTCTTATTCTGAACCCTCGTTGCAGACGTCGCCATCCTTACCTGAATCGGAGGCATGCCTGTTGAACACCCCTTCATCATCATCGGACAAGTAGCATCTTTCTTGTACTTCTTCCTCTTTTTAGTTCTTTCCCCCTTCGCAGGATGATTAGAAAACAAAGTACTTGAATGACACTNNNN----NNNNNGCTAACGTAGC-TTAATTAAAGCATAACACTGAA-GATGTTAAGATGGACCCTAGAAAGTTCCGTAAGCANNNN----NNNNNCAAAGMATAGTTTAAT-TTAGAATCCTAGCTTTGGGAGTTGGGGGTAGGAGTTAGAATCTCCTTTCTTTGANNNN----NNNNNGCACTAGTAGCTCAGTTTCAGAGCGCCGGTCTTGTAAGCCGGATGCCGGAGGTTAAAATCCTCCCTACTGCTNNNN----NNNNNCAGAGTATAGCTAAGACAGAAAAGCATCTCCCTTACACTGAGAAGTCATCCGTGCAAATCGGATTACCCTGANNNN----NNNNNNNGTGGATGACTCCCCAGCTGACACCATCACTCGGCGGTTTCGCTATGATGTGGCACTGGTGTCAGCATTAAAGGATCTGGAGGAGGACATCATGGAGGGGCTGAGAGAGAGTGGGATGGAAGACAGTGCTTGCACCTCAGGCTTCAGTGTCATGATCAAGGAATCCTGTGATGGCATGGGCGATGTCAGCGAGAAGCACGGTGGAGGACCAGCTGTTCCTGAGAAAGCTGTACGTTTCTCTTTCACTGTTATGTCTGTCTCTGTCCTGGCAGACGATGAGGAGGAAGAGGTTACCATCTTCTCTGAGCCTAAGCCAAACTCAGAACTGTCCTGCAAGCCCCTTTGCCTGACATTTGTGGATGAGTCAGATCATGAGACACTCACAGCTGTCCTGGGGCCTATAGTTGCAGAGCGCAATGCAATGAAAGAGAGCAGGCTCATCCTATCCGTGGGTGGACTAGCTCGCTCCTTCCGCTTCCACTTCAGAGGCACAGGATACGATGAGAAGATGGTGCGTGAGATGGAGGGCCTGGAGGCCTCAGGGTCCACTTATGTCTGCACTCTTTGTGACGCCAGTCGGGCAGAGGCCTCTAAAAACATGGTGCTACACTCCGTCACCCGCGGTCATGAAGAGAACCTAGAACGTTACGAAATATGGAGAACCAACCCCTTTTCTGAGTCTGTAGATGAGCTGCGAGACAGAGTCAAANNNN----NNNNNNNTTGAGGGCCATCTCCTTCTCCAATGACTCATGCTACCTTCCTCCGTTACGCTGTCCAGCTGTTTGCCGCCTCGACCCCTATGATGGGCTTCCAGAGAGTTATCTCATCCACGGTGGCCGCACCCCAAATAATGAGATCTCATCGAGCCTATACCTGCTGACCATGGACAGCCGTGGCTGCAATCGCAAACTGAACTTGCGCTGCAAAGAGAAAGAGCTGGTGGGGGAAGTTCCAGGGGCCAGATACGGTCACACAATGAGCATGATTCAAAGCCGTGGGAAGACAGCTTGTGTGTTGTTTGGGGGTAGATCCTACATGCCAGCAGGAGAGCGGACCACAGAGAGCTGGAACAGCGTCGTCGACTGTCCTCCTCAGGTGTTCCTGTTTGACTTGGAGTTCGGTTGCTCCTCTGCTCACACTTTACCCGAGCTCAGCGATGGACAGTCTTTCCATTTGGCCCTTGCCAGAGAAGACTGTGTCTACTTCGTCGGGGGTCACTCACTCACCTCTGACTCCCGCCCCCCTCGACTCTTTCGTCTGCGCGTTGAGCTTCTGCAGGGCAGCCCCTTGCTCTCCTGTGAGACTCTAGACACTGGCATATCCATCTCCAGTGCCATAATCACCCGTACAGGTCCCAATCACAGATATATCATCTTAGGTGGGTATCAGTCAGACTCCCAGAAGAGGATGGAGTGCAGCACTGTGATTCTGGATGAGAAAGGGATCCACNNNN----NNNNNNNACATTTTATGCTGAGGTGTTTGGCCTACCTTCCCCTGAGGTGAAGTGGTTCTGCAACAAAACCCAACTGGTGGCAGATGACAGAGTTAAAATGGAGAGAGATGGCGATAGCATCTCGCTAACAATTCACAATGTCACTAAAGCCGATCAGGGAGAGTATATCTGTGAGGCTTTAAACTATGTCGGGGAAGCAAGAAGTGTTGCTTTAGTAGTAGTTGTATCGCAGGAAGTGAGGTTCATGCCTGCCCCACCTGCTGTCACCCATCAGCATGTGATGGAGTTTGATGTGGAGGAAGATGACTCTTCTCGTTCTCCTTCCCCTCAGGAGATTTTGCTTGAAGTAGAATTGGATGAAAACGAGGTGAAAGAATTTGAGAAACAGGTTAAGATCATCACCATTCCTGAGTACACAGCCGACAACAAGAGCATGATCATATCTTTGGATGTTTTACCAAGTATTTATGAGGAGGGCGCTGTG
Kyphosus_pacificus_NMNZ_P049884_SW_Pacific_KbigKe067	CAAAGGCTTGGTCCTGACTTTACTATCAACTTTAGCCAAACTTACACATGCAAGTATCCGCACCCCCGTGAGAATGCCCC-ACAGTTCCCTGCCCGGGAACAAGGAGCTGGTATCAGGCACATTTAACTATAAGCCCACGACACCTTGCTTAGCCACACCCTCAAGGGAACTCAGCAGTGATAAACATTAAGCTATAAGTGAAAACTTGACTTAGTCAA-GGC--TAAGAGGGCCGGTAAAACTCGTGCCAGCCACCGCGGTTATACGAGAGGCCCAAGTTGATAGACTCC-GGCGTAAAGAGTGGTTAAGACTCATCTAC----AAAACTAAAGCCGAACGCCCTCAGGGCTGT-TATACGCTCCCGAAGGTAAGAAGTTCAATCACGAAAGTGGCTTTATATCAGCTGAATCCACGAAAGCTATGACACAAACT-GGGATTAGATACCCCACT-ATGCCTAGCCATAAACATTGATAGTACAATACACCTA-CTATCCGCCAGGGTACTACGAGCATCAGCTTAAAACCCAAAGGACTTGGCGGTGCTTTAGATCCACCTAGAGGAGCCTGTTCTAGAACCGATAACCCCCG-TTCAACCTCACCCTTCCTTGTTTT-TCCCGCCTATATACCGCCGTCGTCAGCTTACCCTGTGAAGG--CCTCATAGTAAGCAGAATTGGCACAACCCAAAACGTCAGGTCGAGGTGTAGCGTATGGAAGGGGAAGA-AATGGGCTACATTCACTAACAC-AGTGAATTACGGACGA-TATACTG-AAATTTATATCTAAAGGAGGATTTAGCAGTAAGCAGGAAATAGAGTGTTCTGCTGAAATT-GGCCCTGAAGCGCGCACACACCGCCCGTCACTCTCCCCGAGCCTAA-CAATCTAAATAACTAAAACCTTACAA--TCGCAAAGGGGAGGCAAGTCGTAACATGGTAAGTGTACCGGAAGGTGCACTTGGAAAAAT--NNNN----NNNNCGCCCACTAGCTAG--CCCC-----CT---AAACCAAAAACAA-CATACCAATATAAATACCCCTAAAT-GCACTAATACCTGCA-TAAAACAAACCATTTTTCCCCCTTAGTATGGGCGACAG-AAAAGGGACTG-TGGCGCAATAGAGAAAGTACCGCAAGGGAACGCTGAAAGAGCAATGAAACAACTCAGTC-AAGCCTAAAAAAGCAGAGATTCAAGCTCGTACCTTTTGCATCATGATTTAGCCAGTAAAACCCAAGCAAAGAGTTCTT-TAGTTTGGTTTCCCGAAACTAAGTGAGCTACTCCAAGACAGCCTATTAATAGGGCAAACCCGTCCCTGTGGCAAAAGGGTGGGAAGAGCTTTGAGTAGAGGTGACAAACCTACCGAACTTAGTTATAGCTGGTTGCCTGAGAATTGAATAGAAGTCCAGCCTCTCGGCTTCTCCCCTC-ACCCTCGTCCGA-CCCCCCTCTGACACCT-TAAGAAACCGCGAGAGTTACTCAAAGGGGGTACAGCCCCTTTGAGACAAGATACAACTTTACCAGGAGGGTAAAGATCATAATA-ACATGAAGGCAAAATGTTCTGGTGGGCCTAAAAGCAGCCATCCCTATAGAAAGCGTTAAAGCTCAGACATA-----CCCCTCACCC-TTTTATACTGATAATCA-AATCTTAACCCCCTAGCC-CTACCAGGCCATCCCATG-CAAACATGGGAGTGACTATGCTAATATGAGTAATAAGAGAGTC-TCCGCCTCTCTCCTTGCACACGTGTAAATCGGAATGGA--CCCTCCACCGAATCTTAACGGCCCCAAA-CAAAGAGGGAACTGAACAGCAGACCAAACAACCAGAAAA-CCATCCAAC-AAA-CAACCG-TTAACCCCACACTGGTGTGCCCCC-AAGGAAAGACTAAAAGAAAAAGAAGGAACTCGGCAAACAC----ATAAAGCCTCGCCTG-TTTACCAAAAACATCGCCTCTTGC-AAAACTGAGGAATAAGAGGTCCCGCCTGCCCTGTGACTATATG-TTTAACGGCCGCGGTATTTTGACCGTGCGAAGGTAGCGCAATCACTTGTCTTTTAAATGGAGACCTGTATGAATGGCATAACGAGGGCTTAGCTGTCTCC-TTTTTCAAGTCAATGAAATTGATCTCCCCGTGCAGAAGCGGGGATAGCACCATAAGACGAGAAGACCCTATGGAGCTTTAGACACC--AAGGCAGATC-ATGTTAAACACCCCTTCA--CAAAGGACCAAACCAGATGAACCCTGCCCTAATGTCTTTGGTTGGGGCGACCGCGGGGAAACAAAAAACCCCCACGTGGAATGGGAATACTC-CTTCCTACAACTAAGAGCTCCCGCTCTGATGACCAGAA--TTTCTGACCAAT-CAGATCCGGCAATGCCGATCAACGGACCGAGTTACCCTAGGGATAACAGCGCAATCCCCTTTTAGAGCCCATATCGACAAGGGGGTTTACGACCTCGATGTTGGATC-AGGAC-ATCCTAATGGTGCAGCCGCTATTA-AGGNNNN----NNNNTATTTCCTCTTCGCATACGCAATCCTACGTTCAATTCCTAACAAACTTGGAGGGGTCTTAGCTCTCCTAGCTTCCATCCTAGTACTCATGGTTGTCCCAATCCTCCACACATCCAAACAACGAAGCCTCACATTCCGACCCCTCACACAATTCTTATTCTGAACCCTCGTTGCAGACGTCGCCATCCTTACCTGAATCGGAGGCATGCCTGTTGAACACCCCTTCATCATCATCGGACAAGTAGCATCTTTCTTGTACTTCTTCCTCTTTTTAGTTCTTTCCCCCTTCGCAGGATGATTAGAAAACAAAGTACTTGAATGACACTNNNN----NNNNNGCTAACGTAGC-TTAATTAAAGCATAACACTGAA-GATGTTAAGATGGACCCTAGAAAGTTCCGTAAGCANNNN----NNNNNCAAAGAATAGTTTAAT-TTAGAATCCTAGCTTTGGGAGTTGGGGGTAGGAGTTAGAATCTCCTTTCTTTGANNNN----NNNNNGCACTAGTAGCTCAGTTTCAGAGCGCCGGTCTTGTAAGCCGGATGCCGGAGGTTAAAATCCTCCCTACTGCTNNNN----NNNNNCAGAGTATAGCTAAGACAGAAAAGCATCTCCCTTACACTGAGAAGTCATCCGTGCAAATCGGATTACCCTGANNNN----NNNNNNNGTGGATGACTCCCCAGCTGACACCATCACTCGGCGGTTTCGCTATGATGTGGCACTGGTGTCAGCATTAAAGGATCTGGAGGAGGACATCATGGAGGGGCTGAGAGAGAGTGGGATGGAAGACAGTGCTTGCACCTCAGGCTTCAGTGTCATGATCAAGGAATCCTGTGATGGCATGGGCGATGTCAGCGAGAAGCACGGTGGAGGACCAGCTGTTCCTGAGAAAGCTGTACGTTTCTCTTTCACTGTTATGTCTGTCTCTGTCCTGGCAGACGATGAGGAGGAAGAGGTTACCATCTTCTCTGAGCCTAAGCCAAACTCAGAACTGTCCTGCAAGCCCCTTTGCCTGACATTTGTGGATGAGTCAGATCATGAGACACTCACAGCTGTCCTGGGGCCTATAGTTGCAGAGCGCAATGCAATGAAAGAGAGCAGGCTCATCCTATCCGTGGGTGGACTAGCTCGCTCCTTCCGTTTCCACTTCAGAGGCACAGGATACGATGAGAAGATGGTGCGTGAGATGGAGGGCCTGGAGGCCTCAGGGTCCACTTATGTCTGCACTCTTTGTGAYGCCAGTCGGGCAGAGGCCTCTAAAAACATGGTGCTACACTCCGTCACCCGCGGTCATGAAGAGAACCTAGAACGTTACGAAATATGGAGAACCAACCCCTTTTCTGAGTCTGTAGATGAGCTGCGAGACAGAGTCAAANNNN----NNNNNNNTTGAGGGCCATCTCCTTCTCCAATGACTCATGCTACCTTCCTCCGTTACGCTGTCCAGCTGTTTGCCGCCTCGACCCCTATGATGGGCTTCCAGAGAGTTATCTCATCCACGGTGGCCGCACCCCAAATAATGAGATCTCATCGAGCCTATACCTGCTGACCATGGACAGCCGTGGCTGCAATCGCAAACTGAACTTGCGCTGCAAAGAGAAAGAGCTGGTGGGGGAAGTTCCAGGGGCCAGATACGGTCACACAATGAGCATGATTCAAAGCCGTGGGAAGACAGCTTGTGTGTTGTTTGGGGGTAGATCCTACATGCCAGCAGGAGAGCGGACCACAGAGAGCTGGAACAGCGTCGTCGACTGTCCTCCTCAGGTGTTCCTGTTTGACTTGGAGTTCGGTTGCTCCTCTGCTCACACTTTACCCGAGCTCAGCGATGGACAGTCTTTCCATTTGGCCCTTGCCAGAGAAGACTGTGTCTACTTCGTCGGGGGTCACTCACTCACCTCTGACTCCCGCCCCCCTCGACTCTTTCGTCTGCGCGTTGAGCTTCTGCAGGGCAGCCCCTTGCTCTCCTGTGAGACTCTAGACACTGGCATATCCATCTCCAGTGCCATAATCACCCGTACAGGTCCCAATCACAGATATATCATCTTAGGTGGGTATCAGTCAGACTCCCAGAAGAGGATGGAGTGCAGCACTGTGATTCTGGATGAGAAAGGGATCCACNNNN----NNNNNNNACATTTTATGCTGAGGTGTTTGGCCTACCTTCCCCTGAGGTGAAGTGGTTCTGCAACAAAACCCAACTGGTGGCAGATGACAGAGTTAAAATGGAGAGAGATGGCGATAGCATCTCGCTAACAATTCACAATGTCACTAAAGCCGATCAGGGAGAGTATATCTGTGAGGCTTTAAACTATGTCGGGGAAGCAAGAAGTGTTGCTTTAGTAGTAGTTGTATCGCAGGAAGTGAGGTTCATGCCTGCCCCACCTGCTGTCACCCATCAGCATGTGATGGAGTTTGATGTGGAGGAAGATGACTCTTCTCGTTCTCCTTCCCCTCAGGAGATTTTGCTTGAAGTAGAATTGGATGAAAACGAGGTGAAAGAATTTGAGAAACAGGTTAAGATCATCACCATTCCTGAGTACACAGCCGACAACAAGAGCATGATCATATCTTTGGATGTTTTACCAAGTATTTATGAGGAGGGCGCTGTG
Kyphosus_bigibbus_NMNZ_P045657_New_Zealand_KbigMi049	CAAAGGCTTGGTCCTGACTTTACTATCAACTTTAGCCAAACTTACACATGCAAGTATCCGCACCCCCGTGAGAATGCCCC-ACAGTTCCCTGCCCGGGAACAAGGAGCTGGTATCAGGCACATTTGACTATAAGCCCACGACACCTTGCTTAGCCACACCCTCAAGGGAACTCAGCAGTGATAAACATTAAGCTATAAGTGAAAACTTGACTTAGTCAA-GGC--TAAGAGGGCCGGTAAAACTCGTGCCAGCCACCGCGGTTATACGAGAGGCCCAAGTTGATAGACTCC-GGCGTAAAGAGTGGTTAAGACACATCTAC----GAAACTAAAGCCGAACGCCCTCAGGGCTGT-TATACGCTCCCGAAGGTAAGAAGTTCAATCACGAAAGTGGCTTTATATCAGCTGAATCCACGAAAGCTATGACACAAACT-GGGATTAGATACCCCACT-ATGCCTAGCCATAAACATTGATAGTACAATACGCCTA-CTATCCGCCAGGGTACTACGAGCATCAGCTTAAAACCCAAAGGACTTGGCGGTGCTTTAGATCCACCTAGAGGAGCCTGTTCTAGAACCGATAACCCCCG-TTCAACCTCACCCTCCCTTGTTTT-TCCCGCCTATATACCGCCGTCGTCAGCTTACCCTGTGAAGG--CCTCATAGTAAGCAGAATTGGCACAACCCAAAACGTCAGGTCGAGGTGTAGCGTATGGAAGGGGAAGA-AATGGGCTACATTCACTGACAC-AGTGAATTACGGACGA-TATACTG-AAATATATATCTAAAGGAGGATTTAGCAGTAAGCAGGAAATAGAGTGTTCTGCTGAAATT-GGCCCTGAAGCGCGCACACACCGCCCGTCACTCTCCCCAAGCCTAA-CAATCTAAATAATTAAAACCTTACAA--TCGCAAAGGGGAGGCAAGTCGTAACATGGTAAGTGTACCGGAAGGTGCACTTGGAAAAAT--NNNN----NNNNCGCCCACTAGCTAG--CCCC-----CC---AAACCAAAAACAA-CACACCAATATAAATACCCCTAAAT-GCACTAACACCTGCA-TAAAACAAACCATTTTTCCCCCTTAGTATGGGCGACAG-AAAAGGGACTG-TGGCGCNATAGAGAAAGTACCGCAAGGGAACGCTGAAAGAGCAGTGAAACAACTCAGTC-AAGCCTAAAAAAGCAGAGATTTAACCTCGTACCTTTTGCATCATGATTTAGCCAGTAAGACCCAAGCAAAGAGTTCTT-TAGTTTGGTTTCCCGAAACTAAGTGAGCTACTCCAAGACAGCCTATTAATAGGGCAAACCCGTCCCTGTGGCAAAAGGGTGGGAAGAGCTTTGAGTAGAGGTGACAAACCTACCGAACTTAGTTATAGCTGGTTGCCTGAGAATTGAATAAAAGTTCAGCCTCTCGGCTTCTCCCCTC-ACCCCCGTCCGA-CCACCCTCTGACACCT-TAAGAAACCGCGAGAGTTACTCAAAGGGGGTACAGCCCCTTTGAGACAAGATACAACTTTACCAGGAGGGTAAAGATCATAATA-ACATGAAGGTAAAATGTTCTGGTGGGCCTAAAAGCAGCCATCCCTATAGAAAGCGTTAAAGCTCAGACATA-----CCCCTCACCC-TTTTATACTGATAATCA-AATCTTAACCCCCTAGCC-CCACCAGGCCATCCCATG-CAAACATGGGAGCGACTATGCTAATATGAGTAATAAGAGAGCC-TCCGCCTCTCTCCTTGCACACGTGTAAATCGGAATGGA--CCCTCCACCGAATATTAACGGCCCCAAA-CAAAGAGGGAACTGAACAACAGACCAAACAACCAGAAAA-CCATCCAAC-AAA-CAACCG-TTAACCCCACACCGGTGTGCCCCC-AAGGAAAGACTAAAAGAAAAAGAAGGAACTCGGCAAACAC----ATAAAGCCTCGCCTG-TTTACCAAAAACATCGCCTCTTGC-AAAACTGAGGAATAAGAGGTCCCGCCTGCCCTGTGACTATATG-TTTAACGGCCGCGGTATTTTGACCGTGCGAAGGTAGCGCAATCACTTGTCTTTTAAATGGAGACCTGTATGAATGGCATAACGAGGGCTTAGCTGTCTCC-TTTTTCAAGTCAATGAAATTGATCTCCCCGTGCAGAAGCGGGGATAGCACCATAAGACGAGAAGACCCTATGGAGCTTTAGACACC--AAGGCAGATC-ATGTTAAACACCCCTTCA--CAAAGGACCAAACCAGATGAACCCTGCCCTAATGTCTTTGGTTGGGGCGACCGCGGGGAAACAAAAAACCCCCACGTGGAATGGGAATACTC-CTTCCTACAACTAAGAGCTCCCGCTCTAATGACCAGAA--TTTCTGACCAAT-CAGATCCGGCAACGCCGATCAACGGACCGAGTTACCCTAGGGATAACAGCGCAATCCCCTTTTAGAGCCCATATCGACAAGGGGGTTTACGACCTCGATGTTGGATC-AGGAC-ATCCTAATGGTGCAGCCGCTATTA-AGGNNNN----NNNNTATTTCCTTTTCGCATACGCAATCCTACGTTCAATTCCCAACAAACTCGGAGGAGTTCTGGCCCTCCTAGCTTCCATCCTAGTACTCATAGTCGTCCCAATCCTCCACACATCCAAACAACGAAGCCTCACATTTCGACCCCTCACGCAATTCTTATTCTGAACCCTCGTTGCAGACGTCGCCATCCTCACCTGAATCGGAGGCATGCCTGTTGAACACCCCTTCATCATCATCGGACAAGTAGCATCTTTCTTGTACTTCTTCCTCTTTTTAGTTCTTTCTCCCTTCGCAGGATGATTAGAAAACAAAGTACTTGAATGACACTNNNN----NNNNNGCTAACGTAGC-TTAACTAAAGCATAACACTGAA-GATGTTAAGATGGACCCTAGAAAGTTCCGTAAGCANNNN----NNNNNCAAAGAATAGTTTAAT-TTAGAATCCTAGCTTTGGGAGTTGGGGGTAGGAGTTAGAATCTCCTTTCTTTGANNNN----NNNNNGCACTAGTAGCTCAGTTTCAGAGCGCCGGTCTTGTAAGCCGGATGCCGGAGGTTAAAATCCTCCCTACTGCTNNNN----NNNNNCAGAGTATAGCTAAGACAGAAAAGCATCTCCCTTACACTGAGAAGTCATCCGTGCAAATCGGATTACCCTGANNNN----NNNNNNNGTGGATGACTCCCCAGCTGACACCATCACGACGCGGTTTCGCTATGATGTGGCACTGGTGTCAGCATTAAAGGATCTGGAGGAGGACATCATGGAGGGGCTGAGAGAGAGTGGGATGGAAGACAGTGCTTGCACCTCAGGCTTCAGTGTCATGATCAAGGAATCCTGTGATGGCATGGGCGATGTCAGCGAGAAGCACGGTGGAGGACCAGCTGTTCCTGAGAAAGCTGTACGTTTCTCTTTCACTGTTATGTCTGTCTCTGTCCTGGCAGACGATGAGGAGGAAGAGGTTACCATCTTCTCTGAGCCTAAGCCAAACTCAGAACTGTCCTGCAAGCCCCTTTGCCTGACATTTGTGGATGAGTCAGATCATGAGACACTCACAGCTGTCCTGGGGCCTATAGTTGCAGAGCGTAATGCAATGAAAGAGAGCAGGCTCATCCTATCCGTGGGTGGACTAGCTCGCTCCTTCCGCTTCCACTTCAGAGGCACAGGATACGATGAGAAGATGGTGCGTGAGATGGAGGGCCTGGAGGCCTCAGGGTCCACTTATGTCTGCACTCTTTGTGACGCCAGTCGGGCAGAGGCCTCTAAAAACATGGTGCTACACTCCGTCACCCGCGGTCATGAAGAGAACCTAGAACGTTACGAAATATGGAGAACCAACCCCTTTTCTGAGTCTGTAGATGAGCTGCGAGACAGAGTCAAANNNN----NNNNNNNTTGAGGGCCATCTCCTTCTCCAATGACTCATGCTACCTTCCTCCGTTACGCTGTCCAGCTGTTTGCCGCCTCGACCCCTATGATGGGCTTCCAGAGAGTTATCTCATCCACGGTGGCCGCACCCCAAATAATGAGATCTCATCGAGCCTATACTTGCTGACCATGGACAGCCGTGGCTGCAATCGCAAACTGAACTTGCGCTGCAAAGAGAAAGAGCTGGTGGGGGAAGTTCCAGGGGCCAGATACGGTCACACAATGAGCATGATTCAAAGCCGTGGGAAGACAGCTTGTGTGTTGTTTGGGGGTAGATCCTACATGCCAGCAGGAGAGCGGACCACAGAGAGCTGGAACAGCGTCGTCGACTGTCCTCCTCAGGTGTTCCTGTTTGACTTGGAGTTCGGTTGCTCCTCTGCTCACACTTTACCCGAGCTCAGCGATGGACAGTCTTTCCATTTGGCCCTTGCCAGAGAAGACTGTGTCTACTTCGTCGGGGGTCACTCACTCACCTCTGACTCCCGCCCCCCTCGACTCTTTCGTCTGCGTGTTGAGCTTCTGCAGGGCAGCCCCTTGCTCTCCTGTGAGACTCTAGACACTGGCATATCCATCTCCAGTGCCATAATCACCCGTACAGGTCCCAATCACAGATATATCATCTTAGGTGGGTATCAGTCAGACTCCCAGAAGAGGATGGAGTGCAGCACTGTGATTCTGGATGAAAAAGGGATCCACNNNN----NNNNNNNACATTTTATGCTGAGGTGTTTGGCCTACCTTCCCCTGAGGTGAAGTGGTTCTGCAACAAAACCCAACTGGTGGCAGATGACAGAGTTAAAATGGAGAGAGATGGCGATAGCATCTCGCTAACAATTCACAATGTCACTAAAGCCGATCAGGGAGAGTATATCTGCGAGGCTTTAAACTATGTCGGGGAAGCAAGAAGTGTTGCTTTAGTGGTAGTTGTATCGCAGGAAGTGAGGTTCATGCCTGCCCCACCTGCTGTCACCCATCAGCATGTGATGGAGTTTGATGTGGAGGAAGATGACTCTTCTCGTTCTCCTTCCCCTCAGGAGATTCTGCTTGAAGTAGAATTGGATGAAAACGAGGTGAAAGAATTTGAGAAACAGGTTAAGATCATCACCATTCCTGAGTACACAGCCGACAACAAGAGCATGATCATATCTTTGGATGTTTTACCAAGTATTTATGAGGAGGGCGGTGTG
Kyphosus_bigibbus_no_voucher_New_Zealand_KbigNa020	CAAAGGCTTGGTCCTGACTTTACTATCAACTTTAGCCAAACTTACACATGCAAGTATCCGCACCCCCGTGAGAATGCCCC-ACAGTTCCCTGCCCGGGAACAAGGAGCTGGTATCAGGCACATTTGACTATAAGCCCACGACACCTTGCTTAGCCACACCCTCAAGGGAACTCAGCAGTGATAAACATTAAGCTATAAGTGAAAACTTGACTTAGTCAA-GGC--TAAGAGGGCCGGTAAAACTCGTGCCAGCCACCGCGGTTATACGAGAGGCCCAAGTTGATAGACTCC-GGCGTAAAGAGTGGTTAAGACACATCTAC----GAAACTAAAGCCGAACGCCCTCAGGGCTGT-TATACGCTCCCGAAGGTAAGAAGTTCAATCACGAAAGTGGCTTTATATCAGCTGAATCCACGAAAGCTATGACACAAACT-GGGATTAGATACCCCACT-ATGCCTAGCCATAAACATTGATAGTACAATACGCCTA-CTATCCGCCAGGGTACTACGAGCATCAGCTTAAAACCCAAAGGACTTGGCGGTGCTTTAGATCCACCTAGAGGAGCCTGTTCTAGAACCGATAACCCCCG-TTCAACCTCACCCTCCCTTGTTTT-TCCCGCCTATATACCGCCGTCGTCAGCTTACCCTGTGAAGG--CCTCATAGTAAGCAGAATTGGCACAACCCAAAACGTCAGGTCGAGGTGTAGCGTATGGAAGGGGAAGA-AATGGGCTACATTCACTGACAC-AGTGAATTACGGACGA-TATACTG-AAATATATATCTAAAGGAGGATTTAGCAGTAAGCAGGAAATAGAGTGTTCTGCTGAAATT-GGCCCTGAAGCGCGCACACACCGCCCGTCACTCTCCCCAAGCCTAA-CAATCTAAATAATTAAAACCTTACAA--TCGCAAAGGGGAGGCAAGTCGTAACATGGTAAGTGTACCGGAAGGTGCACTTGGAAAAAT--NNNN----NNNNCGCCCACTAGCTAG--CCCC-----CC---AAACCAAAAACAA-CACACCAATATAAATACCCCTAAAT-GCACTAACACCTGCA-TAAAACAAACCATTTTTCCCCCTTAGTATGGGCGACAG-AAAAGGGACTG-TGGCGCAATAGAGAAAGTACCGCAAGGGAACGCTGAAAGAGCAGTGAAACAACTCAGTC-AAGCCTAAAAAAGCAGAGATTTAACCTCGTACCTTTTGCATCATGATTTAGCCAGTAAGACCCAAGCAAAGAGTTCTT-TAGTTTGGTTTCCCGAAACTAAGTGAGCTACTCCAAGACAGCCTATTAATAGGGCAAACCCGTCCCTGTGGCAAAAGGGTGGGAAGAGCTTTGAGTAGAGGTGACAAACCTACCGAACTTAGTTATAGCTGGTTGCCTGAGAATTGAATAAAAGTTCAGCCTCTCGGCTTCTCCCCTC-ACCCTCGTCCGA-CCACCCTCTGACACCT-TAAGAAACCGCGAGAGTTACTCAAAGGGGGTACAGCCCCTTTGAGACAAGATACAACTTTACCAGGAGGGTAAAGATCATAATA-ACATGAAGGTAAAATGTTCTGGTGGGCCTAAAAGCAGCCATCCCTATAGAAAGCGTTAAAGCTCAGACATA-----CCCCTCACCC-TTTTATACTGATAATCA-AATCTTAACCCCCTAGCC-CCACCAGGCCATCCCATG-CAAACATGGGAGCGACTATGCTAATATGAGTAATAAGAGAGCC-TCCGCCTCTCTCCTTGCACACGTGTAAATCGGAATGGA--CCCTCCACCGAATATTAACGGCCCCAAA-CAAAGAGGGAACTGAACAACAGACCAAACAACCAGAAAA-CCATCCAAC-AAA-CAACCG-TTAACCCCACACCGGTGTGCCCCC-AAGGAAAGACTAAAAGAAAAAGAAGGAACTCGGCAAACAC----ATAAAGCCTCGCCTG-TTTACCAAAAACATCGCCTCTTGC-AAAACTGAGGAATAAGAGGTCCCGCCTGCCCTGTGACTATATG-TTTAACGGCCGCGGTATTTTGACCGTGCGAAGGTAGCGCAATCACTTGTCTTTTAAATGGAGACCTGTATGAATGGCATAACGAGGGCTTAGCTGTCTCC-TTTTTCAAGTCAATGAAATTGATCTCCCCGTGCAGAAGCGGGGATAGCACCATAAGACGAGAAGACCCTATGGAGCTTTAGACACC--AAGGCAGATC-ATGTTAAACACCCCTTCA--CAAAGGACCAAACCAGATGAACCCTGCCCTAATGTCTTTGGTTGGGGCGACCGCGGGGAAACAAAAAACCCCCACGTGGAATGGGAATACTC-CTTCCTACAACTAAGAGCTCCCGCTCTAATGACCAGAA--TTTCTGACCAAT-CAGATCCGGCAACGCCGATCAACGGACCGAGTTACCCTAGGGATAACAGCGCAATCCCCTTTTAGAGCCCATATCGACAAGGGGGTTTACGACCTCGATGTTGGATC-AGGAC-ATCCTAATGGTGCAGCCGCTATTA-AGGNNNN----NNNNTATTTCCTTTTCGCATACGCAATCCTACGTTCAATTCCCAACAAACTCGGAGGAGTTCTGGCCCTCCTAGCTTCCATCCTAGTACTCATAGTCGTCCCAATCCTCCACACATCCAAACAACGAAGCCTCACATTTCGACCCCTCACGCAATTCTTATTCTGAACCCTCGTTGCAGACGTCGCCATCCTCACCTGAATCGGAGGCATGCCTGTTGAACACCCCTTCATCATCATCGGACAAGTAGCATCTTTCTTGTACTTCTTCCTCTTTTTAGTTCTTTCTCCCTTCGCAGGATGATTAGAAAACAAAGTACTTGAATGACACTNNNN----NNNNNGCTAACGTAGC-TTAACTAAAGCATAACACTGAA-GATGTTAAGATGGACCCTAGAAAGTTCCGTAAGCANNNN----NNNNNCAAAGAATAGTTTAAT-TTAGAATCCTAGCTTTGGGAGTTGGGGGTAGGAGTTAGAATCTCCTTTCTTTGANNNN----NNNNNGCACTAGTAGCTCAGTTTCAGAGCGCCGGTCTTGTAAGCCGGATGCCGGAGGTTAAAATCCTCCCTACTGCTNNNN----NNNNNCAGAGTATAGCTAAGACAGAAAAGCATCTCCCTTACACTGAGAAGTCATCCGTGCAAATCGGATTACCCTGANNNN----NNNNNNNGTGGATGACTCCCCAGCTGACACCATCACTCGGCGGTTTCGCTATGATGTGGCACTGGTGTCAGCATTAAAGGATCTGGAGGAGGACATCATGGAGGGGCTGAGAGAGAGTGGGATGGAAGACAGTGCTTGCACCTCAGGCTTCAGTGTCATGATCAAGGAATCCTGTGATGGCATGGGCGATGTCAGCGAGAAGCACGGTGGAGGACCAGCTGTTCCTGAGAAAGCTGTACGTTTCTCTTTCACTGTTATGTCTGTCTCTGTCCTGGCAGACGATGAGGAGGAAGAGGTTACCATCTTCTCTGAGCCTAAGCCAAACTCAGAACTGTCCTGCAAGCCCCTTTGCCTGACATTTGTGGATGAGTCAGATCATGAGACACTCACAGCTGTCCTGGGGCCTATAGTTGCAGAGCGTAATGCAATGAAAGAGAGCAGGCTCATCCTATCCGTGGGTGGACTAGCTCGCTCCTTCCGCTTCCACTTCAGAGGCACAGGATACGATGAGAAGATGGTGCGTGAGATGGAGGGCCTGGAGGCCTCAGGGTCCACTTATGTCTGCACTCTTTGTGACGCCAGTCGGGCAGAGGCCTCTAAAAACATGGTGCTACACTCCGTCACCCGCGGTCATGAAGAGAACCTAGAACGTTACGAAATATGGAGAACCAACCCCTTTTCTGAGTCTGTAGATGAGCTGCGAGACAGAGTCAAANNNN----NNNNNNNTTGAGGGCCATCTCCTTCTCCAATGACTCATGCTACCTTCCTCCGTTACGCTGTCCAGCTGTTTGCCGCCTCGACCCCTATGATGGGCTTCCAGAGAGTTATCTCATCCACGGTGGCCGCACCCCAAATAATGAGATCTCATCGAGCCTATACCTGCTGACCATGGACAGCCGTGGCTGCAATCGCAAACTGAACTTGCGCTGCAAAGAGAAAGAGCTGGTGGGGGAAGTTCCAGGGGCCAGATACGGTCACACAATGAGCATGATTCAAAGCCGTGGGAAGACAGCTTGTGTGTTGTTTGGGGGTAGATCCTACATGCCAGCAGGAGAGCGGACCACAGAGAGCTGGAACAGCGTCGTCGACTGTCCTCCTCAGGTGTTCCTGTTTGACTTGGAGTTCGGTTGCTCCTCTGCTCACACTTTACCCGAGCTCAGCGATGGACAGTCTTTCCATTTGGCCCTTGCCAGAGAAGACTGTGTCTACTTCGTCGGGGGTCACTCACTCACCTCTGACTCCCGCCCCCCTCGACTCTTTCGTCTGCGTGTTGAGCTTCTGCAGGGCAGCCCCTTGCTCTCCTGTGAGACTCTAGACACTGGCATATCCATCTCCAGTGCCATAATCACCCGTACAGGTCCCAATCACAGATATATCATCTTAGGTGGGTATCAGTCAGACTCCCAGAAGAGGATGGAGTGCAGCACTGTGATTCTGGATGAAAAAGGGATCCACNNNN----NNNNNNNACATTTTATGCTGAGGTGTTTGGCCTACCTTCCCCTGAGGTGAAGTGGTTCTGCAACAAAACCCAACTGGTGGCAGATGACAGAGTTAAAATGGAGAGAGATGGCGATAGCATCTCGCTAACAATTCACAATGTCACTAAAGCCGATCAGGGAGAGTATATCTGCGAGGCTTTAAACTATGTCGGGGAAGCAAGAAGTGTTGCTTTAGTGGTAGTTGTATCGCAGGAAGTGAGGTTCATGCCTGCCCCACCTGCTGTCACCCATCAGCATGTGATGGAGTTTGATGTGGAGGAAGATGACTCTTCTCGTTCTCCTTCCCCTCAGGAGATTCTGCTTGAAGTAGAATTGGATGAAAACGAGGTGAAAGAATTTGAGAAACAGGTTAAGATCATCACCATTCCTGAGTACACAGCCGACAACAAGAGCATGATCATATCTTTGGATGTTTTACCAAGTATTTATGAGGAGGGCGGTGTG
Kyphosus_pacificus_no_voucher_Lord_Howe_Island_KbigNo029	CAAAGGCTTGGTCCTGACTTTACTATCAACTTTAGCCAAACTTACACATGCAAGTATCCGCACCCCCGTGAGAATGCCCC-ACAGTTCCCTGCCCGGGAACAAGGAGCTGGTATCAGGCACATTTGACTATAAGCCCACGACACCTTGCTTAGCCACACCCTCAAGGGAACTCAGCAGTGATAAACATTAAGCTATAAGTGAAAACTTGACTTAGTCAA-GGC--TAAGAGGGCCGGTAAAACTCGTGCCAGCCACCGCGGTTATACGAGAGGCCCAAGTTGATAGACTCC-GGCGTAAAGAGTGGTTAAGACACATCTAC----GAAACTAAAGCCGAACGCCCTCAGGGCTGT-TATACGCTCCCGAAGGTAAGAAGTTCAATCACGAAAGTGGCTTTATATCAGCTGAATCCACGAAAGCTATGACACAAACT-GGGATTAGATACCCCACT-ATGCCTAGCCATAAACATTGATAGTACAATACRCCTA-CTATCCGCCAGGGTACTACGAGCATCAGCTTAAAACCCAAAGGACTTGGCGGTGCTTTAGATCCACCTAGAGGAGCCTGTTCTAGAACCGATAACCCCCG-TTCAACCTCACCCTTCCTTGTTTT-TCCCGCCTATATACCGCCGTCGTCAGCTTACCCTGTGAAGG--CCTCATAGTAAGCAGAATTGGCACAACCCAAAACGTCAGGTCGAGGTGTAGCGTATGGAAGGGGAAGA-AATGGGCTACATTCACTAACAC-AGTGAATTACGGACGA-TATACTG-AAATTTATATCTAAAGGAGGATTTAGCAGTAAGCAGGAAATAGAGTGTTCTGCTGAAATT-GGCCCTGAAGCGCGCACACACCGCCCGTCACTCTCCCCGAGCCTAA-CAATCTAAATAACTAAAACCTTACAA--TCGCAAAGGGGAGGCAAGTCGTAACATGGTAAGTGTACCGGAAGGTGCACTTGGAAAAAT--NNNN----NNNNCGCCCACTAGCTAG--CCCC-----CT---AAACCAAAAACAA-CATACCAATATAAATACCCCTAAAT-GCACTAACACCTGCA-TAAAACAAACCATTTTTCCCCCTTAGTATGGGCGACAG-AAAAGGGACTG-TGGCGCAATAGAGAAAGTACCGCAAGGGAACGCTGAAAGAGCAATGAAACAACTCAGTC-AAGCCTAAAAAAGCAGAGATTCAAGCTCGTACCTTTTGCATCATGATTTAGCCAGTAAAACCCAAGCAAAGAGTTCTT-TAGTTTGGTTTCCCGAAACTAAGTGAGCTACTCCAAGACAGCCTATTAATAGGGCAAACCCGTCCCTGTGGCAAAAGGGTGGGAAGAGCTTTGAGTAGAGGTGACAAACCTACCGAACTTAGTTATAGCTGGTTGCCTGAGAATTGAATAGAAGTTCAGCCTCTCGGCTTCTCCCCTC-ACCCTCGTCCGA-CCCCCCTCTGACACCT-TAAGAAACCGCGAGAGTTACTCAAAGGGGGTACAGCCCCTTTGAGACAAGATACAACTTTACCAGGAGGGTAAAGATCATAATA-ACATGAAGGCAAAATGTTCTGGTGGGCCTAAAAGCAGCCATCCCTATAGAAAGCGTTAAAGCTCAGACATA-----CCCCTCACCC-TTTTATACTGATAATCA-AATCTTAACCCCCTAGCC-CTACCAGGCCATCCCATG-CAAACATGGGAGTGACTATGCTAATATGAGTAATAAGAGAGTC-TCCGCCTCTCTCCTTGCACACGTGTAAATCGGAATGGA--CCCTCCACCGAATCTTAACGGCCCCAAA-CAAAGAGGGAACTGAACAACAGACCAAACAACCAGAAAA-CCATCCAAC-AAA-CAACCG-TTAACCCCACACTGGTGTGCCCCC-AAGGAAAGACTAAAAGAAAAAGAAGGAACTCGGCAAACAC----ATAAAGCCTCGCCTG-TTTACCAAAAACATCGCCTCTTGC-AAAACTGAGGAATAAGAGGTCCCGCCTGCCCTGTGACTATATG-TTTAACGGCCGCGGTATTTTGACCGTGCGAAGGTAGCGCAATCACTTGTCTTTTAAATGGAGACCTGTATGAATGGCATAACGAGGGCTTAGCTGTCTCC-TTTTTCAAGTCAATGAAATTGATCTCCCCGTGCAGAAGCGGGGATAGCACCATAAGACGAGAAGACCCTATGGAGCTTTAGACACC--AAGGCAGATC-ATGTTAAACACCCCTTCA--CAAAGGACCAAACCAGATGAACCCTGCCCTAATGTCTTTGGTTGGGGCGACCGCGGGGAAACAAAAAACCCCCACGTGGAATGGGAATACTC-CTTCCTACAACTAAGAGCTCCCGCTCTAATGACCAGAA--TTTCTGACCAAT-CAGATCCGGCAATGCCGATCAACGGACCGAGTTACCCTAGGGATAACAGCGCAATCCCCTTTTAGAGCCCATATCGACAAGGGGGTTTACGACCTCGATGTTGGATC-AGGAC-ATCCTAATGGTGCAGCCGCTATTA-AGGNNNN----NNNNTATTTCCTCTTCGCATACGCAATCCTACGTTCAATTCCTAACAAACTTGGAGGGGTCTTAGCTCTCCTAGCTTCCATCCTAGTACTCATGGTTGTCCCAATCCTCCACACATCCAAACAACGAAGCCTCACATTCCGACCCCTCACACAATTCTTATTCTGAACCCTCGTTGCAGACGTCGCCATCCTTACCTGAATCGGAGGCATGCCTGTTGAACACCCCTTCATCATCATCGGACAAGTAGCATCTTTCTTGTACTTCTTCCTCTTTTTAGTTCTTTCCCCCTTCGCAGGATGATTAGAAAACAAAGTACTTGAATGACACTNNNN----NNNNNGCTAACGTAGC-TTAATTAAAGCATAACACTGAA-GATGTTAAGATGGACCCTAGAAAGTTCCGTAAGCANNNN----NNNNNCAAAGAATAGTTTAAT-TTAGAATCCTAGCTTTGGGAGTTGGGGGTAGGAGTTAGAATCTCCTTTCTTTGANNNN----NNNNNGCACTAGTAGCTCAGTTTCAGAGCGCCGGTCTTGTAAGCCGGATGCCGGAGGTTAAAATCCTCCCTACTGCTNNNN----NNNNNCAGAGTATAGCTAAGACAGAAAAGCATCTCCCTTACACTGAGAAGTCATCCGTGCAAATCGGATTACCCTGANNNN----NNNNNNNGTGGATGACTCCCCAGCTGACACCATCACTCGGCGGTTTCGCTATGATGTGGCACTGGTGTCAGCATTAAAGGATCTGGAGGAGGACATCATGGAGGGGCTGAGAGAGAGTGGGATGGAAGACAGTGCTTGCACCTCAGGCTTCAGTGTCATGATCAAGGAATCCTGTGATGGCATGGGCGATGTCAGCGAGAAGCACGGTGGAGGACCAGCTGTTCCTGAGAAAGCTGTACGTTTCTCTTTCACTGTTATGTCTGTCTCTGTCCTGGCAGACGATGAGGAGGAAGAGGTTACCATCTTCTCTGAGCCTAAGCCAAACTCAGAACTGTCCTGCAAGCCCCTTTGCCTGACATTTGTGGATGAGTCAGATCATGAGACACTCACAGCTGTCCTGGGGCCTATAGTTGCAGAGCGCAATGCAATGAAAGAGAGYAGGCTCATCCTATCCGTGGGTGGACTAGCTCGCTCCTTCCGCTTCCACTTCAGAGGCACAGGATACGATGAGAAGATGGTGCGTGAGATGGAGGGCCTGGAGGCCTCAGGGTCCACTTATGTCTGCACTCTTTGTGACGCCAGTCGGGCAGAGGCCTCTAAAAACATGGTGCTACACTCCGTCACCCGCGGTCATGAAGAGAACCTAGAACGTTACGAAATATGGAGAACCAACCCCTTTTCTGAGTCTGTAGATGAGCTGCGAGACAGAGTCAAANNNN----NNNNNNNTTGAGGGCCATCTCCTTCTCCAATGACTCATGCTACCTTCCTCCRTTACGCTGTCCAGCTGTTTGCCGCCTCGACCCCTATGATGGGCTTCCAGAGAGTTATCTCATCCACGGTGGCCGCACCCCAAATAATGAGATCTCATCGAGCCTATACCTGCTGACCATGGACAGCCGTGGCTGCAATCGCAAACTGAACTTGCGCTGCAAAGAGAAAGAGCTGGTGGGGGAAGTTCCAGGGGCCAGATACGGTCACACAATGAGCATGATTCAAAGCCGTGGGAAGACAGCTTGTGTGTTGTTTGGGGGTAGATCCTACATGCCAGCAGGAGAGCGGACCACAGAGAGCTGGAACAGCGTCGTCGACTGTCCTCCTCAGGTGTTCCTGTTTGACTTGGAGTTCGGTTGCTCCTCTGCTCACACTTTACCCGAGCTCAGCGATGGACAGTCTTTCCATTTGGCCCTTGCCAGAGAAGACTGTGTCTACTTCGTCGGGGGTCACTCACTCACCTCTGACTCCCGCCCCCCTCGACTCTTTCGTCTGCGCGTTGAGCTTCTGCAGGGCAGCCCCTTGCTCTCCTGTGAGACTCTAGACACTGGCATATCCATCTCCAGTGCCATAATCACCCGTACAGGTCCCAATCACAGATATATCATCTTAGGTGGGTATCAGTCAGACTCCCAGAAGAGGATGGAGTGCAGCACTGTGATTCTGGATGAGAAAGGGATCCACNNNN----NNNNNNNACATTTTATGCTGAGGTGTTTGGCCTACCTTCCCCTGAGGTGAAGTGGTTCTGCAACAAAACCCAACTGGTGGCAGATGACAGAGTTAAAATGGAGAGAGATGGCGATAGCATCTCGCTAACAATTCACAATGTCACTAAAGCCGATCAGGGAGAGTATATCTGTGAGGCTTTAAACTATGTCGGGGAAGCAAGAAGTGTTGCTTTAGTAGTAGTTGTATCGCAGGAAGTGAGGTTCATGCCTGCCCCACCTGCTGTCACCCATCAGCATGTGATGGAGTTTGATGTGGAGGAAGATGACTCTTCTCGTTCTCCTTCCCCTCAGGAGATTTTGCTTGAAGTAGAATTGGATGAAAACGAGGTGAAAGAATTTGAGAAACAGGTTAAGATCATCACCATTCCTGAGTACACAGCCGACAACAAGAGCATGATCATATCTTTGGATGTTTTACCAAGTATTTAT---------------
Kyphosus_bigibbus_AIM_MA30189_New_Zealand_KbigNZ059	CAAAGGCTTGGTCCTGACTTTACTATCAACTTTAGCCAAACTTACACATGCAAGTATCCGCACCCCCGTGAGAATGCCCC-ACAGTTCCCTGCCCGGGAACAAGGAGCTGGTATCAGGCACATTTGACTATAAGCCCACGACACCTTGCTTAGCCACACCCTCAAGGGAACTCAGCAGTGATAAACATTAAGCTATAAGTGAAAACTTGACTTAGTCAA-GGC--TAAGAGGGCCGGTAAAACTCGTGCCAGCCACCGCGGTTATACGAGAGGCCCAAGTTGATAGACTCC-GGCGTAAAGAGTGGTTAAGACACATCTAC----GAAACTAAAGCCGAACGCCCTCAGGGCTGT-TATACGCTCCCGAAGGTAAGAAGTTCAATCACGAAAGTGGCTTTATATCAGCTGAATCCACGAAAGCTATGACACAAACT-GGGATTAGATACCCCACT-ATGCCTAGCCATAAACATTGATAGTACAATACGCCTA-CTATCCGCCAGGGTACTACGAGCATCAGCTTAAAACCCAAAGGACTTGGCGGTGCTTTAGATCCACCTAGAGGAGCCTGTTCTAGAACCGATAACCCCCG-TTCAACCTCACCCTCCCTTGTTTTATCCCGCCTATATACCGCCGTCATCAGCTTACCCTGTGAAGG--CCTCATAGTAAGCAGAATTGGCACAACCCAAAACGTCAGGTCGAGGTGTAGCGTATGGAAGGGGAAGA-AATGGGCTACATTCACTGACAC-AGTGAATTACGGACGA-TATACTG-AAATATATATCTAAAGGAGGATTTAGCAGTAAGCAGGAAATAGAGTGTTCTGCTGAAATT-GGCCCTGAAGCGCGCACACACCGCCCGTCACTCTCCCCAAGCCTAA-CAATCTAAATAATTAAAACCTTACAA--TCGCAAAGGGGAGGCAAGTCGTAACATGGTAAGTGTACCGGAAGGTGCACTTGGAAAAAT--NNNN----NNNNCGCCCACTAGCTAG--CCCC-----CC---AAACCAAAAACAA-CACACCAATATAAATACCCCTAAAT-GCACTAACACCTGCA-TAAAACAAACCATTTTTCCCCCTTAGTATGGGCGACAG-AAAAGGGACTG-TGGCGCAATAGAGAAAGTACCGCAAGGGAACGCTGAAAGAGCAGTGAAACAACTCAGTC-AAGCCTAAAAAAGCAGAGATTTAACCTCGTACCTTTTGCATCATGATTTAGCCAGTAAGACCCAAGCAAAGAGTTCTT-TAGTTTGGTTTCCCGAAACTAAGTGAGCTACTCCAAGACAGCCTATTAATAGGGCAAACCCGTCCCTGTGGCAAAAGGGTGGGAAGAGCTTTGAGTAGAGGTGACAAACCTACCGAACTTAGTTATAGCTGGTTGCCTGAGAATTGAATAAAAGTTCAGCCTCTCGGCTTCTCCCCTC-ACCCTCGTCCGA-CCACCCTCTGACACCT-TAAGAAACCGCGAGAGTTACTCAAAGGGGGTACAGCCCCTTTGAGACAAGATACAACTTTACCAGGAGGGTAAAGATCATAATA-ACATGAAGGTAAAATGTTCTGGTGGGCCTAAAAGCAGCCATCCCTATAGAAAGCGTTAAAGCTCAGACATA-----CCCCTCACCC-TTTTATACTGATAATCA-AATCTTAACCCCCTAGCC-CCACCAGGCCATCCCATG-CAAACATGGGAGCGACTATGCTAATATGAGTAATAAGAGAGCC-TCCGCCTCTCTCCTTGCACACGTGTAAATCGGAATGGA--CCCTCCACCGAATATTAACGGCCCCAAA-CAAAGAGGGAACTKAACAACAGACCAAACAACCAGAAAA-CCATCCAAC-AAA-CAACCG-TTAACCCCACACCGGTGTGCCCCC-AAGGAAAGACTAAAAGAAAAAGAAGGAACTCGGCAAACAC----ATAAAGCCTCGCCTG-TTTACCAAAAACATCGCCTCTTGC-AAAACTGAGGAATAAGAGGTCCCGCCTGCCCTGTGACTATATG-TTTAACGGCCGCGGTATTTTGACCGTGCGAAGGTAGCGCAATCACTTGTCTTTTAAATGGAGACCTGTATGAATGGCATAACGAGGGCTTAGCTGTCTCC-TTTTTCAAGTCAATGAAATTGATCTCCCCGTGCAGAAGCGGGGATAGCACCATAAGACGAGAAGACCCTATGGAGCTTTAGACACC--AAGGCAGATC-ATGTTAAACACCCCTTCA--CAAAGGACCAAACCAGATGAACCCTGCCCTAATGTCTTTGGTTGGGGCGACCGCGGGGAAACAAAAAACCCCCACGTGGAATGGGAATACTC-CTTCCTACAACTAAGAGCTCCCGCTCTAATGACCAGAA--TTTCTGACCAAT-CAGATCCGGCAACGCCGATCAACGGACCGAGTTACCCTAGGGATAACAGCGCAATCCCCTTTTAGAGCCCATATCGACAAGGGGGTTTACGACCTCGATGTTGGATC-AGGAC-ATCCTAATGGTGCAGCCGCTATTA-AGGNNNN----NNNNTATTTCCTTTTCGCATACGCAATCCTACGTTCAATTCCCAACAAACTCGGAGGAGTTCTGGCCCTCCTAGCTTCCATCCTAGTACTCATAGTCGTCCCAATCCTCCACACATCCAAACAACGAAGCCTCACATTTCGACCCCTCACGCAATTCTTATTCTGAACCCTCGTTGCAGACGTCGCCATCCTCACCTGAATCGGAGGCATGCCTGTTGAACACCCCTTCATCATCATCGGACAAGTAGCATCTTTCTTGTACTTCTTCCTCTTTTTAGTTCTTTCTCCCTTCGCAGGATGATTAGAAAACAAAGTACTTGAATGACACTNNNN----NNNNNGCTAACGTAGC-TTAACTAAAGCATAACACTGAA-GATGTTAAGATGGACCCTAGAAAGTTCCGTAAGCANNNN----NNNNNCAAAGAATAGTTTAAT-TTAGAATCCTAGCTTTGGGAGTTGGGGGTAGGAGTTAGAATCTCCTTTCTTTGANNNN----NNNNNGCACTAGTAGCTCAGTTTCAGAGCGCCGGTCTTGTAAGCCGGATGCCGGAGGTTAAAATCCTCCCTACTGCTNNNN----NNNNNCAGAGTATAGCTAAGACAGAAAAGCATCTCCCTTACACTGAGAAGTCATCCGTGCAAATCGGATTACCCTGANNNN----NNNNNNNGTGGATGACTCCCCAGCTGACACCATCACTCGGCGGTTTCGCTATGATGTGGCACTGGTGTCAGCATTAAAGGATCTGGAGGAGGACATCATGGAGGGGCTGAGAGAGAGTGGGATGGAAGACAGTGCTTGCACCTCAGGCTTCAGTGTCATGATCAAGGAATCCTGTGATGGCATGGGCGATGTCAGCGAGAAGCACGGTGGAGGACCAGCTGTTCCTGAGAAAGCTGTACGTTTCTCTTTCACTGTTATGTCTGTCTCTGTCCTGGCAGACGATGAGGAGGAAGAGGTTACCATCTTCTCTGAGCCTAAGCCAAACTCAGAACTGTCCTGCAAGCCCCTTTGCCTGACATTTGTGGATGAGTCAGATCATGAGACACTCACAGCTGTCCTGGGGCCTATAGTTGCAGAGCGTAATGCAATGAAAGAGAGCAGGCTCATCCTATCCGTGGGTGGACTAGCTCGCTCCTTCCGCTTCCACTTCAGAGGCACAGGATACGATGAGAAGATGGTGCGTGAGATGGAGGGCCTGGAGGCCTCAGGGTCCACTTATGTCTGCACTCTTTGTGACGCCAGTCGGGCAGAGGCCTCTAAAAACATGGTGCTACACTCCGTCACCCGCGGTCATGAAGAGAACCTAGAACGTTACGAAATATGGAGAACCAACCCCTTTTCTGAGTCTGTAGATGAGCTGCGAGACAGAGTCAAANNNN----NNNNNNNTTGAGGGCCATCTCCTTCTCCAATGACTCATGCTACCTTCCTCCGTTACGCTGTCCAGCTGTTTGCCGCCTCGACCCCTATGATGGGCTTCCAGAGAGTTATCTCATCCACGGTGGCCGCACCCCAAATAATGAGATCTCATCGAGCCTATACTTGCTGACCATGGACAGCCGTGGCTGCAATCGCAAACTGAACTTGCGCTGCAAAGAGAAAGAGCTGGTGGGGGAAGTTCCAGGGGCCAGATACGGTCACACAATGAGCATGATTCAAAGCCGTGGGAAGACAGCTTGTGTGTTGTTTGGGGGTAGATCCTACATGCCAGCAGGAGAGCGGACCACAGAGAGCTGGAACAGCGTCGTCGACTGTCCTCCTCAGGTGTTCCTGTTTGACTTGGAGTTCGGTTGCTCCTCTGCTCACACTTTACCCGAGCTCAGCGATGGACAGTCTTTCCATTTGGCCCTTGCCAGAGAAGACTGTGTCTACTTCGTCGGGGGTCACTCACTCACCTCTGACTCCCGCCCCCCTCGACTCTTTCGTCTGCGTGTTGAGCTTCTGCAGGGCAGCCCCTTGCTCTCCTGTGAGACTCTAGACACTGGCATATCCATCTCCAGTGCCATAATCACCCGTACAGGTCCCAATCACAGATATATCATCTTAGGTGGGTATCAGTCAGACTCCCAGAAGAGGATGGAGTGCAGCACTGTGATTCTGGATGAAAAAGGGATCCACNNNN----NNNNNNNACATTTTATGCTGAGGTGTTTGGCCTACCTTCCCCTGAGGTGAAGTGGTTCTGCAACAAAACCCAACTGGTGGCAGATGACAGAGTTAAAATGGAGAGAGATGGCGATAGCATCTCGCTAACAATTCACAATGTCACTAAAGCCGATCAGGGAGAGTATATCTGCGAGGCTTTAAACTATGTCGGGGAAGCAAGAAGTGTTGCTTTAGTGGTAGTTGTATCGCAGGAAGTGAGGTTCATGCCTGCCCCACCTGCTGTCACCCATCAGCATGTGATGGAGTTTGATGTGGAGGAAGATGACTCTTCTCGTTCTCCTTCCCCTCAGGAGATTCTGCTTGAAGTAGAATTGGATGAAAACGAGGTGAAAGAATTTGAGAAACAGGTTAAGATCATCACCATTCCTGAGTACACAG-----------------------------------------------------------------
Kyphosus_pacificus_AIM_MA30169_New_Zealand_KbigNZ060	CAAAGGCTTGGTCCTGACTTTACTATCAACTTTAGCCAAACTTACACATGCAAGTATCCGCACCCCCGTGAGAATGCCCC-ACAGTTCCCTGCCCGGGAACAAGGAGCTGGTATCAGGCACATTTAACTATAAGCCCACGACACCTTGCTTAGCCACACCCTCAAGGGAACTCAGCAGTGATAAACATTAAGCTATAAGTGAAAACTTGACTTAGTCAA-GGC--TAAGAGGGCCGGTAAAACTCGTGCCAGCCACCGCGGTTATACGAGAGGCCCAAGTTGATAGACTCC-GGCGTAAAGAGTGGTTAAGACTCATCTAC----AAAACTAAAGCCGAACGCCCTCAGGGCTGT-TATACGCTCCCGAAGGTAAGAAGTTCAATCACGAAAGTGGCTTTATATCAGCTGAATCCACGAAAGCTATGACACAAACT-GGGATTAGATACCCCACT-ATGCCTAGCCATAAACATTGATAGTACAATACACCTA-CTATCCGCCAGGGTACTACGAGCATCAGCTTAAAACCCAAAGGACTTGGCGGTGCTTTAGATCCACCTAGAGGAGCCTGTTCTAGAACCGATAACCCCCG-TTCAACCTCACCCTTCCTTGTTTT-TCCCGCCTATATACCGCCGTCGTCAGCTTACCCTGTGAAGG--CCTCATAGTAAGCAGAATTGGCACAACCCAAAACGTCAGGTCGAGGTGTAGCGTATGGAAGGGGAAGA-AATGGGCTACATTCACTAACAC-AGTGAATTACGGACGA-TATACTG-AAATTTATATCTAAAGGAGGATTTAGCAGTAAGCAGGAAATAGAGTGTTCTGCTGAAATT-GGCCCTGAAGCGCGCACACACCGCCCGTCACTCTCCCCGAGCCTAA-CAATCTAAATAACTAAAACCTTACAA--TCGCAAAGGGGAGGCAAGTCGTAACATGGTAAGTGTACCGGAAGGTGCACTTGGAAAAAT--NNNN----NNNNCGCCCACTAGCTAG--CCCC-----CT---AAACCAAAAACAA-CATACCAATATAAATACCCCTAAAT-GCACTAATACCTGCA-TAAAACAAACCATTTTTCCCCCTTAGTATGGGCGACAG-AAAAGGGACTG-TGGCGCAATAGAGAAAGTACCGCAAGGGAACGCTGAAAGAGCAATGAAACAACTCAGTC-AAGCCTAAAAAAGCAGAGATTCAAGCTCGTACCTTTTGCATCATGATTTAGCCAGTAAAACCCAAGCAAAGAGTTCTT-TAGTTTGGTTTCCCGAAACTAAGTGAGCTACTCCAAGACAGCCTATTAATAGGGCAAACCCGTCCCTGTGGCAAAAGGGTGGGAAGAGCTTTGAGTAGAGGTGACAAACCTACCGAACTTAGTTATAGCTGGTTGCCTGAGAATTGAATAGAAGTTCAGCCTCTCGGCTTCTCCCCTC-ACCCTCGTCCGA-CCCCCCTCTGACACCT-TAAGAAACCGCGAGAGTTACTCAAAGGGGGTACAGCCCCTTTGAGACAAGATACAACTTTACCAGGAGGGTAAAGATCATAATA-ACATGAAGGCAAAATGTTCTGGTGGGCCTAAAAGCAGCCATCCCTATAGAAAGCGTTAAAGCTCAGACATA-----CCCCTCACCC-TTTTATACTGATAATCA-AATCTTAACCCCCTAGCC-CTACCAGGCCATCCCATG-CAAACATGGGAGTGACTATGCTAATATGAGTAATAAGAGAGTC-TCCGCCTCTCTCCTTGCACACGTGTAAATCGGAATGGA--CCCTCCACCGAATCTTAACGGCCCCAAA-CAAAGAGGGAACTGAACAGCAGACCAAACAACCAGAAAA-CCATCCAAC-AAA-CAACCG-TTAACCCCACACTGGTGTGCCCCC-AAGGAAAGACTAAAAGAAAAAGAAGGAACTCGGCAAACAC----ATAAAGCCTCGCCTG-TTTACCAAAAACATCGCCTCTTGC-AAAACTGAGGAATAAGAGGTCCCGCCTGCCCTGTGACTATATG-TTTAACGGCCGCGGTATTTTGACCGTGCGAAGGTAGCGCAATCACTTGTCTTTTAAATGGAGACCTGTATGAATGGCATAACGAGGGCTTAGCTGTCTCC-TTTTTCAAGTCAATGAAATTGATCTCCCCGTGCAGAAGCGGGGATAGCACCATAAGACGAGAAGACCCTATGGAGCTTTAGACACC--AAGGCAGATC-ATGTTAAACACCCCTTCA--CAAAGGACCAAACCAGATGAACCCTGCCCTAATGTCTTTGGTTGGGGCGACCGCGGGGAAACAAAAAACCCCCACGTGGAATGGGAATACTC-CTTCCTACAACTAAGAGCTCCCGCTCTAATGACCAGAA--TTTCTGACCAAT-CAGATCCGGCAATGCCGATCAACGGACCGAGTTACCCTAGGGATAACAGCGCAATCCCCTTTTAGAGCCCATATCGACAAGGGGGTTTACGACCTCGATGTTGGATC-AGGAC-ATCCTAATGGTGCAGCCGCTATTA-AGGNNNN----NNNNTATTTCCTCTTCGCATACGCAATCCTACGTTCAATTCCTAACAAACTTGGAGGGGTCTTAGCTCTCCTAGCTTCCATCCTAGTACTCATGGTTGTCCCAATCCTCCACACATCCAAACAACGAAGCCTCACATTCCGACCCCTCACACAATTCTTATTCTGAACCCTCGTTGCAGACGTCGCCATCCTTACCTGAATCGGAGGCATGCCTGTTGAACACCCCTTCATCATCATCGGACAAGTAGCATCTTTCTTGTACTTCTTCCTCTTTTTAGTTCTTTCCCCCTTCGCAGGATGATTAGAAAACAAAGTACTTGAATGACACTNNNN----NNNNNGCTAACGTAGC-TTAATTAAAGCATAACACTGAA-GATGTTAAGATGGACCCTAGAAAGTTCCGTAAGCANNNN----NNNNNCAAAGAATAGTTTAAT-TTAGAATCCTAGCTTTGGGAGTTGGGGGTAGGAGTTAGAATCTCCTTTCTTTGANNNN----NNNNNGCACTAGTAGCTCAGTTTCAGAGCGCCGGTCTTGTAAGCCGGATGCCGGAGGTTAAAATCCTCCCTACTGCTNNNN----NNNNNCAGAGTATAGCTAAGACAGAAAAGCATCTCCCTTACACTGAGAAGTCATCCGTGCAAATCGGATTACCCTGANNNN----NNNNNNNGTGGATGACTCCCCAGCTGACACCATCACTCGGCGGTTTCGCTATGATGTGGCACTGGTGTCAGCATTAAAGGATCTGGAGGAGGACATCATGGAGGGGCTGAGAGAGAGTGGGATGGAAGACAGTGCTTGCACCTCAGGCTTCAGTGTCATGATCAAGGAATCCTGTGATGGCATGGGCGATGTCAGCGAGAAGCACGGTGGAGGACCAGCTGTTCCTGAGAAAGCTGTACGTTTCTCTTTCACTGTTATGTCTGTCTCTGTCCTGGCAGACGATGAGGAGGAAGAGGTTACCATCTTCTCTGAGCCTAAGCCAAACTCAGAACTGTCCTGCAAGCCCCTTTGCCTGACATTTGTGGATGAGTCAGATCATGAGACACTCACAGCTGTCCTGGGGCCTATAGTTGCAGAGCGCAATGCAATGAAAGAGAGCAGGCTCATCCTATCCGTGGGTGGACTAGCTCGCTCCTTCCGCTTCCACTTCAGAGGCACAGGATACGATGAGAAGATGGTGCGTGAGATGGAGGGCCTGGAGGCCTCAGGGTCCACTTATGTCTGCACTCTTTGTGACGCCAGTCGGGCAGAGGCCTCTAAAAACATGGTGCTACACTCCGTCACCCGCGGTCATGAAGAGAACCTAGAACGTTACGAAATATGGAGAACCAACCCCTTTTCTGAGTCTGTAGATGAGCTGCGAGACAGAGTCAAANNNN----NNNNNNNTTGAGGGCCATCTCCTTCTCCAATGACTCATGCTACCTTCCTCCGTTACGCTGTCCAGCTGTTTGCCGCCTCGACCCCTATGATGGGCTTCCAGAGAGTTATCTCATCCACGGTGGCCGCACCCCAAATAATGAGATCTCATCGAGCCTATACCTGCTGACCATGGACAGCCGTGGCTGCAATCGCAAACTGAACTTGCGCTGCAAAGAGAAAGAGCTGGTGGGGGAAGTTCCAGGGGCCAGATACGGTCACACAATGAGCATGATTCAAAGCCGTGGGAAGACAGCTTGTGTGTTGTTTGGGGGTAGATCCTACATGCCAGCAGGAGAGCGGACCACAGAGAGCTGGAACAGCGTCGTCGACTGTCCTCCTCAGGTGTTCCTGTTTGACTTGGAGTTCGGTTGCTCCTCTGCTCACACTTTACCCGAGCTCAGCGATGGACAGTCTTTCCATTTGGCCCTTGCCAGAGAAGACTGTGTCTACTTCGTCGGGGGTCACTCACTCACCTCTGACTCCCGCCCCCCTCGACTCTTTCGTCTGCGCGTTGAGCTTCTGCAGGGCAGCCCCTTGCTCTCCTGTGAGACTCTAGACACTGGCATATCCATCTCCAGTGCCATAATCACCCGTACAGGTCCCAATCACAGATATATCATCTTAGGTGGGTATCAGTCAGACTCCCAGAAGAGGATGGAGTGCAGCACTGTGATTCTGGATGAGAAAGGGATCCACNNNN----NNNNNNNACATTTTATGCTGAGGTGTTTGGCCTACCTTCCCCTGAGGTGAAGTGGTTCTGCAACAAAACCCAACTGGTGGCAGATGACAGAGTTAAAATGGAGAGAGATGGCGATAGCATCTCGCTAACAATTCACAATGTCACTAAAGCCGATCAGGGAGAGTATATCTGTGAGGCTTTAAACTATGTCGGGGAAGCAAGAAGTGTTGCTTTAGTAGTAGTTGTATCGCAGGAAGTGAGGTTCATGCCTGCCCCACCTGCTGTCACCCATCAGCATGTGATGGAGTTTGATGTGGAGGAAGATGACTCTTCTCGTTCTCCTTCCCCTCAGGAGATTTTGCTTGAAGTAGAATTGGATGAAAACGAGGTGAAAGAATTTGAGAAACAGGTTAAGATCATCACCATTCCTGAGTACACAGCCGACWACAAGAGCATGATCATATCTTTGGATGTTTTACCAAGTATTTATGAGGAGGGCGCTGTG
Kyphosus_bigibbus_AIM_MA30184_New_Zealand_KbigNZ061	CAAAGGCTTGGTCCTGACTTTACTATCAACTTTAGCCAAACTTACACATGCAAGTATCCGCACCCCCGTGAGAATGCCCC-ACAGTTCCCTGCCCGGGAACAAGGAGCTGGTATCAGGCACATTTGACTATAAGCCCACGACACCTTGCTTAGCCACACCCTCAAGGGAACTCAGCAGTGATAAACATTAAGCTATAAGTGAAAACTTGACTTAGTCAA-GGC--TAAGAGGGCCGGTAAAACTCGTGCCAGCCACCGCGGTTATACGAGAGGCCCAAGTTGATAGACTCC-GGCGTAAAGAGTGGTTAAGACACATCTAC----GAAACTAAAGCCGAACGCCCTCAGGGCTGT-TATACGCTCCCGAAGGTAAGAAGTTCAATCACGAAAGTGGCTTTATATCAGCTGAATCCACGAAAGCTATGACACAAACT-GGGATTAGATACCCCACT-ATGCCTAGCCATAAACATTGATAGTACAATACGCCTA-CTATCCGCCAGGGTACTACGAGCATCAGCTTAAAACCCAAAGGACTTGGCGGTGCTTTAGATCCACCTAGAGGAGCCTGTTCTAGAACCGATAACCCCCG-TTCAACCTCACCCTCCCTTGTTTT-TCCCGCCTATATACCGCCGTCGTCAGCTTACCCTGTGAAGG--CCTCATAGTAAGCAGAATTGGCACAACCCAAAACGTCAGGTCGAGGTGTAGCGTATGGAAGGGGAAGA-AATGGGCTACATTCACTGACAC-AGTGAATTACGGACGA-TATACTG-AAATATATATCTAAAGGAGGATTTAGCAGTAAGCAGGAAATAGAGTGTTCTGCTGAAATT-GGCCCTGAAGCGCGCACACACCGCCCGTCACTCTCCCCAAGCCTAA-CAATCTAAATAATTAAAACCTTACAA--TCGCAAAGGGGAGGCAAGTCGTAACATGGTAAGTGTACCGGAAGGTGCACTTGGAAAAAT--NNNN----NNNNCGCCCACTAGCTAG--CCCC-----CC---AAACCAAAAACAA-CACACCAATATAAATACCCCTAAAT-GCACTAACACCTGCA-TAAAACAAACCATTTTTCCCCCTTAGTATGGGCGACAG-AAAAGGGACTG-TGGCGCAATAGAGAAAGTACCGCAAGGGAACGCTGAAAGAGCAGTGAAACAACTCAGTC-AAGCCTAAAAAAGCAGAGATTTAACCTCGTACCTTTTGCATCATGATTTAGCCAGTAAGACCCAAGCAAAGAGTTCTT-TAGTTTGGTTTCCCGAAACTAAGTGAGCTACTCCAAGACAGCCTATTAATAGGGCAAACCCGTCCCTGTGGCAAAAGGGTGGGAAGAGCTTTGAGTAGAGGTGACAAACCTACCGAACTTAGTTATAGCTGGTTGCCTGAGAATTGAATAAAAGTTCAGCCTCTCGGCTTCTCCCCTC-ACCCTCGTCCGA-CCACCCTCTGACACCT-TAAGAAACCGCGAGAGTTACTCAAAGGGGGTACAGCCCCTTTGAGACAAGATACAACTTTACCAGGAGGGTAAAGATCATAATA-ACATGAAGGTAAAATGTTCTGGTGGGCCTAAAAGCAGCCATCCCTATAGAAAGCGTTAAAGCTCAGACATA-----CCCCTCACCC-TTTTATACTGATAATCA-AATCTTAACCCCCTAGCC-CCACCAGGCCATCCCATG-CAAACATGGGAGCGACTATGCTAATATGAGTAATAAGAGAGCC-TCCGCCTCTCTCCTTGCACACGTGTAAATCGGAATGGA--CCCTCCACCGAATATTAACGGCCCCAAA-CAAAGAGGGAACTGAACAACAGACCAAACAACCAGAAAA-CCATCCAAC-AAA-CAACCG-TTAACCCCACACCGGTGTGCCCCC-AAGGAAAGACTAAAAGAAAAAGAAGGAACTCGGCAAACAC----ATAAAGCCTCGCCTG-TTTACCAAAAACATCGCCTCTTGC-AAAACTGAGGAATAAGAGGTCCCGCCTGCCCTGTGACTATATG-TTTAACGGCCGCGGTATTTTGACCGTGCGAAGGTAGCGCAATCACTTGTCTTTTAAATGGAGACCTGTATGAATGGCATAACGAGGGCTTAGCTGTCTCC-TTTTTCAAGTCAATGAAATTGATCTCCCCGTGCAGAAGCGGGGATAGCACCATAAGACGAGAAGACCCTATGGAGCTTTAGACACC--AAGGCAGATC-ATGTTAAACACCCCTTCA--CAAAGGACCAAACCAGATGAACCCTGCCCTAATGTCTTTGGTTGGGGCGACCGCGGGGAAACAAAAAACCCCCACGTGGAATGGGAATACTC-CTTCCTACAACTAAGAGCTCCCGCTCTAATGACCAGAA--TTTCTGACCAAT-CAGATCCGGCAACGCCGATCAACGGACCGAGTTACCCTAGGGATAACAGCGCAATCCCCTTTTAGAGCCCATATCGACAAGGGGGTTTACGACCTCGATGTTGGATC-AGGAC-ATCCTAATGGTGCAGCCGCTATTA-AGGNNNN----NNNNTATTTCCTTTTCGCATACGCAATCCTACGTTCAATTCCCAACAAACTCGGAGGAGTTCTGGCCCTCCTAGCTTCCATCCTAGTACTCATAGTCGTCCCAATCCTCCACACATCCAAACAACGAAGCCTCACATTTCGACCCCTCACGCAATTCTTATTCTGAACCCTCGTTGCAGACGTCGCCATCCTCACCTGAATCGGAGGCATGCCTGTTGAACACCCCTTCATCATCATCGGACAAGTAGCATCTTTCTTGTACTTCTTCCTCTTTTTAGTTCTTTCTCCCTTCGCAGGATGATTAGAAAACAAAGTACTTGAATGACACTNNNN----NNNNNGCTAACGTAGC-TTAACTAAAGCATAACACTGAA-GATGTTAAGATGGACCCTAGAAAGTTCCGTAAGCANNNN----NNNNNCAAAGAATAGTTTAAT-TTAGAATCCTAGCTTTGGGAGTTGGGGGTAGGAGTTAGAATCTCCTTTCTTTGANNNN----NNNNNGCACTAGTAGCTCAGTTTCAGAGCGCCGGTCTTGTAAGCCGGATGCCGGAGGTTAAAATCCTCCCTACTGCTNNNN----NNNNNCAGAGTATAGCTAAGACAGAAAAGCATCTCCCTTACACTGAGAAGTCATCCGTGCAAATCGGATTACCCTGANNNN----NNNNNNNGTGGATGACTCCCCAGCTGACNCCATCACTCGGCGGTTTCGCTATGATGTGGCACTGGTGTCAGCATTAAAGGATCTGGAGGAGGACATCATGGAGGGGCTGAGAGAGAGTGGGATGGAAGACAGTGCTTGCACCTCAGGCTTCAGTGTCATGATCAAGGAATCCTGTGATGGCATGGGCGATGTCAGCGAGAAGCACGGTGGAGGACCAGCTGTTCCTGAGAAAGCTGTACGTTTCTCTTTCACTGTTATGTCTGTCTCTGTCCTGGCAGACGATGAGGAGGAAGAGGTTACCATCTTCTCTGAGCCTAAGCCAAACTCAGAACTGTCCTGCAAGCCCCTTTGCCTGACATTTGTGGATGAGTCAGATCATGAGACACTCACAGCTGTCCTGGGGCCTATAGTTGCAGAGCGTAATGCAATGAAAGAGAGCAGGCTCATCCTATCCGTGGGTGGACTAGCTCGCTCCTTCCGCTTCCACTTCAGAGGCACAGGATACGATGAGAAGATGGTGCGTGAGATGGAGGGCCTGGAGGCCTCAGGGTCCACTTATGTCTGCACTCTTTGTGACGCCAGTCGGGCAGAGGCCTCTAAAAACATGGTGCTACACTCCGTCACCCGCGGTCATGAAGAGAACCTAGAACGTTACGAAATATGGAGAACCAACCCCTTTTCTGAGTCTGTAGATGAGCTGCGAGACAGAGTCAAANNNN----NNNNNNNTTGAGRGCCATCTCCTTCTCCAATGACTCATGCTACCTTCCTCCGTTACGCTGTCCAGCTGTTTGCCGCCTCGACCCCTATGATGGGCTTCCAGAGAGTTATCTCATCCACGGTGGCCGCACCCCAAATAATGAGATCTCATCGAGCCTATACTTGCTGACCATGGACAGCCGTGGCTGCAATCGCAAACTGAACTTGCGCTGCAAAGAGAAAGAGCTGGTGGGGGAAGTTCCAGGGGCCAGATACGGTCACACAATGAGCATGATTCAAAGCCGTGGGAAGACAGCTTGTGTGTTGTTTGGGGGTAGATCCTACATGCCAGCAGGAGAGCGGACCACAGAGAGCTGGAACAGCGTCGTCGACTGTCCTCCTCAGGTGTTCCTGTTTGACTTGGAGTTCGGTTGCTCCTCTGCTCACACTTTACCCGAGCTCAGCGATGGACAGTCTTTCCATTTGGCCCTTGCCAGAGAAGACTGTGTCTACTTCGTCGGGGGTCACTCACTCACCTCTGACTCCCGCCCCCCTCGACTCTTTCGTCTGCGTGTTGAGCTTCTGCAGGGCAGCCCCTTGCTCTCCTGTGAGACTCTAGACACTGGCATATCCATCTCCAGTGCCATAATCACCCGTACAGGTCCCAATCACAGATATATCATCTTAGGTGGGTATCAGTCAGACTCCCAGAAGAGGATGGAGTGCAGCACTGTGATTCTGGATGAAAAAGGGATCCACNNNN----NNNNNNNACATTTTATGCTGAGGTGTTTGGCCTACCTTCCCCTGAGGTGAAGTGGTTCTGCAACAAAACCCAACTGGGGGCAGATGACAGAGTTAAAATGGAGAGAGATGGCGATAGCATCTCGCTAACAATTCACAATGTCACTAAAGCCGATCAGGGAGAGTATATCTGCGAGGCTTTAAACTATGTCGGGGAAGCAAGAAGTGTTGCTTTAGTGGTAGTTGTATCGCAGGAAGTGAGGTTCATGCCTGCCCCACCTGCTGTCACCCATCAGCATGTGATGGAGTTTGATGTGGAGGAAGATGACTCTTCTCGTTCTCCTTCCCCTCAGGAGATTCTGCTTGAAGTAGAATTGGATGAAAACGAGGTGAAAGAATTTGAGAAACAGGTTAAGATCATCACCATTCCTGAGTACACAGCCGACAACAAGAGCATGATCATATCTTTGGATGTTTTACCAAGTATTTATGAGGAGGGCGGTGTG
Kyphosus_pacificus_no_voucher_Pacific_Ocean_KbigRa039	CAAAGGCTTGGTCCTGACTTTACTATCAACTTTAGCCAAACTTACACATGCAAGTATCCGCACCCCCGTGAGAATGCCCC-ACAGTTCCCTGCCCGGGAACAAGGAGCTGGTATCAGGCACATTTAACTATAAGCCCACGACACCTTGCTTAGCCACACCCTCAAGGGAACTCAGCAGTGATAAACATTAAGCTATAAGTGAAAACTTGACTTAGTCAA-GGC--TAAGAGGGCCGGTAAAACTCGTGCCAGCCACCGCGGTTATACGAGAGGCCCAAGTTGATAGACTCC-GGCGTAAAGAGTGGTTAAGACTCATCCAC----AAAACTAAAGCCGAACGCCCTCAGGGCTGT-TATACGCTCCCGAAGGTAAGAAGTTCAATCACGAAAGTGGCTTTATATCAGCTGAATCCACGAAAGCTATGACACAAACT-GGGATTAGATACCCCACT-ATGCCTAGCCATAAACATTGATAGTACAATACACCTA-CTATCCGCCAGGGTACTACGAGCATCAGCTTAAAACCCAAAGGACTTGGCGGTGCTTTAGATCCACCTAGAGGAGCCTGTTCTAGAACCGATAACCCCCG-TTCAACCTCACCCTTCCTTGTTTT-TCCCGCCTATATACCGCCGTCGTCAGCTTACCCTGTGAAGG--CCTCATAGTAAGCAGAATTGGCACAACCCAAAACGTCAGGTCGAGGTGTAGCGTATGGAAGGGGAAGA-AATGGGCTACATTCACTAACAC-AGTGAATTACGGACGA-TATACTG-AAATTTATATCTAAAGGAGGATTTAGCAGTAAGCAGGAAATAGAGTGTTCTGCTGAAATT-GGCCCTGAAGCGCGCACACACCGCCCGTCACTCTCCCCGAGCCTAA-CAATCTAAATAACTAAAACCTTACAA--TCGCAAAGGGGAGGCAAGTCGTAACATGGTAAGTGTACCGGAAGGTGCACTTGGAAAAAT--NNNN----NNNNCGCCCACTAGCTAG--CCCC-----CT---AAACCAAAAACAA-CATACCAATATAAATACCCCTAAAT-GCACTAACACCTGCA-TAAAACAAACCATTTTTCCCCCTTAGTATGGGCGACAG-AAAAGGGACTG-TGGCGCAATAGAGAAAGTACCGCAAGGGAACGCTGAAAGAGCAATGAAACAACTCAGTC-AAGCCTAAAAAAGCAGAGATTCAAGCTCGTACCTTTTGCATCATGATTTAGCCAGTAAAACCCAAGCAAAGAGTTCTT-TAGTTTGGTTTCCCGAAACTAAGTGAGCTACTCCAAGACAGCCTATTAATAGGGCAAACCCGTCCCTGTGGCAAAAGGGTGGGAAGAGCTTTGAGTAGAGGTGACAAACCTACCGAACTTAGTTATAGCTGGTTGCCTGAGAATTGAATAGAAGTTCAGCCTCTCGGCTTCTCCCCTC-ACCCTCGTCCGA-CCCCCCTCTGACACCT-TAAGAAACCGCGAGAGTTACTCAAAGGGGGTACAGCCCCTTTGAGACAAGATACAACTTTACCAGGAGGGTAAAGATCATAATA-ACATGAAGGCAAAATGTTCTGGTGGGCCTAAAAGCAGCCATCCCTATAGAAAGCGTTAAAGCTCAGACATA-----CCCCTCACCC-TTTTATACTGATAATCA-AATCTTAACCCCCTAGCC-CTACCAGGCCATCCCATG-CAAACATGGGAGTGACTATGCTAATATGAGTAATAAGAGAGTC-TCCGCCTCTCTCCTTGCACACGTGTAAATCGGAATGGA--CCCTCCACCGAATCTTAACGGCCCCAAA-CAAAGAGGGAACTGAACAACAGACCAAACAACCAGAAAA-CCATCCAAC-AAA-CAACCG-TTAACCCCACACTGGTGTGCCCCC-AAGGAAAGACTAAAAGAAAAAGAAGGAACTCGGCAAACAC----ATAAAGCCTCGCCTG-TTTACCAAAAACATCGCCTCTTGC-AAAACTGAGGAATAAGAGGTCCCGCCTGCCCTGTGACTATATG-TTTAACGGCCGCGGTATTTTGACCGTGCGAAGGTAGCGCAATCACTTGTCTTTTAAATGGAGACCTGTATGAATGGCATAACGAGGGCTTAGCTGTCTCC-TTTTTCAAGTCAATGAAATTGATCTCCCCGTGCAGAAGCGGGGATAGCACCATAAGACGAGAAGACCCTATGGAGCTTTAGACACC--AAGGCAGATC-ATGTTAAACACCCCTTCA--CAAAGGACCAAACCAGATGAACCCTGCCCTAATGTCTTTGGTTGGGGCGACCGCGGGGAAACAAAAAACCCCCACGTGGAATGGGAATACTC-CTTCCTACAACTAAGAGCTCCCGCTCTAATGACCAGAA--TTTCTGACCAAT-CAGATCCGGCAATGCCGATCAACGGACCGAGTTACCCTAGGGATAACAGCGCAATCCCCTTTTAGAGCCCATATCGACAAGGGGGTTTACGACCTCGATGTTGGATC-AGGAC-ATCCTAATGGTGCAGCCGCTATTA-AGGNNNN----NNNNTATTTCCTCTTCGCATACGCAATCCTACGTTCAATTCCTAACAAACTTGGAGGGGTCTTAGCTCTCCTAGCTTCCATCCTAGTACTCATGGTTGTCCCAATCCTCCACACATCCAAACAACGAAGCCTCACATTCCGACCCCTCACACAATTCTTATTCTGAACCCTCGTTGCAGACGTCGCCATCCTTACCTGAATCGGAGGCATGCCTGTTGAACACCCCTTCATCATCATCGGACAAGTAGCATCTTTCTTGTACTTCTTCCTCTTTTTAGTTCTTTCCCCCTTCGCAGGATGATTAGAAAACAAAGTACTTGAATGACACTNNNN----NNNNNGCTAACGTAGC-TTAATTAAAGCATAACACTGAA-GATGTTAAGATGGGCCCTAGAAAGTTCCGTAAGCANNNN----NNNNNCAAAGAATAGTTTAAT-TTAGAATCCTAGCTTTGGGAGTTGGGGGTAGGAGTTAGAATCTCCTTTCTTAGANNNN----NNNNNGCACTAGTAGCTCAGTTTCAGAGCGCCGGTCTTGTAAGCCGGATGCCGGAGGTTAAAATCCTCCCTACTGCTNNNN----NNNNNCAGAGTATAGCTAAGACAGAAAAGCATCTCCCTTACACTGAGAAGTCATCCGTGCAAATCGGATTACCCTGANNNN----NNNNNNNGTGGATGACTCCCCAGCTGACACCATCACTCGGCGGTTTCGCTATGATGTGGCACTGGTGTCAGCATTAAAGGATCTGGAGGAGGACATCATGGAGGGGCTGAGAGAGAGTGGGATGGAAGACAGTGCTTGCACCTCAGGCTTCAGTGTCATGATCAAGGAATCCTGTGATGGCATGGGCGATGTCAGCGAGAAGCACGGTGGAGGACCAGCTGTTCCTGAGAAAGCTGTACGTTTCTCTTTCACTGTTATGTCTGTCTCTGTCCTGGCAGACGATGAGGAGGAAGAGGTTACCATCTTCTCTGAGCCTAAGCCAAACTCAGAACTGTCCTGCAAGCCCCTTTGCCTGACATTTGTGGATGAGTCAGATCATGAGACACTCACAGCTGTCCTGGGGCCTATAGTTGCAGAGCGCAATGCAATGAAAGAGAGCAGGCTCATCCTATCCGTGGGTGGACTAGCTCGCTCCTTCCGCTTCCACTTCAGAGGCACAGGATACGATGAGAAGATGGTGCGTGAGATGGAGGGCCTGGAGGCCTCAGGGTCCACTTATGTCTGCACTCTTTGTGACGCCAGTCGGGCAGAGGCCTCTAAAAACATGGTGCTACACTCCGTCACCCGCGGTCATGAAGAGAACCTAGAACGTTACGAAATATGGAGAACCAACCCCTTTTCTGAGTCTGTAGATGAGCTGCGAGACAGAGTCAAANNNN----NNNNNNNTTGAGGGCCATCTCCTTCTCCAATGACTCATGCTACCTTCCTCCGTTACGCTGTCCAGCTGTTTGCCGCCTCGACCCCTATGATGGGCTTCCAGAGAGTTATCTCATCCACGGTGGCCGCACCCCAAATAATGAGATCTCATCGAGCCTATACCTGCTGACCATGGACAGCCGTGGCTGCAATCGCAAACTGAACTTGCGCTGCAAAGAGAAAGAGCTGGTGGGGGAAGTTCCAGGGGCCAGATACGGTCACACAATGAGCATGATTCAAAGCCGTGGGAAGACAGCTTGTGTGTTGTTTGGGGGTAGATCCTACATGCCAGCAGGAGAGCGGACCACAGAGAGCTGGAACAGCGTCGTCGACTGTCCTCCTCAGGTGTTCCTGTTTGACTTGGAGTTCGGTTGCTCCTCTGCTCACACTTTACCCGAGCTCAGCGATGGACAGTCTTTCCATTTGGCCCTTGCCAGAGAAGACTGTGTCTACTTCGTCGGGGGTCACTCACTCACCTCTGACTCCCGCCCCCCTCGACTCTTTCGTCTGCGCGTTGAGCTTCTGCAGGGCAGCCCCTTGCTCTCCTGTGAGACTCTAGACACTGGCATATCCATCTCCAGTGCCATAATCACCCGTACAGGTCCCAATCACAGATATATCATCTTAGGTGGGTATCAGTCAGACTCCCAGAAGAGGATGGAGTGCAGCACTGTGATTCTGGATGAGAAAGGGATCCACNNNN----NNNNNNNACATTTTATGCTGAGGTGTTTGGCCTACCTTCCCCTGAGGTGAAGTGGTTCTGCAACAAAACCCAACTGGTGGCAGATGACAGAGTTAAAATGGAGAGAGATGGCGATAGCATCTCGCTAACAATTCACAATGTCACTAAAGCCGATCAGGGAGAGTATATCTGTGAGGCTTTAAACTATGTCGGGGAAGCAAGAAGTGTTGCTTTAGTAGTAGTTGTATCGCAGGAAGTGAGGTTCATGCCTGCCCCACCTGCTGTCACCCATCAGCATGTGATGGAGTTTGATGTGGAGGAAGATGACTCTTCTCGTTCTCCTTCCCCTCAGGAGATTTTGCTTGAAGTAGAATTGGATGAAAACGAGGTGAAAGAATTTGAGAAACAGGTTAAGATCATCACCATTCCTGAGTACACAGCCGACAACAAGAGCATGATCATATCTTTGGATGTTTTACCAAGTATTTATGAGGAGGGCGCTGTG
Kyphosus_pacificus_no_voucher_Pacific_Ocean_KbigRa042	CAAAGGCTTGGTCCTGACTTTACTATCAACTTTAGCCAAACTTACACATGCAAGTATCCGCACCCCCGTGAGAATGCCCC-ACAGTTCCCTGCCCGGGAACAAGGAGCTGGTATCAGGCACATTTAACTATAAGCCCACGACACCTTGCTTAGCCACACCCTCAAGGGAACTCAGCAGTGATAAACATTAAGCTATAAGTGAAAACTTGACTTAGTCAA-GGC--TAAGAGGGCCGGTAAAACTCGTGCCAGCCACCGCGGTTATACGAGAGGCCCAAGTTGATAGACTCC-GGCGTAAAGAGTGGTTAAGACTCATCTAC----AAAACTAAAGCCGAACGCCCTCAGGGCTGT-TATACGCTCCCGAAGGTAAGAAGTTCAATCACGAAAGTGGCTTTATATCAGCTGAATCCACGAAAGCTATGACACAAACT-GGGATTAGATACCCCACT-ATGCCTAGCCATAAACATTGATAGTACAATACACCTA-CTATCCGCCAGGGTACTACGAGCATCAGCTTAAAACCCAAAGGACTTGGCGGTGCTTTAGATCCACCTAGAGGAGCCTGTTCTAGAACCGATAACCCCCG-TTCAACCTCACCCTTCCTTGTTTT-TCCCGCCTATATACCGCCGTCGTCAGCTTACCCTGTGAAGG--CCTCATAGTAAGCAGAATTGGCACAACCCAAAACGTCAGGTCGAGGTGTAGCGTATGGAAGGGGAAGA-AATGGGCTACATTCACTAACAC-AGTGAATTACGGACGA-TATACTG-AAATTTATATCTAAAGGAGGATTTAGCAGTAAGCAGGAAATAGAGTGTTCTGCTGAAATT-GGCCCTGAAGCGCGCACACACCGCCCGTCACTCTCCCCGAGCCTAA-CAATCTAAATAACTAAAACCTTACAA--TCGCAAAGGGGAGGCAAGTCGTAACATGGTAAGTGTACCGGAAGGTGCACTTGGAAAAAT--NNNN----NNNNCGCCCACTAGCTAG--CCCC-----CT---AAACCAAAAACAA-CATACCAATATAAATACCCCTAAAT-GCACTAACACCTGCA-TAAAACAAACCATTTTTCCCCCTTAGTATGGGCGACAG-AAAAGGGACTG-TGGCGCAATAGAGAAAGTACCGCAAGGGAACGCTGAAAGAGCAATGAAACAACTCAGTC-AAGCCTAAAAAAGCAGAGATTCAAGCTCGTACCTTTTGCATCATGATTTAGCCAGTAAAACCCAAGCAAAGAGTTCTT-TAGTTTGGTTTCCCGAAACTAAGTGAGCTACTCCAAGACAGCCTATTAATAGGGCAAACCCGTCCCTGTGGCAAAAGGGTGGGAAGAGCTTTGAGTAGAGGTGACAAACCTACCGAACTTAGTTATAGCTGGTTGCCTGAGAATTGAATAGAAGTTCAGCCTCTCGGCTTCTCCCCTC-ACCCTCGTCCGA-CCCCCCTCTGACACCT-TAAGAAACCGCGAGAGTTACTCAAAGGGGGTACAGCCCCTTTGAGACAAGATACAACTTTACCAGGAGGGTAAAGATCATAATA-ACATGAAGGCAAAATGTTCTGGTGGGCCTAAAAGCAGCCATCCCTATAGAAAGCGTTAAAGCTCAGACATA-----CCCCTCACCC-TTTTATACTGATAATCA-AATCTTAACCCCCTAGCC-CTACCAGGCCATCCCATG-CAAACATGGGAGTGACTATGCTAATATGAGTAATAAGAGAGTC-TCCGCCTCTCTCCTTGCACACGTGTAAATCGGAATGGA--CCCTCCACCGAATCTTAACGGCCCCAAA-CAAAGAGGGAACTGAACAACAGACCAAACAACCAGAAAA-CCATCCAAC-AAA-CAACCG-TTAACCCCACACTGGTGTGCCCC--AAGGAAAGACTAAAAGAAAAAGAAGGAACTCGGCAAACAC----ATAAAGCCTCGCCTG-TTTACCAAAAACATCGCCTCTTGC-AAAACTGAGGAATAAGAGGTCCCGCCTGCCCTGTGACTATATG-TTTAACGGCCGCGGTATTTTGACCGTGCGAAGGTAGCGCAATCACTTGTCTTTTAAATGGAGACCTGTATGAATGGCATAACGAGGGCTTAGCTGTCTCC-TTTTTCAAGTCAATGAAATTGATCTCCCCGTGCAGAAGCGGGGATAGCACCATAAGACGAGAAGACCCTATGGAGCTTTAGACACC--AAGGCAGATC-ATGTTAAACACCCCTTCA--CAAAGGACCAAACCAGATGAACCCTGCCCTAATGTCTTTGGTTGGGGCGACCGCGGGGAAACAAAAAACCCCCACGTGGAATGGGAATACTC-CTTCCTACAACTAAGAGCTCCCGCTCTAATGACCAGAA--TTTCTGACCAAT-CAGATCCGGCAATGCCGATCAACGGACCGAGTTACCCTAGGGATAACAGCGCAATCCCCTTTTAGAGCCCATATCGACAAGGGGGTTTACGACCTCGATGTTGGATC-AGGAC-ATCCTAATGGTGCAGCCGCTATTA-AGGNNNN----NNNNTATTTCCTCTTCGCATACGCAATCCTACGTTCAATTCCTAACAAACTTGGAGGGGTCTTAGCTCTCCTAGCTTCCATCCTAGTACTCATGGTTGTCCCAATCCTCCACACATCCAAACAACGAAGCCTCACATTCCGACCCCTCACACAATTCTTATTCTGAACCCTCGTTGCAGACGTCGCCATCCTTACCTGAATCGGAGGCATGCCTGTTGAACACCCCTTCATCATCATCGGACAAGTAGCATCTTTCTTGTACTTCTTCCTCTTTTTAGTTCTTGCCCCCTTCGCAGGATGATTAGAAAACAAAGTACTTGAATGACACTNNNN----NNNNNGCTAACGTAGC-TTAATTAAAGCATAACACTGAA-GATGTTAAGATGGACCCTAGAAAGTTCCGTAAGCANNNN----NNNNNCAAAGAATAGTTTAAT-TTAGAATCCTAGCTTTGGGAGTTGGGGGTAGGAGTTAGAATCTCCTTTCTTTGANNNN----NNNNNGCACTAGTAGCTCAGTTTCAGAGCGCCGGTCTTGTAAGCCGGATGCCGGAGGTTAAAATCCTCCCTACTGCTNNNN----NNNNNCAGAGTATAGCTAAGACAGAAAAGCATCTCCCTTACACTGAGAAGTCATCCGTGCAAATCGGATTACCCTGANNNN----NNNNNNNGTGGATGACTCCCCAGCTGACACCATCACTCGGCGGTTTCGCTATGATGTGGCACTGGTGTCAGCATTAAAGGATCTGGAGGAGGACATCATGGAGGGGCTGAGAGAGAGTGGGATGGAAGACAGTGCTTGCACCTCAGGCTTCAGTGTCATGATCAAGGAATCCTGTGATGGCATGGGCGATGTCAGCGAGAAGCACGGTGGAGGACCAGCTGTTCCTGAGAAAGCTGTACGTTTCTCTTTCACTGTTATGTCTGTCTCTGTCCTGGCAGACGATGAGGAGGAAGAGGTTACCATCTTCTCTGAGCCTAAGCCAAACTCAGAACTGTCCTGCAAGCCCCTTTGCCTGACATTTGTGGATGAGTCAGATCATGAGACACTCACAGCTGTCCTGGGGCCTATAGTTGCAGAGCGCAATGCAATGAAAGAGAGCAGGCTCATCCTATCCGTGGGTGGACTAGCTCGCTCCTTCCGCTTCCACTTCAGAGGCACAGGATACGATGAGAAGATGGTGCGTGAGATGGAGGGCCTGGAGGCCTCAGGGTCCACTTATGTCTGCACTCTTTGTGACGCCAGTCGGGCAGAGGCCTCTAAAAACATGGTGCTACACTCCGTCACCCGCGGTCATGAAGAGAACCTAGAACGTTACGAAATATGGAGAACCAACCCCTTTTCTGAGTCTGTAGATGAGCTGCGAGACAGAGTCAAANNNN----NNNNNNNTTGAGGGCCATCTCCTTCTCCAATGACTCATGCTACCTTCCTCCRTTACGCTGTCCAGCTGTTTGCCGCCTCGACCCCTATGATGGGCTTCCAGAGAGTTATCTCATCCACGGTGGCCGCACCCCAAATAATGAGATCTCATCGAGCCTATACCTGCTGACCATGGACAGCCGTGGCTGCAATCGCAAACTGAACTTGCGCTGCAAAGAGAAAGAGCTGGTGGGGGAAGTTCCAGGGGCCAGATACGGTCACACAATGAGCATGATTCAAAGCCGTGGGAAGACAGCTTGTGTGTTGTTTGGGGGTAGATCCTACATGCCAGCAGGAGAGCGGACCACAGAGAGCTGGAACAGCGTCGTCGACTGTCCTCCTCAGGTGTTCCTGTTTGACTTGGAGTTCGGTTGCTCCTCTGCTCACACTTTACCCGAGCTCAGCGATGGACAGTCTTTCCATTTGGCCCTTGCCAGAGAAGACTGTGTCTACTTCGTCGGGGGTCACTCACTCACCTCTGACTCCCGCCCCCCTCGACTCTTTCGTCTGCGCGTTGAGCTTCTGCAGGGCAGCCCCTTGCTCTCCTGTGAGACTCTAGACACTGGCATATCCATCTCCAGTGCCATAATCACCCGTACAGGTCCCAATCACAGATATATCATCTTAGGTGGGTATCAGTCAGACTCCCAGAAGAGGATGGAGTGCAGCACTGTGATTCTGGATGAGAAAGGGATCCACNNNN----NNNNNNNACATTTTATGCTGAGGTGTTTGGCCTACCTTCCCCTGAGGTGAAGTGGTTCTGCAACAAAACCCAACTGGTGGCAGATGACAGAGTTAAAATGGAGAGAGATGGCGATAGCATCTCGCTAACAATTCACAATGTCACTAAAGCCGATCAGGGAGAGTATATCTGTGAGGCTTTAAACTATGTCGGGGAAGCAAGAAGTGTTGCTTTAGTAGTAGTTGTATCGCAGGAAGTGAGGTTCATGCCTGCCCCACCTGCTGTCACCCATCAGCATGTGATGGAGTTTGATGTGGAGGAAGATGACTCTTCTCGTTCTCCTTCCCCTCAGGAGATTTTGCTTGAAGTAGAATTGGATGAAAACGAGGTGAAAGAATTTGAGAAACAGGTTAAGATCATCACCATTCCTGAGTACACAGCCGACAACAAGAGCATGATCATATCTTTGGATGTTTTACCAAGTATTTATGAGGAGGGCGCTGTG
Kyphosus_pacificus_no_voucher_Pacific_Ocean_KbigRa045	CAAAGGCTTGGTCCTGACTTTACTATCAACTTTAGCCAAACTTACACATGCAAGTATCCGCACCCCCGTGAGAATGCCCC-ACAGTTCCCTGCCCGGGAACAAGGAGCTGGTATCAGGCACATTTAACTATAAGCCCACGACACCTTGCTTAGCCACACCCTCAAGGGAACTCAGCAGTGATAAACATTAAGCTATAAGTGAAAACTTGACTTAGTCAA-GGC--TAAGAGGGCCGGTAAAACTCGTGCCAGCCACCGCGGTTATACGAGAGGCCCAAGTTGATAGACTCC-GGCGTAAAGAGTGGTTAAGACTCATCTAC----AAAACTAAAGCCGAACGCCCTCAGGGCTGT-TATACGCTCCCGAAGGTAAGAAGTTCAATCACGAAAGTGGCTTTATATCAGCTGAATCCACGAAAGCTATGACACAAACT-GGGATTAGATACCCCACT-ATGCCTAGCCATAAACATTGATAGTACAATACACCTA-CTATCCGCCAGGGTACTACGAGCATCAGCTTAAAACCCAAAGGACTTGGCGGTGCTTTAGATCCACCTAGAGGAGCCTGTTCTAGAACCGATAACCCCCG-TTCAACCTCACCCTTCCTTGTTTT-TCCCGCCTATATACCGCCGTCGTCAGCTTACCCTGTGAAGG--CCTCATAGTAAGCAGAATTGGCACAACCCAAAACGTCAGGTCGAGGTGTAGCGTATGGAAGGGGAAGA-AATGGGCTACATTCACTAACAC-AGTGAATTACGGACGA-TATACTG-AAATTTATATCTAAAGGAGGATTTAGCAGTAAGCAGGAAATAGAGTGTTCTGCTGAAATT-GGCCCTGAAGCGCGCACACACCGCCCGTCACTCTCCCCGAGCCTAA-CAATCTAAATAACTAAAACCTTACAA--TCGCAAAGGGGAGGCAAGTCGTAACATGGTAAGTGTACCGGAAGGTGCACTTGGAAAAAT--NNNN----NNNNCGCCCACTAGCTAG--CCCC-----CT---AAACCAAAAACAA-CATACCAATATAAATACCCCTAAAT-GCACTAACACCTGCA-TAAAACAAACCATTTTTCCCCCTTAGTATGGGCGACAG-AAAAGGGACTG-TGGCGCAATAGAGAAAGTACCGCAAGGGAACGCTGAAAGAGCAATGAAACAACTCAGTC-AAGCCTAAAAAAGCAGAGATTCAAGCTCGTACCTTTTGCATCATGATTTAGCCAGTAAAACCCAAGCAAAGAGTTCTT-TAGTTTGGTTTCCCGAAACTAAGTGAGCTACTCCAAGACAGCCTATTAATAGGGCAAACCCGTCCCTGTGGCAAAAGGGTGGGAAGAGCTTTGAGTAGAGGTGACAAACCTACCGAACTTAGTTATAGCTGGTTGCCTGAGAATTGAATAGAAGTTCAGCCTCTCGGCTTCTCCCCTC-ACCCTCGTCCGA-CCCCCCTCTGACACCT-TAAGAAACCGCGAGAGTTACTCAAAGGGGGTACAGCCCCTTTGAGACAAGATACAACTTTACCAGGAGGGTAAAGATCATAATA-ACATGAAGGCAAAATGTTCTGGTGGGCCTAAAAGCAGCCATCCCTATAGAAAGCGTTAAAGCTCAGACATA-----CCCCTCACCC-TTTTATACTGATAATCA-AATCTTAACCCCCTAGCC-CTACCAGGCCATCCCATG-CAAACATGGGAGTGACTATGCTAATATGAGTAATAAGAGAGTC-TCCGCCTCTCTCCTTGCACACGTGTAAATCGGAATGGA--CCCTCCACCGAATCTTAACGGCCCCCAA-CCAAGAGGGAACTGAACAACAGACCAAACAACCAGAAAA-CCATCCAAC-AAA-CAACCG-TTAACCCCACACTGGTGTGCCCC--AAGGAAAGACTAAAAGAAAAAGAAGGAACTCGGCAAACAC----ATAAAGCCTCGCCTG-TTTACCAAAAACATCGCCTCTTGC-AAAACTGAGGAATAAGAGGTCCCGCCTGCCCTGTGACTATATG-TTTAACGGCCGCGGTATTTTGACCGTGCGAAGGTAGCGCAATCACTTGTCTTTTAAATGGAGACCTGTATGAATGGCATAACGAGGGCTTAGCTGTCTCC-TTTTTCAAGTCAATGAAATTGATCTCCCCGTGCAGAAGCGGGGATAGCACCATAAGACGAGAAGACCCTATGGAGCTTTAGACACC--AAGGCAGATC-ATGTTAAACACCCCTTCA--CAAAGGACCAAACCAGATGAACCCTGCCCTAATGTCTTTGGTTGGGGCGACCGCGGGGAAACAAAAAACCCCCACGTGGAATGGGAATACTC-CTTCCTACAACTAAGAGCTCCCGCTCTAATGACCAGAA--TTTCTGACCAAT-CAGATCCGGCAATGCCGATCAACGGACCGAGTTACCCTAGGGATAACAGCGCAATCCCCTTTTAGAGCCCATATCGACAAGGGGGTTTACGACCTCGATGTTGGATC-AGGAC-ATCCTAATGGTGCAGCCGCTATTA-AGGNNNN----NNNNTATTTCCTCTTCGCATACGCAATCCTACGTTCAATTCCTAACAAACTTGGAGGGGTCTTAGCTCTCCTAGCTTCCATCCTAGTACTCATGGTTGTCCCAATCCTCCACACATCCAAACAACGAAGCCTCACATTCCGACCCCTCACACAATTCTTATTCTGAACCCTCGTTGCAGACGTCGCCATCCTTACCTGAATCGGAGGCATGCCTGTTGAACACCCCTTCATCATCATCGGACAAGTAGCATCTTTCTTGTACTTCTTCCTCTTTTTAGTTCTTTCCCCCTTCGCAGGATGATTAGAAAACAAAGTACTTGAATGACACTNNNN----NNNNNGCTAACGTAGC-TTAATTAAAGCATAACACTGAA-GATGTTAAGATGGACCCTAGAAAGTTCCGTAAGCANNNN----NNNNNCAAAGAATAGTTTAAT-TTAGAATCCTAGCTTTGGGAGTTGGGGGTAGGAGTTAGAATCTCCTTTCTTTGANNNN----NNNNNGCACTAGTAGCTCAGTTTCAGAGCGCCGGTCTTGTAAGCCGGATGCCGGAGGTTAAAATCCTCCCTACTGCTNNNN----NNNNNCAGAGTATAGCTAAGACAGAAAAGCATCTCCCTTACACTGAGAAGTCATCCGTGCAAATCGGATTACCCTGANNNN----NNNNNNNGTGGATGACTCCCCAGCTGACACCATCACTCGGCGGTTTCGCTATGATGTGGCACTGGTGTCAGCATTAAAGGATCTGGAGGAGGACATCATGGAGGGGCTGAGAGAGAGTGGGATGGAAGACAGTGCTTGCACCTCAGGCTTCAGTGTCATGATCAAGGAATCCTGTGATGGCATGGGCGATGTCAGCGAGAAGCACGGTGGAGGACCAGCTGTTCCTGAGAAAGCTGTACGTTTCTCTTTCACTGTTATGTCTGTCTCTGTCCTGGCAGACGATGAGGAGGAAGAGGTTACCATCTTCTCTGAGCCTAAGCCAAACTCAGAACTGTCCTGCAAGCCCCTTTGCCTGACATTTGTGGATGAGTCAGATCATGAGACACTCACAGCTGTCCTGGGGCCTATAGTTGCAGAGCGCAATGCAATGAAAGAGAGCAGGCTCATCCTATCCGTGGGTGGACTAGCTCGCTCCTTCCGCTTCCACTTCAGAGGCACAGGATACGATGAGAAGATGGTGCGTGAGATGGAGGGCCTGGAGGCCTCAGGGTCCACTTATGTCTGCACTCTTTGTGACGCCAGTCGGGCAGAGGCCTCTAAAAACATGGTGCTACACTCCGTCACCCGCGGTCATGAAGAGAACCTAGAACGTTACGAAATATGGAGAACCAACCCCTTTTCTGAGTCTGTAGATGAGCTGCGAGACAGAGTCAAANNNN----NNNNNNNTTGAGGGCCATCTCCTTCTCCAATGACTCATGCTACCTTCCTCCRTTACGCTGTCCAGCTGTTTGCCGCCTCGACCCCTATGATGGGCTTCCAGAGAGTTATCTCATCCACGGTGGCCGCACCCCAAATAATGAGATCTCATCGAGCCTATACCTGCTGACCATGGACAGCCGTGGCTGCAATCGCAAACTGAACTTGCGCTGCAAAGAGAAAGAGCTGGTGGGGGAAGTTCCAGGGGCCAGATACGGTCACACAATGAGCATGATTCAAAGCCGTGGGAAGACAGCTTGTGTGTTGTTTGGGGGTAGATCCTACATGCCAGCAGGAGAGCGGACCACAGAGAGCTGGAACAGCGTCGTCGACTGTCCTCCTCAGGTGTTCCTGTTTGACTTGGAGTTCGGTTGCTCCTCTGCTCACACTTTACCCGAGCTCAGCGATGGACAGTCTTTCCATTTGGCCCTTGCCAGAGAAGACTGTGTCTACTTCGTCGGGGGTCACTCACTCACCTCTGACTCCCGCCCCCCTCGACTCTTTCGTCTGCGCGTTGAGCTTCTGCAGGGCAGCCCCTTGCTCTCCTGTGAGACTCTAGACACTGGCATATCCATCTCCAGTGCCATAATCACCCGTACAGGTCCCAATCACAGATATATCATCTTAGGTGGGTATCAGTCAGACTCCCAGAAGAGGATGGAGTGCAGCACTGTGATTCTGGATGAGAAAGGGATCCACNNNN----NNNNNNNACATTTTATGCTGAGGTGTTTGGCCTACCTTCCCCTGAGGTGAAGTGGTTCTGCAACAAAACCCAACTGGTGGCAGATGACAGAGTTAAAATGGAGAGAGATGGCGATAGCATCTCGCTAACAATTCACAATGTCACTAAAGCCGATCAGGGAGAGTATATCTGTGAGGCTTTAAACTATGTCGGGGAAGCAAGAAGTGTTGCTTTAGTAGTAGTTGTATCGCAGGAAGTGAGGTTCATGCCTGCCCCACCTGCTGTCACCCATCAGCATGTGATGGAGTTTGATGTGGAGGAAGATGACTCTTCTCGTTCTCCTTCCCCTCAGGAGATTTTGCTTGAAGTAGAATTGGATGAAAACGAGGTGAAAGAATTTGAGAAACAGGTTAAGATCATCACCATTCCTGAGTACACAGCCGACAACAAGAGCATGATCATATCTTTGGATGTTTTACCAAGTATTTATGAGGAGGGCGCTGTG
Kyphosus_bigibbus_no_voucher_Lord_Howe_Isl_KbigSa033	CAAAGGCTTGGTCCTGACTTTACTATCAACTTTAGCCAAACTTACACATGCAAGTATCCGCACCCCCGTGAGAATGCCCC-ACAGTTCCCTGCCCGGGAACAAGGAGCTGGTATCAGGCACATTTRACTATAAGCCCACGACACCTTGCTTAGCCACACCCTCAAGGGAACTCAGCAGTGATAAACATTAAGCTATAAGTGAAAACTTGACTTAGTCAA-GGC--TAAGAGGGCCGGTAAAACTCGTGCCAGCCACCGCGGTTATACGAGAGGCCCAAGTTGATAGACTCC-GGCGTAAAGAGTGGTTAAGACTCATCTAC----AAAACTAAAGCCGAACGCCCTCAGGGCTGT-TATACGCTCCCGAAGGTAAGAAGTTCAATCACGAAAGTGGCTTTATATCAGCTGAATCCACGAAAGCTATGACACAAACT-GGGATTAGATACCCCACT-ATGCCTAGCCATAAACATTGATAGTACAATACRCCTA-CTATCCGCCAGGGTACTACGAGCATCAGCTTAAAACCCAAAGGACTTGGCGGTGCTTTAGATCCACCTAGAGGAGCCTGTTCTAGAACCGATAACCCCCG-TTCAACCTCACCCTCCCTTGTTTTATCCCGCCTATATACCGCCGTCGTCAGCTTACCCTGTGAAGG--CCTCATAGTAAGCAGAATTGGCACAACCCAAAACGTCAGGTCGAGGTGTAGCGTATGGAAGGGGAAGA-AATGGGCTACATTCACTGACAC-AGTGAATTACGGACGA-TATACTG-AAATATATATCTAAAGGAGGATTTAGCAGTAAGCAGGAAATAGAGTGTTCTGCTGAAATT-GGCCCTGAAGCGCGCACACACCGCCCGTCACTCTCCCCAAGCCTAA-CAATCTAAATAATTAAAACCTTACAA--TCGCAAAGGGGAGGCAAGTCGTAACATGGTAAGTGTACCGGAAGGTGCACTTGGAAAAAT--NNNN----NNNNCGCCCACTAGCTAG-CCCCC-----CC---AAACCAAAAACAA-CACACCAATATAAATACCCCTAAAT-GCACTAACACCTGCA-TAAAACAAACCATTTTTCCCCCTTAGTATGGGCGACAG-AAAAGGGACTG-TGGCGCAATAGAGAAAGTACCGCAAGGGAACGCTGAAAGAGCAGTGAAACAACTCAGTC-AAGCCTAAAAAAGCAGAGATTTAACCTCGTACCTTTTGCATCATGATTTAGCCAGTAAGACCCAAGCAAAGAGTTCTT-TAGTTTGGTTTCCCGAAACTAAGTGAGCTACTCCAAGACAGCCTATTAATAGGGCAAACCCGTCCCTGTGGCAAAAGGGTGGGAAGAGCTTTGAGTAGAGGTGACAAACCTACCGAACTTAGTTATAGCTGGTTGCCTGAGAATTGAATAAAAGTTCAGCCTCTCGGCTTCTCCCCTC-ACCCTCGTCCGA-CCACCCTCTGACACCT-TAAGAAACCGCGAGAGTTACTCAAAGGGGGTACAGCCCCTTTGAGACAAGATACAACTTTACCAGGAGGGTAAAGATCATAATA-ACATGAAGGTAAAATGTTCTGGTGGGCCTAAAAGCAGCCATCCCTATAGAAAGCGTTAAAGCTCAGACATA-----CCCCTCACCC-TTTTATACTGATAATCA-AATCTTAACCCCCTAGCC-CCACCAGGCCATCCCATG-CAAACATGGGAGCGACTATGCTAATATGAGTAATAAGAGAGCC-TCCGCCTCTCTCCTTGCACACGTGTAAATCGGAATGGA--CCCTCCACCGAATATTAACGGCCCCAAA-CAAAGAGGGAACTGAACAACAGACCAAACAACCAGAAAA-CCATCCAAC-AAA-CAACCG-TTAACCCCACACCGGTGTGCCCCC-AAGGAAAGACTAAAAGAAAAAGAAGGAACTCGGCAAACAC----ATAAAGCCTCGCCTG-TTTACCAAAAACATCGCCTCTTGC-AAAACTGAGGAATAAGAGGTCCCGCCTGCCCTGTGACTATATG-TTTAACGGCCGCGGTATTTTGACCGTGCGAAGGTAGCGCAATCACTTGTCTTTTAAATGGAGACCTGTATGAATGGCATAACGAGGGCTTAGCTGTCTCC-TTTTTCAAGTCAATGAAATTGATCTCCCCGTGCAGAAGCGGGGATAGCACCATAAGACGAGAAGACCCTATGGAGCTTTAGACACC--AAGGCAGATC-ATGTTAAACACCCCTTCA--CAAAGGACCAAACCAGATGAACCCTGCCCTAATGTCTTTGGTTGGGGCGACCGCGGGGAAACAAAAAACCCCCACGTGGAATGGGAATACTC-CTTCCTACAACTAAGAGCTCCCGCTCTAATGACCAGAA--TTTCTGACCAAT-CAGATCCGGCAACGCCGATCAACGGACCGAGTTACCCTAGGGATAACAGCGCAATCCCCTTTTAGAGCCCATATCGACAAGGGGGTTTACGACCTCGATGTTGGATC-AGGAC-ATCCTAATGGTGCAGCCGCTATTA-AGGNNNN----NNNNTATTTCCTTTTCGCATACGCAATCCTACGTTCAATTCCCAACAAACTCGGAGGAGTTCTGGCCCTCCTAGCTTCCATCCTAGTACTCATAGTCGTCCCAATCCTCCACACATCCAAACAACGAAGCCTCACATTTCGACCCCTCACGCAATTCTTATTCTGAACCCTCGTTGCAGACGTCGCCATCCTCACCTGAATCGGAGGCATGCCTGTTGAACACCCCTTCATCATCATCGGACAAGTAGCATCTTTCTTGTACTTCTTCCTCTTTTTAGTTCTTTCTCCCTTCGCAGGATGATTAGAAAACAAAGTACTTGAATGACACTNNNN----NNNNNGCTAACGTAGC-TTAACTAAAGCATAACACTGAA-GATGTTAAGATGGACCCTAGAAAGTTCCGTAAGCANNNN----NNNNNCAAAGAATAGTTTAAT-TTAGAATCCTAGCTTTGGGAGTTGGGGGTAGGAGTTAGAATCTCCTTTCTTAGANNNN----NNNNNGCACTAGTAGCTCAGTTTCAGAGCGCCGGTCTTGTAAGCCGGATGCCGGAGGTTAAAATCCTCCCTACTGCTNNNN----NNNNNCAGAGTATAGCTAAGACAGAAAAGCATCTCCCTTACACTGAGAAGTCATCCGTGCAAATCGGATTACCCTGANNNN----NNNNNNNGTGGATGACTCCCCAGCTGACACCATCACTCGGCGGTTTCGCTATGATGTGGCACTGGTGTCAGCATTAAAGGATCTGGAGGAGGACATCATGGAGGGGCTGAGAGAGAGTGGGATGGAAGACAGTGCTTGCACCTCAGGCTTCAGTGTCATGATCAAGGAATCCTGTGATGGCATGGGCGATGTCAGCGAGAAGCACGGTGGAGGACCAGCTGTTCCTGAGAAAGCTGTACGTTTCTCTTTCACTGTTATGTCTGTCTCTGTCCTGGCAGACGATGAGGAGGAAGAGGTTACCATCTTCTCTGAGCCTAAGCCAAACTCAGAACTGTCCTGCAAGCCCCTTTGCCTGACATTTGTGGATGAGTCAGATCATGAGACACTCACAGCTGTCCTGGGGCCTATAGTTGCAGAGCGTAATGCAATGAAAGAGAGCAGGCTCATCCTATCCGTGGGTGGACTAGCTCGCTCCTTCCGCTTCCACTTCAGAGGCACAGGATACGATGAGAAGATGGTGCGTGAGATGGAGGGCCTGGAGGCCTCAGGGTCCACTTATGTCTGCACTCTTTGTGACGCCAGTCGGGCAGAGGCCTCTAAAAACATGGTGCTACACTCCGTCACCCGCGGTCATGAAGAGAACCTAGAACGTTACGAAATATGGAGAACCAACCCCTTTTCTGAGTCTGTAGATGAGCTGCGAGACAGAGTCAAANNNN----NNNNNNNTTGAGGGCCATCTCCTTCTCCAATGACTCATGCTACCTTCCTCCGTTACGCTGTCCAGCTGTTTGCCGCCTCGACCCCTATGATGGGCTTCCAGAGAGTTATCTCATCCACGGTGGCCGCACCCCAAATAATGAGATCTCATCGAGCCTATACCTGCTGACCATGGACAGCCGTGGCTGCAATCGCAAACTGAACTTGCGCTGCAAAGAGAAAGAGCTGGTGGGGGAAGTTCCAGGGGCCAGATACGGTCACACAATGAGCATGATTCAAAGCCGTGGGAAGACAGCTTGTGTGTTGTTTGGGGGTAGATCCTACATGCCAGCAGGAGAGCGGACCACAGAGAGCTGGAACAGCGTCGTCGACTGTCCTCCTCAGGTGTTCCTGTTTGACTTGGAGTTCGGTTGCTCCTCTGCTCACACTTTACCCGAGCTCAGCGATGGACAGTCTTTCCATTTGGCCCTTGCCAGAGAAGACTGTGTCTACTTCGTCGGGGGTCACTCACTCACCTCTGACTCCCGCCCCCCTCGACTCTTTCGTCTGCGTGTTGAGCTTCTGCAGGGCAGCCCCTTGCTCTCCTGTGAGACTCTAGACACTGGCATATCCATCTCCAGTGCCATAATCACCCGTACAGGTCCCAATCACAGATATATCATCTTAGGTGGGTATCAGTCAGACTCCCAGAAGAGGATGGAGTGCAGCACTGTGATTCTGGATGAAAAAGGGATCCACNNNN----NNNNNNNACATTTTATGCTGAGGTGTTTGGCCTACCTTCCCCTGAGGTGAAGTGGTTCTGCAACAAAACCCAACTGGTGGCAGATGACAGAGTTAAAATGGAGAGAGATGGCGATAGCATCTCGCTAACAATTCACAATGTCACTAAAGCCGATCAGGGAGAGTATATCTGCGAGGCTTTAAACTATGTCGGGGAAGCAAGAAGTGTTGCTTTAGTGGTAGTTGTATCGCAGGAAGTGAGGTTCATGCCTGCCCCACCTGCTGTCACCCATCAGCATGTGATGGAGTTTGATGTGGAGGAAGATGACTCTTCTCGTTCTCCTTCCCCTCAGGAGATTCTGCTTGAAGTAGAATTGGATGAAAACGAGGTGAAAGAATTTGAGAAACAGGTTAAGATCATCACCATTCCTGAGTACACAGCCGACAACAAGAGCATGATCATATCTTTGGATGTTTTACCAAGTATTTATGAGGAGGGCGGTGTG
Kyphosus_pacificus_no_voucher_S_Africa_KbigSo047	CAAAGGCTTGGTCCTGACTTTACTATCAACTTTAGCCAAACTTACACATGCAAGTATCCGCACCCCCGTGAGAATGCCCC-ACAGTTCCCTGCCCGGGAACAAGGAGCTGGTATCAGGCACATTTAACTATAAGCCCACGACACCTTGCTTAGCCACACCCTCAAGGGAACTCAGCAGTGATAAACATTAAGCTATAAGTGAAAACTTGACTTAGTCAA-GGC--TAAGAGGGCCGGTAAAACTCGTGCCAGCCACCGCGGTTATACGAGAGGCCCAAGTTGATAGACTCC-GGCGTAAAGAGTGGTTAAGACTCATCTAC----AAAACTAAAGCCGAACGCCCTCAGGGCTGT-TATACGCTCCCGAAGGTAAGAAGTTCAATCACGAAAGTGGCTTTATATCAGCTGAATCCACGAAAGCTATGACACAAACT-GGGATTAGATACCCCACT-ATGCCTAGCCATAAACATTGATAGTACAATACACCTA-CTATCCGCCAGGGTACTACGAGCATCAGCTTAAAACCCAAAGGACTTGGCGGTGCTTTAGATCCACCTAGAGGAGCCTGTTCTAGAACCGATAACCCCCG-TTCAACCTCACCCTTCCTTGTTTT-TCCCGCCTATATACCGCCGTCGTCAGCTTACCCTGTGAAGG--CCTCATAGTAAGCAGAATTGGCACAACCCAAAACGTCAGGTCGAGGTGTAGCGTATGGAAGGGGAAGA-AATGGGCTACATTCACTAACAC-AGTGAATTACGGACGA-TATACTG-AAATTTATATCTAAAGGAGGATTTAGCAGTAAGCAGGAAATAGAGTGTTCTGCTGAAATT-GGCCCTGAAGCGCGCACACACCGCCCGTCACTCTCCCCGAGCCTAA-CAATCTAAATAACTAAAACCTTACAA--TCGCAAAGGGGAGGCAAGTCGTAACATGGTAAGTGTACCGGAAGGTGCACTTGGAAAAAT--NNNN----NNNNCGCCCACTAGCTAG--CCCC-----CT---AAACCAAAAACAA-CATACCAATATAAATACCCCTAAAT-GCACTAACACCTGCA-TAAAACAAACCATTTTTCCCCCTTAGTATGGGCGACAG-AAAAGGGACTG-TGGCGCAATAGAGAAAGTACCGCAAGGGAACGCTGAAAGAGCAATGAAACAACTCAGTC-AAGCCTAAAAAAGCAGAGATTCAAGCTCGTACCTTTTGCATCATGATTTAGCCAGTAAAACCCAAGCAAAGAGTTCTT-TAGTTTGGTTCCCCGAAACTAAGTGAGCTACTCCAAGACAGCCTATTAATAGGGCAAACCCGTCCCTGTGGCAAAAGGGTGGGAAGAGCTTTGAGTAGAGGTGACAAACCTACCGAACTTAGTTATAGCTGGTTGCCTGAGAATTGAATAGAAGTTCAGCCTCTCGGCTTCTCCCCTC-ACCCTCGTCCGA-CCCCCCTCTGACACCT-TAAGAAACCGCGAGAGTTACTCAAAGGGGGTACAGCCCCTTTGAGACAAGATACAACTTTACCAGGAGGGTAAAGATCATAATA-ACATGAAGGTAAAATGTTCTGGTGGGCCTAAAAGCAGCCATCCCTATAGAAAGCGTTAAAGCTCAGACATA-----CCCCTCACCC-TTTTATACTGATAATCA-AATCTTAACCCCCTAGCC-CTACCAGGCCATCCCATG-CAAACATGGGAGTGACTATGCTAATATGAGTAATAAGAGAGTC-TCCGCCTCTCTCCTTGCACACGTGTAAATCGGAATGGA--CCCTCCACCGAATCTTAACGGCCCCAAA-CAAAGAGGGAACTGAACAACAGACCAAACAACCAGAAAA-CCATCCAAC-AAA-CAACCG-TTAACCCCACACTGGTGTGCCCCC-AAGGAAAGACTAAAAGAAAAAGAAGGAACTCGGCAAACAC----ATAAAGCCTCGCCTG-TTTACCAAAAACATCGCCTCTTGC-AAAACTGAGGAATAAGAGGTCCCGCCTGCCCTGTGACTATATG-TTTAACGGCCGCGGTATTTTGACCGTGCGAAGGTAGCGCAATCACTTGTCTTTTAAATGGAGACCTGTATGAATGGCATAACGAGGGCTTAGCTGTCTCC-TTTTTCAAGTCAATGAAATTGATCTCCCCGTGCAGAAGCGGGGATAGCACCATAAGACGAGAAGACCCTATGGAGCTTTAGACACC--AAGGCAGATC-ATGTTAAACACCCCTTCA--CAAAGGACCAAACCAGATGAACCCTGCCCTAATGTCTTTGGTTGGGGCGACCGCGGGGAAACAAAAAACCCCCACGTGGAATGGGAATACTC-CTTCCTACAACTAAGAGCTCCCGCTCTAATGACCAGAA--TTTCTGACCAAT-CAGATCCGGCAATGCCGATCAACGGACCGAGTTACCCTAGGGATAACAGCGCAATCCCCTTTTAGAGCCCATATCGACAAGGGGGTTTACGACCTCGATGTTGGATC-AGGAC-ATCCTAATGGTGCAGCCGCTATTA-AGGNNNN----NNNNTATTTCCTCTTCGCATACGCAATCCTACGTTCAATTCCTAACAAACTTGGAGGGGTCTTAGCTCTCCTAGCTTCCATCCTAGTACTCATGGTTGTCCCAATCCTCCACACATCCAAACAACGAAGCCTCACATTCCGACCCCTCACACAATTCTTATTCTGAACCCTCGTTGCAGACGTCGCCATCCTTACCTGAATCGGAGGCATGCCTGTTGAACACCCCTTCATCATCATCGGACAAGTAGCATCTTTCTTGTACTTCTTCCTCTTTTTAGTTCTTTCCCCCTTCGCAGGATGATTAGAAAACAAAGTACTTGAATGACACTNNNN----NNNNNGCTAACGTAGC-TTAATTAAAGCATAACACTGAA-GATGTTAAGATGGACCCTAGAAAGTTCCGTAAGCANNNN----NNNNNCAAAGAATAGTTTAAT-TTAGAATCCTAGCTTTGGGAGTTGGGGGTAGGAGTTAGAATCTCCTTTCTTTGANNNN----NNNNNGCACTAGTAGCTCAGTTTCAGAGCGCCGGTCTTGTAAGCCGGACGCCGGAGGTTAAAATCCTCCCTACTGCTNNNN----NNNNNCAGAGTATAGCTAAGACAGAAAAGCATCTCCCTTACACTGAGAAGTCATCCGTGCAAATCGGATTACCCTGANNNN----NNNNNNNGTGGATGACTCCCCAGCTGACACCATCACTCGGCGGTTTCGCTATGATGTGGCACTGGTGTCAGCATTAAAGGATCTGGAGGAGGACATCATGGAGGGGCTGAGAGAGAGTGGGATGGAAGACAGTGCTTGCACCTCAGGCTTCAGTGTCATGATCAAGGAATCCTGTGATGGCATGGGCGATGTCAGCGAGAAGCACGGTGGAGGACCAGCTGTTCCTGAGAAAGCTGTACGTTTCTCTTTCACTGTTATGTCTGTCTCTGTCCTGGCAGACGATGAGGAGGAAGAGGTTACCATCTTCTCTGAGCCTAAGCCAAACTCAGAACTGTCCTGCAAGCCCCTTTGCCTGACATTTGTGGATGAGTCAGATCATGAGACACTCACAGCTGTCCTGGGGCCTATAGTTGCAGAGCGCAATGCAATGAAAGAGAGCAGGCTCATCCTATCCGTGGGTGGACTAGCTCGCTCCTTCCGCTTCCACTTCAGAGGCACAGGATACGATGAGAAGATGGTGCGTGAGATGGAGGGCCTGGAGGCCTCAGGGTCCACTTATGTCTGCACTCTTTGTGACGCCAGTCGGGCAGAGGCCTCTAAAAACATGGTGCTACACTCCGTCACCCGCGGTCATGAAGAGAACCTAGAACGTTACGAAATATGGAGAACCAACCCCTTTTCTGAGTCTGTAGATGAGCTGCGAGACAGAGTCAAANNNN----NNNNNNNTTGAGGGCCATCTCCTTCTCCAATGACTCATGCTACCTTCCTCCRTTACGCTGTCCAGCTGTTTGCCGCCTCGACCCCTATGATGGGCTTCCAGAGAGTTATCTCATCCACGGTGGCCGCACCCCAAATAATGAGATCTCATCGAGCCTATACCTGCTGACCATGGACAGCCGTGGCTGCAATCGCAAACTGAACTTGCGCTGCAAAGAGAAAGAGCTGGTGGGGGAAGTTCCAGGGGCCAGATACGGTCACACAATGAGCATGATTCAAAGCCGTGGGAAGACAGCTTGTGTRTTGTTTGGGGGTAGATCCTACATGCCAGCAGGAGAGCGGACCACAGAGAGCTGGAACAGCGTCGTCGACTGTCCTCCTCAGGTGTTCCTGTTTGACTTGGAGTTCGGTTGCTCCTCTGCTCACACTTTACCCGAGCTCAGCGATGGACAGTCTTTCCATTTGGCCCTTGCCAGAGAAGACTGTGTCTACTTCGTCGGGGGTCACTCACTCACCTCTGACTCCCGCCCCCCTCGACTCTTTCGTCTGCGCGTTGAGCTTCTGCAGGGCAGCCCCTTGCTCTCCTGTGAGACTCTAGACACTGGCATATCCATCTCCAGTGCCATAATCACCCGTACAGGTCCCAATCACAGATATATCATCTTAGGTGGGTATCAGTCAGACTCCCAGAAGAGGATGGAGTGCAGCACTGTGATTCTGGATGAGAAAGGGATCCACNNNN----NNNNNNNACATTTTATGCTGAGGTGTTTGGCCTACCTTCCCCTGAGGTGAAGTGGTTCTGCAACAAAACCCAACTGGTGGCAGATGACAGAGTTAAAATGGAGAGAGATGGCGATAGCATCTCGCTAACAATTCACAATGTCACTAAAGCCGATCAGGGAGAGTATATCTGTGAGGCTTTAAACTATGTYGGGGAAGCAAGAAGTGTTGCTTTAGTAGTAGTTGTATCGCAGGAAGTGAGGTTCATGCCTGCCCCACCTGCTGTCACCCATCAGCATGTGATGGAGTTTGATGTGGAGGAAGATGACTCTTCTCGTTCTCCTTCCCCTCAGGAGATTTTGCTTGAAGTAGAATTGGATGAAAACGAGGTGAAAGAATTTGAGAAACAGGTTAAGATCATCACCATTCCTGAGTACACAGCCGACAACAAGAGCATGATCATATCTTTGGATGTTTTACCAAGTATTTATGAGGAGGGCGCTGTG
Kyphosus_vaigiensis_no_voucher_W_Indian_Ocean_KbigSo048	CAAAGGCTTGGTCCTGACTTTACTATCAACTTTAGCCAAACTTACACATGCAAGTATCCGCACCCCCGTGAGAATGCCCC-ACAGTTCCCTGCCCGGGAACAAGGAGCTGGTATCAGGCACATTTAATTATAAGCCCACGACACCTTGCTTAGCCACACCCTCAAGGGAACTCAGCAGTGATAAACATTAAGCTATAAGTGAAAACTTGACTTAGTCAA-GGC--TAAGAGGGCCGGTAAAACTCGTGCCAGCCACCGCGGTTATACGAGAGGCCCAAGTTGATAGACTCC-GGCGTAAAGAGTGGTTAAGACACATCTACT---AAAACTAAAGCCGAACGCCCTCAGGGCTGT-TATACGCTCCCGAAGGTAAGAAGTTCAATCACGAAAGTGGCTTTATATCAGCTGAACCCACGAAAGCTATGACACAAACT-GGGATTAGATACCCCACT-ATGCCTAGCCATAAACATTGATAGTACAATACACCTA-CTATCCGCCAGGGTACTACGAGCATCAGCTTAAAACCCAAAGGACTTGGCGGTGCTTTAGATCCACCTAGAGGAGCCTGTTCTAGAACCGATAACCCCCG-TTCAACCTCACCCTTCCTTGTTTT-TCCCGCCTATATACCGCCGTCGTCAGCTTACCCTGTGAAGG--CCTCATAGTAAGCAGAATTGGCACAACCCAAAACGTCAGGTCGAGGTGTAGCGTATGGAAGGGGAAGA-AATGGGCTACATTCACTAACAC-AGTGAATCACGGACGA-TAAACTG-AAATGTCTATCTAAAGGAGGATTTAGCAGTAAGCAGGAAATAGAGTGTTCTGCTGAAATT-GGCCCTGAAGCGCGCACACACCGCCCGTCACTCTCCCCAAGCCTAA-CAACCTATATAACTAAAACCCTACAA--TCGCAAAGGGGAGGCAAGTCGTAACATGGTAAGTGTACCGGAAGGTGCACTTGGAAAAAT--NNNN----NNNNCGCCCACTAGCTAG--CCCC-----CC---AAACCAAAAACAA-CACACCAATATAAATATCCCTAAAT-GCACTAACACCCGCA-TAAAACAAACCATTTTTCCCCCTTAGTATGGGCGACAG-AAAAGGAACCG-TGGCGCAATAGAGAAAGTACCGCAAGGGAACGCTGAAAGAGAAATGAAACAACTCAGTC-AAGCTAAAAAAAGCAGAGATTTAAGCTCGTACCTTTTGCATCATGATTTAGCCAGTAAAACCCAAGCAAAGAGCCCTT-TAGTTTGGTTTCCCGAAACTAAGTGAGCTACTCCAAGACAGCCTATTAATAGGGCAAACCCGTCCCTGTGGCAAAAGGGTGGGAAGAGCTTTGAGTAGAGGTGACAAACCTACCGAACTTAGTTATAGCTGGTTGCCTGAGAATTGAATAGAAGTTCAGCCTCTCGGCTTCTTCCCTC-ACCCTCGTCCGA-CCCCCCTCTGACACCT-TAAGAAACCGCGAGAGTTACTCAAAGGGGGTACAGCCCCTTTGAGACAAGACACAACTTTACCAGGAGGGTAAAGATCATAATA-ACAAAAAGGTAAAATGTTCTGGTGGGCCTAAAAGCAGCCATCCCTATAGAAAGCGTTAAAGCTCAGACATA-----CCCCTCATCC-TTTTATACTGATAATCT-AATCTTAACCCCCTAACC-CTACCAGGCCATCCCATG-CAAACATGGGAGCGACTATGCTAATATGAGTAATAAGAGAGCC-TCCGCCTCTCTCCTTGCACACGTGTAAATCGGAATGGA--CCCCCCACCGAATCTTAACGGCCCCAAA-TAAAGAGGGAACTGAACAACAGACCAAACAACCAGAAAA-CCATCCAAC-GAA-CAACCG-TTAACCCCACACTGGTGTGCCCCC-AAGGAAAGACTAAGAGAAAAAGAAGGAACTCGGCAAACAC----ATAAAGCCTCGCCTG-TTTACCAAAAACATCGCCTCTTGC-AAAACTGAGGAATAAGAGGTCCCGCCTGCCCTGTGACTATATG-TTTAACGGCCGCGGTATTTTGACCGTGCGAAGGTAGCGCAATCACTTGTCTTTTAAATGGAGACCTGTATGAATGGCATAACGAGGGCTTAGCTGTCTCC-TTTTTCAAGTCAATGAAATTGATCTCCCCGTGCAGAAGCGGGGATAACACCATAAGACGAGAAGACCCTATGGAGCTTTAGACACC--AAGGCAGATC-ATGTTAAACACCCCTTCA--CAAAGGACTAAACCAGATGAACCCTGCCCTAATGTCTTTGGTTGGGGCGACCGCGGGGAAACAAAAAACCCCCATGTGGAATGGGAACACTC-CTTCCTACAACTAAGAGCTCCCGCTCTAATGACCAGAA--CTTCTGACCAAT-CAGATCCGGCAACGCCGATCAACGAACCGAGTTACCCTAGGGATAACAGCGCAATCCCCTTTTAGAGCCCATATCGACAAGGGGGTTTACGACCTCGATGTTGGATC-AGGAC-ATCCTAATGGTGCAGCCGCTATTA-AGGNNNN----NNNNTACTTCCTTTTCGCATATGCAATCCTGCGTTCAATTCCTAACAAACTTGGAGGAGTCCTAGCTCTCCTAGCCTCCATCCTAGTACTTATAGTTGTTCCCATCCTTCACACATCGAAACAACGAAGCCTCACATTCCGACCCCTCACACAATTCTTATTCTGAACTCTTGTTGCAGACGTCGCCATCCTTACCTGAATCGGAGGCATGCCTGTCGAACACCCCTTCATCATCATCGGACAAGTAGCATCTTTCTTGTACTTCTTCCTCTTCTTAGTACTTTCTCCCTTCGCAGGATGATTAGAAAACAAAGTACTTGAATGACACTNNNN----NNNNNGCTAACGTAGC-TTAATTAAAGCATAACACTGAA-GATGTTAAGATGGGCCCTAGAAAGTTCCGTAAGCANNNN----NNNNNCAAAGAATAGTTTAAT-TTAGAATCCTAGCTTTGGGAGTTGGGGGTAGGAGTTAGAATCTCCTTTCTTTGANNNN----NNNNNGCACTAGTAGCTCAGTTTTAGAGCGCCGGTCTTGTAAGCCGGATGTCGGAGGTTAAAATCCTCCCTACTGCTNNNN----NNNNNCAGAGTATAGCTAAGACAGAAAAGCATCTCCCTTACACTGAGAAGTCATCCGTGCAAATCGGATTACCCTGANNNN----NNNNNNNGTGGATGACTCCCCAGCTGACACCATCACTTGGCGGTTTCGCTATGATGTGGCACTGGTGTCAGCATTAAAGGATCTGGAGGAGGACATCATGGAGGGGCTGAGAGAGAGTGGGATGGAAGACAGTGCTTGCACCTCAGGCTTCAGTGTCATGATCAAGGAATCCTGTGATGGCATGGGCGATGTCAGCGAGAAGCACGGTGGAGGACCAGCTGTTCCCGAGAAAGCTGTACGTTTCTCTTTCACTGTTATGTCTGTCTCTGTCCTGGCAGACGATGAGGAGGAAGAGGTTACCATCTTCTCTGAGCCTAAGCCAAACTCAGAACTGTCCTGCAAGCCCCTTTGCCTGACATTTGTGGATGAGTCAGATCATGAGACACTCACAGCTGTCCTGGGGCCTATAGTTGCAGAGCGTAATGCAATGAAAGAGAGCAGGCTCATCCTATCCGTGGGTGGACTAGCTCGCTCCTTCCGCTTCCACTTCAGAGGCACAGGATACGATGAGAAGATGGTGCGTGAGATGGAGGGCCTGGAGGCCTCAGGGTCCACTTATGTCTGCACTCTTTGTGAYGCCAGTCGGGCAGAGGCCTCTAAAAACATGGTGCTACACTCCGTCACCCGCGGTCATGAAGAGAACCTAGAACGTTACGAAATATGGAGAACCAACCCCTTTTCTGAGTCTGTAGATGAGCTGCGAGACAGAGTCAAANNNN----NNNNNNNTTGAGGGCCATCTCCTTCTCCAATGACTCATGCTACCTTCCTCCCTTACGCTGTCCAGCTGTTTGCCGCCTTGACCCCTATGATGGGCTTCCAGAGAGTTATCTCATCCACGGTGGCCGCACCCCAAATAATGAGATCTCATCGAGCCTGTACCTGCTGACCATGGACAGCCGTGGCTGCAATCGCAAACTGAACTTGCGCTGCAAAGAGAAAGAGCTGGTGGGGGAAGTTCCAGGGGCCAGATATGGCCACACAATGAGCATGATTCAAAGCCGTGGGAAGACAGCTTGTGTATTGTTTGGGGGTAGATCCTACATGCCAGCAGGAGAGCGGACCACAGAGAGCTGGAACAGCGTCGTCGACTGTCCTCCTCAGGTGTTCCTGTTTGACTTGGAGTTCGGTTGCTCCTCTGCTCACACTTTACCCGAGCTCAGCGATGGACAGTCTTTCCATTTGGCCCTTGCCAGAGAAGACTGTGTCTACTTCGTTGGGGGTCACTCACTCACCTCTGACTCCCGCCCCCCTCGACTCTTTCGTCTGCGCGTTGAGCTTCTGCAGGGCAGCCCCTTGCTCTCCTGTGAGACTCTAGACACTGGCATATCCATCTCCAGTGCCATAATCACCCGTACAGGTCCCAATCACAGATATATCATCTTAGGTGGGTATCAGTCAGACTCCCAGAAGAGGATGGAGTGCAGCACTGTGATTCTGGATGAGAAAGGGATCCACNNNN----NNNNNNNACATTTTATGCTGAGGTGTTTGGCCTACCTTCCCCTGAGGTGAAGTGGTTCTGCAACAAAACCCAACTGGTGGCAGATGACAGAGTTAAAATGGAGAGAGATGGCGATAGTATCTCGCTAACAATTCACAATGTCACTAAAGCCGATCAGGGAGAGTATATCTGCGAGGCTTTAAACTATGTCGGGGAAGCAAGAAGTGTTGCTTTAGTGGTAGTTGTATCGCAGGAAGTGAGGTTCATGCCTGCCCCACCTGCTGTCACCCATCAGCATGTGATGGAGTTTGATGTGGAGGAAGATGACTCTTCTCGTTCTCCTTCCCCTCAGGAGATTCTGCTTGAAGTAGAATTGGATGAAAACGAGGTGAAAGAATTTGAGAAACAGGTTAAGATCATCACCATTCCTGAGTACACAGCCGACAACAAGAGCATGATCATATCTTTGGATGTGTTACCAAGTATTTATGAGGAGGGCGCTGTG
Kyphosus_bigibbus_NMCI_P2520_Sea_of_Japan_KbigTo021	CAAAGGCTTGGTCCTGACTTTACTATCAACTTTAGCCAAACTTACACATGCAAGTATCCGCACCCCCGTGAGAATGCCCC-ACAGTTCCCTGCCCGGGAACAAGGAGCTGGTATCAGGCACATTTGACTATAAGCCCACGACACCTTGCTTAGCCACACCCTCAAGGGAACTCAGCAGTGATAAACATTAAGCTATAAGTGAAAACTTGACTTAGTCAA-GGC--TAAGAGGGCCGGTAAAACTCGTGCCAGCCACCGCGGTTATACGAGAGGCCCAAGTTGATAGACTCC-GGCGTAAAGAGTGGTTAAGACACATCTAC----GAAACTAAAGCCGAACGCCCTCAGGGCTGT-TATACGCTCCCGAAGGTAAGAAGTTCAATCACGAAAGTGGCTTTATATCAGCTGAATCCACGAAAGCTATGACACAAACT-GGGATTAGATACCCCACT-ATGCCTAGCCATAAACATTGATAGTACAATACGCCTA-CTATCCGCCAGGGTACTACGAGCATCAGCTTAAAACCCAAAGGACTTGGCGGTGCTTTAGATCCACCTAGAGGAGCCTGTTCTAGAACCGATAACCCCCG-TTCAACCTCACCCTCCCTTGTTTT-TCCCGCCTATATACCGCCGTCGTCAGCTTACCCTGTGAAGG--CCTCATAGTAAGCAGAATTGGCACAACCCAAAACGTCAGGTCGAGGTGTAGCGTATGGAAGGGGAAGA-AATGGGCTACATTCACTGACAC-AGTGAATTACGGACGA-TATACTG-AAATATATATCTAAAGGAGGATTTAGCAGTAAGCAGGAAATAGAGTGTTCTGCTGAAATT-GGCCCTGAAGCGCGCACACACCGCCCGTCACTCTCCCCAAGCCTAA-CAATCTAAATAATTAAAACCTTACAA--TCGCAAAGGGGAGGCAAGTCGTAACATGGTAAGTGTACCGGAAGGTGCACTTGGAAAAAT--NNNN----NNNNCGCCCACTAGCTAG--CCCC-----CC---AAACCAAAAACAA-CACACCAATATAAATACCCCTAAAT-GCACTAACACCTGCA-TAAAACAAACCATTTTTCCCCCTTAGTATGGGCGACAG-AAAAGGGACTG-TGGCGCAATAGAGAAAGTACCGCAAGGGAACGCTGAAAGAGCAGTGAAACAACTCAGTC-AAGCCTAAAAAAGCAGAGATTTAACCTCGTACCTTTTGCATCATGATTTAGCCAGTAAGACCCAAGCAAAGAGTTCTT-TAGTTTGGTTTCCCGAAACTAAGTGAGCTACTCCAAGACAGCCTATTAATAGGGCAAACCCGTCCCTGTGGCAAAAGGGTGGGAAGAGCTTTGAGTAGAGGTGACAAACCTACCGAACTTAGTTATAGCTGGTTGCCTGAGAATTGAATAGAAGTTCAGCCTCTCGGCTTCTCCCCTC-ACCCTCGTCCGA-CCACCCTCTGACACCT-TAAGAAACCGCGAGAGTTACTCAAAGGGGGTACAGCCCCTTTGAGACAAGATACAACTTTACCAGGAGGGTAAAGATCATAATA-ACATGAAGGTAAAATGTTCTGGTGGGCCTAAAAGCAGCCATCCCTATAGAAAGCGTTAAAGCTCAGACATA-----CCCCTCACCC-TTTTATACTGATAATCA-AATCTTAACCCCCTAGCC-CCACCAGGCCATCCCATG-CAAACATGGGAGCGACTATGCTAATATGAGTAATAAGAGAGCC-TCCGCCTCTCTCCTTGCACACGTGTAAATCGGAATGGA--CCCTCCACCGAATATTAACGGCCCCAAA-CAAAGAGGGAACTGAACAACAGACCAAACAACCAGAAAA-CCATCCAAC-AAA-CAACCG-TTAACCCCACACCGGTGTGCCCCC-AAGGAAAGACTAAAAGAAAAAGAAGGAACTCGGCAAACAC----GTAAAGCCTCGCCTG-TTTACCAAAAACATCGCCTCTTGC-AAAACTGAGGAATAAGAGGTCCCGCCTGCCCTGTGACTATATG-TTTAACGGCCGCGGTATTTTGACCGTGCGAAGGTAGCGCAATCACTTGTCTTTTAAATGGAGACCTGTATGAATGGCATAACGAGGGCTTAGCTGTCTCC-TTTTTCAAGTCAATGAAATTGATCTCCCCGTGCAGAAGCGGGGATAGCACCATAAGACGAGAAGACCCTATGGAGCTTTAGACACC--AAGGCAGATC-ATGTTAAACACCCCTTCA--CAAAGGACCAAACCAGATGAACCCTGCCCTAATGTCTTTGGTTGGGGCGACCGCGGGGAAACAAAAAACCCCCACGTGGAATGGGAATACTC-CTTCCTACAACTAAGAGCTCCCGCTCTAATGACCAGAA--TTTCTGACCAAT-CAGATCCGGCAACGCCGATCAACGGACCGAGTTACCCTAGGGATAACAGCGCAATCCCCTTTTAGAGCCCATATCGACAAGGGGGTTTACGACCTCGATGTTGGATC-AGGAC-ATCCTAATGGTGCAGCCGCTATTA-AGGNNNN----NNNNTATTTCCTTTTCGCATACGCAATCCTACGTTCAATTCCCAACAAACTCGGAGGAGTTCTGGCCCTCCTAGCTTCCATCCTAGTACTCATAGTCGTCCCAATCCTCCACACATCCAAACAACGAAGCCTCACATTTCGACCCCTCACGCAATTCTTATTCTGAACCCTCGTTGCAGACGTCGCCATCCTTACCTGAATCGGAGGCATGCCTGTTGAACACCCCTTCATCATCATCGGACAAGTAGCATCTTTCTTGTACTTCTTCCTCTTTTTAGTTCTTTCTCCCTTCGCAGGATGATTAGAAAACAAAGTACTTGAATGACACTNNNN----NNNNNGCTAACGTAGC-TTAACTAAAGCATAACACTGAA-GATGTTAAGATGGACCCTAGAAAGTTCCGTAAGCANNNN----NNNNNCAAAGAATAGTTTAAT-TTAGAATCCTAGCTTTGGGAGTTGGGGGTAGGAGTTAGAATCTCCTTTCTTTGANNNN----NNNNNGCACTAGTAGCTCAGTTTCAGAGCGCCGGTCTTGTAAGCCGGATGCCGGAGGTTAAAATCCTCCCTACTGCTNNNN----NNNNNCAGAGTATAGCTAAGACAGAAAAGCATCTCCCTTACACTGAGAAGTCATCCGTGCAAATCGGATTACCCTGANNNN----NNNNNNNGTGGATGACTCCCCAGCTGACACCATCACTCGGCGGTTTCGCTATGATGTGGCACTGGTGTCAGCATTAAAGGATCTGGAGGAGGACATCATGGAGGGGCTGAGAGAGAGTGGGATGGAAGACAGTGCTTGCACCTCAGGCTTCAGTGTCATGATCAAGGAATCCTGTGATGGCATGGGCGATGTCAGCGAGAAGCACGGTGGAGGACCAGCTGTTCCTGAGAAAGCTGTACGTTTCTCTTTCACTGTTATGTCTGTCTCTGTCCTGGCAGACGATGAGGAGGAAGAGGTTACCATCTTCTCTGAGCCTAAGCCAAACTCAGAACTGTCCTGCAAGCCCCTTTGCCTGACATTTGTGGATGAGTCAGATCATGAGACACTCACAGCTGTCCTGGGGCCTATAGTTGCAGAGCGTAATGCAATGAAAGAGAGCAGGCTCATCCTATCCGTGGGTGGACTAGCTCGCTCCTTCCGCTTCCACTTCAGAGGCACAGGATACGATGAGAAGATGGTGCGTGAGATGGAGGGCCTGGAGGCCTCAGGGTCCACTTATGTCTGCACTCTTTGTGACGCCAGTCGGGCAGAGGCCTCTAAAAACATGGTGCTACACTCCGTCACCCGCGGTCATGAAGAGAACCTAGAACGTTACGAAATATGGAGAACCAACCCCTTTTCTGAGTCTGTAGATGAGCTGCGAGACAGAGTCAAANNNN----NNNNNNNTTGAGGGCCATCTCCTTCTCCAATGACTCATGCTACCTTCCTCCGTTACGCTGTCCAGCTGTTTGCCGCCTCGACCCCTATGATGGGCTTCCAGAGAGTTATCTCATCCACGGTGGCCGCACCCCAAATAATGAGATCTCATCGAGCCTATACCTGCTGACCATGGACAGCCGTGGCTGCAATCGCAAACTGAACTTGCGCTGCAAAGAGAAAGAGCTGGTGGGGGAAGTTCCAGGGGCCAGATACGGTCACACAATGAGCATGATTCAAAGCCGTGGGAAGACAGCTTGTGTGTTGTTTGGGGGTAGATCCTACATGCCAGCAGGAGAGCGGACCACAGAGAGCTGGAACAGCGTCGTCGACTGTCCTCCTCAGGTGTTCCTGTTTGACTTGGAGTTCGGTTGCTCCTCTGCTCACACTTTACCCGAGCTCAGCGATGGACAGTCTTTCCATTTGGCCCTTGCCAGAGAAGACTGTGTCTACTTCGTCGGGGGTCACTCACTCACCTCTGACTCCCGCCCCCCTCGACTCTTTCGTCTGCGTGTTGAGCTTCTGCAGGGCAGCCCCTTGCTCTCCTGTGAGACTCTAGACACTGGCATATCCATCTCCAGTGCCATAATCACCCGTACAGGTCCCAATCACAGATATATCATCTTAGGTGGGTATCAGTCAGACTCCCAGAAGAGGATGGAGTGCAGCACTGTGATTCTGGATGAAAAAGGGATCCACNNNN----NNNNNNNACATTTTATGCTGAGGTGTTTGGCCTACCTTCCCCTGAGGTGAAGTGGTTCTGCAACAAAACCCAACTGGTGGCAGATGACAGAGTTAAAATGGAGAGAGATGGCGATAGCATCTCGCTAACAATTCACAATGTCACTAAAGCCGATCAGGGAGAGTATATCTGCGAGGCTTTAAACTATGTCGGGGAAGCAAGAAGTGTTGCTTTAGTGGTAGTTGTATCGCAGGAAGTGAGGTTCATGCCTGCCCCACCTGCTGTCACCCATCAGCATGTGATGGAGTTTGATGTGGAGGAAGATGACTCTTCTCGTTCTCCTTCCCCTCAGGAGATTCTGCTTGAAGTAGAATTGGATGAAAACGAGGTGAAAGAATTTGAGAAACAGGTTAAGATCATCACCATTCCTGAGTACACAGCCGACAACAAGAGCATGATCATATCTTTGGATGTTTTACCAAGTATTTATGAGGAGGGCGGTGTG
Kyphosus_bigibbus_NMCI_P2519_Sea_of_Japan_KbigTo022	CAAAGGCTTGGTCCTGACTTTACTATCAACTTTAGCCAAACTTACACATGCAAGTATCCGCACCCCCGTGAGAATGCCCC-ACAGTTCCCTGCCCGGGAACAAGGAGCTGGTATCAGGCACATTTAACTATAAGCCCACGACACCTTGCTTAGCCACACCCTCAAGGGAACTCAGCAGTGATAAACATTAAGCTATAAGTGAAAACTTGACTTAGTCAA-GGC--TAAGAGGGCCGGTAAAACTCGTGCCAGCCACCGCGGTTATACGAGAGGCCCAAGTTGATAGACTCC-GGCGTAAAGAGTGGTTAAGACACATCTAC----GAAACTAAAGCCGAACGCCCTCAGGGCTGT-TATACGCTCCCGAAGGTAAGAAGTTCAATCACGAAAGTGGCTTTATATCAGCTGAATCCACGAAAGCTATGACACAAACT-GGGATTAGATACCCCACT-ATGCCTAGCCATAAACATTGATAGTACAATACGCCTA-CTATCCGCCAGGGTACTACGAGCATCAGCTTAAAACCCAAAGGACTTGGCGGTGCTTTAGATCCACCTAGAGGAGCCTGTTCTAGAACCGATAACCCCCG-TTCAACCTCACCCTCCCTTGTTTT-TCCCGCCTATATACCGCCGTCGTCAGCTTACCCTGTGAAGG--CCTCATAGTAAGCAGAATTGGCACAACCCAAAACGTCAGGTCGAGGTGTAGCGTATGGAAGGGGAAGA-AATGGGCTACATTCACTGACAC-AGTGAATTACGGACGA-TATACTG-AAATATATATCTAAAGGAGGATTTAGCAGTAAGCAGGAAATAGAGTGTTCTGCTGAAATT-GGCCCTGAAGCGCGCACACACCGCCCGTCACTCTCCCCAAGCCTAA-CAATCTAAATAATTAAAACCTTACAA--TCGCAAAGGGGAGGCAAGTCGTAACATGGTAAGTGTACCGGAAGGTGCACTTGGAAAAAT--NNNN----NNNNCGCCCACTAGCTAG--CCCC-----CC---AAACCAAAAACAA-CACACCAATATAAATACCCCTAAAT-GCACTAACACCTGCA-TAAAACAAACCATTTTTCCCCCTTAGTATGGGCGACAG-AAAAGGGACTG-TGGCGCAATAGAGAAAGTACCGCAAGGGAACGCTGAAAGAGCAGTGAAACAACTCAGTC-AAGCCTAAAAAAGCAGAGATTTAACCTCGTACCTTTTGCATCATGATTTAGCCAGTAAGACCCAAGCAAAGAGTTCTT-TAGTTTGGTTTCCCGAAACTAAGTGAGCTACTCCAAGACAGCCTATTAATAGGGCAAACCCGTCCCTGTGGCAAAAGGGTGGGAAGAGCTTTGAGTAGAGGTGACAAACCTACCGAACTTAGTTATAGCTGGTTGCCTGAGAATTGAATAGAAGTTCAGCCTCTCGGCTTCTCCCCTC-ACCCTCGTCCGA-CCACCCTCTGACACCT-TAAGAAACCGCGAGAGTTACTCAAAGGGGGTACAGCCCCTTTGAGACAAGATACAACTTTACCAGGAGGGTAAAGATCATAATA-ACATGAAGGTAAAATGTTCTGGTGGGCCTAAAAGCAGCCATCCCTATAGAAAGCGTTAAAGCTCAGACATA-----CCCCTCACCC-TTTTATACTGATAATCA-AATCTTAACCCCCTAGCC-CCACCAGGCCATCCCATG-CAAACATGGGAGCGACTATGCTAATATGAGTAATAAGAGAGCC-TCCGCCTCTCTCCTTGCACACGTGTAAATCGGAATGGA--CCCTCCACCGAATATTAACGGCCCCAAA-CAAAGAGGGAACTGAACAACAGACCAAACAACCAGAAAA-CCATCCAAC-AAA-CAACCG-TTAACCCCACACCGGTGTGCCCCC-AAGGAAAGACTAAAAGAAAAAGAAGGAACTCGGCAAACAC----ATAAAGCCTCGCCTG-TTTACCAAAAACATCGCCTCTTGC-AAAACTGAGGAATAAGAGGTCCCGCCTGCCCTGTGACTATATG-TTTAACGGCCGCGGTATTTTGACCGTGCGAAGGTAGCGCAATCACTTGTCTTTTAAATGGAGACCTGTATGAATGGCATAACGAGGGCTTAGCTGTCTCC-TTTTTCAAGTCAATGAAATTGATCTCCCCGTGCAGAAGCGGGGATAGCACCATAAGACGAGAAGACCCTATGGAGCTTTAGACACC--AAGGCAGATC-ATGTTAAACACCCCTTCA--CAAAGGACCAAACCAGATGAACCCTGCCCTAATGTCTTTGGTTGGGGCGACCGCGGGGAAACAAAAAACCCCCACGTGGAATGGGAATACTC-CTTCCTACAACTAAGAGCTCCCGCTCTAATGACCAGAA--TTTCTGACCAAT-CAGATCCGGCAACGCCGATCAACGGACCGAGTTACCCTAGGGATAACAGCGCAATCCCCTTTTAGAGCCCATATCGACAAGGGGGTTTACGACCTCGATGTTGGATC-AGGAC-ATCCTAATGGTGCAGCCGCTATTA-AGGNNNN----NNNNTATTTCCTTTTCGCATACGCAATCCTACGTTCAATTCCCAACAAACTCGGAGGAGTTCTGGCCCTCCTAGCTTCCATCCTAGTACTCATAGTCGTCCCAATCCTCCACACATCCAAACAACGAAGCCTCACATTTCGACCCCTCACGCAATTCTTATTCTGAACCCTCGTTGCAGACGTCGCCATCCTTACCTGAATCGGAGGCATGCCTGTTGAACACCCCTTCATCATCATCGGACAAGTAGCATCTTTCTTGTACTTCTTCCTCTTTTTAGTTCTTTCTCCCTTCGCAGGATGATTAGAAAACAAAGTACTTGAATGACACTNNNN----NNNNNGCTAACGTAGC-TTAACTAAAGCATAACACTGAA-GATGTTAAGATGGACCCTAGAAAGTTCCGTAAGCANNNN----NNNNNCAAAGAATAGTTTAAT-TTAGAATCCTAGCTTTGGGAGTTGGGGGTAGGAGTTAGAATCTCCTTTCTTAGANNNN----NNNNNGCACTAGTAGCTCAGTTTCAGAGCGCCGGTCTTGTAAGCCGGATGCCGGAGGTTAAAATCCTCCCTACTGCTNNNN----NNNNNCAGAGTATAGCTAAGACAGAAAAGCATCTCCCTTACACTGAGAAGTCATCCGTGCAAATCGGATTACCCTGANNNN----NNNNNNNGTGGATGACTCCCCAGCTGACACCATCACTCGGCGGTTTCGCTATGATGTGGCACTGGTGTCAGCATTAAAGGATCTGGAGGAGGACATCATGGAGGGGCTGAGAGAGAGTGGGATGGAAGACAGTGCTTGCACCTCAGGCTTCAGTGTCATGATCAAGGAATCCTGTGATGGCATGGGCGATGTCAGCGAGAAGCACGGTGGAGGACCAGCTGTTCCTGAGAAAGCTGTACGTTTCTCTTTCACTGTTATGTCTGTCTCTGTCCTGGCAGACGATGAGGAGGAAGAGGTTACCATCTTCTCTGAGCCTAAGCCAAACTCAGAACTGTCCTGCAAGCCCCTTTGCCTGACATTTGTGGATGAGTCAGATCATGAGACACTCACAGCTGTCCTGGGGCCTATAGTTGCAGAGCGTAATGCAATGAAAGAGAGCAGGCTCATCCTATCCGTGGGTGGACTAGCTCGCTCCTTCCGCTTCCACTTCAGAGGCACAGGATACGATGAGAAGATGGTGCGTGAGAWGGAGGGCCTGGAGGCCTCAGGGTCCACTTATGTCTGCACTCTTTGTGACGCCAGTCGGGCAGAGGCCTCTAAAAACATGGTGCTACACTCCGTCACCCGCGGTCATGAAGAGAACCTAGAACGTTACGAAATATGGAGAACCAACCCCTTTTCTGAGTCTGTAGATGAGCTGCGAGACAGAGTCAAANNNN----NNNNNNNTTGAGGGCCATCTCCTTCTCCAATGACTCATGCTACCTTCCTCCGTTACGCTGTCCAGCTGTTTGCCGCCTCGACCCCTATGATGGGCTTCCAGAGAGTTATCTCATCCACGGTGGCCGCACCCCAAATAATGAGATCTCATCGAGCCTATACCTGCTGACCATGGACAGCCGTGGCTGCAATCGCAAACTGAACTTGCGCTGCAAAGAGAAAGAGCTGGTGGGGGAAGTTCCAGGGGCCAGATACGGTCACACAATGAGCATGATTCAAAGCCGTGGGAAGACAGCTTGTGTGTTGTTTGGGGGTAGATCCTACATGCCAGCAGGAGAGCGGACCACAGAGAGCTGGAACAGCGTCGTCGACTGTCCTCCTCAGGTGTTCCTGTTTGACTTGGAGTTCGGTTGCTCCTCTGCTCACACTTTACCTGAGCTCAGCGATGGACAGTCTTTCCATTTGGCCCTTGCCAGAGAAGACTGTGTCTACTTCGTCGGGGGTCACTCACTCACCTCTGACTCCCGCCCCCCTCGACTCTTTCGTCTGCGTGTTGAGCTTCTGCAGGGCAGCCCCTTGCTCTCCTGTGAGACTCTAGACACTGGCATATCCATCTCCAGTGCCATAATCACCCGTACAGGTCCCAATCACAGATATATCATCTTAGGTGGGTATCAGTCAGACTCCCAGAAGAGGATGGAGTGCAGCACTGTGATTCTGGATGAAAAAGGGATCCACNNNN----NNNNNNNACATTTTATGCTGAGGTGTTTGGCCTACCTTCCCCTGAGGTGAAGTGGTTCTGCAACAAAACCCAACTGGTGGCAGATGACAGAGTTAAAATGGAGAGAGATGGCGATAGCATCTCGCTAACAATTCACAATGTCACTAAAGCCGATCAGGGAGAGTATATCTGCGAGGCTTTAAACTATGTCGGGGAAGCAAGAAGTGTTGCTTTAGTGGTAGTTGTATCGCAGGAAGTGAGGTTCATGCCTGCCCCACCTGCTGTCACCCATCAGCATGTGATGGAGTTTGATGTGGAGGAAGATGACTCTTCTCGTTCTCCTTCCCCTCAGGAGATTCTGCTTGAAGTAGAATTGGATGAAAACGAGGTGAAAGAATTTGAGAAACAGGTTAAGATCATCACCATTCCTGAGTACACAGCCGACAACAAGAGCATGATCATATCTTTGGATGTTTTACCAAGTATTTATGAGGAGGGCGGTGTG
Kyphosus_cinerascens_no_voucher_E_Indian_Ocean_KcinCo003	CAAAGGCTTGGTCCTGACTTTACTATCAACTTTAGCCAAACTTACACATGCAAGTATCCGCACCCCCGTGAGAATGCCCC-ACAGTTCCCTGCCCGGGAACAAGGAGCTGGTATCAGGCACATTTAATTATAAGCCCACGACACCTTGCTTAGCCACACCCTCAAGGGAACTCAGCAGTGATAAACATTAAGCTATAAGTGAAAACTTGACTTAGTCAA-GGT--TAAGAGGGCCGGTAAAACTCGTGCCAGCCACCGCGGTTATACGAGAGGCCCAAGTTGATAGACTCC-GGCGTAAAGAGTGGTTAAGACTCATCTAC----AAAACTAAAGCCGAACGCCCTCAGGGCTGT-TATACGCTCCCGAAGGTAAGAAGTTCAATCACGAAAGTGGCTTTATATCAGCTGAACCCACGAAAGCTATGACACAAACT-GGGATTAGATACCCCACT-ATGCCTAGCCATAAACATTGATAGTACAATACACCTA-CTATCCGCCAGGGTACTACGAGCATCAGCTTAAAACCCAAAGGACTTGGCGGTGCTTTAGATCCACCTAGAGGAGCCTGTTCTAGAACCGATAACCCCCG-TTCAACCTCACCCTTCCTTGTTTT-TCCCGCCTATATACCGCCGTCGTCAGCTTACCCTGTGAAGG--CCTCATAGTAAGCAGAATTGGCACAACCCAAAACGTCAGGTCGAGGTGTAGCGTATGGAAGGGGAAGA-AATGGGCTACATTCACTAACAC-AGTGAATCACGGACGA-TAAACTG-AAATGTATATCTAAAGGAGGATTTAGCAGTAAGCAGGAAATAGAGTGTTCTGCTGAAATT-GGCCCTGAAGCGCGCACACACCGCCCGTCACTCTCCCCAAGCCTAA-CAATCTATGTAACTAAAACCCTACAA--TCGCAAAGGGGAGGCAAGTCGTAACATGGTAAGTGTACCGGAAGGTGCACTTGGAAAAAT--NNNN----NNNNCGCCCACTAGCTAG--CCCC-----CC---AAACCAAAAACAA-CACACCAATATAAATACCCCTAAAT-GCACTAACACCCGCA-TAAAACAAACCATTTTTCCCCCTTAGTATGGGCGACAG-AAAAGGGACCG-TGGCGCAATAGAGAAAGTACCGCAAGGGAACGCTGAAAGAGTAATGAAACAACTCAGTC-AAGCCAAAAAAAGCAGAGATTTAAGCTCGTACCTTTTGCATCATGATTTAGCCAGAAAAACCCAAGCAAAGAGCCCTT-TAGTTTGGTTCCCCGAAACTAAGTGAGCTACTCCAAGACAGCCTATTAATAGGGCAAACCCGTCCCTGTGGCAAAAGGGTGGGAAGAGCTTTGAGTAGAGGTGACAAACCTACCGAACTTAGTTATAGCTGGTTGCCTGAGAATTGAATAGAAGTTCAGCCTCTCGGCTTCTCCCCTC-ACCCTCGTCCGA-CTCCCCTCTGACACCT-TAAGAAACCGCGAGAGTTACTCAAAGGGGGTACAGCCCCTTTGAGACAAGACACAACTTTACCAGGAGGGTAAAGATCATAATA-ACATAAAGGTAAAATGTTCTGGTGGGCCTAAAAGCAGCCATCCCTATAGAAAGCGTTAAAGCTCAGACATA-----CCCCCTATCC-TTTTATACTGATAATCT-AATCTTAGCCCCCTAGCC-CTACCAGGCCATCCCATG-CAAACATGGGAGCGACTATGCTAATATGAGTAATAAGAGAGCC-TCCGCCTCTCTCCTTGCACACGTGTAAATCGGAATGGACCCCCCCCACCGAATCTTAACGGCCCCAAA-CAAAGAGGGAACTGAACAACAGACCAAACAACCAGAAAA-CCATCCAAC-AAA-CAACCG-TTAACCCCACACTGGTGTGCCCCT-AAGGAAAGACTAAAAGAAAAAGAAGGAACTCGGCAAACAC----ATAAAGCCTCGCCTG-TTTACCAAAAACATCGCCTCTTGC-AAAACTGAGGAATAAGAGGTCCCGCCTGCCCTGTGACTATATG-TTTAACGGCCGCGGTATTTTGACCGTGCGAAGGTAGCGCAATCACTTGTCTTTTAAATGGAGACCTGTATGAATGGCATAACGAGGGCTTAGCTGTCTCC-TTTTTCAAGTCAATGAAATTGATCTCCCCGTGCAGAAGCGGGGATAACACCATAAGACGAGAAGACCCTATGGAGCTTTAGACACC--AAGGCAGATC-ATGTTAAACACCCCTTCA--CAAAGGACTAAACCAGATGAACCCTGCCCTAATGTCTTTGGTTGGGGCGACCGCGGGGAAACAAAAAACCCCCACGTGGAATGGGAATACTC-CTTCCTACAACTAAGAGCTCCCGCTCTAATGACCAGAA--CTTCTGACCAAT-CAGATCCGGCAACGCCGATCAACGAACCGAGTTACCCTAGGGATAACAGCGCAATCCCCTTTTAGAGCCCATATCGACAAGGGGGTTTACGACCTCGATGTTGGATC-AGGAC-ATCCTAATGGTGCAGCCGCTATTA-AGGNNNN----NNNNTACTTCCTTTTCGCATATGCAATCCTGCGTTCAATTCCTAACAAACTTGGAGGAGTCCTAGCTCTCCTAGCCTCCATCCTAGTGCTCATAGTTGTTCCCATCCTCCACACGTCGAAACAACGAAGCCTCACATTCCGACCCCTCACACAATTCTTGTTCTGAACTCTCGTTGCAGACGTCGCTATCCTTACTTGAATCGGAGGCATGCCTGTTGAACACCCCTTTATCATCATCGGACAAGTAGCATCTTTCTTGTACTTCTTCCTCTTCCTCGTACTTTCCCCTTTCGCAGGATGACTAGAAAACAAAGTACTTGAATGACACTNNNN----NNNNNGCTAACGTAGC-TTAACTAAAGCATAACACTGAA-GATGTTAAGATGGACCCTAGAAAGTTCCGTAAGCANNNN----NNNNNCAAAGAATAGTTTAAT-TTAGAATCCTAGCTTTGGGAGTTGGGGGTAGGAGTTAGAATCTCCTTTCTTTGANNNN----NNNNNGCACTAGTAGCTCAGTTTTAGAGCGCCGGTCTTGTAAGCCGGATGCCGGAGGTTAAAATCCTCCCTACTGCTNNNN----NNNNNCAGAGTATAGCTAAGACAGAAAAGCATCTCCCTTACACTGAGAAGTCATCCGTGCAAATCGGATTACCCTGANNNN----NNNNNNNGTGGATNACTCCCCAGCTGACACCATCACTCGGCGGTTTCGCTATGATGTGGCACTGGTGTCAGCATTAAAGGATCTGGAGGAGGACATCATGGAGGGGCTGAGAGAGAGTGGGATGGAAGACAGTGCTTGCACCTCAGGCTTCAGTGTCATGATCAAGGAATCCTGTGATGGCATGGGCGATGTCAGCGAGAAGCACGGTGGAGGACCAGCTGTTCCCGAGAAAGCTGTACGTTTCTCTTTCACTGTTATGTCTGTCTCTGTCCTGGCAGACGATGAGGAGGAAGAGGTTACCATCTTCTCTGAGCCTAAGCCAAACTCAGAACTGTCCTGCAAGCCCCTTTGCCTGACATTTGTGGATGAGTCAGATCATGAGACACTCACAGCTGTCCTGGGGCCTATAGTTGCAGAGCGTAATGCAATGAAAGAGAGCAGGCTCATCCTATCCATGGGTGGACTAGCTCGCTCCTTCCGCTTCCACTTCAGAGGCACAGGATACGATGAGAAGATGGTGCGTGAGATGGAGGGCCTGGAGGCCTCAGGGTCCACTTATGTCTGCACTCTTTGTGACGCCAGTCGGGCAGAGGCCTCTAAAAACATGGTGCTACACGCCGTCACCCGCGGTCATGAAGAGAACCTAGAACGTTACGAAATATGGAGAACCAACCCCTTTTCTGAGTCTGTAGATGAGCTGCGAGACAGAGTCAAANNNN----NNNNNNNTTGAGGGCCATCTCCTTCTCCAATGACTCATGCTACCTTCCTCCGTTACGCTGTCCAGCTGTTTGCCGCCTCGACCCCTATGATGGGCTTCCAGAGAGTTATCTCATCCACGGTGGCCGCACCCCAAATAATGAGATCTCATCGAGCCTATACCTGCTGACCATGGACAGCCGTGGCTGCAATCGCAAACTGAACTTGCGCTGCAAAGAGAAAGAGCTGGTGGGGGAAGTTCCAGGGGCCAGATACGGTCACACAATGAGCATGATTCAAAGCCGTGGGAAGACAGCTTGTGTGTTGTTTGGGGGTAGATCCTACATGCCAGCAGGAGAGCGGACCACAGAGAGCTGGAACAGCGTCGTCGACTGTCCTCCTCAGGTGTTCCTGTTTGACTTGGAGTTCGGTTGCTCCTCTGCTCACACTTTACCCGAGCTCAGCGATGGACAGTCTTTCCATTTGGCCCTTGCCAGAGAAGACTGTGTCTACTTCGTCGGAGGTCACTCACTCACCTCTGACTCCCGCCCCCCTCGACTCTTTCGTCTGCGTGTTGAGCTTCTGCAGGGCAGCCCCTTGCTCTCCTGTGAGACTCTAGACACTGGCATATCCATCTCCAGTGCCATAATCACCCGTACAGGTCCCAATCACAGATATATCATCTTAGGTGGGTATCAGTCAGACTCCCAGAAGAGGATGGAGTGCAGCACTGTGATTCTGGATGAAAAAGGGATCCACNNNN----NNNNNNNACATTTTATGCTGAGGTGTTTGGCCTACCTTCCCCTGAGGTGAAGTGGTTCTGCAACAAAACCCAACTGGTGGCAGATGACAGAGTTAAAATGGAGAGAGATGGCGATAGCATCTCGCTAACAATTCACAATGTCACTAAAGGCGATCAGGGAGAGTATATCTGCGAGGCTTTAAACTATGTCGGGGAAGCAAGAAGTGTTGCTTTAGTGGTAGTTGTATCGCAGGAAGTGAGGTTCATGCCTGCCCCACCTGCTGTCACCCATCAGCATGTGATGGAGTTTGATGTGGAGGAAGATGACTCTTCTCGTTCTCCTTCCCCTCAGGAGATTCTGCTTGAAGTAGAATTGGATGAAAACGAGGTGAAAGAATTTGAGAAACAGGTTAAGATCATCACCATTCCTGAGTACACAGCCGACAACAAGAGCATGATCATATCTTTGGATGTGTTACCAAGTATTTATGAGGAGGGCGCTGTG
Kyphosus_cinerascens_no_voucher_W_Pacific_KcinJa001	CAAAGGCTTGGTCCTGACTTTACTATCAACTTTAACCAAACTTACACATGCAAGTATCCGCACCCCCGTGAGAATGCCCC-ACAGTTCCCTGCCCGGGAACAAGGAGCTGGTATCAGGCACATTTAATTATAAGCCCACGACACCTTGCTTAGCCACACCCTCAAGGGAACTCAGCAGTGATAAACATTAAGCTATAAGTGAAAACTTGACTTAGTCAA-GGT--TAAGAGGGCCGGTAAAACTCGTGCCAGCCACCGCGGTTATACGAGAGGCCCAAGTTGATAGACTCC-GGCGTAAAGAGTGGTTAAGACTCATCTAC----AAAACTAAAGCCGAACGCCCTCAGGGCTGT-TATACGCTCCCGAAGGTAAGAAGTTCAATCACGAAAGTGGCTTTATATCAGCTGAACCCACGAAAGCTATGACACAAACT-GGGATTAGATACCCCACT-ATGCCTAGCCATAAACATTGATAGTACAATACACCTA-CTATCCGCCAGGGTACTACGAGCATCAGCTTAAAACCCAAAGGACTTGGCGGTGCTTTAGATCCACCTAGAGGAGCCTGTTCTAGAACCGATAACCCCCGTTTCAACCTCACCCTTCCTTGTTTT-TCCCGCCTATATACCGCCGTCGTCAGCTTACCCTGTGAAGG--CCTCATAGTAAGCAGAATTGGCACAACCCAAAACGTCAGGTCGAGGTGTAGCGTATGGAAGGGGAAGA-AATGGGCTACATTCACTAACAC-AGTGAATCACGGACGA-TAAACTG-AAATGTATATCTAAAGGAGGATTTAGCAGTAAGCAGGAAATAGAGTGTTCTGCTGAAATT-GGCCCTGAAGCGCGCACACACCGCCCGTCACTCTCCCCAAGCCTAA-CAATCTATGTAACTAAAACCCTACAA--TCGCAAAGGGGAGGCAAGTCGTAACATGGTAAGTGTACCGGAAGGTGCACTTGGAAAAAT--NNNN----NNNNCGCCCACTAGCTAG--CCCC-----CC---AAACCAAAAACAA-CACACCAATATAAATACCCCTAAAT-GCACTAACACCCGCA-TAAAACAAACCATTTTTCCCCCTTAGTATGGGCGACAG-AAAAGGGACCG-TGGCGCAATAGAGAAAGTACCGCAAGGGAACGCTGAAAGAGTAATGAAACAACTCAGTC-AAGCCAAAAAAAGCAGAGATTTAAACTCGTACCTTTTGCATCATGATTTAGCCAGAAAAACCCAAGCAAAGAGCCCTT-TAGTTTGGTTCCCCGAAACTAAGTGAGCTACTCCAAGACAGCCTATTAATAGGGCAAACCCGTCCCTGTGGCAAAAGGGTGGGAAGAGCTTTGAGTAGAGGTGACAAACCTACCGAACTTAGTTATAGCTGGTTGCCTGAGAATTGAATAGAAGTTCAGCCTCTCGGCTTCTCCCCTC-ACCCTCGTCCGA-CTCCCCTCTGACACCT-TAAGAAACCGCGAGAGTTACTCAAAGGGGGTACAGCCCCTTTGAGACAAGACACAACTTTACCAGGAGGGTAAAGATCATAATA-ACATAAAGGTAAAATGTTCTGGTGGGCCTAAAAGCAGCCATCCCTATAGAAAGCGTTAAAGCTCAGACATA-----CCCCCTATCC-TTTTATACTGATAATCT-AATCTTAACCCCCTAGCC-CTACCAGGCCATCCCATG-CAAACATGGGAGCGACTATGCTAATATGAGTAATAAGAGAGCC-TCCGCCTCTCTCCTTGCACACGTGTAAATCGGAATGGA--CCCCCCACCGAATCTTAACGGCCCCAAA-CAAAGAGGGAACTGAACAACAGACCAAACAACCAGAAAA-CCATCCAAC-AAA-CAACCG-TTAACCCCACACTGGTGTGCCCCT-AAGGAAAGACTAAAAGAAAAAGAAGGAACTCGGCAAACAC----GTAAAGCCTCGCCTG-TTTACCAAAAACATCGCCTCTTGC-AAAACTGAGGAATAAGAGGTCCCGCCTGCCCTGTGACTATATG-TTTAACGGCCGCGGTATTTTGACCGTGCGAAGGTAGCGCAATCACTTGTCTTTTAAATGGAGACCTGTATGAATGGCATAACGAGGGCTTAGCTGTCTCC-TTTTTCAAGTCAATGAAATTGATCTCCCCGTGCAGAAGCGGGGATAACACCATAAGACGAGAAGACCCTATGGAGCTTTAGACACC--AAGGCAGATC-ATGTTAAACACCCCTTCA--CAAAGGACTAAACCAGATGAACCCTGCCCTAATGTCTTTGGTTGGGGCGACCGCGGGGAAACAAAAAACCCCCACGTGGAATGGGAATACTC-CTTCCTACAACTAAGAGCTCCCGCTCTAATGACCAGAA--CTTCTGACCAAT-CAGATCCGGCAACGCCGATCAACGAACCGAGTTACCCTAGGGATAACAGCGCAATCCCCTTTTAGAGCCCATATCGACAAGGGGGTTTACGACCTCGATGTTGGATC-AGGAC-ATCCTAATGGTGCAGCCGCTATTA-AGGNNNN----NNNNTACTTCCTTTTCGCATATGCAATCCTGCGTTCAATTCCTAACAAACTTGGAGGAGTCCTAGCTCTCCTAGCCTCCATCCTAGTGCTCATAGTTGTTCCCATCCTCCACACGTCGAAACAACGAAGCCTCACATTCCGACCCCTCACACAATTCTTGTTCTGAACTCTCATTGCAGACGTCGCTATCCTTACTTGAATCGGAGGCATGCCTGTTGAACACCCCTTTATCATCATCGGACAAGTAGCATCTTTCTTGTACTTCTTCCTCTTCCTCGTACTTTCCCCTTTCGCAGGATGACTAGAAAACAAAGTACTTGAATGACACTNNNN----NNNNNGCTAACGTAGC-TTAACTAAAGCATAACACTGAA-GATGTTAAGATGGACCCTAGAAAGTTCCGTAAGCANNNN----NNNNNCAAAGAATAGTTTAAT-TTAGAATCCTAGCTTTGGGAGTTGGGGGTAGGAGTTAGAATCTCCTTTCTTTGANNNN----NNNNNGCACTAGTAGCTCAGTTTTAGAGCGCCGGTCTTGTAAGCCGGATGCCGGAGGTTAAAATCCTCCCTACTGCTNNNN----NNNNNCAGAGTATAGCTAAGACAGAAAAGCATCTCCCTTACACTGAGAAGTCATCCGTGCAAATCGGATTACCCTGANNNN----NNNNNNNGTGGATGACTCCCCAGCTGACACCATCACTCGGCGGTTTCGCTATGATGTGGCACTGGTGTCAGCATTAAAGGATCTGGAGGAGGACATCATGGAGGGGCTGAGAGAGAGTGGGATGGAAGACAGTGCTTGCACCTCAGGCTTCAGTGTCATGATCAAGGAATNCTGTGATGNCATGGGCGATGTCAGCGAGAAGCACGGTGGAGGACCAGCTGTTCCCGAGAAAGCTGTACGTTTCTCTTTCACTGTTATGTCTGTCTCTGTCCTGGCAGACGATGAGGAGGAAGAGGTTACCATCTTCTCTGAGCCTAAGCCAAACTCAGAACTGTCCTGCAAGCCCCTTTGCCTGACATTTGTGGATGAGTCAGATCATGAGACACTCACAGCTGTCCTGGGGCCTATAGTTGCAGAGCGTAATGCAATGAAAGAGAGCAGGCTCATCCTATCCATGGGTGGACTAGCTCGCTCCTTCCGCTTCCACTTCAGAGGCACAGGATACGATGAGAAGATGGTGCGTGAGATGGAGGGCCTGGAGGCCTCAGGGTCCACTTATGTCTGCACTCTTTGTGACGCCAGTCGGGCAGAGGCCTCTAAAAACATGGTGCTACACGCCGTCACCCGCGGTCATGAAGAGAACCTAGAACGTTACGAAATATGGAGAACCAACCCCTTTTCTGAGTCTGTAGATGAGCTGCGAGACAGAGTCAAANNNN----NNNNNNNTTGAGGGCCATCTCCTTCTCCAATGACTCATGCTACCTTCCTCCGTTACGCTGTCCAGCTGTTTGCCGCCTCGACCCCTATGATGGGCTTCCAGAGAGTTATCTCATCCACGGTGGCCGCACCCCAAATAATGAGATCTCATCGAGCCTATACCTGCTGACCATGGACAGCCGTGGCTGCAATCGCAAACTGAACTTGCGCTGCAAAGAGAAAGAGCTGGTGGGGGAAGTTCCAGGGGCCAGATACGGTCACACAATGAGCATGATTCAAAGCCGTGGGAAGACAGCTTGTGTGTTGTTTGGGGGTAGATCCTACATGCCAGCAGGAGAGCGGACCACAGAGAGCTGGAACAGCGTCGTCGACTGTCCTCCTCAGGTGTTCCTGTTTGACTTGGAGTTCGGTTGCTCCTCTGCTCACACTTTATCCGAGCTCAGCGATGGACAGTCTTTCCATTTGGCCCTTGCCAGAGAAGACTGTGTCTACTTCGTCGGAGGTCACTCACTCACCTCTGACTCCCGCCCCCCTCGACTCTTTCGTCTGCGTGTTGAGCTTCTGCAGGGCAGCCCCTTGCTCTCCTGTGAGACTCTAGACACTGGCATATCCATCTCCAGTGCCATAATCACCCGTACAGGTCCCAATCACAGATATATCATCTTAGGTGGGTATCAGTCAGACTCCCAGAAGAGGATGGAGTGCAGCACTGTGATTCTGGATGAAAAAGGGATCCACNNNN----NNNNNNNACATTTTATGCTGAGGTGTTTGGCCTACCTTCCCCTGAGGTGAAGTGGTTCTGCAACAAAACCCAACTGGTGGCAGATGACAGAGTTAAAATGGAGAGAGATGGCGATAGCATCTCGCTAACAATTCACAATGTCACTAAAGGCGATCAGGGAGAGTATATCTGCGAGGCTTTAAACTATGTCGGGGAAGCAAGAAGTGTTGCTTTAGTGGTAGTTGTATCGCAGGAAGTGAGGTTCATGCCTGCCCCACCTGCTGTCACCCATCAGCATGTGATGGAGTTTGATGTGGAGGAAGATGACTCTTCTCGTTCTCCTTCCCCTCAGGAGATTCTGCTTGAAGTAGAATTGGATGAAAACGAGGTGAAAGAATTTGAGAAACAGGTTAAGATCATCACCATTCCTGAGTACACAGCCGACAACAAGAGCATGATCATATCTTTGGATGTGTTACCAAGTATTTATGAGGAGGGCGCTGTG
Kyphosus_cinerascens_WAM__P33449_001_NW_Australia_KcinNi019	CAAAGGCTTGGTCCTGACTTTACTATCAACTTTAACCAAACTTACACATGCAAGTATCCGCACCCCCGTGAGAATGCCCC-ACAGTTCCCTGCCCGGGAACAAGGAGCTGGTATCAGGCACATTTAATTATAAGCCCACGACACCTTGCTTAGCCACACCCTCAAGGGAACTCAGCAGTGATAAACATTAAGCTATAAGTGAAAACTTGACTTAGTCAA-GGT--TAAGAGGGCCGGTAAAACTCGTGCCAGCCACCGCGGTTATACGAGAGGCCCAAGTTGATAGACTCC-GGCGTAAAGAGTGGTTAAGACTCATCTAC----AAAACTAAAGCCGAACGCCCTCAGGGCTGT-TATACGCTCCCGAAGGTAAGAAGTTCAATCACGAAAGTGGCTTTATATCAGCTGAACCCACGAAAGCTATGACACAAACT-GGGATTAGATACCCCACT-ATGCCTAGCCATAAACATTGATAGTACAATACACCTA-CTATCCGCCAGGGTACTACGAGCATCAGCTTAAAACCCAAAGGACTTGGCGGTGCTTTAGATCCACCTAGAGGAGCCTGTTCTAGAACCGATAACCCCCG-TTCAACCTCACCCTTCCTTGTTTT-TCCCGCCTATATACCGCCGTCGTCAGCTTACCCTGTGAAGG--CCTCATAGTAAGCAGAATTGGCACAACCCAAAACGTCAGGTCGAGGTGTAGCGTATGGAAGGGGAAGA-AATGGGCTACATTCACTAACAC-AGTGAATCACGGACGA-TAAACTG-AAATGTATATCTAAAGGAGGATTTAGCAGTAAGCAGGAAATAGAGTGTTCTGCTGAAATT-GGCCCTGAAGCGCGCACACACCGCCCGTCACTCTCCCCAAGCCTAA-CAATCTATGTAACTAAAACCCTACAA--TCGCAAAGGGGAGGCAAGTCGTAACATGGTAAGTGTACCGGAAGGTGCACTTGGAAAAAT--NNNN----NNNNCGCCCACTAGCTAG--CCCC-----CC---AAACCAAAAACAA-CACACCAATATAAATACCCCTAAAT-GCACTAACACCCGCA-TAAAACAAACCATTTTTCCCCCTTAGTATGGGCGACAG-AAAAGGGACCG-TGGCGCAATAGAGAAAGTACCGCAAGGGAACGCTGAAAGAGTAATGAAACAACTCAGTC-AAGCCAAAAAAAGCAGAGATTTAAGCTCGTACCTTTTGCATCATGATTTAGCCAGAAAAACCCAAGCAAAGAGCCCTT-TAGTTTGGTTCCCCGAAACTAAGTGAGCTACTCCAAGACAGCCTATTAATAGGGCAAACCCGTCCCTGTGGCAAAAGGGTGGGAAGAGCTTTGAGTAGAGGTGACAAACCTACCGAACTTAGTTATAGCTGGTTGCCTGAGAATTGAATAGAAGTTCAGCCTCTCGGCTTCTCCCCTC-ACCCTCGTCCGA-CTCCCCTCTGACACCT-TAAGAAACCGCGAGAGTTACTCAAAGGGGGTACAGCCCCTTTGAGACAAGACACAACTTTACCAGGAGGGTAAAGATCATAATA-ACATAAAGGTAAAATGTTCTGGTGGGCCTAAAAGCAGCCATCCCTATAGAAAGCGTTAAAGCTCAGACATA-----CCCCCTATCC-TTTTATACTGATAATCT-AATCTTAACCCCCTAGCC-CTACCAGGCCATCCCATG-CAAACATGGGAGCGACTATGCTAATATGAGTAATAAGAGAGCC-TCCGCCTCTCTCCTTGCACACGTGTAAATCGGAATGGA--CCCCCCACCGAATCTTAACGGCCCCAAA-CAAAGAGGGAACTGAACAACAGACCAAACAACCAGAAAA-CCATCCAAC-AAA-CAACCG-TTAACCCCACACTGGTGTGCCCCT-AAGGAAAGACTAAAAGAAAAAGAAGGAACTCGGCAAACAC----ATAAAGCCTCGCCTG-TTTACCAAAAACATCGCCTCTTGC-AAAACTGAGGAATAAGAGGTCCCGCCTGCCCTGTGACTATATG-TTTAACGGCCGCGGTATTTTGACCGTGCGAAGGTAGCGCAATCACTTGTCTTTTAAATGGAGACCTGTATGAATGGCATAACGAGGGCTTAGCTGTCTCC-TTTTTCAAGTCAATGAAATTGATCTCCCCGTGCAGAAGCGGGGATAACACCATAAGACGAGAAGACCCTATGGAGCTTTAGACACC--AAGGCAGATC-ATGTTAAACACCCCTTCA--CAAAGGACTAAACCAGATGAACCCTGCCCTAATGTCTTTGGTTGGGGCGACCGCGGGGAAACAAAAAACCCCCACGTGGAATGGGAATACTC-CTTCCTACAACTAAGAGCTCCCGCTCTAATGACCAGAA--CTTCTGACCAAT-CAGATCCGGCAACGCCGATCAACGAACCGAGTTACCCTAGGGATAACAGCGCAATCCCCTTTTAGAGCCCATATCGACAAGGGGGTTTACGACCTCGATGTTGGATC-AAGNC-NNCCTAATGGTGCAGCCGCTATTA-AGGNNNN----NNNNTACTTCCTTTTCGCATATGCAATCCTGCGTTCAATTCCTAACAAACTTGGAGGAGTCCTAGCTCTCCTAGCCTCCATCCTAGTGCTCATAGTTGTTCCCATCCTCCACACGTCGAAACAACGAAGCCTCACATTCCGACCCCTCACACAATTCTTGTTCTGAACTCTCGTTGCAGACGTCGCTATCCTTACTTGAATCGGAGGCATGCCTGTTGAACACCCCTTTATCATCATCGGACAAGTAGCATCTTTCTTGTACTTCTTCCTCTTCCTCGTACTTTCCCCTTTCGCAGGATGACTAGAAAACAAAGTACTTGAATGACACTNNNN----NNNNNGCTAACGTAGC-TTAACTAAAGCATAACACTGAA-GATGTTAAGATGGACCCTAGAAAGTTCCGTAAGCANNNN----NNNNNCAAAGAATAGTTTAAT-TTAGAATCCTAGCTTTGGGAGTTGGGGGTAGGAGTTAGAATCTCCTTTCTTTGANNNN----NNNNNGCACTAGTAGCTCAGTTTTAGAGCGCCGGTCTTGTAAGCCGGATGCCGGAGGTTAAAATCCTCCCTACTGCTNNNN----NNNNNCAGAGTATAGCTAAGACAGAAAAGCATCTCCCTTACACTGAGAAGTCATCCGTGCAAATCGGATTACCCTGANNNN----NNNNNNNGTGGATGACTCCCCAGCTGACACCATCACTCGGCGGTTTCGCTATGATGTGGCACTGGTGTCAGCATTAAAGGATCTGGAGGAGGACATCATGGAGGGGCTGAGAGAGAGTGGGATGGAAGACAGTGCTTGCACCTCAGGCTTCAGTGTCATGATCAAGGAATCCTGTGATGGCATGGGCGATGTCAGCGAGAAGCACGGTGGAGGACCAGCTGTTCCCGAGAAAGCTGTACGTTTCTCTTTCACTGTTATGTCTGTCTCTGTCCTGGCAGACGATGAGGAGGAAGAGGTTACCATCTTCTCTGAGCCTAAGCCAAACTCAGAACTGTCCTGCAAGCCCCTTTGCCTGACATTTGTGGATGAGTCAGATCATGAGACACTCACAGCTGTCCTGGGGCCTATAGTTGCAGAGCGTAATGCAATGAAAGAGAGCAGGCTCATCCTATCCATGGGTGGACTAGCTCGCTCCTTCCGCTTCCACTTCAGAGGCACAGGATACGATGAGAAGATGGTGCATGAGATGGAGGGCCTGGAGGCCTCAGGGTCCACTTATGTCTGCACTCTTTGTGACGCCAGTCGGGCAGAGGCCTCTAAAAACATGGTGCTACACGCCGTCACCCGCGGTCATGAAGAGAACCTAGAACGTTACGAAATATGGAGAACCAACCCCTTTTCTGAGTCTGTAGATGAGCTGCGAGACAGAGTCAAANNNN----NNNNNNNTTGAGGGCCATCTCCTTCTCCAATGACTCATGCTACCTTYCTCCGTTACGCTGTCCAGCTGTTTGCCGCCTCGACCCCTATGATGGGCTTCCAGAGAGTTATCTCATCCACGGTGGCCGCACCCCAAATAATGAGATCTCATCAAGCCTATACCTGCTGACCATGGACAGCCGTGGCTGCAATCGCAAACTGAACTTGCGCTGCAAAGAGAAAGAGCTGGTGGGGGAAGTTCCAGGGGCCAGATACGGTCACACAATGAGCATGATTCAAAGCCGTGGGAAGACAGCTTGTGTGTTGTTTGGGGGTAGATCCTACATGCCAGCAGGAGAGCGGACCACMGAGAGCTGGAACAGCGTCGTCGACTGTCCTCCTCAGGTGTTCCTGTTTGACTTGGAGTTCGGTTGCTCCTCTGCTCACACTTTATCCGAGCTCAGCGATGGACAGTCTTTCCATTTGGCCCTTGCCAGAGAAGACTGTGTCTACTTCGTCGGAGGTCACTCACTCACCTCTGACTCCCGCCCCCCTCGACTCTTTCGTCTGCGTGTTGAGCTTCTGCAGGGCAGCCCCTTGCTCTCCTGTGAGACTCTAGACACTGGCATATCCATCTCCAGTGCCATAATCACCCGTACAGGTCCCAATCACAGATATATCATCTTAGGTGGGTATCAGTCAGACTCCCAGAAGAGGATGGAGTGCAGCGATNNGATTATGGANGAAAAAGGGATCCACNNNN----NNNNNNNACATTTTATGCTGAGGTGTTTGGCCTACCTTCCCCTGAGGTGAAGTGGTTCTGCAACAAAACCCAACTGGTGGCAGATGACAGAGTTAAAATGGAGAGAGATGGCGATAGCATCTCGCTAACAATTCACAATGTCACTAAAGGCGATCAGGGAGAGTATATCTGCGAGGCTTTAAACTATGTCGGGGAAGCAAGAAGTGTTGCTTTAGTGGTAGTTGTATCGCAGGAAGTGAGGTTCATGCCTGCCCCACCTGCTGTCACCCATCAGCATGTGATGGAGTTTGATGTGGAGGAAGATGACTCTTCTCGTTCTCCTTCCCCTCAGGAGATTCTGCTTGAAGTAGAATTGGATGAAAACGAGGTGAAAGAATTTGAGAAACAGGTTAAGATCATCACCATTCCTGAGTACACAGCCGACAACAAGAGCATGATCATATCTTTGGATGTGTTACCAAGTATTTATGAGGAGGGCGCTGTG
Kyphosus_cornelii_no_voucher_W_Australia_KcorAb001	CAAAGGCTTGGTCCTGACTTTACTATCAACTTTAGCCAAACTTACACATGCAAGTATCCGCACCCCCGTGAGAATGCCCC-ACAGTTCCCTGCCCGGGAACAAGGAGCTGGTATCAGGCACATCCCCCA-CAAGCCCACGACACCTTGCTTAGCCACACCCTCAAGGGAACTCAGCAGTGATAGACATTAAGCTATAAGTGAAAACTTGACTTAGTCAA-GGC--TAAGAGGGCCGGTAAAACTCGTGCCAGCCACCGCGGTTATACGAGAGGCCCAAGTTGATAGACTCC-GGCGTAAAGAGTGGTTAAGATATATTTGTTAATAAAACTAAAGCCGAACGCCTTCAGGGCTGT-TATACGCTCCCGAAGATATGAAGTTCAATCACGAAAGTGGCTTTATACCAACTGAACCCACGAAAGCTATGACACAAACT-GGGATTAGATACCCCACT-ATGCCTAGCCATAAACATTGATAGTACAATACGCCTA-CTATCCGCCAGGGTACTACGAGCATCAGCTTGAAACCCAAAGGACTTGGCGGTGCTTTAGATCCACCTAGAGGAGCCTGTTCTAGAACCGATAACCCCCG-TTCAACCTCACCCTTCCTTGTTTC-TCCCGCCTATATACCGCCGTCGTCAGCTTACCCTGTGAAGG--TCTTATAGTAAGCAGAATTGGTAGAACCCAAAACGTCAGGTCGAGGTGTAGCGTATGGAGGGGGAAGA-AATGGGCTACATTCACTAACGT-AGTGAATTACGGACGA-TGCACTG-AAACGTACATCTAAAGGAGGATTTAGCAGTAAGCAGGAAATAGAGCGTCCCGCTGAAATT-GGCCCTGAAGCGCGCACACACCGCCCGTCACTCTCCCCAAGCCCAA-CAATCTATGTAACTAAAACCTTAACA--TCGCAAAGGGGAGGCAAGTCGTAACATGGTAAGTGTACCGGAAGGTGCACTTGGAAAAAT--NNNN----NNNNCGCCCACTAGCTAG--CCCC-----CC---AAACCAAAAACAA-CATACCAATATAAATACCCCTAAAT-GCACTAACACCTGCA-TAAAACAAACCATTTTTCCCCCTTAGTATGGGCGACAG-AAAAGGGACTG-TGGCGCAATAGAGAAAGTACCGCAAGGGAACGCTGAAAGAGAAATGAAACAACTCAGTA-AAGCCTTAAAAAGCAGAGATTTAAACTCGTACCTTTTGCATCATGATTTAGCCAGTAATACCCAAGCAAAGAGCCCTT-TAGTTTGGTTCCCCGAAACTAAGTGAGCTACTCCAAGACAGCCTATTAATAGGGCCAACCCGTCCCTGTGGCAAAAGGGTGGGAAGAGCTTTGAGTAGAGGTGACAGACCTACCGAACTTAGTTATAGCTGGTTGCCTGAGAATTGAATAGAAGTTCAGCCTCTCGGCTTCTTCCCTC-ACCTCCGTCCGA--CCCCTTCTGACACCC-TAAGAAACCGCGAGAGTTATTCAAAGGGGGTACAGCCCCTTTGAAACAAGATACAACTTTACCAGGTGGGTAAAGATCATAATA-ACCCAAAGGCAAAATGTTCTGGTGGGCCTAAAAGCAGCCATCCCTATAGAAAGCGTTAAAGCTCAGACATA-----CCCCTTATCC-TTTTATCCTGATAATCA-AATCTTAACCCCCTAACC-CTACCAGGCCATCCCATG-CAAACATGGGAGCGACCATGCTAATATGAGTAATAAGAGAGCC-TTAGCCTCTCTCCTTGCACACGTGTAAATCGGAATGGA--CCCACCACCGAATCTTAACGGCCCCAAA-CAAAGAGGGAACTGAACAGCAGACCAAACAACCAGAAAA-CCATCCAAT-AAA-CAACCG-TTAACCCCACACTGGTGTGCCCCT-AAGGAAAGACTAAAAGAAAAAGAAGGAACTCGGCAAACAC----ATAAAGCCTCGCCTG-TTTACCAAAAACATCGCCTCTTGC-AAAACTGAGGAATAAGAGGTCCCGCCTGCCCTGTGACTATATG-TTTAACGGCCGCGGTATTTTGACCGTGCGAAGGTAGCGCAATCACTTGTCTTTTAAATGGAGACCTGTATGAATGGCATAACGAGGGCTTAGCTGTCTCC-TTTTTCAAGTCAATGAAATTGATCTCCCCGTGCAGAAGCGGGGATAACACCATAAGACGAGAAGACCCTATGGAGCTTTAGACACC--AAGACAGATC-ATGTTAAACACCCCTGAA--TAAAGGACCAAACCAGATGAGCCCTGCCCTAATGTCTTTGGTTGGGGCGACCGCGGGGAAACAAAAAACCCCCACGTGGAATGGGAACACTT-CCTCCCACAACTAAGAGCTCCCGCTCTAATGACCAGAA--TTTCTGACCAAT-CAGATCCGGCAACGCCGATCAACGGACCGAGTTACCCTAGGGATAACAGCGCAATCCCCTTTTAGAGCCCATATCGACAAGGGGGTTTACGACCTCGATGTTGGATC-AGGAC-ATCCTAATGGTGCAGCCGCTATTA-AGGNNNN----NNNNTATTTCCTCTTCGCATACGCTATCCTTCGTTCAATTCCAAACAAACTTGGAGGCGTCCTAGCCCTTCTATCTTCCATCCTAGTCCTTATAGTCGTTCCCATCCTCCACACATCAAAACAACGAAGCCTTACATTCCGACCCCTCACACAGTTCCTATTCTGAACCCTTGTAGCAGACGTCGCCATTCTCACTTGAATTGGAGGCATGCCTGTTGAACACCCCTTTATTATCATCGGACAAGTAGCATCCTTCCTGTACTTCCTCCTCTTTTTAGTTCTTTCCCCCTTTGCAGGCTGACTAGAAAACAAAGTGCTTGAATGACACTNNNN----NNNNNGCTAGCGTAGC-TTAATTAAAGCATAACACTGAA-GATGTTAAGATGGGCCCTAGAAAGCTCCGCAAGCANNNN----NNNNNCAAAGAATAGTTTAAT-TTAGAATCCTAGCTTTGGGAGTTGGGGGTAGGAGTTAGAATCTCCTTTCTTTGANNNN----NNNNNGCACTAGTAGCTCAGTTCCAGAGCGCCGGTCTTGTAAGCCGGATGCCGGAGGTTAAAATCCTCCCTACTGCTNNNN----NNNNNCAGAGTATAGCTAAGACAGAAAAGCATCTCCCTTACACTGAGAAGTCATCCGTGCAAATCGGATTACCCTGANNNN----NNNNNNNGTGGATGACTCCCCATCTGACACCATCACTCGGCGGTTTCGCTATGATGTGGCACTGGTGTCAGCATTAAAGGATCTGGAGGAGGACATCATGGAGGGGCTGAGGGAGAGTGGGATGGAAGACAGTGCTTGCACCTCCGGCTTCAGTGTCATGATCAAGGAATCCTGTGATGGCATGGGCGATGTCAGCGAGAAGCACGGTGGAGGACCAGCTGTTCCTGAGAAAGCTGTACGTTTCTCTTTCACTGTTATGTCTGTCTCTGTCCTGGCAGACGATGAGGAGGAAGAGGTTACTATCTTCTCTGAGCCAAAGCCAAACTCAGAACTGTCCTGCAAGCCCCTTTGCCTGACATTTGTGGATGAGTCAGATCATGAGACACTCACAGCTGTCCTGGGGCCTATAGTTGCGGAGCGTAATGCAATGAAAGAGAGCAGGCTCATCCTATCTGTGGGTGGACTAGCTCGCTCCTTCCGCTTCCACTTCAGAGGCACAGGATACGATGAGAAGATGGTGCGTGAGATGGAGGGCCTGGAGGCCTCAGGGTCCACTTACGTCTGCACTCTTTGTGACACCAGTCGGGCAGAGGCCTCTCAAAACATGGTGCTACACTCCATCACCCGCAGTCATGAAGAGAACCTAGAACGTTACGAAATATGGAGAACCAACCCCTTTTCTGAGTCTGTAGATGAGCTGCGAGACAGAGTCAAANNNN----NNNNNNNTTGAGGGCCATCTCCTTCTCCAATGACTCATGCTACCTTCCTCCGTTACGCTGTCCAGCTGTTTGCCGCCTCGACCCCTATGACGGGCTTCCAGAGAGTTACCTCATCCACGGCGGCCGCACCCCAAATAATGAGATCTCATCGAGCCTGTACCTGTTGACCATGGACAGCCGTGGCTGCAATCGCAAACTGAACTTGCGCTGCAAAGAGAAAGAACTGGTGGGGGAAGTGCCAGGGGCCAGATACGGCCACACAATGAGCATGATTCAAAGCCGTGGGAAGACAGCTTGTGTATTGTTTGGGGGTAGGTCCTACATGCCAGCAGGASAGCGGACCACAGAGAGCTGGAACAGCGTCGTCGACTGTCCTCCTCAGGTGTTCCTGTTTGACTTGGAGTTTGGTTGCTCCTCTGCTCACACTTTACCCGAGCTCAGCGATGGACAGTCTTTCCATTTGGCCCTTGCCAGAGAAGACTGTGTCTACTTCGTCGGGGGTCACTCGCTCACCTCTGACTCCCGCCCCCCTCGACTCTTTCGCCTGCGCGTTGAGCTTCTGCAGGGCAGCCCCTTGCTCTCCTGTGACACTCTAGACACTGGCATATCCATCTCCAGTGCCATAATCACCCGTACAGGTCCCAGTCACAGATATATCATCTTAGGTGGGTATCAGTCAGACTCCCAGAAGAGGATGGAGTGCAGCACTGTGATTCTGGATGAGAAAGGGATCCACNNNN----NNNNNNNTCATTTAATGCTGAGGTGTTTGGCCTACCTTCCCCTGAGGTGAAGTGGTTCTGCAACAAAACACAACTGGTGGCAGATGACAGAGTTAAAATGGAGAGAGATGGTGATAGCATCTCGCTAACAATTCACAATGTCAATAAAGCCGATCAGGGAGAGTATATCTGCGAGGCTTTAAACTATGTCGGGGAAGCAAGAAGTGTTGCTTTAGTGGTAGTTGTATCGCAGGAAGTGAGGTTCATGCCTGCCCCACCTGCTGTCACACATCAGCATGTGATGGAGTTTGATGTGGAGGAAGATGACTCTTCTCGTTCTCCTTCCCCTCAGGAGATTCTGCTCGAAGTAGAATTGGATGAAAACGAGGTGAAAGAATTTGAGAAACAGGTTAAGATCATCACCATTCCTGAGTACACAGCCGACAACAAGAGCATGATCATATCTTTGGATGTGTTACCAAGTATTTATGAGGAGGGCGCTGTG
Kyphosus_cornelii_WAM_P33451_003_W_Australia_KcorAb015	CAAAGGCTTGGTCCTGACTTTACTATCAACTTTAGCCAAACTTACACATGCAAGTATCCGCACCCCCGTGAGAATGCCCC-ACAGTTCCCTGCCCGGGAACAAGGAGCTGGTATCAGGCACATCCCCCA-CAAGCCCACGACACCTTGCTTAGCCACACCCTCAAGGGAACTCAGCAGTGATAGACATTAAGCTATAAGTGAAAACTTGACTTAGTCAA-GGC--TAAGAGGGCCGGTAAAACTCGTGCCAGCCACCGCGGTTATACGAGAGGCCCAAGTTGATAGACTCC-GGCGTAAAGAGTGGTTAAGATATATTTGTTAATAAAACTAAAGCCGAACGCCTTCAGGGCTGT-TATACGCTCCCGAAGATATGAAGTTCAATCACGAAAGTGGCTTTATACCAACTGAACCCACGAAAGCTATGACACAAACT-GGGATTAGATACCCCACT-ATGCCTAGCCATAAACATTGATAGTACAATACGCCTA-CTATCCGCCAGGGTACTACGAGCATCAGCTTGAAACCCAAAGGACTTGGCGGTGCTTTAGATCCACCTAGAGGAGCCTGTTCTAGAACCGATAACCCCCG-TTCAACCTCACCCTTCCTTGTTTC-TCCCGCCTATATACCGCCGTCGTCAGCTTACCCTGTGAAGG--TCTTATAGTAAGCAGAATTGGTAGAACCCAAAACGTCAGGTCGAGGTGTAGCGTATGGAGGGGGAAGA-AATGGGCTACATTCACTAACGT-AGTGAATTACGGACGA-TGCACTG-AAACGTACATCTAAAGGAGGATTTAGCAGTAAGCAGGAAATAGAGCGTCCTGCTGAAATT-GGCCCTGAAGCGCGCACACACCGCCCGTCACTCTCCCCAAGCCCAA-CAATCTATGTAACTAAAACCTTAACA--TCGCAAAGGGGAGGCAAGTCGTAACATGGTAAGTGTACCGGAAGGTGCACTTGGAAAAAT--NNNN----NNNNCGCCCACTAGCTAG--CCCC-----CC---AAACCAAAAACAA-CATACCAATATAAATACCCCTAAAT-GCACTAACACCTGCA-TAAAACAAACCATTTTTCCCCCTTAGTATGGGCGACAG-AAAAGGGACTG-TGGCGCAATAGAGAAAGTACCGCAAGGGAACGCTGAAAGAGAAATGAAACAACTCAGTA-AAGCCTTAAAAAGCAGAGATTTAAACTCGTACCTTTTGCATCATGATTTAGCCAGTAATACCCAAGCAAAGAGCCCTT-TAGTTTGGTTCCCCGAAACTAAGTGAGCTACTCCAAGACAGCCTATTAATAGGGCCAACCCGTCCCTGTGGCAAAAGGGTGGGAAGAGCTTTGAGTAGAGGTGACAGACCTACCGAACTTAGTTATAGCTGGTTGCCTGAGAATTGAATAGAAGTTCAGCCTCTCGGCTTCTTCCCTC-ACCTCCGTCCGA--CCCCTTCTGACACCC-TAAGAAACCGCGAGAGTTATTCAAAGGGGGTACAGCCCCTTTGAAACAAGATACAACTTTACCAGGTGGGTAAAGATCATAATA-ACCCAAAGGCAAAATGTTCTGGTGGGCCTAAAAGCAGCCATCCCTATAGAAAGCGTTAAAGCTCAGACATA-----CCCCTTATCC-TTTTATCCTGATAATCA-AATCTTAACCCCCTAACC-CTACCAGGCCATCCCATG-CAAACATGGGAGCGACCATGCTAATATGAGTAATAAGAGAGCC-TTAGCCTCTCTCCTTGCACACGTGTAAATCGGAATGGA--CCCACCACCGAATCTTAACGGCCCCAAA-CAAAGAGGGAACTGAACAGCAGACCAAACAACCAGAAAA-CCATCCAAT-AAA-CAACCG-TTAACCCCACACTGGTGTGCCCCT-AAGGAAAGACTAAAAGAAAAAGAAGGAACTCGGCAAACAC----ATAAAGCCTCGCCTG-TTTACCAAAAACATCGCCTCTTGC-AAAACTGAGGAATAAGAGGTCCCGCCTGCCCTGTGACTATATG-TTTAACGGCCGCGGTATTTTGACCGTGCGAAGGTAGCGCAATCACTTGTCTTTTAAATGGAGACCTGTATGAATGGCATAACGAGGGCTTAGCTGTCTCC-TTTTTCAAGTCAATGAAATTGATCTCCCCGTGCAGAAGCGGGGATAACACCATAAGACGAGAAGACCCTATGGAGCTTTAGACACC--AAGGCAGATC-ATGTTAAACACCCCTGAA--TAAAGGACCAAACCAGATGAGCCCTGCCCTAATGTCTTTGGTTGGGGCGACCGCGGGGAAACAAAAAACCCCCACGTGGAATGGGAACACTT-CCTCCCACAACTAAGAGCTCCCGCTCTAATGACCAGAA--TTTCTGACCAAT-CAGATCCGGCAACGCCGATCAACGGACCGAGTTACCCTAGGGATAACAGCGCAATCCCCTTTTAGAGCCCATATCGACAAGGGGGTTTACGACCTCGATGTTGGATC-NNNNN-NTCCTAATGGTGCAGCCGCTATTA-AGGNNNN----NNNNTATTTCCTCTTCGCATACGCTATTCTTCGTTCAATTCCAAACAAACTTGGAGGCGTCCTAGCCCTTCTATCTTCCATCCTAGTCCTTATAGTCGTTCCCATCCTCCACACATCAAAACAACGAAGCCTTACATTCCGACCCCTCACACAGTTCCTATTCTGAACCCTTGTAGCAGACGTCGCCATTCTCACTTGAATTGGAGGCATGCCTGTTGAACACCCCTTTATTATCATCGGACAAGTAGCATCCTTCCTGTACTTCCTCCTCTTTTTAGTTCTTTCCCCCTTTGCAGGCTGACTAGAAAACAAAGTGCTTGAATGACACTNNNN----NNNNNGCTAGCGTAGC-TTAATTAAAGCATAACACTGAA-GATGTTAAGATGGGCCCTAGAAAGCTCCGCAAGCANNNN----NNNNNCAAAGAATAGTTTAAT-TTAGAATCCTAGCTTTGGGAGTTGGGGGTAGGAGTTAGAATCTCCTTTCTTTGANNNN----NNNNNGCACTAGTAGCTCAGTTCCAGAGCGCCGGTCTTGTAAGCCGGATGCCGGAGGTTAAAATCCTCCCTACTGCTNNNN----NNNNNCAGAGTATAGCTAAGACAGAAAAGCATCTCCCTTACACTGAGAAGTCATCCGTGCAAATCGGATTACCCTGANNNN----NNNNNNNGTGGATGACTCCCCATCTGACACCATCACTCGGCGGTTTCGCTATGATGTGGCACTGGTGTCAGCATTAAAGGATCTGGAGGAGGACATCATGGAGGGGCTGAGGGAGAGTGGGATGGAAGACAGTGCTTGCACCTCCGGCTTCAGTGTCATGATCAAGGAATCCTGTGATGGCATGGGCGATGTCAGCGAGAAGCACGGTGGAGGACCAGCTGTTCCTGAGAAAGCTGTACGTTTCTCTTTCACTGTTATGTCTGTCTCTGTCCTGGCAGACGATGAGGAGGAAGAGGTTACTATCTTCTCTGAGCCAAAGCCAAACTCAGAACTGTCCTGCAAGCCCCTTTGCCTGACATTTGTGGATGAGTCAGATCATGAGACACTCACAGCTGTCCTGGGGCCTATAGTTGCGGAGCGTAATGCAATGAAAGAGAGCAGGCTCATCCTATCTGTGGGTGGACTAGCTCGCTCCTTCCGCTTCCACTTCAGAGGCACAGGATACGATGAGAAGATGGTGCGTGAGATGGAGGGCCTGGAGGCCTCAGGGTCCACTTACGTCTGCACTCTTTGTGACACCAGTCGGGCAGAGGCCTCTCAAAACATGGTGCTACACTCCATCACCCGCAGTCATGAAGAGAACCTAGAACGTTACGAAATATGGAGAACCAACCCCTTTTCTGAGTCTGTAGATGAGCTGCGAGACAGAGTCAAANNNN----NNNNNNNTTGAGGGCCATCTCCTTCTCCAATGACTCATGCTACCTTCCTCCGTTACGCTGTCCAGCTGTTTGCCGCCTCGACCCCTATGACGGGCTTCCAGAGAGTTACCTCATCCACGGCGGCCGCACCCCAAATAATGAGATCTCATCGAGCCTGTACCTGTTGACCATGGACAGCCGTGGCTGCAATCGCAAACTGAACTTGCGCTGCAAAGAGAAAGAACTGGTGGGGGAAGTGCCAGGGGCCAGATACGGCCACACAATGAGCATGATTCAAAGCCGTGGGAAGACAGCTTGTGTATTGTTTGGGGGTAGGTCCTACATGCCAGCAGGAGAGCGGACCACAGAGAGCTGGAACAGCGTCGTCGACTGTCCTCCTCAGGTGTTCCTGTTTGACTTGGAGTTTGGTTGCTCCTCTGCTCACACTTTACCCGAGCTCAGCGATGGACAGTCTTTCCATTTGGCCCTTGCCAGAGAAGACTGTGTCTACTTCGTCGGGGGTCACTCGCTCACTTCTGACTCCCGCCCCCCTCGACTCTTTCGCCTGCGCGTTGAGCTTCTGCAGGGCAGCCCCTTGCTCTCCTNCCACNCTCTAGACACTGGCATATCCATCTCCAGTGCCATAATCACCCGTACAGGTCCCAGTCACAGATATATCATCTTAGGAGGGTATCAGTCAGACTCCCAGAAGAGGATGGAGTGCAGCACTGTGATTCTGGATGAGAAAGGGATCCACNNNN----NNNNNNNTCATTTAATGCTGAGGTGTTTGGCCTACCTTCCCCTGAGGTGAAGTGGTTCTGCAACAAAACACAACTGGTGGCAGATGACAGAGTTAAAATGGAGAGAGATGGTGATAGCATCTCGCTAACAATTCACAATGTCAATAAAGCCGATCAGGGAGAGTATATCTGCGAGGCTTTAAACTATGTCGGGGAAGCAAGAAGTGTTGCTTTAGTGGTAGTTGTATCGCAGGAAGTGAGGTTCATGCCTGCCCCACCTGCTGTCACACATCAGCATGTGATGGAGTTTGATGTGGAGGAAGATGACTCTTCTCGTTCTCCTTCCCCTCAGGAGATTCTGCTCGAAGTAGAATTGGATGAAAACGAGGTGAAAGAATTTGAGAAACAGGTTAAGATCATCACCATTCCTGAGTACACAGCCGACTMCAANAGCATGATCATATCTTTG------------------------------------
Kyphosus_cornelii_WAM_P33448_001_NW_Australia_KcorNi011	CAAAGGCTTGGTCCTGACTTTACTATCAACTTTAGCCAAACTTACACATGCAAGTATCCGCACCCCCGTGAGAATGCCCC-ACAGTTCCCTGCCCGGGAACAAGGAGCTGGTATCAGGCACATCCCCCA-CAAGCCCACGACACCTTGCTTAGCCACACCCTCAAGGGAACTCAGCAGTGATAGACATTAAGCTATAAGTGAAAACTTGACTTAGTCAA-GGC--TAAGAGGGCCGGTAAAACTCGTGCCAGCCACCGCGGTTATACGAGAGGCCCAAGTTGATAGACTCC-GGCGTAAAGAGTGGTTAAGATATATTTGTTAATAAAACTAAAGCCGAACGCCTTCAGGGCTGT-TATACGCTCCCGAAGATATGAAGTTCAATCACGAAAGTGGCTTTATACCAACTGAACCCACGAAAGCTATGACACAAACT-GGGATTAGATACCCCACT-ATGCCTAGCCATAAACATTGATAGTACAATACGCCTA-CTATCCGCCAGGGTACTACGAGCATCAGCTTGAAACCCAAAGGACTTGGCGGTGCTTTAGATCCACCTAGAGGAGCCTGTTCTAGAACCGATAACCCCCG-TTCAACCTCACCCTTCCTTGTTTC-TCCCGCCTATATACCGCCGTCGTCAGCTTACCCTGTGAAGG--TCTTATAGTAAGCAGAATTGGTAGAACCCAAAACGTCAGGTCGAGGTGTAGCGTATGGAGGGGGAAGA-AATGGGCTACATTCACTAACGT-AGTGAATTACGGACGA-TGCACTG-AAACGTACATCTAAAGGAGGATTTAGCAGTAAGCAGGAAATAGAGCGTCCTGCTGAAATT-GGCCCTGAAGCGCGCACACACCGCCCGTCACTCTCCCCAAGCCCAA-CAATCTATGTAACTAAAACCTTAACA--TCGCAAAGGGGAGGCAAGTCGTAACATGGTAAGTGTACCGGAAGGTGCACTTGGAAAAAT--NNNN----NNNNCGCCCACTAGCTAG--CCCC-----CC---AAACCAAAAACAA-CATACCAATATAAATACCCCTAAAT-GCACTAACACCTGCA-TAAAACAAACCATTTTTCCCCCTTAGTATGGGCGACAG-AAAAGGGACTG-TGGCGCAATAGAGAAAGTACCGCAAGGGAACGCTGAAAGAGAAATGAAACAACTCAGTA-AAGCCTTAAAAAGCAGAGATTTAAACTCGTACCTTTTGCATCATGATTTAGCCAGTAATACCCAAGCAAAGAGCCCTT-TAGTTTGGTTCCCCGAAACTAAGTGAGCTACTCCAAGACAGCCTATTAATAGGGCCAACCCGTCCCTGTGGCAAAAGGGTGGGAAGAGCTTTGAGTAGAGGTGACAGACCTACCGAACTTAGTTATAGCTGGTTGCCTGAGAATTGAATAGAAGTTCAGCCTCTCGGCTTCTTCCCTC-ACCTCCGTCCGA--CCCCTTCTGACACCC-TAAGAAACCGCGAGAGTTATTCAAAGGGGGTACAGCCCCTTTGAAACAAGATACAACTTTACCAGGTGGGTAAAGATCATAATA-ACCCAAAGGCAAAATGTTCTGGTGGGCCTAAAAGCAGCCATCCCTATAGAAAGCGTTAAAGCTCAGACATA-----CCCCTTATCC-TTTTATCCTGATAATCA-AATCTTAACCCCCTAACC-CTACCAGGCCATCCCATG-CAAACATGGGAGCGACCATGCTAATATGAGTAATAAGAGAGCC-TTAGCCTCTCTCCTTGCACACGTGTAAATCGGAATGGA--CCCACCACCGAATCTTAACGGCCCCAAA-CAAAGAGGGAACTGAACAGCAGACCAAACAACCAGAAAA-CCATCCAAT-AAA-CAACCG-TTAACCCCACACTGGTGTGCCCCT-AAGGAAAGACTAAAAGAAAAAGAAGGAACTCGGCAAACAC----ATAAAGCCTCGCCTG-TTTACCAAAAACATCGCCTCTTGC-AAAACTGAGGAATAAGAGGTCCCGCCTGCCCTGTGACTATATG-TTTAACGGCCGCGGTATTTTGACCGTGCGAAGGTAGCGCAATCACTTGTCTTTTAAATGGAGACCTGTATGAATGGCATAACGAGGGCTTAGCTGTCTCC-TTTTTCAAGTCAATGAAATTGATCTCCCCGTGCAGAAGCGGGGATAACACCATAAGACGAGAAGACCCTATGGAGCTTTAGACACC--AAGGCAGATC-ATGTTAAACACCCCTGAA--TAAAGGACCAAACCAGATGAGCCCTGCCCTAATGTCTTTGGTTGGGGCGACCGCGGGGAAACAAAAAACCCCCACGTGGAATGGGAACACTT-CCTCCCACAACTAAGAGCTCCCGCTCTAATGACCAGAA--TTTCTGACCAAT-CAGATCCGGCAACGCCGATCAACGGACCGAGTTACCCTAGGGATAACAGCGCAATCCCCTTTTAGAGCCCATATCGACAAGGGGGTTTACGACCTCGATGTTGGNTN-NNNNC-ATCCTAATGGTGCAGCCGCTATTA-AGGNNNN----NNNNTATTTCCTCTTCGCATACGCTATCCTTCGTTCAATTCCAAACAAACTTGGAGGCGTCCTAGCCCTTCTATCTTCCATCCTAGTCCTTATAGTCGTTCCCATCCTCCACACATCAAAACAACGAAGCCTTACATTCCGACCCCTCACACAGTTCCTATTCTGAACCCTTGTAGCAGACGTCGCCATTCTCACTTGAATTGGAGGCATGCCTGTTGAACACCCCTTTATTATCATCGGACAAGTAGCATCCTTCCTGTACTTCCTCCTCTTTTTAGTTCTTTCCCCCTTTGCAGGCTGACTAGAAAACAAAGTGCTTGAATGACACTNNNN----NNNNNGCTAGCGTAGC-TTAATTAAAGCATAACACTGAA-GATGTTAAGATGGGCCCTAGAAAGCTCCGCAAGCANNNN----NNNNNCAAAGAATAGTTTAAT-TTAGAATCCTAGCTTTGGGAGTTGGGGGTAGGAGTTAGAATCTCCTTTCTTTGANNNN----NNNNNGCACTAGTAGCTCAGTTCCAGAGCGCCGGTCTTGTAAGCCGGATGCCGGAGGTTAAAATCCTCCCTACTGCTNNNN----NNNNNCAGAGTATAGCTAAGACAGAAAAGCATCTCCCTTACACTGAGAAGTCATCCGTGCAAATCGGATTACCCTGANNNN----NNNNNNNGTGGATGACTCCCCAGCTGACACCWTCACTYGNNGGTTTCGCTATGATGTGGCACTGGTGTCAGCATTAAAGGATCTGGAGGAGGACATCATGGAGGGGCTGAGGGAGAGTGGGATGGAAGACAGTGCTTGCACCTCCGGCTTCAGTGTCATGATCAAGGAATCCTGTGATGGCATGGGCGATGTCAGCGAGAAGCACGGTGGAGGACCAGCTGTTCCTGAGAAAGCTGTACGTTTCTCTTTCACTGTTATGTCTGTCTCTGTCCTGGCAGACGATGAGGAGGAAGAGGTTACTATCTTCTCTGAGCCAAAGCCAAACTCAGAACTGTCCTGCAAGCCCCTTTGCCTGACATTTGTGGATGAGTCAGATCATGAGACACTCACAGCTGTCCTGGGGCCTATAGTTGCAGAGCGTAATGCAATGAAAGAGAGCAGGCTCATCCTATCTGTGGGTGGACTAGCTCGCTCCTTCCGCTTCCACTTCAGAGGCACAGGATACGATGAGAAGATGGTGCGTGAGATGGAGGGCCTGGAGGCCTCAGGGTCCACTTACGTCTGCACTCTTTGTGACACCAGTCGGGCAGAGGCCTCTCAAAACATGGTGCTACACTCCATCACCCGCAGTCATGAAGAGAACCTAGAACGTTACGAAATATGGAGAACCAACCCCTTTTCTGAGTCTGTAGATGAGCTGCGAGACAGAGTCAAANNNN----NNNNNNNTTGAGGGCCATCTCCTTCTCCAATGACTCATGCTACCTTCCTCCGTTACGCTGTCCAGCTGTTTGCCGCCTCGATCCCTATGACGGGCTTCCAGAGAGTTACCTCATCCACGGCGGCCGCACCCCAAATAATGAGATCTCATCGAGCCTGTACCTGTTGACCATGGACAGCCGTGGCTGCAATCGCAAACTGAACTTGCGCTGCAAAGAGAAAGAACTGGTGGGGGAAGTGCCAGGGGCCAGATACGGCCACACAATGAGCATGATTCAAAGCCGTGGGAAGACAGCTTGTGTATTGTTTGGGGGTAGGTCCTACATGCCAGCAGGAGAGCGGACCACAGAGAGCTGGAACAGCGTCGTCGACTGTCCTCCTCAGGTGTTCCTGTTTGACTTGGAGTTTGGTTGCTCCTCTGCTCACACTTTACCCGAGCTCAGCGATGGACAGTCTTTCCATTTGGCCCTTGCCAGAGAAGACTGTGTCTACTTCGTCGGGGGTCACTCGCTCACCTCTGACTCCCGCCCCCCTCGACTCTTTCGCCTGCGCGTTGAGCTTCTGCAGGGCAGCCCCTTGCTCTCCTGTGACACTCTAGACACTGGCATATCCATCTCCAGTGCCATAATCACCCGTACAGGTCCCAGTCACAGATATATCATCTTAGGTGGGTATCAGTCAGACTCCCAGAAGAGGATGGAGTGCAGCTGNGTGATTCTGGATGAGAAAGGGATCCACNNNN----NNNNNNNTCATTTAATGCTGAGGTGTTTGGCCTACCTTCCCCTGAGGTGAAGTGGTTCTGCAACAAAACACAACTGGTGGCAGATGACAGAGTTAAAATGGAGAGAGATGGTGATAGCATCTCGCTAACAATTCACAATGTCAATAAAGCCGATCAGGGAGAGTATATCTGCGAGGCTTTAAACTATGTCGGGGAAGCAAGAAGTGTTGCTTTAGTGGTAGTTGTATCGCAGGAAGTGAGGTTCATGCCTGCCCCACCTGCTGTCACACATCAGCATGTGATGGAGTTTGATGTGGAGGAAGATGACTCTTCTCGTTCTCCTTCCCCTCAGGAGATTCTGCTCGAAGTAGAATTGGATGAAAACGAGGTGAAAGAATTTGAGAAACAGGTTAAGATCATCACCATTCCTGAGTACACAGCCGACAACAAGAGCATGATCATATCTTTGGATGTGTTACCAAGTATTTATGAGGAGGGCGCTGTG
Kyphosus_cornelii_no_voucher_W_Australia_KcorW007	CAAAGGCTTGGTCCTGACTTTACTATCAACTTTAGCCAAACTTACACATGCAAGTATCCGCACCCCCGTGAGAATGCCCC-ACAGTTCCCTGCCCGGGAACAAGGAGCTGGTATCAGGCACATCCCCCA-CAAGCCCACGACACCTTGCTTAGCCACACCCTCAAGGGAACTCAGCAGTGATAGACATTAAGCTATAAGTGAAAACTTGACTTAGTCAA-GGC--TAAGAGGGCCGGTAAAACTCGTGCCAGCCACCGCGGTTATACGAGAGGCCCAAGTTGATAGACTCC-GGCGTAAAGAGTGGTTAAGATATATTTGTTAATAAAACTAAAGCCGAACGCCTTCAGGGCTGT-TATACGCTCCCGAAGATATGAAGTTCAATCACGAAAGTGGCTTTATACCAACTGAACCCACGAAAGCTATGACACAAACT-GGGATTAGATACCCCACT-ATGCCTAGCCATAAACATTGATAGTACAATACGCCTA-CTATCCGCCAGGGTACTACGAGCATCAGCTTGAAACCCAAAGGACTTGGCGGTGCTTTAGATCCACCTAGAGGAGCCTGTTCTAGAACCGATAACCCCCG-TTCAACCTCACCCTTCCTTGTTTC-TCCCGCCTATATACCGCCGTCGTCAGCTTACCCTGTGAAGG--TCTTATAGTAAGCAGAATTGGTAGAACCCAAAACGTCAGGTCGAGGTGTAGCGTATGGAGGGGGAAGA-AATGGGCTACATTCACTAACGT-AGTGAATTACGGACGA-TGCACTG-AAACGTACATCTAAAGGAGGATTTAGCAGTAAGCAGGAAATAGAGCGTCCTGCTGAAATT-GGCCCTGAAGCGCGCACACACCGCCCGTCACTCTCCCCAAGCCCAA-CAATCTATGTAACTAAAACCTTAACA--TCGCAAAGGGGAGGCAAGTCGTAACATGGTAAGTGTACCGGAAGGTGCACTTGGAAAAAT--NNNN----NNNNCGCCCACTAGCTAG--CCCC-----CC---AAACCAAAAACAA-CATACCAATATAAATACCCCTAAAT-GCACTAACACCTGCA-TAAAACAAACCATTTTTCCCCCTTAGTATGGGCGACAG-AAAAGGGACTG-TGGCGCAATAGAGAAAGTACCGCAAGGGAACGCTGAAAGAGAAATGAAACAACTCAGTA-AAGCCTTAAAAAGCAGAGATTTAAACTCGTACCTTTTGCATCATGATTTAGCCAGTAATACCCAAGCAAAGAGCCCTT-TAGTTTGGTTCCCCGAAACTAAGTGAGCTACTCCAAGACAGCCTATTAATAGGGCCAACCCGTCCCTGTGGCAAAAGGGTGGGAAGAGCTTTGAGTAGAGGTGACAGACCTACCGAACTTAGTTATAGCTGGTTGCCTGAGAATTGAATAGAAGTTCAGCCTCTCGGCTTCTTCCCTC-ACCTCCGTCCGA--CCCCTTCTGACACCC-TAAGAAACCGCGAGAGTTATTCAAAGGGGGTACAGCCCCTTTGAAACAAGATACAACTTTACCAGGTGGGTAAAGATCATAATA-ACCCAAAGGCAAAATGTTCTGGTGGGCCTAAAAGCAGCCATCCCTATAGAAAGCGTTAAAGCTCAGACATA-----CCCCTTATCC-TTTTATCCTGATAATCN-AATCTTAACCCCCTAACC-CTACCAGGCCATCCCATG-CAAACATGGGAGCGACCATGCTAATATGAGTAATAAGAGAGCC-TTAGCCTCTCTCCNTGCACACGTGTAAATCGGAATGGA--CCCNCCACCGAATCTTAACGGCCCCNAA-CNAAGAGGGAACTGAACAGCAGACCNAACNACCAGAAAA-CCATCCAAT-AAA-CAACCG-TTAACCCCACACTGGTGTGCCCCT-AAAGAAAGACTAAAAGAAAAAGAAGGAACTCGGCAAACAC----ATAAAGCCTCGCCTG-TTTACCAAAAACATCGCCTCTTGC-AAAACTGAGGAATAAGAGGTCCCGCCTGCCCTGTGACTATATG-TTTAACGGCCGCGGTATTTTGACCGTGCGAAGGTAGCGCAATCACTTGTTTTTTAAATGGAGACCTGTATGAATGGCATAACGANGGCTTAGCTGTCTCC-TTTTTCAAGTCAATGAAATTGATCTCCCCGTGCAGAAGCGGGGATAACACCATAAGACGAGAAGACCCTATGGAGCTTTAGACACC--AAGGCAGATC-ATGTTAAACACCCCTGAA--TAAAGGACCAAACCAGATGAGCCCTGCCCTAATGTCTTTGGTTGGGGCGACCGCGGGGAAACAAAAAACCCCCACGTGGAATGGGAACACTT-CCTCCCACAACTAAGAGCTCCCGCTCTAATGACCAGAA--TTTCTGACCAAT-CAGATCCGGCAACGCCGATCAACGGACCGAGTTACCCTAGGGATAACAGCGCAATCCCCTTTTAGAGCCCATATCGACAAGGGGGTTTACGACCTCGATGTTGGATC-AGGAC-ATCCTAATGGTGCAGCCGCTATTA-AGGNNNN----NNNNTATTTCCTCTTCGCATACGCTATCCTTCGTTCAATTCCAAACAAACTTGGAGGCGTCCTAGCCCTTCTATCTTCCATCCTAGTCCTTATAGTCGTTCCCATCCTCCACACATCAAAACAACGAAGCCTTACATTCCGACCCCTCACACAGTTCCTATTCTGAACCCTTGTAGCAGACGTCGCCATTCTCACTTGAATTGGAGGCATGCCTGTTGAACACCCCTTTATTATCATCGGACAAGTAGCATCCTTCCTGTACTTCCTCCTCTTTTTAGTTCTTTCCCCCTTTGCAGGCTGACTAGAAAACAAAGTGCTTGAATGACACTNNNN----NNNNNGCTAGCGTAGC-TTAATTAAAGCATAACACTGAA-GATGTTAAGATGGGCCCTAGAAAGCTCCGCAAGCANNNN----NNNNNCAAAGAATAGTTTAAT-TTAGAATCCTAGCTTTGGGAGTTGGGGGTAGGAGTTAGAATCTCCTTTCTTTGANNNN----NNNNNGCACTAGTAGCTCAGTTCCAGAGCGCCGGTCTTGTAAGCCGGATGCCGGAGGTTAAAATCCTCCCTACTGCTNNNN----NNNNNCAGAGTATAGCTAAGACAGAAAAGCATCTCCCTTACACTGAGAAGTCATCCGTGCAAATCGGATTACCCTGANNNN----NNNNNNNGTGGATGACTCCCCAGCTGACACCATCNNTNNGCGGTTTCGCTATGATGTGGCACTGGTGTCAGCATTAAAGGNNCTGGAGGAGGACATCATGGAGGGGCTGAGGGAGAGTGGGATGGAAGACAGTGCTTGCACCTCMGGCTTCAGTGTCATGATCAAGGAATCCTGTGATGGCATGGGCGATGTCAGCGAGAAGCACGGTGGAGGACCAGCTGTTCCTGAGAAAGCTGTACGTTTCTCTTTCACTGTTATGTCTGTCTCTGTCCTGGCAGACGATGAGGAGGAAGAGGTTACYATCTTCTCTGAGCCWAAGCCAAACTCAGAACTGTCCTGCAAGCCCCTTTGCCTGACATTTGTGGATGAGTCAGATCATGAGACACTCACAGCTGTCCTGGGGCCTATAGTTGCAGAGCGTAATGCAATGAAAGAGAGCAGGCTCATCCTATCTGTGGGTGGACTAGCTCGCTCCTTCCGCTTCCACTTCAGAGGCACAGGATACGATGAGAAGATGGTGCGTGAGRTGGAGGGCCTGGAGGCCTCAGGGTCCACTTAYGTCTGCACTCTTTGTGACRCCAGTCGGGCAGAGGCCTCTMAAAACATGGTGCTACACTCCRTCACCCGCRGTCATGAAGAGAACCTAGAACGTTACGAAATATGGAGAACCAACCCCTTTTCTGAGTCTGTAGATGAGCTGCGAGACAGAGTCAAANNNN----NNNNNNNTTGAGGGCCATCTCCTTCTCCAATGACTCATGCTACCTTCCTCCGTTACGCTGTCCAGCTGTTTGCCGCCTCGAYCCCTATGACGGGCTTCCAGAGAGTTACCTCATCCACGGCGGCCGCACCCCAAATAATGAGATCTCATCGAGCCTGTACCTGTTGACCATGGACAGCCGTGGCTGCAATCGCAAACTGAACTTGCGCTGCAAAGAGAAAGAACTGGTGGGGGAAGTGCCAGGGGCCAGATACGGCCACACAATGAGCATGATTCAAAGCCGTGGGAAGACAGCTTGTGTATTGTTTGGGGGTAGGTCCTACATGCCAGCAGGAGAGCGGACCACAGAGAGCTGGAACAGCGTCGTCGACTGTCCTCCTCAGGTGTTCCTGTTTGACTTGGAGTTTGGTTGCTCCTCTGCTCACACTTTACCCGAGCTCAGCGATGGACAGTCTTTCCATTTGGCCCTTGCCAGAGAAGACTGTGTCTACTTCGTCGGGGGTCACTCGCTCACCTCTGACTCCCGCCCCCCTCGACTCTTTCGCCTGCGCGTTGAGCTTCTGCAGGGCAGCCCCTTGCTCTCCTGTGACACTCTAGACACTGGCATATCCATCTCCAGTGCCATAATCACCCGTACAGGTCCCAGTCACAGATATATCATCTTAGGTGGGTATCAGTCAGACTCCCAGAAGAGGATGGAGTGCAGCACTGTGATTCTGGATGAGAAAGGGATCCACNNNN----NNNNNNNTCATTTAATGCTGAGGTGTTTGGCCTACCTTCCCCTGAGGTGAAGTGGTTCTGCAACAAAACACAACTGGTGGCAGATGACAGAGTTAAAATGGAGAGAGATGGTGATAGCATCTCGCTAACAATTCACAATGTCAATAAAGCCGATCAGGGAGAGTATATCTGCGAGGCTTTAAACTATGTCGGGGAAGCAAGAAGTGTTGCTTTAGTGGTAGTTGTATCGCAGGAAGTGAGGTTCATGCCTGCCCCACCTGCTGTCACACATCAGCATGTGATGGAGTTTGATGTGGAGGAAGATGACTCTTCTCGTTCTCCTTCCCCTCAGGAGATTCTGCTCGAAGTAGAATTGGATGAAAACGAGGTGAAAGAATTTGAGAAACAGGTTAAGATCATCACCATTCCTGAGTACACAGCCGACAACAAGAGCATGATCATATCTTTGGATGTGTTACCAAGTATTTATGAGGAGGGCGCTGTG
Kyphosus_elegans_no_voucher_E_Pacific_KeleCl012	CAAAGGCTTGGTCCTGACTTTACTATCAACTTTAGCCAAACTTACACATGCAAGTATCCGCACCCCCGTGAGAATGCCCC-ACAGTTCCCTGCCCGGGAACAAGGAGCTGGTATCAGGCACATTTAATTATAAGCCCACGACACCTTGCTTAGCCACACCCTCAAGGGAACTCAGCAGTGATAAACATTAAGCTATAAGTGAAAACTTGACTTAGTCAA-GGT--TAAGAGGGCCGGTAAAACTCGTGCCAGCCACCGCGGTTATACGAGAGGCCCAAGTTGATAGACTCC-GGCGTAAAGAGTGGTTAAGACTCATCTAC----AAAACTAAAGCCGAACGCCCTCAGGGCTGT-TATACGCTCCCGAAGGTAAGAAGTTCAATCACGAAAGTGGCTTTATATCAGCTGAACCCACGAAAGCTATGACACAAACT-GGGATTAGATACCCCACT-ATGCCTAGCCATAAACATTGATAGTACAATACACCTA-CTATCCGCCAGGGTACTACGAGCATCAGCTTAAAACCCAAAGGACTTGGCGGTGCTTTAGATCCACCTAGAGGAGCCTGTTCTAGAACCGATAACCCCCG-TTCAACCTCACCCTTCCTTGTTTT-TCCCGCCTATATACCGCCGTCGTCAGCTTACCCTGTGAAGG--CCTCATAGTAAGCAGAATTGGCACAACCCAAAACGTCAGGTCGAGGTGTAGCGTATGGAAGGGGAAGA-AATGGGCTACATTCACTAACAC-AGTGAATCACGGACGA-TAAACTG-AAATGTATATCTAAAGGAGGATTTAGCAGTAAGCAGGAAATAGAGTGTTCTGCTGAAATT-GGCCCTGAAGCGCGCACACACCGCCCGTCACTCTCCCCAAGCCTAA-CAATCTATATAACTAAAACCCTACAA--TCGCAAAGGGGAGGCAAGTCGTAACATGGTAAGTGTACCGGAAGGTGCACTTGGAAAAAT--NNNN----NNNNCGCCCACTAGCTAG--CCCC-----CC---AAACCAAAAACAA-CACACCAATATAAATACCCCTAAAT-GCACTAACACCCGCA-TAAAACAAACCATTTTTCCCCCTTAGTATGGGCGACAG-AAAAGGGACCG-TGGCGCAATAGAGAAAGTACCGCAAGGGAACGCTGAAAGAGTAATGAAACAACTCAGTC-AAGCCAAAAAAAGCAGAGATTTAAGCTCGTACCTTTTGCATCATGATTTAGCCAGTAAAACCCAAGCAAAGAGCCCTT-TAGTTTGGTTCCCCGAAACTAAGTGAGCTACTCCAAGACAGCCTATTAATAGGGCAAACCCGTCCCTGTGGCAAAAGGGTGGGAAGAGCTTTGAGTAGAGGTGACAAACCTACCGAACTTAGTTATAGCTGGTTGCCTGAGAATTGAATAGAAGTTCAGCCTCTCGGCTTCTTCCCTC-ACCCTCGTCCGA-CTCCCCTCTGACACCT-TAAGAAACCGCGAGAGTTACTCAAAGGGGGTACAGCCCCTTTGAGACAAGACACAACTTTACCAGGAGGGTAAAGATCATAATG-ACATAAAGGTAAAATGTTCTGGTGGGCCTAAAAGCAGCCATCCCTATAGAAAGCGTTAAAGCTCAGACATA-----CCCCCCATCC-TTTTATACTGATAATCT-AATCTTAACCCCCTAGCC-CTACCAGGCCATCCCATG-CAAACATGGGAGCGACTATGCTAATATGAGTAATAAGAGAGCC-TCCGCCTCTCTCCTTGCACACGTGTAAATCGGAATGGA--CCCCCCACCGAATCTTAACGGCCCCAAA-CAAAGAGGGAACTGAACAACAGACCAAACAACCAGAAAA-CCATCCAAC-AAA-CAACCG-TTAACCCCACACTGGTGTGCCCCT-AAGGAAAGACTAAAAGAAAAAGAAGGAACTCGGCAAACAC----ATAAAGCCTCGCCTG-TTTACCAAAAACATCGCCTCTTGC-AAAACTGAGGAATAAGAGGTCCCGCCTGCCCTGTGACTATATG-TTTAACGGCCGCGGTATTTTGACCGTGCGAAGGTAGCGCAATCACTTGTCTTTTAAATGGAGACCTGTATGAATGGCATAACGAGGGCTTAGCTGTCTCC-TTTTTCAAGTCAATGAAATTGATCTCCCCGTGCAGAAGCGGGGATAACACCATAAGACGAGAAGACCCTATGGAGCTTTAGACACC--AAGGCAGATC-ATGTTAAACACCCCCTCA--CAAAGGACTAAACCAGATGAACCCTGCCCTAATGTCTTTGGTTGGGGCGACCGCGGGGAAACAAAAAACCCCCACGTGGAATGGGAATACTC-CTTCCTACAACTAAGAGCTCCCGCTCTAATGACCAGAA--CTTCTGACCAAT-CAGATCCGGCAACGCCGATCAACGAACCGAGTTACCCTAGGGATAACAGCGCAATCCCCTTTTAGAGCCCATATCGACAAGGGGGTTTACGACCTCGATGTTGGATC-AGGAC-ATCCTAATGGTGCAGCCGCTATTA-AGGNNNN----NNNNTACTTCCTTTTCGCGTATGCAATCCTACGTTCAATTCCTAACAAACTTGGAGGAGTCCTAGCTCTCCTAGCCTCCATCCTAGTGCTCATAGTTGTTCCCATCCTCCACACGTCGAAACAACGAAGCCTCACATTCCGACCCCTCACACAATTCTTATTCTGAACTCTCGTTGCAGACGTCGCTATCCTTACTTGAATCGGAGGCATGCCTGTTGAACACCCCTTTATCATCATCGGACAAGTAGCATCTTTCTTGTACTTCTTCCTCTTCCTAGTACTTTCCCCTTTCGCAGGATGATTAGAAAACAAAGTACTTGAATGACACTNNNN----NNNNNGCTAACGTAGC-TTAACTAAAGCATAACACTGAA-GATGTTAAGATGGACCCTAGAAAGTTCCGTAAGCANNNN----NNNNNCAAAGAATAGTTTAAT-TTAGAATCCTAGCTTTGGGAGTTGGGGGTAGGAGTTAGAATCTCCTTTYTTWGANNNN----NNNNNGCACTAGTAGCTCAGTTTTAGAGCGCCGGTCTTGTAAGCCGGATGCCGGAGGTTAAAATCCTCCCTACTGCTNNNN----NNNNNCAGAGTATAGCTAAGACAGAAAAGCATCTCCCTTACACTGAGAAGTCATCCGTGCAAATCGGATTACCCTGANNNN----NNNNNNNGTGGATGACTCCCCAGCTGACACCATCACTCNGCGGTTTCGCTATGATGTGGCACTGGTGTCAGCATTAAAGGATCTGGAGGAGGACATCATGGAGGGGCTGAGAGAGGGTGGGATGGAAGACAGTGCTTGCACCTCAGGCTTCAGTGTCATGATCAAGGAATCCTGTGATGGCATGGGCGATGTCAGCGAGAAGCACGGTGGAGGACCAGCTGTTCCCGAGAAAGCTGTACGTTTCTCTTTCACTGTTATGTCTGTCTCTGTCCTGGCAGACGATGAGGAGGAAGAGGTTACCATCTTCTCTGAGCCTAAGCCAAACTCAGAACTGTCCTGCAAGCCCCTTTGCCTGACATTTGTGGATGAGTCAGATCATGAGACACTCACAGCTGTCCTGGGGCCTATAGTTGCAGAGCGTAATGCAATGAAAGAGAGCAGGCTCATCCTATCCGTGGGTGGACTAGCTCGCTCCTTCCGCTTCCACTTCAGAGGCACAGGATACGATGAGAAGATGGTGCGTGAGATGGAGGGCCTGGAGGCCTCAGGGTCCACTTATGTCTGCACTCTTTGTGACGCCAGTCGGGCAGAGGCCTCTAAAAACATGGTGCTACACTCCGTCACCCGCGGTCATGAAGAGAACCTAGAACGTTACGAAATATGGAGAACCAACCCCTTTTCTGAGTCTGTAGATGAGCTGCGAGACAGAGTCAAANNNN----NNNNNNNTTGAGGGCCATCTCCTTCTCCAATGACTCATGCTACCTTCCTCCGTTACGCTGTCCAGCTGTTTGCCGCCTCGACCCCTATGATGGGCTTCCAGAGAGTTATCTCATCCACGGTGGCCGCACCCCAAATAATGAGATCTCATCGAGCCTATACCTGCTGACCATGGACAGCCGTGGCTGCAATCGCAAACTGAACTTGCGCTGCAAAGAGAAAGAGCTGGTGGGGGAAGTTCCAGGGGCCAGATACGGTCACACAATGAGCATGATTCAAAGCCGTGGGAAGACAGTTTGTGTGTTGTTTGGGGGTAGATCCTACATGCCAGCAGGAGAGCGGACCACAGAGAGCTGGAACAGCGTCATCGACTGTCCTCCTCAGGTGTTCCTGTTTGACTTGGAGTTCGGTTGCTCCTCTGCTCACACTTTACCCGAGCTCAGCGATGGACAGTCTTTCCATTTGGCCCTTGCCAGAGAAGACTGTGTCTACTTCGTCGGAGGTCACTCACTCACCTCTGACTCCCGCCCCCCTCGACTCTTTCGTCTGCGTGTTGAGCTTCTGCAGGGCAGCCCCTTGCTCTCCTGTGAGACTCTAGACACTGGCATATCCATCTCCAGTGCCATAATCACCCGTACAGGTCCCAATCACAGATATATCATCTTAGGTGGGTATCAGTCAGACTCCCAGAAGAGGATGGAGTGCAGCACTGTGATTCTGGATGAAAAAGGGATCCACNNNN----NNNNNNNACATTTTATGCTGAGGTGTTTGGCCTACCTTCCCCTGAGGTGAAGTGGTTCTGCAACAAAACCCAACTGGTGGCAGATGACAGAGTTAAAATGGAGAGAGATGGCGATAGCATCTCGCTAACAATTCACAATGTCACTAAAGGCGATCAGGGAGAGTATATCTGCGAGGCTTTAAACTATGTCGGGGAAGCAAGAAGTGTTGCTTTAGTGGTAGTTGTATCGCAGGAAGTGAGGTTCATGCCTGCCCCACCTGCTGTCACCCATCAGCATGTGATGGAGTTTGATGTGGAGGAAGATGACTCTTCTCGTTCTCCTTCCCCTCAGGAGATTCTGCTTGAAGTAGAATTGGATGAAAACGAGGTGAAAGAATTTGAGAAACAGGTTAAGATCATCACCATTCCTGAGTACACAGCCGACAACAAGAGCATGATCATATCTTTGGATGTGTTACCAAGTATTTATGAGGAGGGCGCTGTG
Kyphosus_elegans_no_voucher_E_Pacific_KeleCl013	CAAAGGCTTGGTCCTGACTTTACTATCAACTTTAGCCAAACTTACACATGCAAGTATCCGCACCCCCGTGAGAATGCCCC-ACAGTTCCCTGCCCGGGAACAAGGAGCTGGTATCAGGCACATTTAATTATAAGCCCACGACACCTTGCTTAGCCACACCCTCAAGGGAACTCAGCAGTGATAAACATTAAGCTATAAGTGAAAACTTGACTTAGTCAA-GGT--TAAGAGGGCCGGTAAAACTCGTGCCAGCCACCGCGGTTATACGAGAGGCCCAAGTTGATAGACTCC-GGCGTAAAGAGTGGTTAAGACTCATCTAC----AAAACTAAAGCCGAACGCCCTCAGGGCTGT-TATACGCTCCCGAAGGTAAGAAGTTCAATCACGAAAGTGGCTTTATATCAGCTGAACCCACGAAAGCTATGACACAAACT-GGGATTAGATACCCCACT-ATGCCTAGCCATAAACATTGATAGTACAATACACCTA-CTATCCGCCAGGGTACTACGAGCATCAGCTTAAAACCCAAAGGACTTGGCGGTGCTTTAGATCCACCTAGAGGAGCCTGTTCTAGAACCGATAACCCCCG-TTCAACCTCACCCTTCCTTGTTTT-TCCCGCCTATATACCGCCGTCGTCAGCTTACCCTGTGAAGG--CCTCATAGTAAGCAGAATTGGCACAACCCAAAACGTCAGGTCGAGGTGTAGCGTATGGAAGGGGAAGA-AATGGGCTACATTCACTAACAC-AGTGAATCACGGACGA-TAAACTG-AAATGTATATCTAAAGGAGGATTTAGCAGTAAGCAGGAAATAGAGTGTTCTGCTGAAATT-GGCCCTGAAGCGCGCACACACCGCCCGTCACTCTCCCCAAGCCCAA-CAATCTATATAACTAAAACCCTACAA--TCGCAAAGGGGAGGCAAGTCGTAACATGGTAAGTGTACCGGAAGGTGCACTTGGAAAAAT--NNNN----NNNNCGCCCACTAGCTAG--CCCC-----CC---AAACCAAAAACAA-CACACCAATATAAATACCCCCAAAT-GCACTAACACCCGCA-TAAAACAAACCATTTTTCCCCCTTAGTATGGGCGACAG-AAAAGGGACCG-TGGCGCAATAGAGAAAGTACCGCAAGGGAACGCTGAAAGAGTAATGAAACAACTCAGTC-AAGCCAAAAAAAGCAGAGATTTAAGCTCGTACCTTTTGCATCATGATTTAGCCAGTAAAACCCAAGCAAAGAGCCCTT-TAGTTTGGTTCCCCGAAACTAAGTGAGCTACTCCAAGACAGCCTATTAATAGGGCAAACCCGTCCCTGTGGCAAAAGGGTGGGAAGAGCTTTGAGTAGAGGTGACAAACCTACCGAACTTAGTTATAGCTGGTTGCCTGAGAATTGAATAGAAGTTCAGCCTCTCGGCTTCTTCCCTC-ACCCTCGTCCGA-CTCCCCTCTGACACCT-TAAGAAACCGCGAGAGTTACTCAAAGGGGGTACAGCCCCTTTGAGACAAGACACAACTTTACCAGGAGGGTAAAGATCATAATA-ACATAAAGGTAAAATGTTCTGGTGGGCCTAAAAGCAGCCATCCCTATAGAAAGCGTTAAAGCTCAGACATA--CCCCCCCCCATCC-TTTTATACTGATAATCT-AATCTTAACCCCCTAACC-CTACCAGGCCATCCCATG-CAAACATGGGAGCGACTATGCTAATATGAGTAATAAGAGAGCC-TCCGCCTCTCTCCTTGCACACGTGTAAATCGGAATGGA--CCCCCCACCGAATCTTAACGGCCCCAAA-CAAAGAGGGAACTGAACAACAGACCAAACAACCAGAAAA-CCATCCAAC-AAA-CAACCG-TTAACCCCACACTGGTGTGCCCCC-AAGGAAAGACTAAAAGAAAAAGAAGGAACTCGGCAAACAC----ATAAAGCCTCGCCTG-TTTACCAAAAACATCGCCTCTTGC-AAAACTGAGGAATAAGAGGTCCCGCCTGCCCTGTGACTATATG-TTTAACGGCCGCGGTATTTTGACCGTGCGAAGGTAGCGCAATCACTTGTCTTTTAAATGGAGACCTGTATGAATGGCATAACGAGGGCTTAGCTGTCTCC-TTTTTCAAGTCAATGAAATTGATCTCCCCGTGCAGAAGCGGGGATAACACCATAAGACGAGAAGACCCTATGGAGCTTTAGACACC--AAGGCAGATC-ATGTTAAACACCCCTTCA--CAAAGGACTAAACCAGATGAACCCTGCCCTAATGTCTTTGGTTGGGGCGACCGCGGGGAAACAAAAAACCCCCACGTGGAATGGGAATACTC-CTTCCTACAACTAAGAGCTCCCGCTCTAATGACCAGAA--CTTCTGACCAAT-CAGATCCGGCAACGCCGATCAACGAACCGAGTTACCCTAGGGATAACAGCGCAATCCCCTTTTAGAGCCCATATCGACAAGGGGGTTTACGACCTCGATGTTGGATC-AGGAC-ATCCTAATGGTGCAGCCGCTATTA-AGGNNNN----NNNNTACTTCCTTTTCGCGTATGCAATCCTGCGTTCAATTCCTAACAAACTTGGAGGAGTCCTAGCTCTCCTAGCCTCCATCCTAGTACTCATAGTTGTTCCCATCCTCCACACGTCGAAACAACGAAGCCTCACATTCCGACCCCTCACACAATTCTTATTCTGAACTCTCGTTGCAGACGTCGCTATCCTTACTTGAATCGGAGGCATGCCTGTTGAACACCCCTTTATCATCATCGGACAAGTAGCATCTTTCTTGTACTTCTTCCTCTTCCTAGTACTTTCCCCTTTCGCAGGATGATTAGAAAACAAAGTACTTGAATGACACTNNNN----NNNNNGCTAACGTAGC-TTAACTAAAGCATAACACTGAA-GATGTTAAGATGGACCCTAGAAAGTTCCGTAAGCANNNN----NNNNNCAAAGAATAGTTTAAT-TTAGAATCCTAGCTTTGGGAGTTGGGGGTAGGAGTTAGAATCTCCTTTCTTTGANNNN----NNNNNGCACTAGTAGCTCAGTTTTAGAGCGCCGGTCTTGTAAGCCGGATGCCGGAGGTTAAAATCCTCCCTACTGCTNNNN----NNNNNCAGAGTATAGCTAAGACAGAAAAGCATCTCCCTTACACTGAGAAGTCATCCGTGCAAATCGGATTACCCTGANNNN----NNNNNNNGTGGATGACTCCCCAGCTGACACCATCACTCGGCGGTTTCGCTATGATGTGGCACTGGTGTCAGCATTGAAGGATCTGGAGGAGGACATCATGGAGGGGCTGAGAGAGAGTGGGATGGAAGACAGTGCTTGCACCTCAGGCTTCAGTGTCATGATCAAGGAATCCTGTGATGGCATGGGCGATGTCAGCGAGAAGCACGGTGGAGGACCAGCTGTTCCCGAGAAAGCTGTACGTTTCTCTTTCACTGTTATGTCTGTCTCTGTCCTGGCAGACGATGAGGAGGAAGAGGTTACCATCTTCTCTGAGCCTAAGCCAAACTCAGAACTGTCCTGCAAGCCCCTTTGCCTGACATTTGTGGATGAGTCAGATCATGAGACACTCACAGCTGTCCTGGGGCCTATAGTTGCAGAGCGTAATGCAATGAAAGAGAGCAGGCTCATCCTATCCGTGGGTGGACTAGCTCGCTCCTTCCGCTTCCACTTCAGAGGCACAGGATACGATGAGAAGATGGTGCGTGAGATGGAGGGCCTGGAGGCCTCAGGGTCCACTTATGTCTGCACTCTTTGTGACGCCAGTCGGGCAGAGGCCTCTAAAAACATGGTGCTACACTCCGTCACCCGCGGTCATGAAGAGAACCTAGAACGTTACGAAATATGGAGAACCAACCCCTTTTCTGAGTCTGTAGATGAGCTGCGAGACAGAGTCAAANNNN----NNNNNNNTTGAGGGCCATCTCCTTCTCCWAWGRATYATGCTACCTTCCTCCGTTACGCTGTCCAGCTGTTTGCCGCCTCGACCCCTATGATGGGCTTCCAGAGAGTTATCTCATCCACGGTGGCCGCACCCCAAATAATGAGATCTCATCGAGCCTATACCTGCTGACCATGGACAGCCGTGGCTGCAATCGCAAACTGAACTTGCGCTGCAAAGAGAAAGAGCTGGTGGGGGAAGTTCCAGGGGCCAGATACGGTCACACAATGAGCATGATTCAAAGCCGTGGGAAGACAGTTTGTGTGTTGTTTGGGGGTAGATCCTACATGCCAGCAGGAGAGCGGACCACAGAGAGCTGGAACAGCGTCATCGACTGTCCTCCTCAGGTGTTCCTGTTTGACTTGGAGTTCGGTTGCTCCTCTGCTCACACTTTACCCGAGCTCAGCGATGGACAGTCTTTCCATTTGGCCCTTGCCAGAGAAGACTGTGTCTACTTCGTCGGAGGTCACTCACTCACCTCTGACTCCCGCCCCCCTCGACTCTTTCGTCTGCGTGTTGAGCTTCTGCAGGGCAGCCCCTTGCTCTCCTGTGAGACTCTAGACACTGGCATATCCATCTCCAGTGCCATAATCACCCGTACAGGTCCCAATCACAGATATATCATCTTAGGTGGGTATCAGTCAGACTCCCAGAAGAGGATGGAGTGCAGCACTGTGATTCTGGATGAAAAAGGGATCCACNNNN----NNNNNNNACATTTTATGCTGAGGTGTTTGGCCTACCTTCCCCTGAGGTGAAGTGGTTCTGCAACAAAACCCAACTGGTGGCAGATGACAGAGTTAAAATGGAGAGAGATGGCGATAGCATCTCGCTAACAATTCACAATGTCACTAAAGGCGATCAGGGAGAGTATATCTGCGAGGCTTTAAACTATGTCGGGGAAGCAAGAAGTGTTGCTTTAGTGGTAGTTGTATCGCAGGAAGTGAGGTTCATGCCTGCCCCACCTGCTGTCACCCATCAGCATGTGATGGAGTTTGATGTGGAGGAAGATGACTCTTCTCGTTCTCCTTCCCCTCAGGAGATTCTGCTTGAAGTAGAATTGGATGAAAACGAGGTGAAAGAATTTGAGAAACAGGTTAAGATCATCACCATTCCTGAGTACACAGCCGACAACAAGAGCATGATCATATCTTTGGATGTGTTACCAAGTATTTATGAGGAGGGCGCTGTG
Kyphosus_elegans_no_voucher_E_Pacific_KelePe014	CAAAGGCTTGGTCCTGACTTTACTATCAACTTTAGCCAAACTTACACATGCAAGTATCCGCACCCCCGTGAGAATGCCCC-ACAGTTCCCTGCCCGGGAACAAGGAGCTGGTATCAGGCACATTTAATTATAAGCCCACGACACCTTGCTTAGCCACACCCTCAAGGGAACTCAGCAGTGATAAACATTAAGCTATAAGTGAAAACTTGACTTAGTCAA-GGT--TAAGAGGGCCGGTAAAACTCGTGCCAGCCACCGCGGTTATACGAGAGGCCCAAGTTGATAGACTCC-GGCGTAAAGAGTGGTTAAGACTCATCTAC----AAAACTAAAGCCGAACGCCCTCAGGGCTGT-TATACGCTCCCGAAGGTAAGAAGTTCAATCACGAAAGTGGCTTTATATCAGCTGAACCCACGAAAGCTATGACACAAACT-GGGATTAGATACCCCACT-ATGCCTAGCCATAAACATTGATAGTACAATACACCTA-CTATCCGCCAGGGTACTACGAGCATCAGCTTAAAACCCAAAGGACTTGGCGGTGCTTTAGATCCACCTAGAGGAGCCTGTTCTAGAACCGATAACCCCCG-TTCAACCTCACCCTTCCTTGTTTT-TCCCGCCTATATACCGCCGTCGTCAGCTTACCCTGTGAAGG--CCTCATAGTAAGCAGAATTGGCACAACCCAAAACGTCAGGTCGAGGTGTAGCGTATGGAAGGGGAAGA-AATGGGCTACATTCACTAACAC-AGTGAATCACGGACGA-TAAACTG-AAATGTATATCTAAAGGAGGATTTAGCAGTAAGCAGGAAATAGAGTGTTCTGCTGAAATT-GGCCCTGAAGCGCGCACACACCGCCCGTCACTCTCCCCAAGCCTAA-CAATCTATATAACTAAAACCCTACAA--TCGCAAAGGGGAGGCAAGTCGTAACATGGTAAGTGTACCGGAAGGTGCACTTGGAAAAAT--NNNN----NNNNCGCCCACTAGCTAG--CCCC-----CC---AAACCAAAAACAA-CACACCAATATAAATACCCCTAAAT-GCACTAACACCCGCA-TAAAACAAACCATTTTTCCCCCTTAGTATGGGCGACAG-AAAAGGGACCG-TGGCGCAATAGAGAAAGTACCGCAAGGGAACGCTGAAAGAGTAATGAAACAACTCAGTC-AAGCCAAAAAAAGCAGAGATTTAAGCTCGTACCTTTTGCATCATGATTTAGCCAGTAAAACCCAAGCAAAGAGCCCTT-TAGTTTGGTTCCCCGAAACTAAGTGAGCTACTCCAAGACAGCCTATTAATAGGGCAAACCCGTCCCTGTGGCAAAAGGGTGGGAAGAGCTTTGAGTAGAGGTGACAAACCTACCGAACTTAGTTATAGCTGGTTGCCTGAGAATTGAATAGAAGTTCAGCCTCTCGGCTTCTTCCCTC-ACCCTCGTCCGA-CTCCCCTCTGACACCT-CAAGAAACCGCGAGAGTTACTCAAAGGGGGTACAGCCCCTTTGAGACAAGACACAACTTTACCAGGAGGGTAAAGATCATAATA-ACATAAAGGTAAAATGTTCTGGTGGGCCTAAAAGCAGCCATCCCTATAGAAAGCGTTAAAGCTCAGACATA-----CCCCGCATCC-TTTTATACTGATAATCT-AATCTTAACCCCCTAGCC-CTACCAGGCCATCCCATG-CAAACATGGGAGCGACTATGCTAATATGAGTAATAAGAGAGCC-TCCGCCTCTCTCCTTGCACACGTGTAAATCGGAATGGA--CCCCCCACCGAATCTTAACGGCCCCAAA-CAAAGAGGGAACTGAACAACAGACCAAACAACCAGAAAA-CCATCCAAC-AAA-CAACCG-TTAACCCCACACTGGTGTGCCCCT-AAGGAAAGACTAAAAGAAAAAGAAGGAACTCGGCAAACAC----ATAAAGCCTCGCCTG-TTTACCAAAAACATCGCCTCTTGC-AAAACTGAGGAATAAGAGGTCCCGCCTGCCCTGTGACTATATG-TTTAACGGCCGCGGTATTTTGACCGTGCGAAGGTAGCGCAATCACTTGTCTTTTAAATGGAGACCTGTATGAATGGCATAACGAGGGCTAAGCTGTCTCC-TTTTTCAAGTCAATGAAATTGATCTCCCCGTGCAGAAGCGGGGATAACACCATAAGACGAGAAGACCCTATGGAGCTTTAGACACC--AAGGCAGATC-ATGTTAAACACCCCTTCA--CAAAGGACTAAACCAGATGAACCCTGCCCTAATGTCTTTGGTTGGGGCGACCGCGGGGAAACAAAAAACCCCCACGTGGAATGGGAATACTC-CTTCCTACAACTAAGAGCTCCCGCTCTAATGACCAGAA--CTTCTGACCAAT-CAGATCCGGCAACGCCGATCAACGAACCGAGTTACCCTAGGGATAACAGCGCAATCCCCTTTTAGAGCCCATATCGACAAGGGGGTTTACGACCTCGATGTTGGATC-AGGAC-ATCCTAATGGTGCAGCCGCTATTA-AGGNNNN----NNNNTACTTCCTTTTCGCGTATGCAATCCTGCGTTCAATTCCTAACAAACTTGGAGGAGTCCTAGCTCTCCTAGCCTCCATCCTAGTGCTCATAGTTGTTCCCATCCTCCACACGTCGAAACAACGAAGCCTCACATTCCGACCCCTCACACAATTCTTATTCTGAACTCTCGTTGCAGACGTCGCTATCCTTACTTGAATCGGAGGCATGCCTGTTGAACACCCCTTTATCATCATCGGACAAGTAGCATCTTTCTTGTACTTCTTCCTCTTCCTAGTACTTTCCCCTTTCGCAGGATGATTAGAAAACAAAGTACTTGAATGACACTNNNN----NNNNNGCTAACGTAGC-TTAACTAAAGCATAACACTGAA-GATGTTAAGATGGACCCTAGAAAGTTCCGTAAGCANNNN----NNNNNCAAAGAATAGTTTAAT-TTAGAATCCTAGCTTTGGGAGTTGGGGGTAGGAGTTAGAATCTCCTTTCTTTGANNNN----NNNNNGCACTAGTAGCTCAGTTTTAGAGCGCCGGTCTTGTAAGCCGGATGCCGGAGGTTAAAATCCTCCCTACTGCTNNNN----NNNNNCAGAGTATAGCTAAGACAGAAAAGCATCTCCCTTACACTGAGAAGTCATCCGTGCAAATCGGATTACCCTGANNNN----NNNNNNNGTGGATGACTCCCCAGCTGACACCATCACTCGGCGGTTTCGCTATGATGTGGCACTGGTGTCAGCATTAAAGGATCTGGAGGAGGACATCATGGAGGGGCTGAGAGAGAGTGGGATGGAAGACAGTGCTTGCACCTCAGGCTTCAGTGTCATGATCAAGGAATCCTGTGATGGCATGGGCGATGTCAGCGAGAAGCACGGTGGAGGACCAGCTGTTCCCGAGAAAGCTGTACGTTTCTCTTTCACTGTTATGTCTGTCTCTGTCCTGGCAGACGATGAGGAGGAAGAGGTTACCATCTTCTCTGAGCCTAAGCCAAACTCAGAACTGTCCTGCAAGCCCCTTTGCCTGACATTTGTGGATGAGTCAGATCATGAGACACTCACAGCTGTCCTGGGGCCTATAGTTGCAGAGCGTAATGCAATGAAAGAGAGCAGGCTCATCCTATCCGTGGGTGGACTAGCTCGCTCCTTCCGCTTCCACTTCAGAGGCACAGGATACGATGAGAAGATGGTGCGTGAGATGGAGGGCCTGGAGGCCTCAGGGTCCACTTATGTCTGCACTCTTTGTGACGCCAGTCGGGCAGAGGCCTCTAAAAACATGGTGCTACACTCCGTCACCCGCGGTCATGAAGAGAACCTAGAACGTTACGAAATATGGAGAACCAACCCCTTTTCTGAGTCTGTAGATGAGCTGCGAGACAGAGTCAAANNNN----NNNNNNNTTGAGGGCCATCTCCTTCTCCAATGACTCATGCTACCTTCCTCCGTTACGCTGTCCAGCTGTTTGCCGCCTCGACCCCTATGATGGGCTTCCAGAGAGTTATCTCATCCACGGTGGCCGCACCCCAAATAATGAGATCTCATCRAGCCTATACCTGCTGACCATGGACAGCCGTGGCTGCAATCGCAAACTGAACTTGCGCTGCAAAGAGAAAGAGCTGGTGGGGGAAGTTCCAGGGGCCAGATACGGTCACACAATGAGCATGATTCAAAGCCGTGGGAAGACAGCTTGTGTGTTGTTTGGGGGTAGATCCTACATGCCAGCAGGAGAGCGGACCACAGAGAGCTGGAACAGCGTCATCGACTGTCCTCCTCAGGTGTTCCTGTTTGACTTGGAGTTCGGTTGCTCCTCTGCTCACACTTTACCCGAGCTCAGCGATGGACAGTCTTTCCATTTGGCCCTTGCCAGAGAAGACTGTGTCTACTTCGTCGGAGGTCACTCACTCACCTCTGACTCCCGCCCCCCTCGACTCTTTCGTCTGCGTGTTGAGCTTCTGCAGGGCAGCCCCTTGCTCTCCTGTGAGACTCTAGACACTGGCATATCCATCTCCAGTGCCATAATCACCCGTACAGGTCCCAATCACAGATATATCATCTTAGGTGGGTATCAGTCAGACTCCCAGAAGAGGATGGAGTGCAGCACTGTGATTCTGGATGAAAAAGGGATCCACNNNN----NNNNNNNACATTTTATGCTGAGGTGTTTGGCCTACCTTCCCCTGAGGTGAAGTGGTTCTGCAACAAAACCCAACTGGTGGCAGATGACAGAGTTAAAATGGAGAGAGATGGCGATAGCATCTCGCTAACAATTCACAATGTCACTAAAGGCGATCAGGGAGAGTATATCTGCGAGGCTTTAAACTATGTCGGGGAAGCAAGAAGTGTTGCTTTAGTGGTAGTTGTATCGCAGGAAGTGAGGTTCATGCCTGCCCCACCTGCTGTCACCCATCAGCATGTGATGGAGTTTGATGTGGAGGAAGATGACTCTTCTCGTTCTCCTTCCCCTCAGGAGATTCTGCTTGAAGTAGAATTGGATGAAAACGAGGTGAAAGAATTTGAGAAACAGGTTAAGATCATCACCATTCCTGAGTACACAGCCGACAACAAGAGCATGATCATATCTTTGGATGTGTTACCAAGTRTTTATGAGGAGGGCGCTGTG
Kyphosus_elegans_no_voucher_E_Pacific_KelePe015	CAAAGGCTTGGTCCTGACTTTACTATCAACTTTAGCCAAACTTACACATGCAAGTATCCGCACCCCCGTGAGAATGCCCC-ACAGTTCCCTGCCCGGGAACAAGGAGCTGGTATCAGGCACATTTAATTATAAGCCCACGACACCTTGCTTAGCCACACCCTCAAGGGAACTCAGCAGTGATAAACATTAAGCTATAAGTGAAAACTTGACTTAGTCAA-GGT--TAAGAGGGCCGGTAAAACTCGTGCCAGCCACCGCGGTTATACGAGAGGCCCAAGTTGATAGACTCC-GGCGTAAAGAGTGGTTAAGACTCATCTAC----AAAACTAAAGCCGAACGCCCTCAGGGCTGT-TATACGCTCCCGAAGGTAAGAAGTTCAATCACGAAAGTGGCTTTATATCAGCTGAACCCACGAAAGCTATGACACAAACT-GGGATTAGATACCCCACT-ATGCCTAGCCATAAACATTGATAGAACAATACACCTA-CTATCCGCCAGGGTACTACGAGCATCAGCTTAAAACCCAAAGGACTTGGCGGTGCTTTAGATCCACCTAGAGGAGCCTGTTCTAGAACCGATAACCCCCG-TTCAACCTCACCCTTCCTTGTTTT-TCCCGCCTATATACCGCCGTCGTCAGCTTACCCTGTGAAGG--CCTCATAGTAAGCAGAATTGGCACAACCCAAAACGTCAGGTCGAGGTGTAGCGTATGGAAGGGGAAGA-AATGGGCTACATTCACTAACAC-AGTGAATCACGGACGA-TAAACTG-AAATGTATATCTAAAGGAGGATTTAGCAGTAAGCAGGAAATAGAGTGTTCTGCTGAAATT-GGCCCTGAAGCGCGCACACACCGCCCGTCACTCTCCCCAAGCCCAA-CAATCTATATAACTAAAACCCTACAA--TCGCAAAGGGGAGGCAAGTCGTAACATGGTAAGTGTACCGGAAGGTGCACTTGGAAAAAT--NNNN----NNNNCGCCCACTAGCTAG--CCCC-----CC---AAACCAAAAACAA-CACACCAATATAAATACCCCCAAAT-GCACTAACACCCGCA-TAAAACAAACCATTTTTCCCCCTTAGTATGGGCGACAG-AAAAGGGACCG-TGGCGCAATAGAGAAAGTACCGCAAGGGAACGCTGAAAGAGTAATGAAACAACTCAGTC-AAGCCAAAAAAAGCAGAGATTTAAGCTCGTACCTTTTGCATCATGATTTAGCCAGTAAAACCCAAGCAAAGAGCCCTT-TAGTTTGGTTCCCCGAAACTAAGTGAGCTACTCCAAGACAGCCTATTAATAGGGCAAACCCGTCCCTGTGGCAAAAGGGTGGGAAGAGCTTTGAGTAGAGGTGACAAACCTACCGAACTTAGTTATAGCTGGTTGCCTGAGAATTGAATAGAAGTTCAGCCTCTCGGCTTCTTCCCTC-ACCCTCGTCCGA-CTCCCCTCTGACACCT-TAAGAAACCGCGAGAGTTACTCAAAGGGGGTACAGCCCCTTTGAGACAAGACACAACTTTACCAGGAGGGTAAAGATCATAATA-ACATAAAGGTAAAATGTTCTGGTGGGCCTAAAAGCAGCCATCCCTATAGAAAGCGTTAAAGCTCAGACATACCCCCCCCCCCATCC-TTTTATACTGAAAATCT-AATCTTAACCCCCTAACC-CTACCAGGCCATCCCATG-CAAACATGGGAGCGACTATGCTAATATGAGTAATAAGAGAGCC-TCCGCCTCTCTCCTTGCACACGTGTAAATCGGAATGGA--CCCCCCACCGAATCTTAACGGCCCCAAA-CAAAGAGGGAACTGAACAACAGACCAAACAACCAGAAAA-CCATCCAAC-AAA-CAACCG-TTAACCCCACACTGGTGTGCCCCC-AAGGAAAGACTAAAAGAAAAAGAAGGAACTCGGCAAACAC----ATAAAGCCTCGCCTG-TTTACCAAAAACATCGCCTCTTGC-AAAACTGAGGAATAAGAGGTCCCGCCTGCCCTGTGACTATATG-TTTAACGGCCGCGGTATTTTGACCGTGCGAAGGTAGCGCAATCACTTGTCTTTTAAATGGAGACCTGTATGAATGGCATAACGAGGGCTTAGCTGTCTCC-TTTTTCAAGTCAATGAAATTGATCTCCCCGTGCAGAAGCGGGGATAACACCATAAGACGAGAAGACCCTATGGAGCTTTAGACACC--AAGGCAGATC-ATGTTAAACACCCCTTCA--CAAAGGACTAAACCAGATGAACCCTGCCCTAATGTCTTTGGTTGGGGCGACCGCGGGGAAACAAAAAACCCCCACGTGGAATGGGAATACTC-CTTCCTACAACTAAGAGCTCCCGCTCTAATGACCAGAA--CTTCTGACCAAT-CAGATCCGGCAACGCCGATCAACGAACCGAGTTACCCTAGGGATAACAGCGCAATCCCCTTTTAGAGCCCATATCGACAAGGGGGTTTACGACCTCGATGTTGGATC-AGGAC-ATCCTAATGGTGCAGCCGCTATTA-AGGNNNN----NNNNTACTTCCTTTTCGCGTATGCAATCCTGCGTTCAATTCCTAACAAACTTGGAGGAGTCCTAGCTCTCCTAGCCTCCATCCTAGTACTCATAGTTGTTCCCATCCTCCACACGTCGAAACAACGAAGCCTCACATTCCGACCCCTCACACAATTCTTATTCTGAACTCTCGTTGCAGACGTCGCTATCCTTACTTGAATCGGAGGCATGCCTGTTGAACACCCCTTTATCATCATCGGACAAGTAGCATCTTTCTTGTACTTCTTCCTCTTCCTAGTACTTTCCCCTTTCGCAGGATGATTAGAAAACAAAGTACTTGAATGACACTNNNN----NNNNNGCTAACGTAGC-TTAACTAAAGCATAACACTGAA-GATGTTAAGATGGACCCTAGAAAGTTCCGTAAGCANNNN----NNNNNCAAAGAATAGTTTAAT-TTAGAATCCTAGCTTTGGGAGTTGGGGGTAGGAGTTAGAATCTCCTTTCTTTGANNNN----NNNNNGCACTAGTAGCTCAGTTTTAGAGCGCCGGTCTTGTAAGCCGGATGCCGGAGGTTAAAATCCTCCCTACTGCTNNNN----NNNNNCAGAGTATAGCTAAGACAGAAAAGCATCTCCCTTACACTGAGAAGTCATCCGTGCAAATCGGATTACCCTGANNNN----NNNNNNNGTGGATGACTCCCCAGCTGACACCATCACTCGGCGGTTTCGCTATGATGTGGCACTGGTGTCAGCATTRAAGGATCTGGAGGAGGACATCATGGAGGGGCTGAGAGAGAGTGGGATGGAAGACAGTGCTTGCACCTCAGGCTTCAGTGTCATGATCAAGGAATCCTGTGATGGCATGGGCGATGTCAGCGAGAAGCACGGTGGAGGACCAGCTGTTCCCGAGAAAGCTGTACGTTTCTCTTTCACTGTTATGTCTGTCTCTGTCCTGGCAGACGATGAGGAGGAAGAGGTTACCATCTTCTCTGAGCCTAAGCCAAACTCAGAACTGTCCTGCAAGCCCCTTTGCCTGACATTTGTGGATGAGTCAGATCATGAGACACTCACAGCTGTCCTGGGGCCTATAGTTGCAGAGCGTAATGCAATGAAAGAGAGCAGGCTCATCCTATCCGTGGGTGGACTAGCTCGCTCCTTCCGCTTCCACTTCAGAGGCACAGGATACGATGAGAAGATGGTGCGTGAGATGGAGGGCCTGGAGGCCTCAGGGTCCACTTATGTCTGCACTCTTTGTGACGCCAGTCGGGCAGAGGCCTCTAAAAACATGGTGCTACACTCCGTCACCCGCGGTCATGAAGAGAACCTAGAACGTTACGAAATATGGAGAACCAACCCCTTTTCTGAGTCTGTAGATGAGCTGCGAGACAGAGTCAAANNNN----NNNNNNNTTGAGGGCCATCTCCTTCTCCAATGACTCATGCTACCTTCCTCCGTTACGCTGTCCAGCTGTTTGCCGCCTCGACCCCTATGATGGGCTTCCAGAGAGTTATCTCATCCACGGTGGCCGCACCCCAAATAATGAGATCTCATCRAGCCTATACCTGCTGACCATGGACAGCCGTGGCTGCAATCGCAAACTGAACTTGCGCTGCAAAGAGAAAGAGCTGGTGGGGGAAGTTCCAGGGGCCAGATACGGTCACACAATGAGCATGATTCAAAGCCGTGGGAAGACAGCTTGTGTGTTGTTTGGGGGTAGATCCTACATGCCAGCAGGAGAGCGGACCACAGAGAGCTGGAACAGCGTCATCGACTGTCCTCCTCAGGTGTTCCTGTTTGACTTGGAGTTCGGTTGCTCCTCTGCTCACACTTTACCCGAGCTCAGCGATGGACAGTCTTTCCATTTGGCCCTTGCCAGAGAAGACTGTGTCTACTTCGTCGGAGGTCACTCACTCACCTCTGACTCCCGCCCCCCTCGACTCTTTCGTCTGCGTGTTGAGCTTCTGCAGGGCAGCCCCTTGCTCTCCTGTGAGACTCTAGACACTGGCATATCCATCTCCAGTGCCATAATCACCCGTACAGGTCCCAATCACAGATATATCATCTTAGGTGGGTATCAGTCAGACTCCCAGAAGAGGATGGAGTGCAGCACTGTGATTCTGGATGAAAAAGGGATCCACNNNN----NNNNNNNACATTTTATGCTGAGGTGTTTGGCCTACCTTCCCCTGAGGTGAAGTGGTTCTGCAACAAAACCCAACTGGTGGCAGATGACAGAGTTAAAATGGAGAGAGATGGCGATAGCATCTCGCTAACAATTCACAATGTCACTAAAGGCGATCAGGGAGAGTATATCTGCGAGGCTTTAAACTATGTCGGGGAAGCAAGAAGTGTTGCTTTAGTGGTAGTTGTATCGCAGGAAGTGAGGTTCATGCCTGCCCCACCTGCTGTCACCCATCAGCATGTGATGGAGTTTGATGTGGAGGAAGATGACTCTTCTCGTTCTCCTTCCCCTCAGGAGATTCTGCTTGAAGTAGAATTGGATGAAAACGAGGTGAAAGAATTTGAGAAACAGGTTAAGATCATCACCATTCCTGAGTACACAGCCGACAACAAGAGCATGATCATATCTTTGGATGTGTTACCAAGTATTTATGAGGAGGGCGCTGTG
Kyphosus_elegans_no_voucher_E_Pacific_KelePi010	CAAAGGCTTGGTCCTGACTTTACTATCAACTTTAGCCAAACTTACACATGCAAGTATCCGCACCCCCGTGAGAATGCCCC-ACAGTTCCCTGCCCGGGAACAAGGAGCTGGTATCAGGCACATTTAATTATAAGCCCACGACACCTTGCTTAGCCACACCCTCAAGGGAACTCAGCAGTGATAAACATTAAGCTATAAGTGAAAACTTGACTTAGTCAA-GGT--TAAGAGGGCCGGTAAAACTCGTGCCAGCCACCGCGGTTATACGAGAGGCCCAAGTTGATAGACTCC-GGCGTAAAGAGTGGTTAAGACTCATCTAC----AAAACTAAAGCCGAACGCCCTCAGGGCTGT-TATACGCTCCCGAAGGTAAGAAGTTCAATCACGAAAGTGGCTTTATATCAGCTGAACCCACGAAAGCTATGACACAAACT-GGGATTAGATACCCCACT-ATGCCTAGCCATAAACATTGATAGTACAATACACCTA-CTATCCGCCAGGGTACTACGAGCATCAGCTTAAAACCCAAAGGACTTGGCGGTGCTTTAGATCCACCTAGAGGAGCCTGTTCTAGAACCGATAACCCCCG-TTCAACCTCACCCTTCCTTGTTTT-TCCCGCCTATATACCGCCGTCGTCAGCTTACCCTGTGAAGG--CCTCATAGTAAGCAGAATTGGCACAACCCAAAACGTCAGGTCGAGGTGTAGCGTATGGAAGGGGAAGA-AATGGGCTACATTCACTAACAC-AGTGAATCACGGACGA-TAAACTG-AAATGTATATCTAAAGGAGGATTTAGCAGTAAGCAGGAAATAGAGTGTTCTGCTGAAATT-GGCCCTGAAGCGCGCACACACCGCCCGTCACTCTCCCCAAGCCTAA-CAATCTATATAACTAAAACCCTACAA--TCGCAAAGGGGAGGCAAGTCGTAACATGGTAAGTGTACCGGAAGGTGCACTTGGAAAAAT--NNNN----NNNNCGCCCACTAGCTAG--CCCC-----CC---AAACCAAAAACAA-CACACCAATATAAATACCCCTAAAT-GCACTAACACCCGCA-TAAAACAAACCATTTTTCCCCCTTAGTATGGGCGACAG-AAAAGGGACCG-TGGCGCAATAGAGAAAGTACCGCAAGGGAACGCTGAAAGAGTAATGAAACAACTCAGTC-AAGCCAAAAAAAGCAGAGATTTAAGCTCGTACCTTTTGCATCATGATTTAGCCAGTAAAACCCAAGCAAAGAGCCCTT-TAGTTTGGTTCCCCGAAACTAAGTGAGCTACTCCAAGACAGCCTATTAATAGGGCAAACCCGTCCCTGTGGCAAAAGGGTGGGAAGAGCTTTGAGTAGAGGTGACAAACCTACCGAACTTAGTTATAGCTGGTTGCCTGAGAATTGAATAGAAGTTCAGCCTCTCGGCTTCTTCCCTC-ACCCTCGTCCGA-CTCCCCTCTGACACCT-TAAGAAACCGCGAGAGTTACTCAAAGGGGGTACAGCCCCTTTGAGACAAGACACAACTTTACCAGGAGGGTAAAGATCATAATA-ACATAAAGGTAAAATGTTCTGGTGGGCCTAAAAGCAGCCATCCCTATAGAAAGCGTTAAAGCTCAGACATA-----CCCCCCATCC-TTTTATACTGATAATCT-AATCTTAACCCCCTAGCC-CTACCAGGCCATCCCATG-CAAACATGGGAGCGACTATGCTAATATGAGTAATAAGAGAGCC-TCCGCCTCTCTCCTTGCACACGTGTAAATCGGAATGGA--CCCCCCACCGAATCTTAACGGCCCCAAA-CAAAGAGGGAACTGAACAACAGACCAAACAACCAGAAAA-CCATCCAAC-AAA-CAACCG-TTAACCCCACACTGGTGTGCCCCT-AAGGAAAGACTAAAAGAAAAAGAAGGAACTCGGCAAACAC----ATAAAGCCTCGCCTG-TTTACCAAAAACATCGCCTCTTGC-AAAACTGAGGAATAAGAGGTCCCGCCTGCCCTGTGACTATATG-TTTAACGGCCGCGGTATTTTGACCGTGCGAAGGTAGCGCAATCACTTGTCTTTTAAATGGAGACCTGTATGAATGGCATAACGAGGGCTTAGCTGTCTCC-TTTTTCAAGTCAATGAAATTGATCTCCCCGTGCAGAAGCGGGGATAACACCATAAGACGAGAAGACCCTATGGAGCTTTAGACACC--AAGGCAGATC-ATGTTAAACACCCCCTCA--CAAAGGACTAAACCAGATGAACCCTGCCCTAATGTCTTTGGTTGGGGCGACCGCGGGGAAACAAAAAACCCCCACGTGGAATGGGAATACTC-CTTCCTACAACTAAGAGCTCCCGCTCTAATGACCAGAA--CTTCTGACCAAT-CAGATCCGGCAACGCCGATCAACGAACCGAGTTACCCTAGGGATAACAGCGCAATCCCCTTTTAGAGCCCATATCGACAAGGGGGTTTACGACCTCGATGTTGGATC-AGGAC-ATCCTAATGGTGCAGCCGCTATTA-AGGNNNN----NNNNTACTTCCTTTTCGCGTATGCAATCCTACGTTCAATTCCTAACAAACTTGGAGGAGTCCTAGCTCTCCTAGCCTCCATCCTAGTGCTCATAGTTGTTCCCATCCTCCACACGTCGAAACAACGAAGTCTCACATTCCGACCCCTCACACAATTCTTATTCTGAACTCTCGTTGCAGACGTCGCTATCCTTACTTGAATCGGAGGCATGCCTGTTGAACACCCCTTTATCATCATCGGACAAGTAGCATCTTTCTTGTACTTCTTCCTCTTCCTAGTACTTTCCCCTTTCGCAGGATGATTAGAAAACAAAGTACTTGAATGACACTNNNN----NNNNNGCTAACGTAGC-TTAACTAAAGCATAACACTGAA-GATGTTAAGATGGACCCTAGAAAGTTCCGTAAGCANNNN----NNNNNCAAAGAATAGTTTAAT-TTAGAATCCTAGCTTTGGGAGTTGGGGGTAGGAGTTAGAATCTCCTTTCTTTGANNNN----NNNNNGCACTAGTAGCTCAGTTTTAGAGCGCCGGTCTTGTAAGCCGGATGCCGGAGGTTAAAATCCTCCCTACTGCTNNNN----NNNNNCAGAGTATAGCTAAGACAGAAAAGCATCTCCCTTACACTGAGAAGTCATCCGTGCAAATCGGATTACCCTGANNNN----NNNNNNNGWGGATGACTCCCCAGYTGACACCMTCCCNNGGCGGGTTCGCTATGATGTGGCACTGGTGTCAGCATTAAAGGATCTGGAGGAGGACATCATGGAGGGGCTGAGAGAGRGTGGGATGGAAGACAGTGCTTGCACCTCAGGCTTCAGTGTCATGATCAAGGAATCCTGTGATGGCATGGGCGATGTCAGCGAGAAGCACGGTGGAGGACCAGCTGTTCCCGAGAAAGCTGTACGTTTCTCTTTCACTGTTATGTCTGTCTCTGTCCTGGCAGACGATGAGGAGGAAGAGGTTACCATCTTCTCTGAGCCTAAGCCAAACTCAGAACTGTCCTGCAAGCCCCTTTGCCTGACATTTGTGGATGAGTCAGATCATGAGACACTCACAGCTGTCCTGGGGCCTATAGTTGCAGAGCGTAATGCAATGAAAGAGAGCAGGCTCATCCTATCCGTGGGTGGACTAGCTCGCTCCTTCCGCTTCCACTTCAGAGGCACAGGATACGATGAGAAGATGGTGCGTGAGATGGAGGGCCTGGAGGCCTCAGGGTCCACTTATGTCTGCACTCTTTGTGACGCCAGTCGGGCAGAGGCCTCTAAAAACATGGTGCTACACTCCGTCACCCGCGGTCATGAAGAGAACCTAGAACGTTACGAAATATGGAGAACCAACCCCTTTTCTGAGTCTGTAGATGAGCTGCGAGACAGAGTCAAANNNN----NNNNNNNTTGAGGGCCATCTCCTTCTCCAATGACTCATGCTACCTTCCTCCGTTACGCTGTCCAGCTGTTTGCCGCCTCGACCCCTATGATGGGCTTCCAGAGAGTTATCTCATCCACGGTGGCCGCACCCCAAATAATGAGATCTCATCGAGCCTATACCTGCTGACCATGGACAGCCGTGGCTGCAATCGCAAACTGAACTTGCGCTGCAAAGAGAAAGAGCTGGTGGGGGAAGTTCCAGGGGCCAGATACGGTCACACAATGAGCATGATTCAAAGCCGTGGGAAGACAGYTTGTGTGTTGTTTGGGGGTAGATCCTACATGCCAGCAGGAGAGCGGACCACAGAGAGCTGGAACAGCGTCATCGACTGTCCTCCTCAGGTGTTCCTGTTTGACTTGGAGTTCGGTTGCTCCTCTGCTCACACTTTACCCGAGCTCAGCGATGGACAGTCTTTCCATTTGGCCCTTGCCAGAGAAGACTGTGTCTACTTCGTCGGAGGTCACTCACTCACCTCTGACTCCCGCCCCCCTCGACTCTTTCGTCTGCGTGTTGAGCTTCTGCAGGGCAGCCCCTTGCTCTCCTGTGAGACTCTAGACACTGGCATATCCATCTCCAGTGCCATAATCACCCGTACAGGTCCCAATCACAGATATATCATCTTAGGTGGGTATCAGTCAGACTCCCAGAAGAGGATGGAGTGCAGCACTGTGATTCTGGATGAAAAAGGGATCCACNNNN----NNNNNNNACATTTTATGCTGAGGTGTTTGGCCTACCTTCCCCTGAGGTGAAGTGGTTCTGCAACAAAACCCAACTGGTGGCAGATGACAGAGTTAAAATGGAGAGAGATGGCGATAGCATCTCGCTAACAATTCACAATGTCACTAAAGGCGATCAGGGAGAGTATATCTGCGAGGCTTTAAACTATGTCGGGGAAGCAAGAAGTGTTGCTTTAGTGGTAGTTGTATCGCAGGAAGTGAGGTTCATGCCTGCCCCACCTGCTGTCACCCATCAGCATGTGATGGAGTTTGATGTGGAGGAAGATGACTCTTCTCGTTCTCCTTCCCCTCAGGAGATTCTGCTTGAAGTAGAATTGGATGAAAACGAGGTGAAAGAATTTGAGAAACAGGTTAAGATCATCACCATTCCTGAGTACACAGCCGACAACAAGAGCATGATCATATCTTTGGATGTGTTACCAAGTATTTATGAGGAGGGCGCTGTG
Kyphosus_elegans_no_voucher_E_Pacific_KelePi011	CAAAGGCTTGGTCCTGACTTTACTATCAACTTTAGCCAAACTTACACATGCAAGTATCCGCACCCCCGTGAGAATGCCCC-ACAGTTCCCTGCCCGGGAACAAGGAGCTGGTATCAGGCACATTTAATTATAAGCCCACGACACCTTGCTTAGCCACACCCTCAAGGGAACTCAGCAGTGATAAACATTAAGCTATAAGTGAAAACTTGACTTAGTCAA-GGT--TAAGAGGGCCGGTAAAACTCGTGCCAGCCACCGCGGTTATACGAGAGGCCCAAGTTGATAGACTCC-GGCGTAAAGAGTGGTTAAGACTCATCTAC----AAAACTAAAGCCGAACGCCCTCAGGGCTGT-TATACGCTCCCGAAGGTAAGAAGTTCAATCACGAAAGTGGCTTTATATCAGCTGAACCCACGAAAGCTATGACACAAACT-GGGATTAGATACCCCACT-ATGCCTAGCCATAAACATTGATAGTACAATACACCTA-CTATCCGCCAGGGTACTACGAGCATCAGCTTAAAACCCAAAGGACTTGGCGGTGCTTTAGATCCACCTAGAGGAGCCTGTTCTAGAACCGATAACCCCCG-TTCAACCTCACCCTTCCTTGTTTT-TCCCGCCTATATACCGCCGTCGTCAGCTTACCCTGTGAAGG--CCTCATAGTAAGCAGAATTGGCACAACCCAAAACGTCAGGTCGAGGTGTAGCGTATGGAAGGGGAAGA-AATGGGCTACATTCACTAACAC-AGTGAATCACGGACGA-TAAACTG-AAATGTATATCTAAAGGAGGATTTAGCAGTAAGCAGGAAATAGAGTGTTCTGCTGAAATT-GGCCCTGAAGCGCGCACACACCGCCCGTCACTCTCCCCAAGCCCAA-CAATCTATATAACTAAAACCCTACAA--TCGCAAAGGGGAGGCAAGTCGTAACATGGTAAGTGTACCGGAAGGTGCACTTGGAAAAAT--NNNN----NNNNCGCCCACTAGCTAG--CCCC-----CC---AAACCAAAAACAA-CACACCAATATAAATACCCCCAAAT-GCACTAACACCCGCA-TAAAACAAACCATTTTTCCCCCTTAGTATGGGCGACAG-AAAAGGGACCG-TGGCGCAATAGAGAAAGTACCGCAAGGGAACGCTGAAAGAGTAATGAAACAACTCAGTC-AAGCCAAAAAAAGCAGAGATTTAAGCTCGTACCTTTTGCATCATGATTTAGCCAGTAAAACCCAAGCAAAGAGCCCTT-TAGTTTGGTTCCCCGAAACTAAGTGAGCTACTCCAAGACAGCCTATTAATAGGGCAAACCCGTCCCTGTGGCAAAAGGGTGGGAAGAGCTTTGAGTAGAGGTGACAAACCTACCGAACTTAGTTATAGCTGGTTGCCTGAGAATTGAATAGAAGTTCAGCCTCTCGGCTTCTTCCCTC-ACCCTCGTCCGA-CTCCCCTCTGACACCT-TAAGAAACCGCGAGAGTTACTCAAAGGGGGTACAGCCCCTTTGAGACAAGACACAACTTTACCAGGAGGGTAAAGATCATAATA-ACATAAAGGTAAAATGTTCTGGTGGGCCTAAAAGCAGCCATCCCTATAGAAAGCGTTAAAGCTCAGACATA--CCCCCCCCCATCC-TTTTATACTGATAATCT-AATCTTAACCCCCTAACC-CTACCAGGCCATCCCATG-CAAACATGGGAGCGACTATGCTAATATGAGTAATAAGAGAGCC-TCCGCCTCTCTCCTTGCACACGTGTAAATCGGAATGGA--CCCCCCACCGAATCTTAACGGCCCCAAA-CAAAGAGGGAACTGAACAACAGACCAAACAACCAGAAAA-CCATCCAAC-AAA-CAACCG-TTAACCCCACACTGGTGTGCCCCC-AAGGAAAGACTAAAAGAAAAAGAAGGAACTCGGCAAACAC----ATAAAGCCTCGCCTG-TTTACCAAAAACATCGCCTCTTGC-AAAACTGAGGAATAAGAGGTCCCGCCTGCCCTGTGACTATATG-TTTAACGGCCGCGGTATTTTGACCGTGCGAAGGTAGCGCAATCACTTGTCTTTTAAATGGAGACCTGTATGAATGGCATAACGAGGGCTTAGCTGTCTCC-TTTTTCAAGTCAATGAAATTGATCTCCCCGTGCAGAAGCGGGGATAACACCATAAGACGAGAAGACCCTATGGAGCTTTAGACACC--AAGGCAGATC-ATGTTAAACACCCCTTCA--CAAAGGACTAAACCAGATGAACCCTGCCCTAATGTCTTTGGTTGGGGCGACCGCGGGGAAACAAAAAACCCCCACGTGGAATGGGAATACTC-CTTCCTACAACTAAGAGCTCCCGCTCTAATGACCAGAA--CTTCTGACCAAT-CAGATCCGGCAACGCCGATCAACGAACCGAGTTACCCTAGGGATAACAGCGCAATCCCCTTTTAGAGCCCATATCGACAAGGGGGTTTACGACCTCGATGTTGGATC-AGGAC-ATCCTAATGGTGCAGCCGCTATTA-AGGNNNN----NNNNTACTTCCTTTTCGCGTATGCAATCCTGCGTTCAATTCCTAACAAACTTGGAGGAGTCCTAGCTCTCCTAGCCTCCATCCTAGTACTCATAGTTGTTCCCATCCTCCACACGTCGAAACAACGAAGCCTCACATTCCGACCCCTCACACAATTCTTATTCTGAACTCTCGTTGCAGACGTCGCTATCCTTACTTGAATCGGAGGCATGCCTGTTGAACACCCCTTTATCATCATCGGACAAGTAGCATCTTTCTTGTACTTCTTCCTCTTCCTAGTACTTTCCCCTTTCGCAGGATGATTAGAAAACAAAGTACTTGAATGACACTNNNN----NNNNNGCTAACGTAGC-TTAACTAAAGCATAACACTGAA-GATGTTAAGATGGACCCTAGAAAGTTCCGTAAGCANNNN----NNNNNCAAAGAATAGTTTAAT-TTAGAATCCTAGCTTTGGGAGTTGGGGGTAGGAGTTAGAATCTCCTTTCTTTGANNNN----NNNNNGCACTAGTAGCTCAGTTTTAGAGCGCCGGTCTTGTAAGCCGGATGCCGGAGGTTAAAATCCTCCCTACTGCTNNNN----NNNNNCAGAGTATAGCTAAGACAGAAAAGCATCTCCCTTACACTGAGAAGTCATCCGTGCAAATCGGATTACCCTGANNNN----NNNNNNNGTGGATGACTCCCCAGCTGACACCATCACTCGGCGGTTTCGCTATGATGTGGCACTGGTGTCAGCATTRAAGGATCTGGAGGAGGACATCATGGAGGGGCTGAGAGAGAGTGGGATGGAAGACAGTGCTTGCACCTCAGGCTTCAGTGTCATGATCAAGGAATCCTGTGATGGCATGGGCGATGTCAGCGAGAAGCACGGTGGAGGACCAGCTGTTCCCGAGAAAGCTGTACGTTTCTCTTTCACTGTTATGTCTGTCTCTGTCCTGGCAGACGATGAGGAGGAAGAGGTTACCATCTTCTCTGAGCCTAAGCCAAACTCAGAACTGTCCTGCAAGCCCCTTTGCCTGACATTTGTGGATGAGTCAGATCATGAGACACTCACAGCTGTCCTGGGGCCTATAGTTGCAGAGCGTAATGCAATGAAAGAGAGCAGGCTCATCCTATCCGTGGGTGGACTAGCTCGCTCCTTCCGCTTCCACTTCAGAGGCACAGGATACGATGAGAAGATGGTGCGTGAGATGGAGGGCCTGGAGGCCTCAGGGTCCACTTATGTCTGCACTCTTTGTGACGCCAGTCGGGCAGAGGCCTCTAAAAACATGGTGCTACACTCCGTCACCCGCGGTCATGAAGAGAACCTAGAACGTTACGAAATATGGAGAACCAACCCCTTTTCTGAGTCTGTAGATGAGCTGCGAGACAGAGTCAAANNNN----NNNNNNNTTGAGGGCCATCTCCTTCTCCAATGACTCATGCTACCTTCCTCCGTTACGCTGTCCAGCTGTTTGCCGCCTCGACCCCTATGATGGGCTTCCAGAGAGTTATCTCATCCACGGTGGCCGCACCCCAAATAATGAGATCTCATCGAGCCTATACCTGCTGACCATGGACAGCCGTGGCTGCAATCGCAAACTGAACTTGCGCTGCAAAGAGAAAGAGCTGGTGGGGGAAGTTCCAGGGGCCAGATACGGTCACACAATGAGCATGATTCAAAGCCGTGGGAAGACAGCTTGTGTGTTGTTTGGGGGTAGATCCTACATGCCAGCAGGAGAGCGGACCACAGAGAGCTGGAACAGCGTCATCGACTGTCCTCCTCAGGTGTTCCTGTTTGACTTGGAGTTCGGTTGCTCCTCTGCTCACACTTTACCCGAGCTCAGCGATGGACAGTCTTTCCATTTGGCCCTTGCCAGAGAAGACTGTGTCTACTTCGTCGGAGGTCACTCACTCACCTCTGACTCCCGCCCCCCTCGACTCTTTCGTCTGCGTGTTGAGCTTCTGCAGGGCAGCCCCTTGCTCTCCTGTGAGACTCTAGACACTGGCATATCCATCTCCAGTGCCATAATCACCCGTACAGGTCCCAATCACAGATATATCATCTTAGGTGGGTATCAGTCAGACTCCCAGAAGAGGATGGAGTGCAGCACTGTGATTCTGGATGAAAAAGGGATCCACNNNN----NNNNNNNACATTTTATGCTGAGGTGTTTGGCCTACCTTCCCCTGAGGTGAAGTGGTTCTGCAACAAAACCCAACTGGTGGCAGATGACAGAGTTAAAATGGAGAGAGATGGCGATAGCATCTCGCTAACAATTCACAATGTCACTAAAGGCGATCAGGGAGAGTATATCTGCGAGGCTTTAAACTATGTCGGGGAAGCAAGAAGTGTTGCTTTAGTGGTAGTTGTATCGCAGGAAGTGAGGTTCATGCCTGCCCCACCTGCTGTCACCCATCAGCATGTGATGGAGTTTGATGTGGAGGAAGATGACTCTTCTCGTTCTCCTTCCCCTCAGGAGATTCTGCTTGAAGTAGAATTGGATGAAAACGAGGTGAAAGAATTTGAGAAACAGGTTAAGATCATCACCATTCCTGAGTACACAGCCGACAACAAGAGCATGATCATATCTTTGGATGTGTTACCAAGTATTTATGAGGAGGGCGCTGTG
Kyphosus_hawaiiensis_AIM_MA30172_Pacific_KhawHa001	CAAAGGCTTGGTCCTGACTTTACTATCAACTTTAGCCAAACTTACACATGCAAGTATCCGCACCCCCGTGAGAATGCCCC-ACAGTTCCCTGCCCGGGAACAAGGAGCTGGTATCAGGCACATTTAACTATAAGCCCACGACACCTTGCTTAGCCACACCCTCAAGGGAACTCAGCAGTGATAAACATTAAGCTATAAGTGAAAACTTGACTTAGTCAA-GGC--TAAGAGGGCCGGTAAAACTCGTGCCAGCCACCGCGGTTATACGAGAGGCCCAAGTTGATAGACTCC-GGCGTAAAGAGTGGTTAAGACACATCTAC----GAAACTAAAGCCGAACGCCCTCAGGGCTGT-TATACGCTCCCGAAGGTAAGAAGTTCAATCACGAAAGTGGCTTTATATCAGCTGAATCCACGAAAGCTATGACACAAACT-GGGATTAGATACCCCACT-ATGCCTAGCCATAAACATTGATAGTACAATACACCTA-CTATCCGCCAGGGTACTACGAGCATCAGCTTAAAACCCAAAGGACTTGGCGGTGCTTTAGATCCACCTAGAGGAGCCTGTTCTAGAACCGATAACCCCCG-TTCAACCTCACCCTTCCTTGTTTT-TCCCGCCTATATACCGCCGTCGTCAGCTTACCCTGTGAAGG--CCTCATAGTAAGCAGAATTGGCATAACCCAAAACGTCAGGTCGAGGTGTAGCGTATGGAAGGGGAAGA-AATGGGCTACATTCACTAACAC-AGTGAATTACGGACGA-TATACTG-AAATATATATCTAAAGGAGGATTTAGCAGTAAGCAGGAAATAGAGTGTTCTGCTGAAATT-GGCCCTGAAGCGCGCACACACCGCCCGTCACTCTCCCCAAGCCTAA-TAATCTAAATAACTAAAACCTTACAA--TCGCAAAGGGGAGGCAAGTCGTAACATGGTAAGTGTACCGGAAGGTGCACTTGGAAAAAT--NNNN----NNNNCGCCCACTAGCTAG--CCCC-----CC---AAACCAAAAACAA-CACACCAATATAAATACCCCTAAAT-GCACTAACACCTGCA-TAAAACAAACCATTTTTCCCCCTTAGTATGGGCGACAG-AAAAGGGACTG-TGGCGCAATAGAGAAAGTACCGCAAGGGAACGCTGAAAGAGCAGTGAAACAACTCAGTC-AAGCCTAAAAAAGCAGAGATTTAAGCTCGTACCTTTTGCATCATGATTTAGCCAGTAAAACCCAAGCAAAGAGTTCTT-TAGTTTGGTTCCCCGAAACTAAGTGAGCTACTCCAAGACAGCCTATTAATAGGGCAAACCCGTCCCTGTGGCAAAAGGGTGGGAAGAGCTTTGAGTAGAGGTGACAAACCTACCGAACTTAGTTATAGCTGGTTGCCTGAGAATTGAATAGAAGTTCAGCCTCTCGGCTTCTCCCCTC-ACCCTCGTCCGA-CCCCCCTCTGACACCT-TAAGAAACCGCGAGAGTTACTCAAAGGGGGTACAGCCCCTTTGAGACAAGATACAACTTTACCAGGAGGGTAAAGATCATAATATACATAAAGGTAAAATGTTCTGGTGGGCCTAAAAGCAGCCATCCCTATAGAAAGCGTTAAAGCTCAGACATA-----CCCCTCACCC-TTTTATACTGATAATCA-AATCTTAACCCCCTAGCC-CTACCAGGCCATCCCATG-CAAGCATGGGAGCGACTATGCTAATATGAGTAATAAGAGAGCC-TCCGCCTCTCTCCTTGCACACGTGTAAATCGGAATGGA--CCCTCCACCGAATCTTAACGGCCCCAAA-CAAAGAGGGAACTGAACAACAGACCAAACAACCAGAAAA-CCATCCAAC-AAA-CAACCG-TTAACCCCACACTGGTGTGCCCCC-AAGGAAAGACTAAAAGAAAAAGAAGGAACTCGGCAAACAC----ATAAAGCCTCGCCTG-TTTACCAAAAACATCGCCTCTTGC-AAAACTGAGGAATAAGAGGTCCCGCCTGCCCTGTGACTATATG-TTTAACGGCCGCGGTATTTTGACCGTGCGAAGGTAGCGCAATCACTTGTCTTTTAAATGGAGACCTGTATGAATGGCATAACGAGGGCTTAACTGTCTCC-TTTTTCAAGTCAATGAAATTGATCTCCCCGTGCAGAAGCGGGGATAGCACCATAAGACGAGAAGACCCTATGGAGCTTTAGACACC--AAGGCAGATC-ATGTTAAACACCCCTTCA--CAAAGGACCAAACCAGATGAATCCTGCCCTAATGTCTTTGGTTGGGGCGACCGCGGGGAAACAAAAAACCCCCACGTGGAATGGGAATACTC-CTTCCTACAACTAAGAGCTCCCGCTCTAATGACCAGAA--TTTCTGACCAAT-CAGATCCGGCAATGCCGATCAACGGACCGAGTTACCCTAGGGATAACAGCGCAATCCCCTTTTAGAGCCCATATCGACAAGGGGGTTTACGACCTCGATGTTGGATC-AGGAC-ATCCTAATGGTGCAGCCGCTATTA-AGGNNNN----NNNNTATTTCCTCTTCGCATACGCAATCCTACGTTCGATCCCTAACAAACTTGGAGGAGTCCTAGCCCTCCTAGCTTCCATCCTAGTACTCATGGTTGTCCCAATCCTCCACACATCCAAACAACGAAGCCTCACATTCCGACCCCTCACGCAATTCTTATTCTGAACCCTCGTTGCAGACGTCGCCATCCTTACCTGAATCGGAGGCATGCCTGTCGAACACCCCTTCATCATCATCGGACAAGTAGCATCTTTCTTGTACTTCTTCCTCTTTTTAGTTCTCTCCCCCTTCGCAGGATGATTAGAAAACAAAGTACTTGAATGACACTNNNN----NNNNNGCTAACGTAGC-TTAATTAAAGCATAACACTGAA-GATGTTAAGATGGGCCCTAGAAAGCTCCGTAAGCANNNN----NNNNNCAAAGAATAGTTTAAT-TTAGAATCCTAGCTTTGGGAGTTGGGGGTAGGAGTTAGAATCTCCTTTCTTTGANNNN----NNNNNGCACTAGTAGCTCAGCTTTAGAGCGCCGGTCTTGTAAGCCGGATGCCGGAGGTTAAAATCCTCCCTACTGCTNNNN----NNNNNCAGAGTATAGCTAAGACAGAAAAGCATCTCCCTTACACTGAGAAGTCATCCGTGCAAATCGGATTACCCTGANNNN----NNNNNNNGTGGATGACTCCCCAGCTGACACCATCACTCGGCGGTTTCGCTATGATGTGGCACTGGTGTCAGCATTAAAGGATCTGGAGGAGGACATCATGGAGGGGCTGAGAGAGAGTGGGATGGAAGACAGTGCTTGCACCTCAGGCTTCAGTGTCATGATCAAGGAATCCTGTGATGGCATGGGCGATGTCAGCGAGAAGCACGGTGGAGGACCAGCTGTTCCCGAGAAAGCTGTACGTTTCTCTTTCACTGTTATGTCTGTCTCTGTCCTGGCAGACGATGAGGAGGAAGAGGTTACCATCTTCTCTGAGCCTAAGCCAAACTCAGAACTGTCCTGCAAGCCCCTTTGCCTGACATTTGTGGATGAGTCAGATCATGAGACACTCACAGCTGTCCTGGGGCCTATAGTTGCAGAGCGTAATGCAATGAAAGAGAGCAGGCTCATCCTATCCGTGGGTGGACTAGCTCGCTCCTTCCGCTTCCACTTCAGAGGCACAGGATACGATGAGAAGATGGTGCGTGAGATGGAGGGCCTGGAGGCCTCAGGGTCCACTTACGTCTGCACTCTTTGTGACGCCAGTCGGGCAGAGGCCTCTAAAAACATGGTGCTACACTCCGTCACCCGCGGTCATGAAGAGAACCTAGAACGTTACGAAATATGGAGAACCAACCCCTTTTCTGAGTCTGTAGATGAGCTGCGAGACAGAGTCAAANNNN----NNNNNNNTTGAGGGCCATCTCCTTCTCCAATGACTCATGCTACCTTCCTCCATTACGCTGTCCAGCTGTTTGCCGCCTCGACCCCTATGATGGGCTTCCAGAGAGTTATCTCATCCACGGTGGCCGCACCCCAAATAATGAGATCTCATCGAGCCTATACCTGCTGACCATGGACAGCCGTGGCTGCAATCGCAAACTGAACTTGCGCTGCAAAGAGAAAGAGCTGGTGGGGGAAGTTCCAGGGGCCAGATACGGCCACACAATGAGCATGATTCAAAGCCGTGGGAAGACAGCTTGTGTGTTGTTTGGGGGTAGATCCTACATGCCAGCAGGAGAGCGGACCACAGAGAGCTGGAACAGCGTCGTCGACTGTCCTCCTCAGGTGTTCCTGTTTGACTTGGAGTTCGGTTGCTCCTCTGCTCACACTTTACCCGAGCTCAGCGATGGACAGTCTTTCCATTTGGCCCTTGCCAGAGAAGACTGTGTCTACTTCGTCGGGGGTCATTCACTCACCTCTGACTCCCGCCCCCCTCGACTCTTTCGTCTACGCGTTGAGCTTCTGCAGGGCAGCCCCTTGCTCTCCTGTGAGACTCTAGACACTGGCATATCCATCTCCAGTGCCATAATCACCCGTACAGGTCCCAATCACAGATATATCATCTTAGGTGGGTATCAGTCAGACTCCCAGAAGAGGATGGAGTGCAGCACTGTGATTCTGGATGAGAAAGGGATCCACNNNN----NNNNNNNACATTTTATGCTGAGGTGTTTGGCCTACCTTCCCCTGAGGTGAAGTGGTTCTGCAACAAAACCCAACTGGTGGCAGATGACAGAGTTAAAATGGAGAGAGATGGCGATAGCATCTCACTAACAATTAACAATGTCACTAAAGCCGATCAGGGAGAGTATATCTGCGAGGCTTTAAACTATGTTGGGGAAGCAAGAAGTGTTGCTTTAGTGGTAGTTGTATCGCAGGAAGTGAGGTTCATGCCTGCCCCACCTGCTGTCACCCATCAGCATGTGATGGAGTTTGATGTGGAGGAAGATGACTCTTCTCGTTCTCCTTCCCCTCAGGAGATTCTGCTTGAAGTAGAATTGGATGAAAACGAGGTGAAAGAATTTGAGAAACAGGTTAAGATCATCACCATTCCTGAGTACACAGCCGACAACAAGAGCATGATCATATCTTTGGATGTGTTACCAAGTATTTATGAGGAGGGCGCTGTG
Kyphosus_incisor_no_voucher_Mid_Atlantic_KincAs001	CAAAGGCTTGGTCCTGACTTTACTATCAACTTTAGCCAAACTTACACATGCAAGTATCCGCACCCCCGTGAGAATGCCCC-ACAGTTCCCTGCCCGGGAACAAGGAGCTGGTATCAGGCACATTTAATTATAAGCCCACGACACCTTGCTTAGCCACACCCTCAAGGGAACTCAGCAGTGATAAACATTAAGCTATAAGTGAAAACTTGACTTAGTCAA-GGC--TAAGAGGGCCGGTAAAACTCGTGCCAGCCACCGCGGTTATACGAGAGGCCCAAGTTGATAGACTCC-GGCGTAAAGAGTGGTTAAGACACATCTACT---AAAACTAAAGCCGAACGCCCTCAGGGCTGT-TATACGCTCCCGAAGGTAAGAAGTTCAACCACGAAAGTGGCTTTATATCAGCTGAACCCACGAAAGCTATGACACAAACT-GGGATTAGATACCCCACT-ATGCCTAGCCATAAACATTGATAGTACAATACACCTA-CTATCCGCCAGGGTACTACGAGCATCAGCTTAAAACCCAAAGGACTTGGCGGTGCTTTAGATCCACCTAGAGGAGCCTGTTCTAGAACCGATAACCCCCG-TTCAACCTCACCCTTCCTTGTTTT-TCCCGCCTATATACCGCCGTCGTCAGCTTACCCTGTGAAGG--CCTCATAGTAAGCAGAATTGGCACAACCCAAAACGTCAGGTCGAGGTGTAGCGTATGGAAGGGGAAGA-AATGGGCTACATTCACTAACAC-AGTGAATCACGGACGA-TAAACTG-AAATGTCTATCTAAAGGAGGATTTAGCAGTAAGCAGAAAATAGAGTGTTCTGCTGAAATT-GGCCCTGAAGCGCGCACACACCGCCCGTCACTCTCCCCAAGCCTAA-CAACCTATATAACTAAAACCCTACAA--TCGCAAAGGGGAGGCAAGTCGTAACATGGTAAGTGTACCGGAAGGTGCACTTGGAAAAAT--NNNN----NNNNCGCCCACTAGCTAG--CCCC-----CC---AAACCAAAAACAA-CACACCAATATAAATATCCCTAAAT-GCACTAACACCCGCA-TAAAACAAACCATTTTTCCCCCTTAGTATGGGCGACAG-AAAAGGAACCG-TGGCGCAATAGAGAAAGTACCGCAAGGGAACGCTGAAAGAGAAATGAAACAACTCAGTC-AAGCTAAAAAAAGCAGAGATTTAAGCTCGTACCTTTTGCATCATGATTTAGCCAGTAAAACCCAAGCAAAGAGCCCTT-TAGTTTGGTTTCCCGAAACTAAGTGAGCTACTCCAAGACAGCCTATTAATAGGGCAAACCCGTCCCTGTGGCAAAAGGGTGGGAAGAGCTTTGAGTAGAGGTGACAAACCTACCGAACTTAGTTATAGCTGGTTGCCTGAGAATTGAATAGAAGTTCAGCCTCTCGGCTTCTTCCCTC-ACCCTCGTCCGA-CCCCCCTCTGACACCT-TAAGAAACCGCGAGAGTTACTCAAAGGGGGTACAGCCCCTTTGAGACAAGACACAACTTTACCAGGAGGGTAAAGATCATAATA-ACAAAAAGGTAAAATGTTCTGGTGGGCCTAAAAGCAGCCATCCCTATAGAAAGCGTTAAAGCTCAGACATA-----CCCCTCATCC-TTTTATACTGATAATCT-AATCTTAACCCCCTAACC-CTACCAGGCCATCCCATG-CAAACATGGGAGCGACTATGCTAATATGAGTAATAAGAGAGCC-TCCGCCTCTCTCCTTGCACACGTGTAAATCGGAATGGA--CCCCCCACCGAATCTTAACGGCCCCAAA-TAAAGAGGGAACTGAACAACAGACCAAACAACCAGAAAA-CCATCCAAC-GAA-CAACCG-TTAACCCCACACTGGTGTGCCCCC-AAGGAAAGACTAAGAGAAAAAGAAGGAACTCGGCAAACAC----ATAAAGCCTCGCCTG-TTTACCAAAAACATCGCCTCTTGC-AAAACTGAGGAATAAGAGGTCCCGCCTGCCCTGTGACTATATG-TTTAACGGCCGCGGTATTTTGACCGTGCGAAGGTAGCGCAATCACTTGTCTTTTAAATGGAGACCTGTATGAATGGCATAACGAGGGCTTAGCTGTCTCC-TTTTTCAAGTCAATGAAATTGATCTCCCCGTGCAGAAGCGGGGATAACACCATAAGACGAGAAGACCCTATGGAGCTTTAGACACC--AAGGCAGATC-ATGTTAAACACCCCTTCA--CAAAGGACTAAACCAGATGAACCCTGCCCTAATGTCTTTGGTTGGGGCGACCGCGGGGAAACAAAAAACCCCCATGTGGAATGGGAACACTC-CTTCCTACAACTAAGAGCTCCCGCTCTAATGACCAGAA--CTTCTGACCAAT-CAGATCCGGCAACGCCGATCAACGAACCGAGTTACCCTAGGGATAACAGCGCAATCCCCTTTTAGAGCCCATATCGACAAGGGGGTTTACGACCTCGATGTTGGATC-AGGAC-ATCCTAATGGTGCAGCCGCTATTA-AGGNNNN----NNNNTACTTCCTTTTCGCATATGCAATCCTGCGTTCAATTCCTAACAAACTTGGAGGAGTCCTAGCTCTCCTAGCCTCCATCCTAGTACTTATAGTTGTTCCCATCCTTCACACATCGAAACAACGAAGCCTCACATTCCGACCCCTCACACAATTCTTATTCTGAACTCTTGTTGCAGACGTCGCCATCCTTACCTGAATCGGAGGCATGCCTGTCGAACACCCCTTCATCATCATCGGACAAGTAGCATCTTTCTTGTACTTCTTCCTCTTCTTAGTACTTTCTCCCTTCGCAGGATGATTAGAAAACAAAGTACTTGAATGACACTNNNN----NNNNNGCTAACGTAGC-TTAATTAAAGCATAACACTGAA-GATGTTAAGATGGACCCTAGAAAGTTCCGTAAGCANNNN----NNNNNCAAAGAATAGTTTAAT-TTAGAATCCTAGCTTTGGGAGTTGGGGGTAGGAGTTAGAATCTCCTTTCTTTGANNNN----NNNNNGCACTAGTAGCTCAGTTTTAGAGCGCCGGTCTTGTAAGCCGGATGTCGGAGGTTAAAATCCTCCCTACTGCTNNNN----NNNNNCAGAGTATAGCTAAGACAGAAAAGCATCTCCCTTACACTGAGAAGTCATCCGTGCAAATCGGATTACCCTGANNNN----NNNNNNNGTGGATGACTCCCCAGCTGACACCATCACTCGGCGGTTTCGCTATGATGTGGCACTGGTGTCAGCATTAAAGGATCTGGAGGAGGACATCATGGAGGGGCTGAGAGAGAGTGGGATGGAAGACAGTGCTTGCACCTCAGGCTTCAGTGTCATGATCAAGGAATCCTGTGATGGCATGGGCGATGTCAGCGAGAAGCACGGTGGAGGACCAGCTGTTCCCGAGAAAGCTGTACGTTTCTCTTTCACTGTTATGTCTGTCTCTGTCCTGGCAGACGATGAGGAGGAAGAGGTTACCATCTTCTCTGAGCCTAAGCCAAACTCAGAACTGTCCTGCAAGCCCCTTTGCCTGACATTTGTGGATGAGTCAGATCATGAGACACTCACAGCTGTCCTGGGGCCTATAGTTGCAGAGCGTAATGCAATGAAAGAGAGCAGGCTCATCCTATCCGTGGGTGGACTAGCTCGCTCCTTCCGCTTCCACTTCAGAGGCACAGGATACGATGAGAAGATGGTGCGTGAGATGGAGGGCCTGGAGGCCTCAGGGTCCACTTATGTCTGCACTCTTTGTGACGCCAGTCGGGCAGAGGCCTCTAAAAACATGGTGCTACACTCYGTCACCCGCGGTCATGAAGAGAACCTAGAACGTTACGAAATATGGAGAACCAACCCCTTTTCTGAGTCTGTAGATGAGCTGCGAGACAGAGTCAAANNNN----NNNNNNNTTGAGGGCCATCTCCTTCTCCAATGACTCATGCTACCTTCCTCCGTTACGCTGTCCAGCTGTTTGCCGCCTTGACCCCTATGATGGGCTTCCAGAGAGTTATCTCATCCACGGTGGCCGCACCCCAAATAATGAGATCTCATCGAGCCTGTACCTGCTGACCATGGACAGCCGTGGCTGCAATCGCAAACTGAACTTGCGCTGCAAAGAGAAAGAGCTGGTGGGGGAAGTTCCAGGGGCCAGATATGGCCACACAATGAGCATGATTCAAAGCCGTGGGAAGACAGCTTGTGTATTGTTTGGGGGTAGATCCTACATGCCAGCAGGAGAGCGGACCACAGAGAGCTGGAACAGCGTCGTCGACTGTCCTCCTCAGGTGTTCCTGTTTGACTTGGAGTTCGGTTGCTCCTCTGCTCACACTTTACCCGAGCTCAGCGATGGACAGTCTTTCCATTTGGCCCTTGCCAGAGAAGACTGTGTCTACTTCGTTGGGGGTCACTCACTCACCTCTGACTCCCGCCCCCCTCGACTCTTTCGTCTGCGCGTTGAGCTTCTGCAGGGCAGCCCCTTGCTCTCCTGTGAGACTCTAGACACTGGCATATCCATCTCCAGTGCCATAATCACCCGTACAGGTCCCAATCACAGATATATCATCTTAGGTGGGTATCAGTCAGACTCCCAGAAGAGGATGGAGTGCAGCACTGTGATTCTGGATGAGAAAGGGATCCACNNNN----NNNNNNNACATTTTATGCTGAGGTGTTTGGCCTACCTTCCCCTGAGGTGAAGTGGTTCTGCAACAAAACCCAACTGGTGGCAGATGACAGAGTTAAAATGGAGAGAGATGGYGATAGTATCTCGCTAACAATTCACAATGTCACTAAAGCCGATCAGGGAGAGTATATCTGCGAGGCTTTAAACTATGTCGGGGAAGCAAGAAGTGTTGCTTTAGTGGTAGTTGTATCGCAGGAAGTGAGGTTCATGCCTGCCCCACCTGCTGTCACCCATCAGCATGTGATGGAGTTTGATGTGGAGGAAGATGACTCTTCTCGTTCTCCTTCCCCTCAGGAGATTCTGCTTGAAGTAGAATTGGATGAAAACGAGGTGAAAGAATTTGAGAAACAGGTTAAGATCATCACCATTCCTGAGTACACAGCCGACAACAAGAGCATGATCATATCTTTGGATGTGTTACCAAGTATTTATGAGGAGGGCGCTGTG
Kyphosus_incisor_no_voucher_Atlantic_KincAs003	CAAAGGCTTGGTCCTGACTTTACTATCAACTTTAGCCAAACTTACACATGCAAGTATCCGCACCCCCGTGAGAATGCCCC-ACAGTTCCCTGCCCGGGAACAAGGAGCTGGTATCAGGCACATTTAATTATAAGCCCACGACACCTTGCTTAGCCACACCCTCAAGGGAACTCAGCAGTGATAAACATTAAGCTATAAGTGAAAACTTGACTTAGTCAA-GGC--TAAGAGGGCCGGTAAAACTCGTGCCAGCCACCGCGGTTATACGAGAGGCCCAAGTTGATAGACTCC-GGCGTAAAGAGTGGTTAAGACACATCTACT---AAAACTAAAGCCGAACGCCCTCAGGGCTGT-TATACGCTCCCGAAGGTAAGAAGTTCAATCACGAAAGTGGCTTTATATCAGCTGAACCCACGAAAGCTATGACACAAACT-GGGATTAGATACCCCACT-ATGCCTAGCCATAAACATTGATAGTACAATACACCTA-CTATCCGCCAGGGTACTACGAGCATCAGCTTAAAACCCAAAGGACTTGGCGGTGCTTTAGATCCACCTAGAGGAGCCTGTTCTAGAACCGATAACCCCCG-TTCAACCTCACCCTTCCTTGTTTT-TCCCGCCTATATACCGCCGTCGTCAGCTTACCCTGTGAAGG--CCTCATAGTAAGCAGAATTGGCACAACCCAAAACGTCAGGTCGAGGTGTAGCGTATGGAAGGGGAAGA-AATGGGCTACATTCACTAACAC-AGTGAATCACGGACGA-TAAACTG-AAATGTCTATCTAAAGGAGGATTTAGCAGTAAGCAGGAAATAGAGTGTTCTGCTGAAATT-GGCCCTGAAGCGCGCACACACCGCCCGTCACTCTCCCCAAGCCTAA-CAACCTATATAACTAAAACCCTACAA--TCGCAAAGGGGAGGCAAGTCGTAACATGGTAAGTGTACCGGAAGGTGCACTTGGAAAAAT--NNNN----NNNNCGCCCACTAGCTAG--CCCC-----CC---AAACCAAAAACAA-CACACCAATATAAATATCCCTAAAT-GCACTAACACCCGCA-TAAAACAAACCATTTTTCCCCCTTAGTATGGGCGACAG-AAAAGGAACCG-TGGCGCAATAGAGAAAGTACCGCAAGGGAACGCTGAAAGAGAAATGAAACAACTCAGTC-AAGCTAAAAAAAGCAGAGATTTAAGCTCGTACCTTTTGCATCATGATTTAGCCAGTAAAACCCAAGCAAAGAGCCCTT-TAGTTTGGTTTCCCGAAACTAAGTGAGCTACTCCAAGACAGCCTATTAATAGGGCAAACCCGTCCCTGTGGCAAAAGGGTGGGAAGAGCTTTGAGTAGAGGTGACAAACCTACCGAACTTAGTTATAGCTGGTTGCCTGAGAATTGAATAGAAGTTCAGCCTCTCGGCTTCTTCCCTC-ACCCTCGTCCGA-CCCCCCTCTGACACCT-TAAGAAACCGCGAGAGTTACTCAAAGGGGGTACAGCCCCTTTGAGACAAGACACAACTTTACCAGGAGGGTAAAGATCATAATA-ACAAAAAGGTAAAATGTTCTGGTGGGCCTAAAAGCAGCCATCCCTATAGAAAGCGTTAAAGCTCAGACATA-----CCCCTCATCC-TTTTATACTGATAATCT-AATCTTAACCCCCTAACC-CTACCAGGCCATCCCATG-CAAACATGGGAGCGACTATGCTAATATGAGTAATAAGAGAGCC-TCCGCCTCTCTCCTTGCACACGTGTAAATCGGAATGGA--CCCCCCACCGAATCTTAACGGCCCCAAA-TAAAGAGGGAACTGAACAACAGACCAAACAACCAGAAAA-CCATCCAAC-GAA-CAACCG-TTAACCCCACACTGGTGTGCCCCC-AAGGAAAGACTAAGAGAAAAAGAAGGAACTCGGCAAACAC----ATAAAGCCTCGCCTG-TTTACCAAAAACATCGCCTCTTGC-AAAACTGAGGAATAAGAGGTCCCGCCTGCCCTGTGACTATATG-TTTAACGGCCGCGGTATTTTGACCGTGCGAAGGTAGCGCAATCACTTGTCTTTTAAATGGAGACCTGTATGAATGGCATAACGAGGGCTTAGCTGTCTCC-TTTTTCAAGTCAATGAAATTGATCTCCCCGTGCAGAAGCGGGGATAACACCATAAGACGAGAAGACCCTATGGAGCTTTAGACACC--AAGGCAGATC-ATGTTAAACACCCCTTCA--CAAAGGACTAAACCAGATGAACCCTGCCCTAATGTCTTTGGTTGGGGCGACCGCGGGGAAACAAAAAACCCCCATGTGGAATGGGAACACTC-CTTCCTACAACTAAGAGCTCCCGCTCTAATGACCAGAA--CTTCTGACCAAT-CAGATCCGGCAACGCCGATCAACGAACCGAGTTACCCTAGGGATAACAGCGCAATCCCCTTTTAGAGCCCATATCGACAAGGGGGTTTACGACCTCGATGTTGGATC-AGGAC-ATCCTAATGGTGCAGCCGCTATTA-AGGNNNN----NNNNTACTTCCTTTTCGCATACGCAATCCTGCGTTCAATTCCTAACAAACTTGGAGGAGTCCTAGCTCTCCTAGCCTCCATCCTAGTACTTATAGTTGTTCCCATCCTTCACACATCGAAACAACGAAGCCTCACATTCCGACCCCTCACACAATTCTTATTCTGAACTCTTGTTGCAGACGTCGCCATCCTTACCTGAATCGGAGGCATGCCTGTCGAACACCCCTTCATCATCATCGGACAAGTAGCATCTTTCTTGTACTTCTTCCTCTTCTTAGTACTTTCTCCCTTCGCAGGATGATTAGAAAACAAAGTACTTGAATGACACTNNNN----NNNNNGCTAACGTAGC-TTAATTAAAGCATAACACTGAA-GATGTTAAGATGGACCCTAGAAAGTTCCGTAAGCANNNN----NNNNNCAAAGAATAGTTTAAT-TTAGAATCCTAGCTTTGGGAGTTGGGGGTAGGAGTTAGAATCTCCTTTCTTTGANNNN----NNNNNGCACTAGTAGCTCAGTTTTAGAGCGCCGGTCTTGTAAGCCGGATGTCGGAGGTTAAAATCCTCCCTACTGCTNNNN----NNNNNCAGAGTATAGCTAAGACAGAAAAGCATCTCCCTTACACTGAGAAGTCATCCGTGCAAATCGGATTACCCTGANNNN----NNNNNNNRTGGATGACTCCCCAGCTGACACCATCACTCGGCGGTTTCGCTATGATGTGGCACTGGTGTCAGCATTAAAGGATCTGGAGGAGGACATCATGGAGGGGCTGAGAGAGAGTGGGATGGAAGACAGTGCTTGCACCTCAGGCTTCAGTGTCATGATCAAGGAATCCTGTGATGGCATGGGCGATGTCAGCGAGAAGCACGGTGGAGGACCAGCTGTTCCCGAGAAAGCTGTACGTTTCTCTTTCACTGTTATGTCTGTCTCTGTCCTGGCAGACGATGAGGAGGAAGAGGTTACCATCTTCTCTGAGCCTAAGCCAAACTCAGAACTGTCCTGCAAGCCCCTTTGCCTGACATTTGTGGATGAGTCAGATCATGAGACACTCACAGCTGTCCTGGGGCCTATAGTTGCAGAGCGTAATGCAATGAAAGAGAGCAGGCTCATCCTATCCGTGGGTGGACTAGCTCGCTCCTTCCGCTTCCACTTCAGAGGCACAGGATACGATGAGAAGATGGTGCGTGAGATGGAGGGCCTGGAGGCCTCAGGGTCCACTTATGTCTGCACTCTTTGTGATGCCAGTCGGGCAGAGGCCTCTAAAAACATGGTGCTACACTCCGTCACCCGCGGTCATGAAGAGAACCTAGAACGTTACGAAATATGGAGAACCAACCCCTTTTCTGAGTCTGTAGATGAGCTGCGAGACAGAGTCAAANNNN----NNNNNNNTTGAGGGCCATCTCCTTCTCCAATGACTCATGCTACCTTCCTCCNTTACGCTGTCCAGCTGTTTGCCGCCTTGACCCCTATGATGGGCTTCCAGAGAGTTATCTCATCCACGGTGGCCGCACCCCAAATAATGAGATCTCATCGAGCCTGTACCTGCTGACCATGGACAGCCGTGGCTGCAATCGCAAACTGAACTTGCGCTGCAAAGAGAAAGAGCTGGTGGGGGAAGTTCCAGGGGCCAGATATGGCCACACAATGAGCATGATTCAAAGCCGTGGGAAGACAGCTTGTGTATTGTTTGGGGGTAGATCCTACATGCCAGCAGGAGAGCGGACCACAGAGAGCTGGAACAGCGTCGTCGACTGTCCTCCTCAGGTGTTCCTGTTTGACTTGGAGTTCGGTTGCTCCTCTGCTCACACTTTACCCGAGCTCAGCGATGGACAGTCTTTCCATTTGGCCCTTGCCAGAGAAGACTGTGTCTACTTCGTTGGGGGTCACTCACTCACCTCTGACTCCCGCCCCCCTCGACTCTTTCGTCTGCGCGTTGAGCTTCTGCAGGGCAGCCCCTTGCTCTCCTGTGAGACTCTAGACACTGGCATATCCATCTCCAGTGCCATAATCACCCGTACAGGTCCCAATCACAGATATATCATCTTAGGTGGGTATCAGTCAGACTCCCAGAAGAGGATGGAGTGCAGCACTGTGATTCTGGATGAGAAAGGGATCCACNNNN----NNNNNNNACATTTTATGCTGAGGTGTTTGGCCTACCTTCCCCTGAGGTGAAGTGGTTCTGCAACAAAACCCAACTGGTGGCAGATGACAGAGTTAAAATGGAGAGAGATGGCGATAGTATCTCGCTAACAATTCACAATGTCACTAAAGCCGATCAGGGAGAGTATATCTGCGAGGCTTTAAACTATGTCGGGGAAGCAAGAAGTGTTGCTTTAGTGGTAGTTGTATCGCAGGAAGTGAGGTTCATGCCTGCCCCACCTGCTGTCACCCATCAGCATGTGATGGAGTTTGATGTGGAGGAAGATGACTCTTCTCGTTCTCCTTCCCCTCAGGAGATTCTGCTTGAAGTAGAATTGGATGAAAACGAGGTGAAAGAATTTGAGAAACAGGTTAAGATCATCACCATTCCTGAGTACACAGCCGACAACAAGAGCATGATCATATCTTTGGATGTGTTACCAAGTATTTATGAGGAGGGCGCTGTG
Kyphosus_incisor_no_voucher_W_Atlantic_KincSa007	CAAAGGCTTGGTCCTGACTTTACTATCAACTTTAGCCAAACTTACACATGCAAGTATCCGCACCCCCGTGAGAATGCCCC-ACAGTTCCCTGCCCGGGAACAAGGAGCTGGTATCAGGCACATTTAATTATAAGCCCACGACACCTTGCTTAGCCACACCCTCAAGGGAACTCAGCAGTGATAAACATTAAGCTATAAGTGAAAACTTGACTTAGTCAA-GGC--TAAGAGGGCCGGTAAAACTCGTGCCAGCCACCGCGGTTATACGAGAGGCCCAAGTTGATAGACTCC-GGCGTAAAGAGTGGTTAAGACACATCTACT---AAAACTAAAGCCGAACGCCCTCAGGGCTGT-TATACGCTCCCGAAGGTAAGAAGTTCAATCACGAAAGTGGCTTTATATCAGCTGAACCCACGAAAGCTATGACACAAACT-GGGATTAGATACCCCACT-ATGCCTAGCCATAAACATTGATAGTACAATACACCTA-CTATCCGCCAGGGTACTACGAGCATCAGCTTAAAACCCAAAGGACTTGGCGGTGCTTTAGATCCACCTAGAGGAGCCTGTTCTAGAACCGATAACCCCCG-TTCAACCTCACCCTTCCTTGTTTT-TCCCGCCTATATACCGCCGTCGTCAGCTTACCCTGTGAAGG--CCTCATAGTAAGCAGAATTGGCACAACCCAAAACGTCAGGTCGAGGTGTAGCGTATGGAAGGGGAAGA-AATGGGCTACATTCACTAACAC-AGTGAATCACGGACGA-TAAACTG-AAATGTCTATCTAAAGGAGGATTTAGCAGTAAGCAGAAAATAGAGTGTTCTGCTGAAATT-GGCCCTGAAGCGCGCACACACCGCCCGTCACTCTCCCCAAGCCTAA-CAACCTATATAACTAAAACCCTACAA--TCGCAAAGGGGAGGCAAGTCGTAACATGGTAAGTGTACCGGAAGGTGCACTTGGAAAAAT--NNNN----NNNNCGCCCACTAGCTAG--CCCC-----CC---AAACCAAAAACAA-CACACCAATATAAATATCCCTAAAT-GCACTAACACCCGCA-TAAAACAAACCATTTTTCCCCCTTAGTATGGGCGACAG-AAAAGGAACCG-TGGCGCAATAGAGAAAGTACCGCAAGGGAACGCTGAAAGAGAAATGAAACAACTCAGTC-AAGCTAAAAAAAGCAGAGATTTAAGCTCGTACCTTTTGCATCATGATTTAGCCAGTAAAACCCAAGCAAAGAGCCCTT-TAGTTTGGTTTCCCGAAACTAAGTGAGCTACTCCAAGACAGCCTATTAATAGGGCAAACCCGTCCCTGTGGCAAAAGGGTGGGAAGAGCTTTGAGTAGAGGTGACAAACCTACCGAACTTAGTTATAGCTGGTTGCCTGAGAATTGAATAGAAGTTCAGCCTCTCGGCTTCTTCCCTC-ACCCTCGTCCGA-CCCCCCTCTGACACCT-TAAGAAACCGCGAGAGTTACTCAAAGGGGGTACAGCCCCTTTGAGACAAGACACAACTTTACCAGGAGGGTAAAGATCATAATA-ACAAAAAGGTAAAATGTTCTGGTGGGCCTAAAAGCAGCCATCCCTATAGAAAGCGTTAAAGCTCAGACATA-----CCCCTCATCC-TTTTATACTGATAATCT-AATCTTAACCCCCTAACC-CTACCAGGCCACCCCATG-CAAACATGGGAGCGACTATGCTAATATGAGTAATAAGAGAGCC-TCCGCCTCTCTCCTTGCACACGTGTAAATCGGAATGGA--CCCCCCACCGAATCTTAACGGCCCCAAA-TAAAGAGGGAACTGAACAACAGACCAAACAACCAGAAAA-CCATCCAAC-GAA-CAACCG-TTAACCCCACACTGGTGTGCCCCC-AAGGAAAGACTAAGAGAAAAAGAAGGAACTCGGCAAACAC----ATAAAGCCTCGCCTG-TTTACCAAAAACATCGCCTCTTGC-AAAACTGAGGAATAAGAGGTCCCGCCTGCCCTGTGACTATATG-TTTAACGGCCGCGGTATTTTGACCGTGCGAAGGTAGCGCAATCACTTGTCTTTTAAATGGAGACCTGTATGAATGGCATAACGAGGGCTTAGCTGTCTCC-TTTTTCAAGTCAATGAAATTGATCTCCCCGTGCAGAAGCGGGGATAACACCATAAGACGAGAAGACCCTATGGAGCTTTAGACACC--AAGGCAGATC-ATGTTAAACACCCCTTCA--CAAAGGACTAAACCAGATGAACCCTGCCCTAATGTCTTTGGTTGGGGCGACCGCGGGGAAACAAAAAACCCCCATGTGGAATGGGAACACTC-CTTCCTACAACTAAGAGCTCCCGCTCTAATGACCAGAA--CTTCTGACCAAT-CAGATCCGGCAACGCCGATCAACGAACCGAGTTACCCTAGGGATAACAGCGCAATCCCCTTTTAGAGCCCATATCGACAAGGGGGTTTACGACCTCGATGTTGGATC-AGGAC-ATCCTAATGGTGCAGCCGCTATTA-AGGNNNN----NNNNTACTTCCTTTTCGCATATGCAATCCTGCGTTCAATTCCTAACAAACTTGGAGGTGTCCTAGCTCTCCTAGCCTCCATCCTAGTACTTATAGTTGTTCCCATCCTTCACACATCGAAACAACGAAGCCTCACATTCCGACCCCTCACACAATTCTTATTCTGAACTCTTGTTGCAGACGTCGCCATCCTTACCTGAATCGGAGGCATGCCTGTCGAACACCCCTTCATCATCATCGGACAAGTAGCATCTTTCTTGTACTTCTTCCTCTTCTTAGTACTTTCTCCCTTCGCAGGATGATTAGAAAACAAAGTACTTGAATGACACTNNNN----NNNNNGCTAACGTAGC-TTAATTAAAGCATAACACTGAA-GATGTTAAGATGGACCCTAGAAAGTTCCGTAAGCANNNN----NNNNNCAAAGAATAGTTTAAT-TTAGAATCCTAGCTTTGGGAGTTGGGGGTAGGAGTTAGAATCTCCTTTCTTTGANNNN----NNNNNGCACTAGTAGCTCAGTTTTAGAGCGCCGGTCTTGTAAGCCGGATGTCGGAGGTTAAAATCCTCCCTACTGCTNNNN----NNNNNCAGAGTATAGCTAAGACAGAAAAGCATCTCCCTTACACTGAGAAGTCATCCGTGCAAATCGGATTACCCTGANNNN----NNNNNNN------------------------------------------------------------TCAGCAWTAAAGGATCTGGAGAMRGACRTCATGGAGRGGCTGWGAGNGANTGGGATGGAAGACNNTGCTTGCACCTCAGGCTTCAGTGTCATGATCAAGGAATCCTGTGATGGCATGGGCGATGTCAGCGAGAAGCACGGTGGAGGACCAGCTGTTCCCGAGAAAGCTGTACGTTTCTCTTTCACTGTTATGTCTGTCTCTGTCCTGGCAGACGATGAGGAGGAAGAGGTTACCATCTTCTCTGAGCCTAAGCCAAACTCAGAACTGTCCTGCAAGCCCCTTTGCCTGACATTTGTGGATGAGTCAGATCATGAGACACTCACAGCTGTCCTGGGGCCTATAGTTGCAGAGCGTAATGCAATGAAAGAGAGCAGGCTCATCCTATCCGTGGGTGGACTAGCTCGCTCCTTCCGCTTCCACTTCAGAGGCACAGGATACGATGAGAAGATGGTGCGTGAGATGGAGGGCCTGGAGGCCTCAGGGTCCACTTATGTCTGCACTCTTTGTGACGCCAGTCGGGCAGAGGCCTCTAAAAACATGGTGCTACACTCYGTCACCCGCGGTCATGAAGAGAACTTAGAACGTTACGAAATATGGAGAACCAACCCYTTTTCTGAGTGTRTAGATGAGCTGCGAGACAGAGTCAAANNNN----NNNNNNNTTGAGGGCCATCTCCTTCTCCAATGACTCATGCTACCTTCCTCCGTTACGCTGTCCAGCTGTTTGCCGCCTTGACCCCTATGATGGGCTTCCAGAGAGTTATCTCATCCACGGTGGCCGCACCCCAAATAATGAGATCTCATCGAGCCTGTACCTGCTGACCATGGACAGCCGTGGCTGCAATCGCAAACTGAACTTGCGCTGCAAAGAGAAAGAGCTGGTGGGGGAAGTTCCAGGGGCCAGATATGGCCACACAATGAGCATGATTCAAAGCCGTGGGAAGACAGCTTGTGTATTGTTTGGGGGTAGATCCTACATGCCAGCAGGAGAGCGGACCACAGAGAGCTGGAACAGCGTCGTCGACTGTCCTCCTCAGGTGTTCCTGTTTGACTTGGAGTTCGGTTGCTCCTCTGCTCACACTTTACCCGAGCTCAGCGATGGACAGTCTTTCCATTTGGCCCTTGCCAGAGAAGACTGTGTCTACTTCGTTGGGGGTCACTCACTCACCTCTGACTCCCGCCCCCCTCGACTCTTTCGTCTGCGCGTTGAGCTTCTGCAGGGCAGCCCCTTGCTCTCCTGTGAGACTCTAGACACTGGCATATCCATCTCCAGTGCCATAATCACCCGTACAGGTCCCAATCACAGATATATCATCTTAGGTGGGTATCAGTCAGACTCCCAGAAGAGGATGGAGTGCAGCACTGTGATTCTGGATGAGAAAGGGATCCACNNNN----NNNNNNNACATTTTATGCTGAGGTGTTTGGCCTACCTTCCCCTGAGGTGAAGTGGTTCTGCAACAAAACCCAACTGGTGGCAGATGACAGAGTTAAAATGGAGAGAGATGGCGATAGTATCTCGCTAACAATTCACAATGTCACTAAAGCCGATCAGGGAGAGTATATCTGCGAGGCTTTAAACTATGTCGGGGAAGCAAGAAGTGTTGCTTTAGTGGTAGTTGTATCGCAGGAAGTGAGGTTCATGCCTGCCCCACCTGCTGTCACCCATCAGCATGTGATGGAGTTTGATGTGGAGGAAGATGACTCTTCTCGTTCTCCTTCCCCTCAGGAGATTCTGCTTGAAGTAGAATTGGATGAAAACGAGGTGAAAGAATTTGAGAAACAGGTTAAGATCATCACCATTCCTGAGTACACAGCCGACAACAAGAGCATGATCATATCTTTGGATGTGTTACCAAGTATTTATGAGGAGGGCGCTGTG
Kuhlia_mugil_NMNZ_P050009_SW_Pacific_KmugKe001	CAAAGGTTTGGTCCTGACTTTACTATCAGCTTTAGCCAAACTTACACATGCAAGTATCCGCACCCCCGTGAGAATGCCCCTACAGTTCCCTGCCCGGGAACAAGGAGCTGGTATCAGGCACACCCTGGATAAAGCCCACGACACCTTGCTCAGCCACACCCTCAAGGGTATTCAGCAGTGACAGACATTAAGCTATAAGTGAAAACTTGACTTAGTCAA-GGC--TAAGAGGGTCGGTAAAACTCGTGCCAGCCACCGCGGTTATACGAGAGACCCAAGTTGATAGTTTCC-GGCGTAAAGAGTGGTTAAGATAAAATT------TAAACTAGAGCCGAACGCTTTCAGAGCTGT-TATACGC-CCCGAAAGTAAGAAGTTCAATCACGAAAGTGGCTTTATAATTACTGAACCCACGAAAGCTATGAAACAAACT-GGGATTAGATACCCCACT-ATGCCTAGCCCTAAACATTGATAGTATAGTACACCTA-CTATCCGCCTGGGTACTACGAGCACCAGCTTAAAACCCAAAGGACTTGGCGGTGCTTTAGATCCACCTAGAGGAGCCTGTCCTATAACCGATAACCCCCG-TTTAACCTCACCCTTAATTGCTCA-TACCGCCTATATACCGCCGTCGTAAGCTTACCCTGTGAGGG--CTCAATAGTAAGCAAAATTGGCACAACCCAGAACGTCAGGTCGACGTGTAGCGAATGAAAGGGGAAGA-GATGGGCTACATTCACTAAGAC-AGTGAAC-ACGGATGA-TATGCTG-AAATGCATATCCGAAGGAGGATTTAGCAGTAAGCAGGAAATAGAGTGTCCCGCTGAAATT-GGCCCTGAAGCGCGCACACACCGCCCGTCACTCTCCCCGAGCCCAACAACTACATGTAACTAAGAACATCACA--TAGCTAAGGGGAGGCAAGTCGTAACATGGTAAGTGTACCGGAAGGTGCACTTGGAACAAC--NNNN----NNNNCGCTAAACAGCTAG--CCCC-----AC---CCACCAAAAACAA-CAAATAAATATAAATAACCCCAAAT-ACACCAACATTACCA-TTAAACAAACCATTTTTCCTCCCTAGTATAGGCGATAG-AAAAGGACCTGTTGGAGCAATAGAGAAAGTACCGCAAGGGAACGCTGAAAGAGAAATGAAACAACCCATTACAAGCATAAAAAAGCAGAGATTTAAACTCGTACCTTTTGCATCATGATTTAGCCAGAACCCCTCAAGCAAAGAGACCTT-TAGTTTGACCCCCCGAAACTAGGTGAGCTACTCCAAGACAGCCTGT-AATAGGGCAAACCCGTCCCTGTGGCAAAAGGGTGGGAAGAGCTTCGAGTAGGGATGACAGATCTATCGAACCTAGTTATAGCTGGTTGCCTGAGAATTGGATAGAAGTTCAGCCTCTCGGTTTTTCCTGTC--CCCTAATTTAA--TTTTACTTGACACAA-AGAGAAACCAAGAGAGTTAGTCAAAGGGGGTACAGCTCCTTTGAAACAAGACACAACTTTACCAGGAGGGTAAAGATCATAAT--AACATAAGGAAAAATGTTCTGGTGGGCCTAAAAGCAGCCACCCCGATAGATAGCGTTAAAGCTCGTACACA-----TTCCTAATCC-TTCAATTCCGATAATTC-AATCTTAACCCCCTAATC-CTACCAGGCCGTCCCATG-CAAACATGGGAGCGATTATGCTAATATGAGTAACAAGAGAGCCTAACGTCTCTCTCCCTGCACACGTGTAAGTCGAAATGGA--CCCCCCATCGACCTTTAACGGCCCCAAA-CAAAGAGGGAACTGGACTACAAATCAAACAACAAGAAAA-ACCCCCAAC-CCA-CAACCG-TTAACCCTACACTGGTGTGCTTC--AAGGAAAGACTAAAAGAAAAAGAAGGAACTCGGCAAATAC----ATGAGGCCTCGCCTG-TTTACCAAAAACATCGCCTCTTGC-AAAACTTAAGAATAAGAGGTCCCGCCTGCCCTGTGACTATATG-TTTAACGGCCGCGGTATCCTGACCGTGCGAAGGTAGCGTAATCACTTGTCTTTTAAATGGAGACCTGTATGAATGGCATAACGAGGGCTTAACTGTCTCC-TTTTTCCAGTCAATGAAATTGATCTCTCCGTGCAGAAGCGGGGATAAAAACATAAGACGAGAAGACCCTATGGAGCTTTAGACACT--AAGGTAGATC-GTGTTAAGCACCCCCTGA--CAAAGGGCCAAACCCTATGAATCCTACCCTAATGTCTTTGGTTGGGGCGACCGCAGGGAAATAAAAAACCCCCGCGTGGAACGGGAGTACTCTCCTCCTACTACCAAGAGCTACCGCTCTAATAAACAGAA--TCTCTGACCCAT-TAGATCCGGCAACGCCGATTAACGAACCAAGTTACCCTAGGGATAACAGCGCAATCCTCTTTTAGAGCCCATATCGACAAGAGGGTTTACGACCTCGATGTTGGATC-AGGAC-ATCCTAATGGTGCAGCCGCTATTA-AGGNNNN----NNNNTATTTCCTCTTCGCATACGCCATTCTCCGATCAATTCCTAACAAACTCGGAGGGGTTTTAGCCCTTTTGTCCTCCATCCTTGTCCTTATGGTCGTCCCTATCCTCCACACTTCCAAACAACGAAGCCTCACTTTCCGCCCCCTAACACAATTCCTGTTCTGAACCCTTGTTGCAGACGTTGTTATCCTCACTTGAATTGGGGGAATGCCCGTAGAAGAGCCTTTCATTATCATCGGGCAAGTAGCATCCTTCCTATACTTCTTCCTCTTCTTAGTTCTCGCACCCCTAACAGGTTGAGTAGAAAACGTCATACTCAAATGAAGCTNNNN----NNNNNGCTTGCGTAGC-TTACTTAAAGCATAACACTGAA-GATGTTAAGATGGGCCCTAGAAAGCTCCGCGAGCANNNN----NNNNNCAAAGAGTAGTTTGAAGTAAGAATCCTAGCCTTGGGAGTTGGGGGTGGGAGTTAAAGTCTCCCTTCTTTGANNNN----NNNNNGCACTAGTAGCTCAGTCTCAGAGCGCCGGTCTTGTAAACCGGACGTCGAGGGTTAAATTCCCCCCTTTTGCTNNNN----NNNNNCAGAGCGTAGCTAAAACAGAAAAGCATCTCCCTTACACTGAGAAGTCACCCGTGCAAATCGGGTCGCCCTGANNNN----NNNNNNNGTGGATGACTCCCCAGCTGACACCATCACTCGGCGGTTTCGCTATGATGTGGCACTGGTGTCAGCATTAAAGGATCTGGAGGAGGACATCATGGAGGGGCTGAGAGAGGGTGGGATGGAAGACAGTGCTTGCACCTCCGGCTTCAGTGTCATGATCAAAGAATCTTGTGATGGCATGGGCGATGTCAGCGAGAAGCACGGTGGAGGACCAGTTGTTCCTGAGAAAGCTGTGCGCTTCTCTTTCACTGTTATGTCTGTCTCTGTCCTGGCAGACGATGAGGAGGAAGAGGTTACTATTTTCTCTGAGCCAAAGCCAAACTCAGAACTGTCCTGCAAGCCTCTTTGCCTGACATTTGTGGATGAGTCAGACCACGAGACACTCACGTCTGTCCTGGGGCCGATAGTTGCAGAGCGTAATGCAATGAAAGAGAGCAGGCTCATCCTATCCATCGGTGGACTGGCTCGCTCCTTCCGCTTCCACTTCAGAGGCACGGGATACGATGAGAAGATGGTACGTGAGATGGAGGGCCTCGAGGCCTCAGGGTCCACCTACGTCTGCACTCTTTGTGACTCTAGTCGGGCAGAGGCCTGTGAAAACAAGGTGCTACACTCCGTCACCCGCAGTCATGAAGAAAACCTAGAACGTTATGAGATATGGAGAACTAACCCCTTTTCTGAGTCTGTCGATGAGCTGCGAGACAGAGTCAAANNNN----NNNNNNNTTAAGGGCCCTCTCCTTCTCCAACGACTCATGCTACCTTCCTCCATTGCGCTGTCCAGCTGTTTGCCGCCTCGACCCCTATGACGGGCTTCCAGAGAGTTATCTCATCCACGGTGGCCGTACCCCAAATAATGAGATCTCATCAAGCCTGTACCTGCTGACCATGGACAGCCGTGGCTCCAATCGCAAACTGACCTTGCGCTGCAAAGAGAAAGAACTGGTGGGGGAAGTGCCAGGGGCCAGATACGGCCACACAATGACCATGGTTCAAAGCCGTGGCAAGACAGCTTGTGTATTGTTTGGGGGAAGATCCTACATGCCTGCAGGAGAGAGGACCACAGAGAGCTGGAACAGCGTCATCGACTGTCCTCCTCAGGTCTTCCTGTTTGACTTGGAGTTTGGTTGCTCCTCTGCTCACACTTTACCCGAGCTCAGCGATGGACAGTCTTTCCATTTGGCCCTTGCCAGAGAGGACTGTGTCTACTTCCTCGGGGGTCACTCACTCACCTCCGACTCCCGTCCCCCTCGACTCTTTCGCCTGCGTGTTGAGCTTCTGCAGGGCAGCCCCTTGCTTTCCTGTGAGACTCTAGACACTGGCATATCCATCTCCAGTGCCATAATCACCCGCACAGGTCCTAATCACAGATATATCATCTTAGGTGGCTATCAGTCAGACTCTCAGAAGAGGATGGAGTGCAGCACTGTGATTCTGGATGAGAAAGGGATCCACNNNN----NNNNNNNACNTTTTATGCTGAGGTGTTTGGCCTTCCTTCCCCTGAGGTGAAGTGGTTCTGCAACAAAACCCAACTTGTGGCAGATGATAGAGTTAAAATGGAGAGAGATGGCGATAGCATCTCGCTAACAATTCACAATGTGACTAAAGCTGATCAGGGAGAGTATATCTGCGAGGCTATAAACTATGTTGGGGAGGCCAGAAGTGTTGCTTTAGTAGTAGTTGTATCACAGGAAGTGAGGTTCATGCCAGCCCCACCTGCTGTCACACATCAGCATGTGATGGAGTTTGATGTGGAGGAAGATGACTCTTCTCGTTCTCCTTCCCCTCAGGAGATTCTGCTTGAAGTGGAATTGGATGAAAATGAGGTGAAAGAATTTGAGAAACAGGTTAAGATCATCACTATTCCTGAGTACACAGCCGACAACAAGAGCATGATCATATCTTTGGATGTGTTACCAAGTATTTATGAGGAGGGCGCTGTG
Kyphosus_pacificus_no_vocuher_Norfolk_Island	CAAAGGCTTGGTCCTGACTTTACTATCAACTTTAGCCAAACTTACACATGCAAGTATCCGCACCCCCGTGAGAATGCCCC-ACAGTTCCCTGCCCGGGAACAAGGAGCTGGTATCAGGCACATTTAACTATAAGCCCACGACACCTTGCTTAGCCACACCCTCAAGGGAACTCAGCAGTGATAAACATTAAGCTATAAGTGAAAACTTGACTTAGTCAA-GGC--TAAGAGGGCCGGTAAAACTCGTGCCAGCCACCGCGGTTATACGAGAGGCCCAAGTTGATAGACTCC-GGCGTAAAGAGTGGTTAAGACTCATCTAC----AAAACTAAAGCCGAACGCCCTCAGGGCTGT-TATACGCTCCCGAAGGTAAGAAGTTCAATCACGAAAGTGGCTTTATATCAGCTGAATCCACGAAAACTATGACACAAACT-GGGATTAGATACCCCACT-ATGCCTAGCCATAAACATTGATAGTACAATACACCTA-CTATCCGCCAGGGTACTACGAGCATCAGCTTAAAACCCAAAGGACTTGGCGGTGCTTTAGATCCACCTAGAGGAGCCTGTTCTAGAACCGATAACCCCCG-TTCAACCTCACCCTTCCTTGTTTT-TCCCGCCTATATACCGCCGTCGTCAGCTTACCCTGTGAAGG--CCTCATAGTAAGCAGAATTGGCACAACCCAAAACGTCAGGTCGAGGTGTAGCGTATGGAAGGGGAAGA-AATGGGCTACATTCACTAACAC-AGTGAATTACGGACGA-TATACTG-AAATTTATATCTAAAGGAGGATTTAGCAGTAAGCAGGAAATAGAGTGTTCTGCTGAAATT-GGCCCTGAAGCGCGCACACACCGCCCGTCACTCTCCCCGAGCCTAA-CAATCTAAATAACTAAAACCTTACAA--TCGCAAAGGGGAGGCAAGTCGTAACATGGTAAGTGTACCGGAAGGTGCACTTGGAAAAAT--NNNN----NNNNCGCCCACTAGCTAG--CCCC-----CT---AAACCAAAAACAA-CATACCAATATAAATACCCCTAAAT-GCACTAACACCTGCA-TAAAACAAACCATTTTTCCCCCTTAGTATGGGCGACAG-AAAAGGGACTG-TGGCGCAATAGAGAAAGTACCGCAAGGGAACGCTGAAAGAGCAATGAAACAACTCAGTC-AAGCCTAAAAAAGCAGAGATTCAAGCTCGTACCTTTTGCATCATGATTTAGCCAGTAAAACCCAAGCAAAGAGTTCTT-TAGTTTGGTTTCCCGAAACTAAGTGAGCTACTCCAAGACAGCCTATTAATAGGGCAAACCCGTCCCTGTGGCAAAAGGGTGGGAAGAGCTTTGAGTAGAGGTGACAAACCTACCGAACTTAGTTATAGCTGGTTGCCTGAGAATTGAATAGAAGTTCAGCCTCTCGGCTTCTCCCCTC-ACCCTCGTCCGA-CCCCCCTCTGACACCT-TAAGAAACCGCGAGAGTTACTCAAAGGGGGTACAGCCCCTTTGAGACAAGATACAACTTTACCAGGAGGGTAAAGATCATAATA-ACATGAAGGCAAAATGTTCTGGTGGGCCTAAAAGCAGCCATCCCTATAGAAAGCGTTAAAGCTCAGACATA-----CCCCTCACCC-TTTTATACTGATAATCA-AATCTTAACCCCCTAGCC-CTACCAGGCCATCCCATG-CAAACATGGGAGTGACTATGCTAATATGAGTAATAAGAGAGTC-TCCGCCTCTCTCCTTGCACACGTGTAAATCGGAATGGA--CCCTCCACCGAATCTTAACGGCCCCAAA-CAAAGAGGGAACTGAACAACAGACCAAACAACCAGAAAA-CCATCCAAC-AAA-CAACCG-TTAACCCCACACTGGTGTGCCCCC-AAGGAAAGACTAAAAGAAAAAGAAGGAACTCGGCAAACAC----ATAAAGCCTCGCCTG-TTTACCAAAAACATCGCCTCTTGC-AAAACTGAGGAATAAGAGGTCCCGCCTGCCCTGTGACTATATG-TTTAACGGCCGCGGTATTTTGACCGTGCGAAGGTAGCGCAATCACTTGTCTTTTAAATGGAGACCTGTATGAATGGCATAACGAGGGCTTAGCTGTCTCC-TTTTTCAAGTCAATGAAATTGATCTCCCCGTGCAGAAGCGGGGATAGCACCATAAGACGAGAAGACCCTATGGAGCTTTAGACACC--AAGGCAGATC-ATGTTAAACACCCCTTCA--CAAAGGACCAAACCAGATGAACCCTGCCCTAATGTCTTTGGTTGGGGCGACCGCGGGGAAACAAAAAACCCCCACGTGGAATGGGAATACTC-CTTCCTACAACTAAGAGCTCCCGCTCTAATGACCAGAA--TTTCTGACCAAT-CAGATCCGGCAATGCCGATCAACGGACCGAGTTACCCTAGGGATAACAGCGCAATCCCCTTTTAGAGCCCATATCGACAAGGGGGTTTACGACCTCGATGTTGGATC-AGGAC-ATCCTAATGGTGCAGCCGCTATTA-AGGNNNN----NNNNTATTTCCTCTTCGCATACGCAATCCTACGTTCAATTCCTAACAAACTTGGAGGGGTCTTAGCTCTCCTAGCTTCCATCCTAGTACTCATGGTTGTCCCAATCCTCCACACATCCAAACAACGAAGCCTCACATTCCGACCCCTCACACAATTCTTATTCTGAACCCTCGTTGCAGACGTCGCCATCCTTACCTGAATCGGAGGCATGCCTGTTGAACACCCCTTCATCATCATCGGACAAGTAGCATCTTTCTTGTACTTCTTCCTCTTTTTAGTTCTTTCCCCCTTCGCAGGATGATTAGAAAACAAAGTACTTGAATGACACTNNNN----NNNNNGCTAACGTAGC-TTAATTAAAGCATAACACTGAA-GATGTTAAGATGGACCCTAGAAAGTTCCGTAAGCANNNN----NNNNNCAAAGAATAGTTTAAT-TTAGAATCCTAGCTTTGGGAGTTGGGGGTAGGAGTTAGAATCTCCTTTCTTTGANNNN----NNNNNGCACTAGTAGCTCAGTTTCAGAGCGCCGGTCTTGTAAGCCGGATGCCGGAGGTTAAAATCCTCCCTACTGCTNNNN----NNNNNCAGAGTATAGCTAAGACAGAAAAGCATCTCCCTTACACTGAGAAGTCATCCGTGCAAATCGGATTACCCTGANNNN----NNNNNNNGTGGATGACTCCCCAGCTGACACCATCANTNGGCGGTTTCGCTATGATGTGGCACTGGTGTCAGCATTAAAGGATCTGGAGGAGGACATCATGGAGGGGCTGAGAGAGAGTGGGATGGAAGACAGTGCTTGCACCTCAGGCTTCAGTGTCATGATCAAGGAATCCTGTGATGGCATGGGCGATGTCAGCGAGAAGCACGGTGGAGGACCAGCTGTTCCTGAGAAAGCTGTACGTTTCTCTTTCACTGTTATGTCTGTCTCTGTCCTGGCAGACGATGAGGAGGAAGAGGTTACCATCTTCTCTGAGCCTAAGCCAAACTCAGAACTGTCCTGCAAGCCCCTTTGCCTGACATTTGTGGATGAGTCAGATCATGAGACACTCACAGCTGTCCTGGGGCCTATAGTTGCAGAGCGCAATGCAATGAAAGAGAGCAGGCTCATCCTATCCGTGGGTGGACTAGCTCGCTCCTTCCGCTTCCACTTCAGAGGCACAGGATACGATGAGAAGATGGTGCGTGAGATGGAGGGCCTGGAGGCCTCAGGGTCCACTTATGTCTGCACTCTTTGTGACGCCAGTCGGGCAGAGGCCTCTAAAAACATGGTGCTACACTCCGTCACCCGCGGTCATGAAGAGAACCTAGAACGTTACGAAATATGGAGAACCAACCCCTTTTCTGAGTCTGTAGATGAGCTGCGAGACAGAGTCAAANNNN----NNNNNNNTTGAGGGCCATCTCCTTCTCCAATGACTCATGCTACCTTCCTCCGTTACGCTGTCCAGCTGTTTGCCGCCTCGACCCCTATGATGGGCTTCCAGAGAGTTATCTCATCCACGGTGGCCGCACCCCAAATAATGAGATCTCATCGAGCCTATACCTGCTGACCATGGACAGCCGTGGCTGCAATCGCAAACTGAACTTGCGCTGCAAAGAGAAAGAGCTGGTGGGGGAAGTTCCAGGGGCCAGATACGGTCACACAATGAGCATGATTCAAAGCCGTGGGAAGACAGCTTGTGTGTTGTTTGGGGGTAGATCCTACATGCCAGCAGGAGAGCGGACCACAGAGAGCTGGAACAGCGTCGTCGACTGTCCTCCTCAGGTGTTCCTGTTTGACTTGGAGTTCGGTTGCTCCTCTGCTCACACTTTACCCGAGCTCAGCGATGGACAGTCTTTCCATTTGGCCCTTGCCAGAGAAGACTGTGTCTACTTCGTCGGGGGTCACTCACTCACCTCTGACTCCCGCCCCCCTCGACTCTTTCGTCTGCGCGTTGAGCTTCTGCAGGGCAGCCCCTTGCTCTCCTGTGAGACTCTAGACACTGGCATATCCATCTCCAGTGCCATAATCACCCGTACAGGTCCCAATCACAGATATATCATCTTAGGTGGGTATCAGTCAGACTCCCAGAAGAGGATGGAGTGCAGCACTGTGATTCTGGATGAGAAAGGGATCCACNNNN----NNNNNNNACATTTTATGCTGAGGTGTTTGGCCTACCTTCCCCTGAGGTGAAGTGGTTCTGCAACAAAACCCAACTGGTGGCAGATGACAGAGTTAAAATGGAGAGAGATGGCGATAGCATCTCGCTAACAATTCACAATGTCACTAAAGCCGATCAGGGAGAGTATATCTGTGAGGCTTTAAACTATGTCGGGGAAGCAAGAAGTGTTGCTTTAGTAGTAGTTGTATCGCAGGAAGTGAGGTTCATGCCTGCCCCACCTGCTGTCACCCATCAGCATGTGATGGAGTTTGATGTGGAGGAAGATGACTCTTCTCGTTCTCCTTCCCCTCAGGAGATTTTGCTTGAAGTAGAATTGGATGAAAACGAGGTGAAAGAATTTGAGAAACAGGTTAAGATCATCACCATTCCTGAGTACACAGCCGACAACAAGAGCATGATCATATCTTTGGATGTTTTACCAAGTATTTATGAGGAGGGCGCTGTG
Kyphosus_incisor_Ligas_et_al_2011_Mediterranean_KsalMe001	CAAAGGCTTGGTCCTGACTTTACTATCAACTTTAGCCAAACTTACACATGCAAGTATCCGCACCCCCGTGAGAATGCCCC-ACAGTTCCCTGCCCGGGAACAAGGAGCTGGTATCAGGCACATTTAATTATAAGCCCACGACACCTTGCTTAGCCACACCCTCAAGGGAACTCAGCAGTGATAAACATTAAGCTATAAGTGAAAACTTGACTTAGTCAA-GGC--TAAGAGGGCCGGTAAAACTCGTGCCAGCCACCGCGGTTATACGAGAGGCCCAAGTTGATAGACTCC-GGCGTAAAGAGTGGTTAAGACACATCTACT---AAAACTAAAGCCGAACGCCCTCAGGGCTGT-TATACGCTCCCGAAGGTAAGAAGTTCAATCACGAAAGTGGCTTTATATCAGCTGAACCCACGAAAGCTATGACACAAACT-GGGATTAGATACCCCACT-ATGCCTAGCCATAAACATTGATAGTACAATACACCTA-CTATCCGCCAGGGTACTACGAGCATCAGCTTAAAACCCAAAGGACTTGGCGGTGCTTTAGATCCACCTAGAGGAGCCTGTTCTAGAACCGATAACCCCCG-TTCAACCTCACCCTTCCTTGTTTT-TCCCGCCTATATACCGCCGTCGTCAGCTTACCCTGTGAAGG--CCTCATAGTAAGCAGAATTGGCACAACCCAAAACGTCAGGTCGAGGTGTAGCGTATGGAAGGGGAAGA-AATGGGCTACATTCACTAACAC-AGTGAATCACGGACGA-TAAACTG-AAATGTCTATCTAAAGGAGGATTTAGCAGTAAGCAGAAAATAGAGTGTTCTGCTGAAATT-GGCCCTGAAGCGCGCACACACCGCCCGTCACTCTCCCCAAGCCTAA-CAACCTATATAACTAAAACCCTACAA--TCGCAAAGGGGAGGCAAGTCGTAACATGGTAAGTGTACCGGAAGGTGCACTTGGAAAAAT--NNNN----NNNNCGCCCACTAGCTAG--CCCC-----CC---AAACCAAAAACAA-CACACCAATATAAATATCCCTAAAT-GCACTAACACCCGCA-TAAAACAAACCATTTTTCCCCCTTAGTATGGGCGACAG-AAAAGGAACCG-TGGCGCAATAGAGAAAGTACCGCAAGGGAACGCTGAAAGAGAAATGAAACAACTCAGTC-AAGCTAAAAAAAGCAGAGATTTAAGCTCGTACCTTTTGCATCATGATTTAGCCAGTAAAACCCAAGCAAAGAGCCCTT-TAGTTTGGTTTCCCGAAACTAAGTGAGCTACTCCAAGACAGCCTATTAATAGGGCAAACCCGTCCCTGTGGCAAAAGGGTGGGAAGAGCTTTGAGTAGAGGTGACAAACCTACCGAACTTAGTTATAGCTGGTTGCCTGAGAATTGAATAGAAGTTCAGCCTCTCGGCTTCTTCCCTC-ACCCTCGTCCGA-CCCCCCTCTGACACCT-TAAGAAACCGCGAGAGTTACTCAAAGGGGGTACAGCCCCTTTGAGACAAGACACAACTTTACCAGGAGGGTAAAGATCATAATA-ACAAAAAGGTAAAATGTTCTGGTGGGCCTAAAAGCAGCCATCCCTATAGAAAGCGTTAAAGCTCAGACATA-----CCCCTCATCC-TTTTATACTGATAATCT-AATCTTAACCCCCTAACC-CTACCAGGCCATCCCATG-CAAACATGGGAGCGACTATGCTAATATGAGTAATAAGAGAGCC-TCCGCCTCTCTCCTTGCACACGTGTAAATCGGAATGGA--CCCCCCACCGAATCTTAACGGCCCCAAA-TAAAGAGGGAACTGAACAACAGACCAAACAACCAGAAAA-CCATCCAAC-GAA-CAACCG-TTAACCCCACACTGGTGTGCCCCC-AAGGAAAGACTAAGAGAAAAAGAAGGAACTCGGCAAACAC----ATAAAGCCTCGCCTG-TTTACCAAAAACATCGCCTCTTGC-AAAACTGAGGAATAAGAGGTCCCGCCTGCCCTGTGACTATATG-TTTAACGGCCGCGGTATTTTGACCGTGCGAAGGTAGCGCAATCACTTGTCTTTTAAATGGAGACCTGTATGAATGGCATAACGAGGGCTTAGCTGTCTCC-TTTTTCAAGTCAATGAAATTGATCTCCCCGTGCAGAAGCGGGGATAACACCATAAGACGAGAAGACCCTATGGAGCTTTAGACACC--AAGGCGGATC-ATGTTAAACACCCCTTCA--CAAAGGACTAAACCAGATGAACCCTGCCCTAATGTCTTTGGTTGGGGCGACCGCGGGGAAACAAAAAACCCCCATGTGGAATGGGAACACTC-CTTCCTACAACTAAGAGCTCCCGCTCTAATGACCAGAA--CTTCTGACCAAT-CAGATCCGGCAACGCCGATCAACGAACCGAGTTACCCTAGGGATAACAGCGCAATCCCCTTTTAGAGCCCATATCGACAAGGGGGTTTACGACCTCGATGTTGGATC-AGGAC-ATCCTAATGGTGCAGCCGCTATTA-AGGNNNN----NNNNTACTTCCTTTTCGCATATGCAATCCTGCGTTCAATTCCTAACAAACTTGGAGGAGTCCTAGCTCTCCTAGCCTCCATCCTAGTACTTATAGTTGTTCCCATCCTTCACACATCGAAACAACGAAGCCTCACATTCCGACCCCTCACACAATTCTTATTCTGAACTCTTGTTGCAGACGTCGCCATCCTTACCTGAATCGGAGGCATGCCTGTCGAACACCCCTTCATCATCATCGGACAAGTAGCATCTTTCTTGTACTTCTTCCTCTTCTTAGTACTTTCTCCCTTCGCAGGATGATTAGAAAACAAAGTACTTGAATGACACTNNNN----NNNNNGCTAACGTAGC-TTAATTAAAGCATAACACTGAA-GATGTTAAGATGGACCCTAGAAAGTTCCGTAAGCANNNN----NNNNNCAAAGAATAGTTTAAT-TTAGAATCCTAGCTTTGGGAGTTGGGGGTAGGAGTTAGAATCTCCTTTCTTTGANNNN----NNNNNGCACTAGTAGCTCAGTTTTAGAGCGCCGGTCTTGTAAGCCGGATGTCGGAGGTTAAAATCCTCCCTACTGCTNNNN----NNNNNCAGAGTATAGCTAAGACAGAAAAGCGTCTCCCTTACACTGAGAAGTCATCCGTGCAAATCGGATTACCCTGANNNN----NNNNNNNGTGGATGACTCCCCAGCTGACACCATCACTCGGCGGTTTCGCTATGATGTGGCACTGGTGTCAGCATTAAAGGATCTGGAGGAGGACATCATGGAGGGGCTGAGAGAGAGTGGGATGGAAGACAGTGCTTGCACCTCAGGCTTCAGTGTCATGATCAAGGAATCCTGTGATGGCATGGGCGATGTCAGCGAGAAGCACGGTGGAGGACCAGCTGTTCCCGAGAAAGCTGTACGTTTCTCTTTCACTGTTATGTCTGTCTCTGTCCTGGCAGACGATGAGGAGGAAGAGGTTACCATCTTCTCTGAGCCTAAGCCAAACTCAGAACTGTCCTGCAAGCCCCTTTGCCTGACATTTGTGGATGAGTCAGATCATGAGACACTCACAGCTGTCCTGGGGCCTATAGTTGCAGAGCGTAATGCAATGAAAGAGAGCAGGCTCATCCTATCCGTGGGTGGACTAGCTCGCTCCTTCCGCTTCCACTTCAGAGGCACAGGATACGATGAGAAGATGGTGCGTGAGATGGAGGGCCTGGAGGCCTCAGGGTCCACTTATGTCTGCACTCTTTGTGACGCCAGTCGGGCAGAGGCCTCTAAAAACATGGTGCTACACTCCGTCACCCGCGGTCATGAAGAGAACCTAGAACGTTACGAAATATGGAGAACCAACCCCTTTTCTGAGTCTGTAGATGAGCTGCGAGACAGAGTCAAANNNN----NNNNNNNTTGAGGGCCATCTCCTTCTCCAATGACTCATGCTACCTTCCTCCGTTACGCTGTCCAGCTGTTTGCCGCCTTGACCCCTATGATGGGCTTCCAGAGAGTTATCTCATCCACGGTGGCCGCACCCCAAATAATGAGATCTCATCCAGCCTGTACCTGCTGACCATGGACAGCCGTGGCTGCAATCGCAAACTGAACTTGCGCTGCAAAGAGAAAGAGCTGGTGGGGGAAGTTCCAGGGGCCAGATATGGCCACACAATGAGCATGATTCAAAGCCGTGGGAAGACAGCTTGTGTATTGTTTGGGGGTAGATCCTACATGCCAGCAGGAGAGCGGACCACAGAGAGCTGGAACAGCGTCGTCGACTGTCCTCCTCAGGTGTTCCTGTTTGACTTGGAGTTCGGTTGCTCCTCTGCTCACACTTTACCCGAGCTCAGCGATGGACAGTCTTTCCATTTGGCCCTTGCCAGAGAAGACTGTGTCTACTTCGTTGGGGGTCACTCACTCACCTCTGACTCCCGCCCCCCTCGACTCTTTCGTCTGCGCGTTGAGCTTCTGCAGGGCAGCCCCTTGCTCTCCTGTGAGACTCTAGACACTGGCATATCCATCTCCAGTGCCATAATCACCCGTACAGGTCCCAATCACAGATATATCATCTTAGGTGGGTATCAGTCAGACTCCCAGAAGAGGATGGAGTGCAGCACTGTGATTCTGGATGAGAAAGGGATCCACNNNN----NNNNNNNACATTTTATGCTGAGGTGTTTGGCCTACCTTCCCCTGAGGTGAAGTGGTTCTGCAACAAAACCCAACTGGTGGCAGATGACAGAGTTAAAATGGAGAGAGATGGCGATAGTATCTCGCTAACAATTCACAATGTCACTAAAGCCGATCAGGGAGAGTATATCTGCGAGGCTTTAAACTATGTCGGGGAAGCAAGAAGTGTTGCTTTAGTGGTAGTTGTATCGCAGGAAGTGAGGTTCATGCCTGCCCCACCTGCTGTCACCCATCAGCATGTGATGGAGTTTGATGTGGAGGAAGATGACTCTTCTCGTTCTCCTTCCCCTCAGGAGATTCTGCTTGAAGTAGAATTGGATGAAAACGAGGTGAAAGAATTTGAGAAACAGGTTAAGATCATCACCATTCCTGAGTACACAGCCGACAACAAGAGCATGATCATATCTTTGGATGTKTTACCAAGTATTTATGAGGAGGGCGCTGTG
Kyphosus_pacificus_AIM_MA30192_Pacific_KsanHa001	CAAAGGCTTGGTCCTGACTTTACTATCAACTTTAGCCAAACTTACACATGCAAGTATCCGCACCCCCGTGAGAATGCCCC-ACAGTTCCCTGCCCGGGAACAAGGAGCTGGTATCAGGCACATTTAACTATAAGCCCACGACACCTTGCTTAGCCACACCCTCAAGGGAACTCAGCAGTGATAAACATTAAGCTATAAGTGAAAACTTGACTTAGTCAA-GGC--TAAGAGGGCCGGTAAAACTCGTGCCAGCCACCGCGGTTATACGAGAGGCCCAAGTTGATAGACTCC-GGCGTAAAGAGTGGTTAAGACTCATCTAC----AAAACTAAAGCCGAACGCCCTCAGGGCTGT-TATACGCTCCCGAAGGTAAGAAGTTCAATCACGAAAGTGGCTTTATATCAGCTGAATCCACGAAAGCTATGACACAAACT-GGGATTAGATACCCCACT-ATGCCTAGCCATAAACATTGATAGTACAATACACCTA-CTATCCGCCAGGGTACTACGAGCATCAGCTTAAAACCCAAAGGACTTGGCGGTGCTTTAGATCCACCTAGAGGAGCCTGTTCTAGAACCGATAACCCCCG-TTCAACCTCACCCTTCCTTGTTTT-TCCCGCCTATATACCGCCGTCGTCAGCTTACCCTGTGAAGG--CCTCATAGTAAGCAGAATTGGCACAACCCAAAACGTCAGGTCGAGGTGTAGCGTATGGAAGGGGAAGA-AATGGGCTACATTCACTAACAC-AGTGAATTACGGACGA-TATACTG-AAATTTATATCTAAAGGAGGATTTAGCAGTAAGCAGGAAATAGAGTGTTCTGCTGAAATT-GGCCCTGAAGCGCGCACACACCGCCCGTCACTCTCCCCGAGCCTAA-CAATCTAAATAACTAAAACCTTACAA--TCGCAAAGGGGAGGCAAGTCGTAACATGGTAAGTGTACCGGAAGGTGCACTTGGAAAAAT--NNNN----NNNNCGCCCACTAGCTAG--CCCC-----CT---AAACCAAAAACAA-CATACCAATATAAATACCCCTAAAT-GCACTAACACCTGCA-TAAAACAAACCATTTTTCCCCCTTAGTATGGGCGACAG-AAAAGGGACTG-TGGCGCAATAGAGAAAGTACCGCAAGGGAACGCTGAAAGAGCAATGAAACAACTCAGTC-AAGCCTAAAAAAGCAGAGATTCAAGCTCGTACCTTTTGCATCATGATTTAGCCAGTAAAACCCAAGCAAAGAGTTCTT-TAGTTTGGTTTCCCGAAACTAAGTGAGCTACTCCAAGACAGCCTATTAATAGGGCAAACCCGTCCCTGTGGCAAAAGGGTGGGAAGAGCTTTGAGTAGAGGTGACAAACCTACCGAACTTAGTTATAGCTGGTTGCCTGAGAATTGAATAGAAGTTCAGCCTCTCGGCTTCTCCCCTC-ACCCTCGTCCGA-CCCCCCTCTGACACCT-TAAGAAACCGCGAGAGTTACTCAAAGGGGGTACAGCCCCTTTGAGACAAGATACAACTTTACCAGGAGGGTAAAGATCATAATA-ACATGAAGGCAAAATGTTCTGGTGGGCCTAAAAGCAGCCATCCCTATAGAAAGCGTTAAAGCTCAGACATA-----CCCCTCACCC-TTTTATACTGATAATCA-AATCTTAACCCCCTAGCC-CTACCAGGCCATCCCATG-CAAACATGGGAGTGACTATGCTAATATGAGTAATAAGAGAGTC-TCCGCCTCTCTCCTTGCACACGTGTAAATCGGAATGGA--CCCTCCACCGAATCTTAACGGCCCCAAA-CAAAGAGGGAACTGAACAACAGACCAAACAACCAGAAAA-CCATCCAAC-AAA-CAACCG-TTAACCCCACACTGGTGTGCCCCC-AAGGAAAGACTAAAAGAAAAAGAAGGAACTCGGCAAACAC----ATAAAGCCTCGCCTG-TTTACCAAAAACATCGCCTCTTGC-AAAACTGAGGAATAAGAGGTCCCGCCTGCCCTGTGACTATATG-TTTAACGGCCGCGGTATTTTGACCGTGCGAAGGTAGCGCAATCACTTGTCTTTTAAATGGAGACCTGTATGAATGGCATAACGAGGGCTTAGCTGTCTCC-TTTTTCAAGTCAATGAAATTGATCTCCCCGTGCAGAAGCGGGGATAGCACCATAAGACGAGAAGACCCTATGGAGCTTTAGACACC--AAGGCAGATC-ATGTTAAACACCCCTTCA--CAAAGGACCAAACCAGATGAACCCTGCCCTAATGTCTTTGGTTGGGGCGACCGCGGGGAAACAAAAAACCCCCACGTGGAATGGGAATACTC-CTTCCTACAACTAAGAGCTCCCGCTCTAATGACCAGAA--TTTCTGACCAAT-CAGATCCGGCAATGCCGATCAACGGACCGAGTTACCCTAGGGATAACAGCGCAATCCCCTTTTAGAGCCCATATCGACAAGGGGGTTTACGACCTCGATGTTGGATC-AGGAC-ATCCTAATGGTGCAGCCGCTATTA-AGGNNNN----NNNNTATTTCCTCTTCGCATACGCAATCCTACGTTCAATTCCTAACAAACTTGGAGGGGTCTTAGCTCTCCTAGCTTCCATCCTAGTACTCATGGTTGTCCCAATCCTCCACACATCCAAACAACGAAGCCTCACATTCCGACCCCTCACACAATTCTTATTCTGAACCCTCGTTGCAGACGTCGCCATCCTTACCTGAATCGGAGGCATGCCTGTTGAACACCCCTTCATCATCATCGGACAAGTAGCATCTTTCTTGTACTTCTTCCTCTTTTTAGTTCTTTCCCCCTTCGCAGGATGATTAGAAAACAAAGTACTTGAATGACACTNNNN----NNNNNGCTAACGTAGC-TTAATTAAAGCATAACACTGAA-GATGTTAAGATGGACCCTAGAAAGTTCCGTAAGCANNNN----NNNNNCAAAGAATAGTTTAAT-TTAGAATCCTAGCTTTGGGAGTTGGGGGTAGGAGTTAGAATCTCCTTTCTTTGANNNN----NNNNNGCACTAGTAGCTCAGTTTCAGAGCGCCGGTCTTGTAAGCCGGATGCCGGAGGTTAAAATCCTCCCTACTGCTNNNN----NNNNNCAGAGTATAGCTAAGACAGAAAAGCATCTCCCTTACACTGAGAAGTCATCCGTGCAAATCGGATTACCCTGANNNN----NNNNNNNGTGGATGACTCCCCAGCTGACACCATCACTCGGCGGTTTCGCTATGATGTGGCACTGGTGTCAGCATTAAAGGATCTGGAGGAGGACATCATGGAGGGGCTGAGAGAGAGTGGGATGGAAGACAGTGCTTGCACCTCAGGCTTCAGTGTCATGATCAAGGAATCCTGTGATGGCATGGGCGATGTCAGCGAGAAGCACGGTGGAGGACCAGCTGTTCCTGAGAAAGCTGTACGTTTCTCTTTCACTGTTATGTCTGTCTCTGTCCTGGCAGACGATGAGGAGGAAGAGGTTACCATCTTCTCTGAGCCTAAGCCAAACTCAGAACTGTCCTGCAAGCCCCTTTGCCTGACATTTGTGGATGAGTCAGATCATGAGACACTCACAGCTGTCCTGGGGCCTATAGTTGCAGAGCGCAATGCAATGAAAGAGAGCAGGCTCATCCTATCCGTGGGTGGACTAGCTCGCTCCTTCCGCTTCCACTTCAGAGGCACAGGATACGATGAGAAGATGGTGCGTGAGATGGAGGGCCTGGAGGCCTCAGGGTCCACTTATGTCTGCACTCTTTGTGACGCCAGTCGGGCAGAGGCCTCTAAAAACATGGTGCTACACTCCGTCACCCGCGGTCATGAAGAGAACCTAGAACGTTACGAAATATGGAGAACCAACCCCTTTTCTGAGTCTGTAGATGAGCTGCGAGACAGAGTCAAANNNN----NNNNNNNTTGAGGGCCATCYCCTTCTCCAATGACTCATGCTACCTTCCTCCGTTACGCTGTCCAGCTGTTTGCCGCCTCGACCCCTATGATGGGCTTCCAGAGAGTTATCTCATCCACGGTGGCCGCACCCCAAATAATGAGATCTCATCGAGCCTATACCTGCTGACCATGGACAGCCGTGGCTGCAATCGCAAACTGAACTTGCGCTGCAAAGAGAAAGAGCTGGTGGGGGAAGTTCCAGGGGCCAGATACGGTCACACAATGAGCATGATTCAAAGCCGTGGGAAGACAGCTTGTGTGTTGTTTGGGGGTAGATCCTACATGCCAGCAGGAGAGCGGACCACAGAGAGCTGGAACAGCGTCGTCGACTGTCCTCCTCAGGTGTTCCTGTTTGACTTGGAGTTCGGTTGCTCCTCTGCTCACACTTTACCCGAGCTCAGCGATGGACAGTCTTTCCATTTGGCCCTTGCCAGAGAAGACTGTGTCTACTTCGTCGGGGGTCACTCACTCACCTCTGACTCCCGCCCCCCTCGACTCTTTCGTCTGCGCGTTGAGCTTCTGCAGGGCAGCCCCTTGCTCTCCTGTGAGACTCTAGACACTGGCATATCCATCTCCAGTGCCATAATCACCCGTACAGGTCCCAATCACAGATATATCATCTTAGGTGGGTATCAGTCAGACTCCCAGAAGAGGATGGAGTGCAGCACTGTGATTCTGGATGANAAAGGGATCCACNNNN----NNNNNNN------------------------------TCCCCTGAGGTGAAGTGGTTCTGCAACAAAACCCAACTGGTGGCAGATGACAGAGTTAAAATGGAGAGAGATGGCGATAGCATCTCGCTAACAATTCACAATGTCACTAAAGCCGATCAGGGAGAGTATATCTGTGAGGCTTTAAACTATGTCGGGGAAGCAAGAAGTGTTGCTTTAGTAGTAGTTGTATCGCAGGAAGTGAGGTTCATGCCTGCCCCACCTGCTGTCACCCATCAGCATGTGATGGAGTTTGATGTGGAGGAAGATGACTCTTCTCGTTCTCCTTCCCCTCAGGAGATTTTGCTTGAAGTAGAATTGGATGAAAACGAGGTGAAAGAATTTGAGAAACAGGTTAAGATCATCACCATTCCTGAGTACACAGCCGACAACAAGAGCMTGATCATATCTTTGGATGTTTTACCAAGTATTTATGAGGAGGGCGCTGTG
Kyphosus_sectatrix_ZMUC_P5195_W_Atlantic_KsecAt005	CAAAGGCTTGGTCCTGACTTTACTATCAACTTTAGCCAAACTTACACATGCAAGTATCCGCACCCCCGTGAGAATGCCCC-ACAGTTCCCTGCCCGGGAACAAGGAGCTGGTATCAGGCACATTTAACTATAAGCCCACGACACCTTGCTTAGCCACACCCTCAAGGGAACTCAGCAGTGATAAACATTAAGCTATAAGTGAAAACTTGACTTAGTCAA-GGC--TAAGAGGGCCGGTAAAACTCGTGCCAGCCACCGCGGTTATACGAGAGGCCCAAGTTGATAGACTCC-GGCGTAAAGAGTGGTTAAGACTCATCTAC----AAAACTAAAGCCGAACGCCCTCAGGGCTGT-TATACGCTCCCGAAGGTAAGAAGTTCAATCACGAAAGTGGCTTTATATCAGCTGAATCCACGAAAGCTATGACACAAACT-GGGATTAGATACCCCACT-ATGCCTAGCCATAAACATTGATAGTACAATACACCTA-CTATCCGCCAGGGTACTACGAGCATCAGCTTAAAACCCAAAGGACTTGGCGGTGCTTTAGATCCACCTAGAGGAGCCTGTTCTAGAACCGATAACCCCCG-TTCAACCTCACCCTTCCTTGTTTT-TCCCGCCTATATACCGCCGTCGTCAGCTTACCCTGTGAAGG--CCTCATAGTAAGCAGAATTGGCACAACCCAAAACGTCAGGTCGAGGTGTAGCGTATGGAAGGGGAAGA-AATGGGCTACATTCACTAACAC-AGTGAATTACGGACGA-TATACTG-AAATTTATATCTAAAGGAGGATTTAGCAGTAAGCAGGAAATAGAGTGTTCTGCTGAAATT-GGCCCTGAAGCGCGCACACACCGCCCGTCACTCTCCCCGAGCCTAA-CAATCTAAATAACTAAAACCTTACAA--TCGCAAAGGGGAGGCAAGTCGTAACATGGTAAGTGTACCGGAAGGTGCACTTGGAAAAAT--NNNN----NNNNCGCCCACTAGCTAG--CCCC-----CT---AAACCAAAAACAA-CATACCAATATAAATACCCCTAAAT-GCACTAACACCTGCA-TAAAACAAACCATTTTTCCCCCTTAGTATGGGCGACAG-AAAAGGGACTG-TGGCGCAATAGAGAAAGTACCGCANGGNNNCGCTGAAAGAGCAATGAANCNACTCAGTC-AAGCCT-AAAAAGCAGAGATTCAAGCTCGTACCTTTTGCATCATGATTTAGCCAGTAAAACCCAAGCAAAGAGTTCTT-TAGTTTGGTTCCCCGAAACTAAGTGAGCTACTCCAAGACAGCCTATTAATAGGGCAAACCCGTCCCTGTGGCAAAAGGGTGGGAAGAGCTTTGAGTAGAGGTGACAAACCTACCGAACTTAGTTATAGCTGGTTGCCTGAGAATTGAATAGAAGTTCAGCCTCTCGGCTTCTCCCCTC-ACCCTCGTCCGA-CCCCCCTCTGACACCT-TAAGAAACCGCGAGAGTTACTCAAAGGGGGTACAGCCCCTTTGAGACAAGATACAACTTTACCAGGAGGGTAAAGACCATAATA-ACATGAAGGTAAAATGTTCTGGTGGGCCTAAAAGCAGCCATCCCTATAGAAAGCGTTAAAGCTCAGACATA-----CCCCTCACCC-TTTTATACTGATAATCA-AATCTTAACCCCCTAGCC-CTACCAGGCCATCCCATG-CAAACATGGGAGTGACTATGCTAATATGAGTAATAAGAGAGTC-TCCGCCTCTCTCCTTGCACACGTGTAAATCGGAATGGA--CCCTCCACCGAATCTTAACGGCCCCAAA-CAAAGAGGGAACTGAACAACAGACCAAACAACCAGAAAA-CCATCCAAC-AAA-CAACCG-TTAACCCCACACTGGTGTGCCCCC-AAGGAAAGACTAAAAGAAAAAGAAGGAACTCGGCAAACAC----ATAAAGCCTCGCCTG-TTTACCAAAAACATCGCCTCTTGC-AAAACTGAGGAATAAGAGGTCCCGCCTGCCCTGTGACTATATG-TTTAACGGCCGCGGTATTTTGACCGTGCGAAGGTAGCGCAATCACTTGTCTTTTAAATGGAGACCTGTATGAATGGCATAACGAGGGCTTAGCTGTCTCC-TTTTTCAAGTCAATGAAATTGATCTCCCCGTGCAGAAGCGGGGATAGCACCATAAGACGAGAAGACCCTATGGAGCTTTAGACACC--AAGGCAGATC-ATGTTAAACACCCCTTCA--CAAAGGACCAAACCAGATGAACCCTGCCCTAATGTCTTTGGTTGGGGCGACCGCGGGGAAACAAAAAACCCCCACGTGGAATGGGAATACTC-CTTCCTACAACTAAGAGCTCCCGCTCTAATGACCAGAA--TTTCTGACCAAT-CAGATCCGGCAATGCCGATCAACGGACCGAGTTACCCTAGGGATAACAGCGCAATCCCCTTTTAGAGCCCATATCGACAAGGGGGTTTACGACCTCGATGTTGGATC-AGGAC-ATCCTAATGGTGCAGCCGCTATTA-AGGNNNN----NNNNTATTTCCTCTTCGCATACGCAATCCTACGTTCAATTCCTAACAAACTTGGAGGGGTCTTAGCTCTCCTAGCTTCCATCCTAGTACTCATGGTTGTCCCAATCCTCCACACATCCAAACAACGAAGCCTCACATTCCGACCCCTCACACAATTCTTATTCTGAACCCTCGTTGCAGACGTCGCCATCCTTACCTGAATCGGAGGCATGCCTGTTGAACACCCCTTCATCATCATCGGACAAGTAGCATCTTTCTTGTACTTCTTCCTCTTTTTAGTTCTTTCCCCCTTCGCAGGATGATTAGAAAACAAAGTACTTGAATGACACTNNNN----NNNNNGCTAACGTAGC-TTAATTAAAGCATAACACTGAA-GATGTTAAGATGGACCCTAGAAAGTTCCGTAAGCANNNN----NNNNNCAAAGAATAGTTTAAT-TTAGAATCCTAGCTTTGGGAGTTGGGGGTAGGAGTTAGAATCTCCTTTCTTTGANNNN----NNNNNGCACTAGTAGCTCAGTTTCAGAGCGCCGGTCTTGTAAGCCGGACGCCGGAGGTTAAAATCCTCCCTACTGCTNNNN----NNNNNCAGAGTATAGCTAAGACAGAAAAGCATCTCCCTTACACTGAGAAGTCATCCGTGCAAATCGGATTACCCTGANNNN----NNNNNNNGTGGATGACTCCCCAGCTGACACCATCACTCGGCGGTTTCGCTATGATGTGGCACTGGTGTCAGCATTAAAGGATCTGGAGGAGGACATCATGGAGGGGCTGAGAGAGAGTGGGATGGAAGACAGTGCTTGCACCTCAGGCTTCAGTGTCATGATCAAGGAATCCTGTGATGGCATGGGCGATGTCAGCGAGAAGCATGGTGGAGGACCAGCTGTTCCTGAGAAAGCTGTACGTTTCTCTTTCACTGTTATGTCTGTCTCTGTCCTGGCAGACGATGAGGAGGAAGAGGTTACCATCTTCTCTGAGCCTAAGCCAAACTCAGAACTGTCCTGCAAGCCCCTTTGCCTGACATTTGTGGATGAGTCAGATCATGAGACACTCACAGCTGTCCTGGGGCCTATAGTTGCAGAGCGCAATGCAATGAAAGAGAGCAGGCTCATCCTATCCGTGGGTGGACTAGCTCGCTCCTTCCGCTTCCACTTCAGAGGCACAGGATACGATGAGAAGATGGTGCGTGAGATGGAGGGCCTGGAGGCCTCAGGGTCCACTTATGTCTGCACTCTTTGTGACGCCAGTCGGGCAGAGGCCTCTAAAAACATGGTGCTACACTCCGTCACCCGCGGTCATGAAGAGAACCTAGAACGTTACGAAATATGGAGAACCAACCCCTTTTCTGAGTCTGTAGATGAGCTGCGAGACAGAGTCAAANNNN----NNNNNNNTTGAGGGCCATCTCCTTCTCCAATGACTCATGCTACCTTCCTCCGTTACGCTGTCCAGCTGTTTGCCGCCTCGACCCCTATGATGGGCTTCCAGAGAGTTATCTCATCCACGGTGGCCGCACCCCAAATAATGAGATCTCATCGAGCCTATACCTGCTGACCATGGACAGCCGTGGCTGCAATCGCAAACTGAACTTGCGCTGCAAAGAGAAAGAGCTGGTGGGGGAAGTTCCAGGGGCCAGATACGGTCACACAATGAGCATGATTCAAAGCCGTGGGAAGACAGCTTGTGTGTTGTTTGGGGGTAGATCCTACATGCCAGCAGGAGAGCGGACCACAGAGAGCTGGAACAGCGTCGTCGACTGTCCTCCTCAGGTGTTCCTGTTTGACTTGGAGTTCGGTTGCTCCTCTGCTCACACTTTACCCGAGCTCAGCGATGGACAGTCTTTCCATTTGGCCCTTGCCAGAGAAGACTGTGTCTACTTCGTCGGGGGTCACTCACTCACCTCTGACTCCCGCCCCCCTCGACTCTTTCGTCTGCGCGTTGAGCTTCTGCAGGGCAGCCCCTTGCTCTCCTGTGAGACTCTAGACACTGGCATATCCATCTCCAGTGCCATAATCACCCGTACAGGTCCCAATCACAGATATATCATCTTAGGTGGGTATCAGTCAGACTCCCAGAAGAGGATGGAGTGCAGCACTGTGATTCTGGATGAGAAAGGGATCCACNNNN----NNNNNNNACATTTTATGCTGAGGTGTTTGGCCTACCTTCCCCTGAGGTGAAGTGGTTCTGCAACAAAACCCAACTGGTGGCAGATGACAGAGTTAAAATGGAGAGAGATGGCGATAGCATCTCGCTAACAATTCACAATGTCACTAAAGCCGATCAGGGAGAGTATATCTGTGAGGCTTTAAACTATGTCGGGGAAGCAAGAAGTGTTGCTTTAGTAGTAGTTGTATCGCAGGAAGTGAGGTTCATGCCTGCCCCACCTGCTGTCACCCATCAGCATGTGATGGAGTTTGATGTGGAGGAAGATGACTCTTCTCGTTCTCCTTCCCCTCAGGAGATTTTGCTTGAAGTAGAATTGGATGAAAACGAGGTGAAAGAATTTGAGAAACAGGTTAAGATCATCACCATTCCTGAGTACACAGCCGACAACAAGAGCATGATCATATCTTTGGATGTTTTACCAAGTATTTATGAGGAGGGCGCTGTG
Kyphosus_sectatrix_ZMUC_P5196_W_Atlantic_KsecAt006	CAAAGGCTTGGTCCTGACTTTACTATCAACTTTAGCCAAACTTACACATGCAAGTATCCGCACCCCCGTGAGAATGCCCC-ACAGTTCCCTGCCCGGGAACAAGGAGCTGGTATCAGGCACATTTAACTATAAGCCCACGACACCTTGCTTAGCCACACCCTCAAGGGAACTCAGCAGTGATAAACATTAAGCTATAAGTGAAAACTTGACTTAGTCAA-GGC--TAAGAGGGCCGGTAAAACTCGTGCCAGCCACCGCGGTTATACGAGAGGCCCAAGTTGATAGACTCC-GGCGTAAAGAGTGGTTAAGACTCATCTAC----AAAACTAAAGCCGAACGCCCTCAGGGCTGT-TATACGCTCCCGAAGGTAAGAAGTTCAATCACGAAAGTGGCTTTATATCAGCTGAATCCACGAAAGCTATGACACAAACT-GGGATTAGATACCCCACT-ATGCCTAGCCATAAACATTGATAGTACAATACACCTA-CTATCCGCCAGGGTACTACGAGCATCAGCTTAAAACCCAAAGGACTTGGCGGTGCTTTAGATCCACCTAGAGGAGCCTGTTCTAGAACCGATAACCCCCG-TTCAACCTCACCCTTCCTTGTTTT-TCCCGCCTATATACCGCCGTCGTCAGCTTACCCTGTGAAGG--CCTCATAGTAAGCAGAATTGGCACAACCCAAAACGTCAGGTCGAGGTGTAGCGTATGGAAGGGGAAGA-AATGGGCTACATTCACTAACAC-AGTGAATTACGGACGA-TATACTG-AAATTTATATCTAAAGGAGGATTTAGCAGTAAGCAGGAAATAGAGTGTTCTGCTGAAATT-GGCCCTGAAGCGCGCACACACCGCCCGTCACTCTCCCCGAGCCTAA-CAATCTAAATAACTAAAACCTTACAA--TCGCAAAGGGGAGGCAAGTCGTAACATGGTAAGTGTACCGGAAGGTGCACTTGGAAAAAT--NNNN----NNNNCGCCCACTAGCTAG--CCCC-----CT---AAACCAAAAACAA-CATACCAATATAAATACCCCTAAAT-GCACTAACACCTGCA-TAAAACAAACCATTTTTCCCCCTTAGTATGGGCGACAG-AAAAGGGACTG-TGGCGCAATAGAGAAAGTACCGCAAGGGAACGCTGAAAGAGCAATGAAACAACTCAGTC-AAGCCTAAAAAAGCAGAGATTCAAGCTCGTACCTTTTGCATCATGATTTAGCCAGTAAAACCCAAGCAAAGAGTTCTT-TAGTTTGGTTCCCCGAAACTAAGTGAGCTACTCCAAGACAGCCTATTAATAGGGCAAACCCGTCCCTGTGGCAAAAGGGTGGGAAGAGCTTTGAGTAGAGGTGACAAACCTACCGAACTTAGTTATAGCTGGTTGCCTGAGAATTGAATAGAAGTTCAGCCTCTCGGCTTCTCCCCTC-ACCCTCGTCCGA-CCCCCCTCTGACACCT-TAAGAAACCGCGAGAGTTACTCAAAGGGGGTACAGCCCCTTTGAGACAAGATACAACTTTACCAGGAGGGTAAAGATCATAATA-ACATGAAGGTAAAATGTTCTGGTGGGCCTAAAAGCAGCCATCCCTATAGAAAGCGTTAAAGCTCAGACATA-----CCCCTCACCC-TTTTATACTGATAATCA-AATCTTAACCCCCTAGTC-CTACCAGGCCATCCCATG-CAAACATGGGAGTGACTATGCTAATATGAGTAATAAGAGAGTC-TCCGCCTCTCTCCTTGCACACGTGTAAATCGGAATGGA--CCCTCCACCGAATCTTAACGGCCCCAAA-CAAAGAGGGAACTGAACAACAGACCAAACAACCAGAAAA-CCATCCAAC-AAA-CAACCG-TTAACCCCACACTGGTGTGCCCCC-AAGGAAAGACTAAAAGAAAAAGAAGGAACTCGGCAAACAC----ATAAAGCCTCGCCTG-TTTACCAAAAACATCGCCTCTTGC-AAAACTGAGGAATAAGAGGTCCCGCCTGCCCTGTGACTATATG-TTTAACGGCCGCGGTATTTTGACCGTGCGAAGGTAGCGCAATCACTTGTCTTTTAAATGGAGACCTGTATGAATGGCATAACGAGGGCTTAGCTGTCTCC-TTTTTCAAGTCAATGAAATTGATCTCCCCGTGCAGAAGCGGGGATAGCACCATAAGACGAGAAGACCCTATGGAGCTTTAGACACC--AAGGCAGATC-ATGTTAAACACCCCTTCA--CAAAGGACCAAACCAGATGAACCCTGCCCTAATGTCTTTGGTTGGGGCGACCGCGGGGAAACAAAAAACCCCCACGTGGAATGGGAATACTC-CTTCCTACAACTAAGAGCTCCCGCTCTAATGACCAGAA--TTTCTGACCAAT-CAGATCCGGCAATGCCGATCAACGGACCGAGTTACCCTAGGGATAACAGCGCAATCCCCTTTTAGAGCCCATATCGACAAGGGGGTTTACGACCTCGATGTTGGATC-AGGAC-ATCCTAATGGTGCAGCCGCTATTA-AGGNNNN----NNNNTATTTCCTCTTCGCATACGCAATCCTACGTTCAATTCCTAACAAACTTGGAGGGGTCTTAGCTCTCCTAGCTTCCATCCTAGTACTCATGGTTGTCCCAATCCTCCACACATCCAAACAACGAAGCCTCACATTCCGACCCCTCACACAATTCTTATTCTGAACCCTCGTTGCAGACGTCGCCATCCTTACCTGAATCGGAGGCATGCCTGTTGAACACCCCTTCATCATCATCGGACAAGTAGCATCTTTCTTGTACTTCTTCCTCTTTTTAGTTCTTTCCCCCTTCGCAGGATGATTAGAAAACAAAGTACTTGAATGACACTNNNN----NNNNNGCTAACGTAGC-TTAATTAAAGCATAACACTGAA-GATGTTAAGATGGACCCTAGAAAGTTCCGTAAGCANNNN----NNNNNCAAAGAATAGTTTAAT-TTAGAATCCTAGCTTTGGGAGTTGGGGGTAGGAGTTAGAATCTCCTTTCTTTGANNNN----NNNNNGCACTAGTAGCTCAGTTTCAGAGCGCCGGTCTTGTAAGCCGGACGCCGGAGGTTAAAATCCTCCCTACTGCTNNNN----NNNNNCAGAGTATAGCTAAGACAGAAAAGCATCTCCCTTACACTGAGAAGTCATCCGTGCAAATCGGATTACCCTGANNNN----NNNNNNNGTGGATGACTCCCCAGCTGACACCATCACTCGGCGGTTTCGCTATGATGTGGCACTGGTGTCAGCATTAAAGGATCTGGAGGAGGACATCATGGAGGGGCTGAGAGAGAGTGGGATGGAAGACAGTGCTTGCACCTCAGGCTTCAGTGTCATGATCAAGGAATCCTGTGATGGCATGGGCGATGTCAGCGAGAAGCATGGTGGAGGACCAGCTGTTCCTGAGAAAGCTGTACGTTTCTCTTTCACTGTTATGTCTGTCTCTGTCCTGGCAGACGATGAGGAGGAAGAGGTTACCATCTTCTCTGAGCCTAAGCCAAACTCAGAACTGTCCTGCAAGCCCCTTTGCCTGACATTTGTGGATGAGTCAGATCATGAGACACTCACAGCTGTCCTGGGGCCTATAGTTGCAGAGCGCAATGCAATGAAAGAGAGCAGGCTCATCCTATCCGTGGGTGGACTAGCTCGCTCCTTCCGCTTCCACTTCAGAGGCACAGGATACGATGAGAAGATGGTGCGTGAGATGGAGGGCCTGGAGGCCTCAGGGTCCACTTATGTCTGCACTCTTTGTGACGCCAGTCGGGCAGAGGCCTCTAAAAACATGGTGCTACACTCCGTCACCCGCGGTCATGAAGAGAACCTAGAACGTTACGAAATATGGAGAACCAACCCCTTTTCTGAGTCTGTAGATGAGCTGCGAGACAGAGTCAAANNNN----NNNNNNNTTGAGGGCCATCTCCTTCTCCAATGACTCATGCTACCTTCCTCCGTTACGCTGTCCAGCTGTTTGCCGCCTCGACCCCTATGATGGGCTTCCAGAGAGTTATCTCATCCACGGTGGCCGCACCCCAAATAATGAGATCTCATCGAGCCTATACCTGCTGACCATGGACAGCCGTGGCTGCAATCGCAAACTGAACTTGCGCTGCAAAGAGAAAGAGCTGGTGGGGGAAGTTCCAGGGGCCAGATACGGTCACACAATGAGCATGATTCAAAGCCGTGGGAAGACAGCTTGTGTGTTGTTTGGGGGTAGATCCTACATGCCAGCAGGAGAGCGGACCACAGAGAGCTGGAACAGCGTCGTCGACTGTCCTCCTCAGGTGTTCCTGTTTGACTTGGAGTTCGGTTGCTCCTCTGCTCACACTTTACCCGAGCTCAGCGATGGACAGTCTTTCCATTTGGCCCTTGCCAGAGAAGACTGTGTCTACTTCGTCGGGGGTCACTCACTCACCTCTGACTCCCGCCCCCCTCGACTCTTTCGTCTGCGCGTTGAGCTTCTGCAGGGCAGCCCCTTGCTCTCCTGTGAGACTCTAGACACTGGCATATCCATCTCCAGTGCCATAATCACCCGTACAGGTCCCAATCACAGATATATCATCTTAGGTGGGTATCAGTCAGACTCCCAGAAGAGGATGGAGTGCAGCACTGTGATTCTGGATGAGAAAGGGATCCACNNNN----NNNNNNNACATTTTATGCTGAGGTGTTTGGCCTACCTTCCCCTGAGGTGAAGTGGTTCTGCAACAAAACCCAACTGGTGGCAGATGACAGAGTTAAAATGGAGAGAGATGGCGATAGCATCTCGCTAACAATTCACAATGTCACTAAAGCCGATCAGGGAGAGTATATCTGTGAGGCTTTAAACTATGTCGGGGAAGCAAGAAGTGTTGCTTTAGTAGTAGTTGTATCGCAGGAAGTGAGGTTCATGCCTGCCCCACCTGCTGTCACCCATCAGCATGTGATGGAGTTTGATGTGGAGGAAGATGACTCTTCTCGTTCTCCTTCCCCTCAGGAGATTTTGCTTGAAGTAGAATTGGATGAAAACGAGGTGAAAGAATTTGAGAAACAGGTTAAGATCATCACCATTCCTGAGTACACAGCCGACAACAAGAGCATGATCATATCTTTGGATGTTTTACCAAGTATTTATGAGGAGGGCGCTGTG
Kyphosus_sectatrix_ZMUC_P5197_W_Atlantic_KsecAt007	CAAAGGCTTGGTCCTGACTTTACTATCAACTTTAGCCAAACTTACACATGCAAGTATCCGCACCCCCGTGAGAATGCCCC-ACAGTTCCCTGCCCGGGAACAAGGAGCTGGTATCAGGCACATTTAACTATAAGCCCACGACACCTTGCTTAGCCACACCCTCAAGGGAACTCAGCAGTGATAAACATTAAGCTATAAGTGAAAACTTGACTTAGTCAA-GGC--TAAGAGGGCCGGTAAAACTCGTGCCAGCCACCGCGGTTATACGAGAGGCCCAAGTTGATAGACTCC-GGCGTAAAGAGTGGTTAAGACTCATCTAC----AAAACTAAAGCCGAACGCCCTCAGGGCTGT-TATACGCTCCCGAAGGTAAGAAGTTCAATCACGAAAGTGGCTTTATATCAGCTGAATCCACGAAAGCTATGACACAAACT-GGGATTAGATACCCCACT-ATGCCTAGCCATAAACATTGATAGTACAATACACCTA-CTATCCGCCAGGGTACTACGAGCATCAGCTTAAAACCCAAAGGACTTGGCGGTGCTTTAGATCCACCTAGAGGAGCCTGTTCTAGAACCGATAACCCCCG-TTCAACCTCACCCTTCCTTGTTTT-TCCCGCCTATATACCGCCGTCGTCAGCTTACCCTGTGAAGG--CCTCATAGTAAGCAGAATTGGCACAACCCAAAACGTCAGGTCGAGGTGTAGCGTATGGAAGGGGAAGA-AATGGGCTACATTCACTAACAC-AGTGAATTACGGACGA-TATACTG-AAATTTATATCTAAAGGAGGATTTAGCAGTAAGCAGGAAATAGAGTGTTCTGCTGAAATT-GGCCCTGAAGCGCGCACACACCGCCCGTCACTCTCCCCGAGCCTAA-CAATCTAAATAACTAAAACCTTACAA--TCGCAAAGGGGAGGCAAGTCGTAACATGGTAAGTGTACCGGAAGGTGCACTTGGAAAAAT--NNNN----NNNNCGCCCACTAGCTAG--CCCC-----CT---AAACCAAAAACAA-CATACCAATATAAATACCCCTAAAT-GCACTAACACCTGCA-TAAAACAAACCATTTTTCCCCCTTAGTATGGGCGACAG-AAAAGGGACTG-TGGCGCAATAGAGAAAGTACCGCAAGGGAACGCTGAAAGAGCAATGAAACAACTCAGTC-AAGCCTAAAAAAGCAGAGATTCAAGCTCGTACCTTTTGCATCATGATTTAGCCAGTAAAACCCAAGCAAAGAGTTCTT-TAGTTTGGTTCCCCGAAACTAAGTGAGCTACTCCAAGACAGCCTATTAATAGGGCAAACCCGTCCCTGTGGCAAAAGGGTGGGAAGAGCTTTGAGTAGAGGTGACAAACCTACCGAACTTAGTTATAGCTGGTTGCCTGAGAATTGAATAGAAGTTCAGCCTCTCGGCTTCTCCCCTC-ACCCTCGTCCGA-CCCCCCTCTGACACCT-TAAGAAACCGCGAGAGTTACTCAAAGGGGGTACAGCCCCTTTGAGACAAGATACAACTTTACCAGGAGGGTAAAGATCATAATA-ACATGAAGGTAAAATGTTCTGGTGGGCCTAAAAGCAGCCATCCCTATAGAAAGCGTTAAAGCTCAGACATA-----CCCCTCACCC-TTTTATACTGATAATCA-AATCTTAACCCCCTAGCC-CTACCAGGCCATCCCATG-CAAACATGGGAGTGACTATGCTAATATGAGTAATAAGAGAGTC-TCCGCCTCTCTCCTTGCACACGTGTAAATCGGAATGGA--CCCTCCACCGAATCTTAACGGCCCCAAA-CAAAGAGGGAACTGAACAACAGACCAAACAACCAGAAAA-CCATCCAAC-AAA-CAACCG-TTAACCCCACACTGGTGTGCCCCC-AAGGAAAGACTAAAAGAAAAAGAAGGAACTCGGCAAACAC----ATAAAGCCTCGCCTG-TTTACCAAAAACATCGCCTCTTGC-AAAACTGAGGAATAAGAGGTCCCGCCTGCCCTGTGACTATATG-TTTAACGGCCGCGGTATTTTGACCGTGCGAAGGTAGCGCAATCACTTGTCTTTTAAATGGAGACCTGTATGAATGGCATAACGAGGGCTTAGCTGTCTCC-TTTTTCAAGTCAATGAAATTGATCTCCCCGTGCAGAAGCGGGGATAGCACCATAAGACGAGAAGACCCTATGGAGCTTTAGACACC--AAGGCAGATC-ATGTTAAACACCCCTTCA--CAAAGGACCAAACCAGATGAACCCTGCCCTAATGTCTTTGGTTGGGGCGACCGCGGGGAAACAAAAAACCCCCACGTGGAATGGGAATACTC-CTTCCTACAACTAAGAGCTCCCGCTCTAATGACCAGAA--TTTCTGACCAAT-CAGATCCGGCAATGCCGATCAACGGACCGAGTTACCCTAGGGATAACAGCGCAATCCCCTTTTAGAGCCCATATCGACAAGGGGGTTTACGACCTCGATGTTGGATC-AGGAC-ATCCTAATGGTGCAGCCGCTATTA-AGGNNNN----NNNNTATTTCCTCTTCGCATACGCAATCCTACGTTCAATTCCTAACAAACTTGGAGGGGTCTTAGCTCTCCTAGCTTCCATCCTAGTACTCATGGTTGTCCCAATCCTCCACACATCCAAACAACGAAGCCTCACATTCCGACCCCTCACACAATTCTTATTCTGAACCCTCGTTGCAGACGTCGCCATCCTTACCTGAATCGGAGGCATGCCTGTTGAACACCCCTTCATCATCATCGGACAAGTAGCATCTTTCTTGTACTTCTTCCTCTTTTTAGTTCTTTCCCCCTTCGCAGGATGATTAGAAAACAAAGTACTTGAATGACACTNNNN----NNNNNGCTAACGTAGC-TTAATTAAAGCATAACACTGAA-GATGTTAAGATGGACCCTAGAAAGTTCCGTAAGCANNNN----NNNNNCAAAGAATAGTTTAAT-TTAGAATCCTAGCTTTGGGAGTTGGGGGTAGGAGTTAGAATCTCCTTTCTTTGANNNN----NNNNNGCACTAGTAGCTCAGTTTCAGAGCGCCGGTCTTGTAAGCCGGACGCCGGAGGTTAAAATCCTCCCTACTGCTNNNN----NNNNNCAGAGTATAGCTAAGACAGAAAAGCATCTCCCTTACACTGAGAAGTCATCCGTGCAAATCGGATTACCCTGANNNN----NNNNNNNGTGGATGACTCCCCAGCTGACACCATCACTCGGCGGTTTCGCTATGATGTGGCACTGGTGTCAGCATTAAAGGATCTGGAGGAGGACATCATGGAGGGGCTGAGAGAGAGTGGGATGGAAGACAGTGCTTGCACCTCAGGCTTCAGTGTCATGATCAAGGAATCCTGTGATGGCATGGGCGATGTCAGCGAGAAGCATGGTGGAGGACCAGCTGTTCCTGAGAAAGCTGTACGTTTCTCTTTCACTGTTATGTCTGTCTCTGTCCTGGCAGACGATGAGGAGGAAGAGGTTACCATCTTCTCTGAGCCTAAGCCAAACTCAGAACTGTCCTGCAAGCCCCTTTGCCTGACATTTGTGGATGAGTCAGATCATGAGACACTCACAGCTGTCCTGGGGCCTATAGTTGCAGAGCGCAATGCAATGAAAGAGAGCAGGCTCATCCTATCCGTGGGTGGACTAGCTCGCTCCTTCCGCTTCCACTTCAGAGGCACAGGATACGATGAGAAGATGGTGCGTGAGATGGAGGGCCTGGAGGCCTCAGGGTCCACTTATGTCTGCACTCTTTGTGACGCCAGTCGGGCAGAGGCCTCTAAAAACATGGTGCTACACTCCGTCACCCGCGGTCATGAAGAGAACCTAGAACGTTACGAAATATGGAGAACCAACCCCTTTTCTGAGTCTGTAGATGAGCTGCGAGACAGAGTCAAANNNN----NNNNNNNTTGAGGGCCATCTCCTTCTCCAATGACTCATGCTACCTTCCTCCGTTACGCTGTCCAGCTGTTTGCCGCCTCGACCCCTATGATGGGCTTCCAGAGAGTTATCTCATCCACGGTGGCCGCACCCCAAATAATGAGATCTCATCGAGCCTATACCTGCTGACCATGGACAGCCGTGGCTGCAATCGCAAACTGAACTTGCGCTGCAAAGAGAAAGAGCTGGTGGGGGAAGTTCCAGGGGCCAGATACGGTCACACAATGAGCATGATTCAAAGCCGTGGGAAGACAGCTTGKGKGTTGTTTGGGGGTAGATCCTACATGCCAGCAGGAGAGCGGACCACAGAGAGCTGGAACAGCGTCGTCGACTGTCCTCCTCAGGTGTTCCTGTTTGACTTGGAGTTCGGTTGCTCCTCTGCTCACACTTTACCCGAGCTCAGCGATGGACAGTCTTTCCATTTGGCCCTTGCCAGAGAAGACTGTGTCTACTTCGTCGGGGGTCACTCACTCACCTCTGACTCCCGCCCCCCTCGACTCTTTCGTCTGCGCGTTGAGCTTCTGCAGGGCAGCCCCTTGCTCTCCTGTGAGACTCTAGACACTGGCATATCCATCTCCAGTGCCATAATCACCCGTACAGGTCCCAATCACAGATATATCATCTTAGGTGGGTATCAGTCAGACTCCCAGAAGAGGATGGAGTGCAGCACTGTGATTCTGGATGAGAAAGGGATCCACNNNN----NNNNNNNACATTTTATGCTGAGGTGTTTGGCCTACCTTCCCCTGAGGTGAAGTGGTTCTGCAACAAAACCCAACTGGTGGCAGATGACAGAGTTAAAATGGAGAGAGATGGCGATAGCATCTCGCTAACAATTCACAATGTCACTAAAGCCGATCAGGGAGAGTATATCTGTGAGGCTTTAAACTATGTCGGGGAAGCAAGAAGTGTTGCTTTAGTAGTAGTTGTATCGCAGGAAGTGAGGTTCATGCCTGCCCCACCTGCTGTCACCCATCAGCATGTGATGGAGTTTGATGTGGAGGAAGATGACTCTTCTCGTTCTCCTTCCCCTCAGGAGATTTTGCTTGAAGTAGAATTGGATGAAAACGAGGTGAAAGAATTTGAGAAACAGGTTAAGATCATCACCATTCCTGAGTACACAGCCGACAACAAGAGCATGATCATATCTTTGGATGTTTTACCAAGTATTTATGAGGAGGGCGCTGTG
Kyphosus_cornelii_no_voucher_Indian_Ocean_KspCo012	CAAAGGCTTGGTCCTGACTTTACTATCAACTTTAGCCAAACTTACACATGCAAGTATCCGCACCCCCGTGAGAATGCCCC-ACAGTTCCCTGCCCGGGAACAAGGAGCTGGTATCAGGCACATCCCCCA-CAAGCCCACGACACCTTGCTTAGCCACACCCTCAAGGGAACTCAGCAGTGATAGACATTAAGCTATAAGTGAAAACTTGACTTAGTCAA-GGC--TAAGAGGGCCGGTAAAACTCGTGCCAGCCACCGCGGTTATACGAGAGGCCCAAGTTGATAGACTCC-GGCGTAAAGAGTGGTTAAGATATATTTGTTAATAAAACTAAAGCCGAACGCCTTCAGGGCTGT-TATACGCTCCCGAAGATATGAAGTTCAATCACGAAAGTGGCTTTATACCAACTGAACCCACGAAAGCTATGACACAAACT-GGGATTAGATACCCCACT-ATGCCTAGCCATAAACATTGATAGTACAATACGCCTA-CTATCCGCCAGGGTACTACGAGCATCAGCTTGAAACCCAAAGGACTTGGCGGTGCTTTAGATCCACCTAGAGGAGCCTGTTCTAGAACCGATAACCCCCG-TTCAACCTCACCCTTCCTTGTTTC-TCCCGCCTATATACCGCCGTCGTCAGCTTACCCTGTGAAGG--TCTTATAGTAAGCAGAATTGGTAGAACCCAAAACGTCAGGTCGAGGTGTAGCGTATGGAGGGGGAAGA-AATGGGCTACATTCACTAACGT-AGTGAATTACGGACGA-TGCACTG-AAACGTACATCTAAAGGAGGATTTAGCAGTAAGCAGGAAATAGAGCGTCCTGCTGAAATT-GGCCCTGAAGCGCGCACACACCGCCCGTCACTCTCCCCAAGCCCAA-CAATCTATGTAACTAAAACCTTAACA--TCGCAAAGGGGAGGCAAGTCGTAACATGGTAAGTGTACCGGAAGGTGCACTTGGAAAAAT--NNNN----NNNNCGCCCACTAGCTAG--CCCC-----CC---AAACCAAAAACAA-CATACCAATATAAATACCCCTAAAT-GCACTAACACCTGCA-TAAAACAAACCATTTTTCCCCCTTAGTATGGGCGACAG-AAAAGGGACTG-TGGCGCAATAGAGAAAGTACCGCAAGGGAACGCTGAAAGAGAAATGAAACAACTCAGTA-AAGCCTTAAAAAGCAGAGATTTAAACTCGTACCTTTTGCATCATGATTTAGCCAGTAATACCCAAGCAAAGAGCCCTT-TAGTTTGGTTCCCCGAAACTAAGTGAGCTACTCCAAGACAGCCTATTAATAGGGCCAACCCGTCCCTGTGGCAAAAGGGTGGGAAGAGCTTTGAGTAGAGGTGACAGACCTACCGAACTTAGTTATAGCTGGTTGCCTGAGAATTGAATAGAAGTTCAGCCTCTCGGCTTCTTCCCTC-ACCTCCGTCCGA--CCCCTTCTGACACCC-TAAGAAACCGCGAGAGTTATTCAAAGGGGGTACAGCCCCTTTGAAACAAGATACAACTTTACCAGGTGGGTAAAGATCATAATA-ACCCAAAGGCAAAATGTTCTGGTGGGCCTAAAAGCAGCCATCCCTATAGAAAGCGTTAAAGCTCAGACATA-----CCCCTTATCC-TTTTATCCTGATAATCA-AATCTTAACCCCCTAACC-CTACCAGGCCATCCCATG-CAAACATGGGAGCGACCATGCTAATATGAGTAATAAGAGAGCC-TTAGCCTCTCTCCTTGCACACGTGTAAATCGGAATGGA--CCCACCACCGAATCTTAACGGCCCCAAA-CAAAGAGGGAACTGAACAGCAGACCAAACAACCAGAAAA-CCATCCAAT-AAA-CAACCG-TTAACCCCACACTGGTGTGCCCCT-AAGGAAAGACTAAAAGAAAAAGAAGGAACTCGGCAAACAC----ATAAAGCCTCGCCTG-TTTACCAAAAACATCGCCTCTTGC-AAAACTGAGGAATAAGAGGTCCCGCCTGCCCTGTGACTATATG-TTTAACGGCCGCGGTATTTTGACCGTGCGAAGGTAGCGCAATCACTTGTCTTTTAAATGGAGACCTGTATGAATGGCATAACGAGGGCTTAGCTGTCTCC-TTTTTCAAGTCAATGAAATTGATCTCCCCGTGCAGAAGCGGGGATAACACCATAAGACGAGAAGACCCTATGGAGCTTTAGACACC--AAGGCAGATC-ATGTTAAACACCCCTGAA--TAAAGGACCAAACCAGATGAGCCCTGCCCTAATGTCTTTGGTTGGGGCGACCGCGGGGAAACAAAAAACCCCCACGTGGAATGGGAACACTT-CCTCCCACAACTAAGAGCTCCCGCTCTAATGACCAGAA--TTTCTGACCAAT-CAGATCCGGCAACGCCGATCAACGGACCGAGTTACCCTAGGGATAACAGCGCAATCCCCTTTTAGAGCCCATATCGACAAGGGGGTTTACGACCTCGATGTTGGATC-AGGAC-ATCCTAATGGTGCAGCCGCTATTA-AGGNNNN----NNNNTATTTCCTCTTCGCATACGCTATCCTTCGTTCAATTCCAAACAAACTTGGAGGCGTCCTAGCCCTTCTATCTTCCATCCTAGTCCTTATAGTCGTCCCCATCCTCCACACATCAAAACAACGAAGCCTTACATTCCGACCCCTCACACAGTTCCTATTCTGAACCCTTGTAGCAGACGTCGCCATTCTCACTTGAATTGGAGGCATGCCTGTTGAACACCCCTTTATTATCATCGGACAAGTAGCATCCTTCCTGTACTTCCTCCTCTTTTTAGTTCTTTCCCCCTTTGCAGGCTGACTAGAAAACAAAGTGCTTGAATGACACTNNNN----NNNNNGCTAGCGTAGC-TTAATTAAAGCATAACACTGAA-GATGTTAAGATGGGCCCTAGAAAGCTCCGCAAGCANNNN----NNNNNCAAAGAATAGTTTAAT-TTAGAATCCTAGCTTTGGGAGTTGGGGGTAGGAGTTAGAATCTCCTTTCTTTGANNNN----NNNNNGCACTAGTAGCTCAGTTCCAGAGCGCCGGTCTTGTAAGCCGGATGCCGGAGGTTAAAATCCTCCCTACTGCTNNNN----NNNNNCAGAGTATAGCTAAGACAGAAAAGCATCTCCCTTACACTGAGAAGTCATCCGTGCAAATCGGATTACCCTGANNNN----NNNNNNNGTGGATGACTCCCCATCTGACACCATCACTCGGCGGTTTCGCTATGATGTGGCACTGGTGTCAGCATTAAAGGATCTGGAGGAGGACATCATGGAGGGGCTGAGGGAGAGTGGGATGGAAGACAGTGCTTGCACCTCCGGCTTCAGTGTCATGATCAAGGAATCCTGTGATGGCATGGGCGATGTCAGCGAGAAGCACGGTGGAGGACCAGCTGTTCCTGAGAAAGCTGTACGTTTCTCTTTCACTGTTATGTCTGTCTCTGTCCTGGCAGACGATGAGGAGGAAGAGGTTACTATCTTCTCTGAGCCAAAGCCAAACTCAGAACTGTCCTGCAAGCCCCTTTGCCTGACATTTGTGGATGAGTCAGATCATGAGACACTCACAGCTGTCCTGGGGCCTATAGTTGCGGAGCGTAATGCAATGAAAGAGAGCAGGCTCATCCTATCTGTGGGTGGACTAGCTCGCTCCTTCCGCTTCCACTTCAGAGGCACAGGATACGATGAGAAGATGGTGCGTGAGATGGAGGGCCTGGAGGCCTCAGGGTCCACTTACGTCTGCACTCTTTGTGACACCAGTCGGGCAGAGGCCTCTCAAAACATGGTGCTACACTCCATCACCCGCAGTCATGAAGAGAACCTAGAACGTTACGAAATATGGAGAACCAACCCCTTTTCTGAGTCTGTAGATGAGCTGCGAGACAGAGTCAAANNNN----NNNNNNNTTGAGGGCCATCTCCTTCTCCAATGACTCATGCTACCNTCCTCCGTTACGCTGTCCAGCTGTTTGCCGCCTCGACCCCTATGACGGGCTTCCAGAGAGTTACCTCATCCACGGCGGCCGCACCCCAAATAATGAGATCTCATCGAGCCTGTACCTGTTGACCATGGACAGCCGTGGCTGCAATCGCAAACTGAACTTGCGCTGCAAAGAGAAAGAACTGGTGGGGGAAGTGCCAGGGGCCAGATACGGCCACACAATGAGCATGATTCAAAGCCGTGGGAAGACAGCTTGTGTATTGTTTGGGGGTAGATCCTACATGCCAGCAGGAGAGCGGACCACAGAGAGCTGGAACAGCGTCGTCGACTGTCCTCCTCAGGTGTTCCTGTTTGACTTGGAGTTTGGTTGCTCCTCTGCTCACACTTTACCCGAGCTCAGCGATGGACAGTCTTTCCATTTGGCCCTTGCCAGAGAAGACTGTGTCTACTTCGTCGGGGGTCACTCACTCACCTCTGACTCCCGCCCCCCTCGACTCTTTCGCCTGCGCGTTGAGCTTCTGCAGGGCAGCCCCTTGCTCTCCTGTGACACTCTAGACACTGGCATATCCATCTCCAGTGCCATAATCACCCGTACAGGTCCCAGTCACAGATATATCATCTTAGGTGGGTATCAGTCAGACTCCCAGAAGAGGATGGAGTGCAGCACTGTGATTCTGGATGAGAAAGGGATCCACNNNN----NNNNNNNTCATTTAATGCTGAGGTGTTTGGCCTACCTTCCCCTGAGGTGAAGTGGTTCTGCAACAAAACACAACTGGTGGCAGATGACAGAGTTAAAATGGAGAGAGATGGTGATAGCATCTCGCTAACAATTCACAATGTCAATAAAGCCGATCAGGGAGAGTATATCTGCGAGGCTTTAAACTATGTCGGGGAAGCAAGAAGTGTTGCTTTAGTGGTAGTTGTATCGCAGGAAGTGAGGTTCATGCCTGCCCCACCTGCTGTCACACATCAGCATGTGATGGAGTTTGATGTGGAGGAAGATGACTCTTCTCGTTCTCCTTCCCCTCAGGAGATTCTGCTCGAAGTAGAATTGGATGAAAACGAGGTGAAAGAATTTGAGAAACAGGTTAAGATCATCACCATTCCTGAGTACACAGCCGACAACAAGAGCATGATCATATCTTTGGATGTGTTACCAAGTATTTATGAGGAGGGCGCTGTG
Kyphosus_bigibbus_no_voucher_Indian_Ocean_KspCo013	CAAAGGNTTGGTCNTGNTTTTACTATCAACTTTAGCCAAANTTACACATGCAAGTATCCGCACCCCCGCGAGAATGCCCC-ACAGTTCCCTTCCCGGGAACAAGGAGAAGGTATCAGGCACATCCCCCA-CAAGCCCAGGACACGTTGCTTAGCCACACCCTCAAGGGAACTCAGCAGTGATAGACATTAAGCTATAAGTGAAAACTTGACTTAGTCAA-GGT--TAAGAGGGCCGGTAAAACTCGTGCCAGCCCCCGCGGTTATACGAGAGGCCCAAGTCGATAGACTCC-GGCGTAAAGAGTGGTTAAGATATATTTATTAATAAAACTAAAGCCGAACGCCTTCAGGGCTGT-TATACGCTCCCGAAGATAAGAAGTTCAATCACGAAAGTGGCTTTATACCAACTGAACCCACGAAAGCTATGACACAAACT-GGGATTAGATACCCCACT-ATGCCTAGCCATAAACATTGATAGTACAATACGCCTA-CTATCCGCCAGGGTACTACGAGCATCAGCTTAAAACCCAAAGGACTTGGCGGTGCTTTAGATCCACCTAGAGGAGCCTGTTCTAGAACCGATAACCCCCG-TTCAACCTCACCCTCCCTTGTTTT-TCCCGCCTATATACCGCCGTCGTCAGCTTACCCTGTGAAGG--CCTCATAGTAAGCAGAATTGGCACAACCCAAAACGTCAGGTCGAGGTGTAGCGTATGGAAGGGGAAGA-AATGGGCTACATTCACTGACAC-AGTGAATTACGGACGA-TATACTG-AAATATATATCTAAAGGAGGATTTAGCAGTAAGCAGGAAATAGAGTGTTCTGCTGAAATT-GGCCCTGAAGCGCGCACACACCGCCCGTCACTCTCCCCAAGCCTAA-CAATCTAAATAATTAAAACCTTACAA--TCGCAAAGGGGAGGCAAGTCGTAACATGGTAAGTGTACCGGAAGGTGCACTTGGAAAAAT--NNNN----NNNNCGCCCACTAGCTAG---CCC-----CC---AAACCAAAAACAA-CACACCAATATAAATACCCCTAAAT-GCACTAACACCTGCA-TAAAACAAACCATTTTTCCCCCTTAGTATGGGCGACAG-AAAAGGGACTG-TGGCGCAATAGAGAAAGTACCGCAAGGGAACGCTGAAAGAGCAGTGAAACAACTCAGTC-AAGCCTAAAAAAGCAGAGATTTAACCTCGTACCTTTTGCATCATGATTTAGCCAGTAAGACCCAAGCAAAGAGTTCTT-TAGTTTGGTTTCCCGAAACTAAGTGAGCTACTCCAAGACAGCCTATTAATAGGGCAAACCCGTCCCTGTGGCAAAAGGGTGGGAAGAGCTTTGAGTAGAGGTGACAAACCTACCGAACTTAGTTATAGCTGGTTGCCTGAGAATTGAATAGAAGTTCAGCCTCTCGGCTTCTCCCCTC-ACCCTCGTCCGA-CCACCCTCTGACACCT-TAAGAAACCGCGAGAGTTACTCAAAGGGGGTACAGCCCCTTTGAGACAAGATACAACTTTACCAGGAGGGTAAAGATCATAATA-ACATGAAGGTAAAATGTTCTGGTGGGCCTAAAAGCAGCCATCCCTATAGAAAGCGTTAAAGCTCAGACATA-----CCCCTCACCC-TTTTATACTGATAATCA-AATCTTAACCCCCTAGCC-CCACCAGGCCATCCCATG-CAAACATGGGAGCGACTATGCTAATATGAGTAATAAGAGAGCC-TCCGCCTCTCTCCTTGCACACGTGTAAATCGGAATGGA--CCCTCCACCGAATATTAACGGCCCCAAA-CAAAGAGGGAACTGAACAACAGACCAAACAACCAGAAAA-CCATCCAAC-AAA-CAACCG-TTAACCCCACACCGGTGTGCCCCC-AAGGAAAGACTAAAAGAAAAAGAAGGAACTCGGCAAACAC----ATAAAGCCTCGCCTG-TTTACCAAAAACATCGCCTCTTGC-AAAACTGAGGAATAAGAGGTCCCGCCTGCCCTGTGACTATATG-TTTAACGGCCGCGGTATTTTGACCGTGCGAAGGTAGCGCAATCACTTGTCTTTTAAATGGAGACCTGTATGAATGGCATAACGAGGGCTTAGCTGTCTCC-TTTTTCAAGTCAATGAAATTGATCTCCCCGTGCAGAAGCGGGGATAGCACCATAAGACGAGAAGACCCTATGGAGCTTTAGACACC--AAGGCAGATC-ATGTTAAACACCCCTTCA--CAAAGGACCAAACCAGATGAACCCTGCCCTAATGTCTTTGGTTGGGGCGACCGCGGGGAAACAAAAAACCCCCACGTGGAATGGGAATACTC-CTTCCTACAACTAAGAGCTCCCGCTCTAATGACCAGAA--TTTCTGACCAAT-CAGATCCGGCAACGCCGATCAACGGACCGAGTTACCCTAGGGATAACAGCGCAATCCCCTTTTAGAGCCCATATCGACAAGGGGGTTTACGACCTCGATGTTGGATC-AGGAC-ATCCTAATGGTGCAGCCGCTATTA-AGGNNNN----NNNNTATTTCCTTTTCGCATACGCAATCCTACGTTCAATTCCCAACAAACTCGGAGGAGTTNNGNNCCTCCTAGCTTCCATCCTAGTACTCATAGTCGTCCCAATCCTCCACACATCCAAACAACGAAGCCTCACATTTCGACCCCTCACGCAATTCTTATTCTGAACCCTCGTTGCAGACGTCGCCATCCTTACCTGAATCGGAGGCATGCCTGTTGAACACCCCTTCATCATCATCGGACAAGTAGCATCTTTCTTGTACTTCTTCCTCTTTTTAGTTCTTTCTCCCTTCGCAGGATGATTAGAAAACAAAGTACTTGAATGACACTNNNN----NNNNNRCTAGCGTAGN-NNNATTAAAGCATAACAATGAC-GATGATGAGATGGGNNNTAGAAAGATNNGCAAGCANNNN----NNNNNCAAAGAATAGTTTAAT-TTAGAATCCTAGCTTTGGGAGTTGGGGGTAGGAGTTAGAATCTCCTTTCTTTGANNNN----NNNNNGCACTAGTAGCTCAGTTTCAGAGCGCCGGTCTTGTAAGCCGGATGCCGGAGGTTAAAATCCTCCCTACTGCTNNNN----NNNNNCAGAGTATAGCTAAGACAGAAAAGCATCTCCCTTACACTGAGAAGTCATCCGTGCAAATCGGATTACCCTGANNNN----NNNNNNNGTGGATGACTCCCCAGCTGACACCATCANTCGGCGGTTTCGCTATGATGTGGCACTGGTGTCAGCATTAAAGGATCTGGAGGAGGACATCATGGAGGGGCTGAGAGAGAGTGGGATGGAAGACAGTGCTTGCACCTCAGGCTTCAGTGTCATGATCAAGGAATCCTGTGATGGCATGGGCGATGTCAGCGAGAAGCACGGTGGAGGACCAGCTGTTCCTGAGAAAGCTGTACGTTTCTCTTTCACTGTTATGTCTGTCTCTGTCCTGGCAGACGATGAGGAGGAAGAGGTTACCATCTTCTCTGAGCCTAAGCCAAACTCAGAACTGTCCTGCAAGCCCCTTTGCCTGACATTTGTGGATGAGTCAGATCATGAGACACTCACAGCTGTCCTGGGGCCTATAGTTGCAGAGCGTAATGCAATGAAAGAGAGCAGGCTCATCCTATCCGTGGGTGGACTAGCTCGCTCCTTCCGCTTCCACTTCAGAGGCACAGGATACGATGAGAAGATGGTGCGTGAGATGGAGGGCCTGGAGGCCTCAGGGTCCACTTATGTCTGCACTCTTTGTGACGCCAGTCGGGCAGAGGCCTCTAAAAACATGGTGCTACACTCCGTCACCCGCGGTCATGAAGAGAACCTAGAACGTTACGAAATATGGAGAACCAACCCCTTTTCTGAGTCTGTAGATGAGCTGCGAGACAGAGTCAAANNNN----NNNNNNNTTGAGGGCCATCTCCTTCTCCAATGACTCATGCTACCTTCCTCCGTTACGCTGTCCAGCTGTTTGCCGCCTCGACCCCTATGATGGGCTTCCAGAGAGTTATCTCATCCACGGTGGCCGCACCCCAAATAATGAGATCTCATCGAGCCTATACCTGCTGACCATGGACAGCCGTGGCTGCAATCGCAAACTGAACTTGCGCTGCAAAGAGAAAGAGCTGGTGGGGGAAGTTCCAGGGGCCAGATACGGTCACACAATGAGCATGATTCAAAGCCGTGGGAAGACAGCTTGTGTGTTGTTTGGGGGTAGATCCTACATGCCAGCAGGAGAGCGGACCACAGAGAGCTGGAACAGCGTCGTCGACTGTCCTCCTCAGGTGTTCCTGTTTGACTTGGAGTTCGGTTGCTCCTCTGCTCACACTTTACCTGAGCTCAGCGATGGACAGTCTTTCCATTTGGCCCTTGCCAGAGAAGACTGTGTCTACTTCGTCGGGGGTCACTCACTCACCTCTGACTCCCGCCCCCCTCGACTCTTTCGTCTGCGTGTTGAGCTTCTGCAGGGCAGCCCCTTGCTCTCCTGTGAGACTCTAGACACTGGCATATCCATCTCCAGTGCCATAATCACCCGTACAGGTCCCAATCACAGATATATCATCTTAGGTGGGTATCAGTCAGACTCCCAGAAGAGGATGGAGTGCAGCACTGTGATTCTGGATGAAAAAGGGATCCACNNNN----NNNNNNNACATTTTATGCTGAGGTGTTTGGCCTACCTTCCCCTGAGGTGAAGTGGTTCTGCAACAAAACCCAACTGGTGGCAGATGACAGAGTTAAAATGGAGAGAGATGGCGATAGCATCTCGCTAACAATTCACAATGTCACTAAAGCCGATCAGGGAGAGTATATCTGCGAGGCTTTAAACTATGTCGGGGAAGCAAGAAGTGTTGCTTTAGTGGTAGTTGTATCGCAGGAAGTGAGGTTCATGCCTGCCCCACCTGCTGTCACCCATCAGCATGTGATGGAGTTTGATGTGGAGGAAGATGACTCTTCTCGTTCTCCTTCCCCTCAGGAGATTCTGCTTGAAGTAGAATTGGATGAAAACGAGGTGAAAGAATTTGAGAAACAGGTTAAGATCATCACCATTCCTGAGTACACAGCCGACAACAAGAGCATGATCATATCTTTGGATGTTTTACCAAGTATTTATGAGGAGGGCGGTGTG
Kyphosus_bigibbus_no_voucher_Indian_Ocean_KspCo014	CAAAGGCTTGGTCCTGACTTTACTATCAACTTTAGCCAAACTTACACATGCAAGTATCCGCACCCCCGTGAGAATGCCCC-ACAGTTCCCTGCCCGGGAACAAGGAGCTGGTATCAGGCACATTTGACTATAAGCCCACGACACCTTGCTTAGCCACACCCTCAAGGGAACTCAGCAGTGATAAACATTAAGCTATAAGTGAAAACTTGACTTAGTCAA-GGC--TAAGAGGGCCGGTAAAACTCGTGCCAGCCACCGCGGTTATACGAGAGGCCCAAGTTGATAGACTCC-GGCGTAAAGAGTGGTTAAGACACATCTAC----GAAACTAAAGCCGAACGCCCTCAGGGCTGT-TATACGCTCCCGAAGGTAAGAAGTTCAATCACGAAAGTGGCTTTATATCAGCTGAATCCACGAAAGCTATGACACAAACT-GGGATTAGATACCCCACT-ATGCCTAGCCATAAACATTGATAGTACAATACGCCTA-CTATCCGCCAGGGTACTACGAGCATCAGCTTAAAACCCAAAGGACTTGGCGGTGCTTTAGATCCACCTAGAGGAGCCTGTTCTAGAACCGATAACCCCCG-TTCAACCTCACCCTCCCTTGTTTT-TCCCGCCTATATACCGCCGTCGTCAGCTTACCCTGTGAAGG--CCTCATAGTAAGCAGAATTGGCACAACCCAAAACGTCAGGTCGAGGTGTAGCGTATGGAAGGGGAAGA-AATGGGCTACATTCACTGACAC-AGTGAATTACGGACGA-TATACTG-AAATATATATCTAAAGGAGGATTTAGCAGTAAGCAGGAAATAGAGTGTTCTGCTGAAATT-GGCCCTGAAGCGCGCACACACCGCCCGTCACTCTCCCCAAGCCTAA-CAATCTAAATAATTAAAACCTTACAA--TCGCAAAGGGGAGGCAAGTCGTAACATGGTAAGTGTACCGGAAGGTGCACTTGGAAAAAT--NNNN----NNNNCGCCCACTAGCTAG---CCC-----CC---AAACCAAAAACAA-CACACCAATATAAATACCCCTAAAT-GCACTAACACCTGCA-CAAAACAAACCATTTTTCCCCCTTAGTATGGGCGACAG-AAAAGGGACTG-TGGCGCAATAGAGAAAGTACCGCAAGGGAACGCTGAAAGAGCAGTGAAACAACTCAGTC-AAGCCTAAAAAAGCAGAGATTTAACCTCGTACCTTTTGCATCATGATTTAGCCAGTAAGACCCAAGCAAAGAGTTCTT-TAGTTTGGTTTCCCGAAACTAAGTGAGCTACTCCAAGACAGCCTATTAATAGGGCAAACCCGTCCCTGTGGCAAAAGGGTGGGAAGAGCTTTGAGTAGAGGTGACAAACCTACCGAACTTAGTTATAGCTGGTTGCCTGAGAATTGAATAGAAGTTCAGCCTCTCGGCTTCTCCCCTC-ACCCTCGTCCGA-CCACCCTCTGACACCT-TAAGAAACCGCGAGAGTTACTCAAAGGGGGTACAGCCCCTTTGAGACAAGATACAACTTTACCAGGAGGGTAAAGATCATAATA-ACATGAAGGTAAAATGTTCTGGTGGGCCTAAAAGCAGCCATCCCTATAGAAAGCGTTAAAGCTCAGACATA-----CCCCTCACCC-TTTTATACTGATAATCA-AATCTTAACCCCCTAGCC-CCACCAGGCCATCCCATG-CAAACATGGGAGCGACTATGCTAATATGAGTAATAAGAGAGCC-TCCGCCTCTCTCCTTGCACACGTGTAAATCGGAATGGA--CCCCCCACCGAATATTAACGGCCCCAAA-CAAAGAGGGAACTGAACAACAGACCAAACAACCAGAAAA-CCATCCAAC-AAA-CAACCG-TTAACCCCACACCGGTGTGCCCCC-AAGGAAAGACTAAAAGAAAAAGAAGGAACTCGGCAAACAC----ATAAAGCCTCGCCTG-TTTACCAAAAACATCGCCTCTTGC-AAAACTGAGGAATAAGAGGTCCCGCCTGCCCTGTGACTATATG-TTTAACGGCCGCGGTATTTTGACCGTGCGAAGGTAGCGCAATCACTTGTCTTTTAAATGGAGACCTGTATGAATGGCATAACGAGGGCTTAGCTGTCTCC-TTTTTCAAGTCAATGAAATTGATCTCCCCGTGCAGAAGCGGGGATAGCACCATAAGACGAGAAGACCCTATGGAGCTTTAGACACC--AAGGCAGATC-ATGTTAAACACCCCTTCA--CAAAGGACCAAACCAGATGAACCCTGCCCTAATGTCTTTGGTTGGGGCGACCGCGGGGAAACAAAAAACCCCCACGTGGAATGGGAATACTC-CTTCCTACAACTAAGAGCTCCCGCTCTAATGACCAGAA--TTTCTGACCAAT-CAGATCCGGCAACGCCGATCAACGGACCGAGTTACCCTAGGGATAACAGCGCAATCCCCTTTTAGAGCCCATATCGACAAGGGGGTTTACGACCTCGATGTTGGATC-AGGAC-ATCCTAATGGTGCAGCCGCTATTA-AGGNNNN----NNNNTATTTCCTTTTCGCATACGCAATCCTACGTTCAATTCCCAACAAACTCGGAGGAGTTCTGGCCCTCCTAGCTTCCATCCTAGTACTCATAGTCGTCCCAATCCTCCACACATCCAAACAACGAAGCCTCACATTTCGACCCCTCACGCAATTCTTATTCTGAACCCTCGTTGCAGACGTCGCCATCCTTACCTGAATCGGAGGCATGCCTGTTGAACACCCCTTCATCATCATCGGACAAGTAGCATCTTTCTTGTACTTCTTCCTCTTTTTAGTTCTTTCTCCCTTCGCAGGATGATTAGAAAACAAAGTACTTGAATGACACTNNNN----NNNNNGCTAACGTAGC-TTAACTAAAGCATAACACTGAA-GATGTTAAGATGGACCCTAGAAAGTTCCGTAAGCANNNN----NNNNNCAAAGAATAGTTTAAT-TTAGAATCCTAGCTTTGGGAGTTGGGGGTAGGAGTTAGAATCTCCTTTCTTTGANNNN----NNNNNGCACTAGTAGCTCAGTTTCAGAGCGCCGGTCTTGTAAGCCGGATGCCGGAGGTTAAAATCCTCCCTACTGCTNNNN----NNNNNCAGAGTATAGCTAAGACAGAAAAGCATCTCCCTTACACTGAGAAGTCATCCGTGCAAATCGGATTACCCTGANNNN----NNNNNNNGTGGATGACTCCCCAGCTGACACCATCACTCGGCGGTTTCGCTATGATGTGGCACTGGTGTCAGCATTAAAGGATCTGGAGGAGGACATCATGGAGGGGCTGAGAGAGAGTGGGATGGAAGACAGTGCTTGCACCTCAGGCTTCAGTGTCATGATCAAGGAATCCTGTGATGGCATGGGCGATGTCAGCGAGAAGCACGGTGGAGGACCAGCTGTTCCTGAGAAAGCTGTACGTTTCTCTTTCACTGTTATGTCTGTCTCTGTCCTGGCAGACGATGAGGAGGAAGAGGTTACCATCTTCTCTGAGCCTAAGCCAAACTCAGAACTGTCCTGCAAGCCCCTTTGCCTGACATTTGTGGATGAGTCAGATCATGAGACACTCACAGCTGTCCTGGGGCCTATAGTTGCAGAGCGTAATGCAATGAAAGAGAGCAGGCTCATCCTATCCGTGGGTGGACTAGCTCGCTCCTTCCGCTTCCACTTCAGAGGCACAGGATACGATGAGAAGATGGTGCGTGAGATGGAGGGCCTGGAGGCCTCAGGGTCCACTTATGTCTGCACTCTTTGTGACGCCAGTCGGGCAGAGGCCTCTAAAAACATGGTGCTACACTCCGTCACCCGCGGTCATGAAGAGAACCTAGAACGTTACGAAATATGGAGAACCAACCCCTTTTCTGAGTCTGTAGATGAGCTGCGAGACAGAGTCAAANNNN----NNNNNNNTTGAGGGCCATCTCCTTCTCCAATGACTCATGCTACCTTCCTCCGTTACGCTGTCCAGCTGTTTGCCGCCTCGACCCCTATGATGGGCTTCCAGAGAGTTATCTCATCCACGGTGGCCGCACCCCAAATAATGAGATCTCATCGAGCCTATACCTGCTGACCATGGACAGCCGTGGCTGCAATCGCAAACTGAACTTGCGCTGCAAAGAGAAAGAGCTGGTGGGGGAAGTTCCAGGGGCCAGATACGGTCACACAATGAGCATGATTCAAAGCCGTGGGAAGACAGCTTGTGTGTTGTTTGGGGGTAGATCCTACATGCCAGCAGGAGAGCGGACCACAGAGAGCTGGAACAGCGTCGTCGACTGTCCTCCTCAGGTGTTCCTGTTTGACTTGGAGTTCGGTTGCTCCTCTGCTCACACTTTACCCGAGCTCAGCGATGGACAGTCTTTCCATTTGGCCCTTGCCAGAGAAGACTGTGTCTACTTCGTCGGGGGTCACTCACTCACCTCTGACTCCCGCCCCCCTCGACTCTTTCGTCTGCGTGTTGAGCTTCTGCAGGGCAGCCCCTTGCTCTCCTGTGAGACTCTAGACACTGGCATATCCATCTCCAGTGCCATAATCACCCGTACAGGTCCCAATCACAGATATATCATCTTAGGTGGGTATCAGTCAGACTCCCAGAAGAGGATGGAGTGCAGCACTGTGATTCTGGATGAAAAAGGGATCCACNNNN----NNNNNNNACATTTTATGCTGAGGTGTTTGGCCTACCTTCCCCTGAGGTGAAGTGGTTCTGCAACAAAACCCAACTGGTGGCAGATGACAGAGTTAAAATGGAGAGAGATGGCGATAGCATCTCGCTAACAATTCACAATGTCACTAAAGCCGATCAGGGAGAGTATATCTGCGAGGCTTTAAACTATGTCGGGGAAGCAAGAAGTGTTGCTTTAGTGGTAGTTGTATCGCAGGAAGTGAGGTTCATGCCTGCCCCACCTGCTGTCACCCATCAGCATGTGATGGAGTTTGATGTGGAGGAAGATGACTCTTCTCGTTCTCCTTCCCCTCAGGAGATTCTGCTTGAAGTAGAATTGGATGAAAACGAGGTGAAAGAATTTGAGAAACAGGTTAAGATCATCACCATTCCTGAGTACACAGCCGACAACAAGAGCATGATCATATCTTTGGATGTTTTACCAAGTATTTATGAGGAGGGCGCTGTG
Kyphosus_bigibbus_no_voucher_Indian_Ocean_KspCo015	CAAAGGCTTGGTCCTGACTTTACTATCAACTTTAGCCAAACTTACACATGCAAGTATCCGCACCCCCGTGAGAATGCCCC-ACAGTTCCCTGCCCGGGAACAAGGAGCTGGTATCAGGCACATTTGACTATAAGCCCACGACACCTTGCTTAGCCACACCCTCAAGGGAACTCAGCAGTGATAAACATTAAGCTATAAGTGAAAACTTGACTTAGTCAA-GGC--TAAGAGGGCCGGTAAAACTCGTGCCAGCCACCGCGGTTATACGAGAGGCCCAAGTTGATAGACTCCGGGCGTAAAGAGTGGTTAAGACACATCTAC----GAAACTAAAGCCGAACGCCCTCAGGGCTGT-TATACGCTCCCGAAGGTAAGAAGTTCAATCACGAAAGTGGCTTTATATCAGCTGAATCCACGAAAGCTATGACACAAACT-GGGATTAGATACCCCACT-ATGCCTAGCCATAAACATTGATAGTACAATACGCCTA-CTATCCGCCAGGGTACTACGAGCATCAGCTTAAAACCCAAAGGACTTGGCGGTGCTTTAGATCCACCTAGAGGAGCCTGTTCTAGAACCGATAACCCCCG-TTCAACCTCACCCTCCCTTGTTTT-TCCCGCCTATATACCGCCGTCGTCAGCTTACCCTGTGAAGG--CCTCATAGTAAGCAGAATTGGCACAACCCAAAACGTCAGGTCGAGGTGTAGCGTATGGAAGGGGAAGA-AATGGGCTACATTCACTGACAC-AGTGAATTACGGACGA-TATACTG-AAATATATATCTAAAGGAGGATTTAGCAGTAAGCAGGAAATAGAGTGTTTTGCTGAAATT-GGCCCTGAAGCGCGCACACACCGCCCGTCACTCTCCCCAAGCCTAA-CAATCTAAATAATTAAAACCTTACAA--TCGCAAAGGGGAGGCAAGTCGTAACATGGTAAGTGTACCGGAAGGTGCACTTGGAAAAAT--NNNN----NNNNCGCCCACTAGCTAG---CCC-----CC---AAACCAAAAACAA-CACACCAATATAAATACCCCTAAAT-GCACTAACACCTGCA-TAAAACAAACCATTTTTCCCCCTTAGTATGGGCGACAG-AAAAGGGACTG-TGGCGCAATAGAGAAAGTACCGCAAGGGAACGCTGAAAGAGCAGTGAAACAACTCAGTC-AAGCCTAAAAAAGCAGAGATTTAACCTCGTACCTTTTGCATCATGATTTAGCCAGTAAGACCCAAGCAAAGAGTTCTT-TAGTTTGGTTTCCCGAAACTAAGTGAGCTACTCCAAGACAGCCTATTAATAGGGCAAACCCGTCCCTGTGGCAAAAGGGTGGGAAGAGCTTTGAGTAGAGGTGACAAACCTACCGAACTTAGTTATAGCTGGTTGCCTGAGAATTGAATAGAAGTTCAGCCTCTCGGCTTCTCCCCTC-ACCCTCGTCCGA-CCACCCTCTGACACCT-TAAGAAACCGCGAGAGTTACTCAAAGGGGGTACAGCCCCTTTGAGACAAGATACAACTTTACCAGGAGGGTAAAGATCATAATA-ACATGAAGGTAAAATGTTCTGGTGGGCCTAAAAGCAGCCATCCCTATAGAAAGCGTTAAAGCTCAGACATA-----CCCCTCACCC-TTTTATACTGATAATCA-AATCTTAACCCCCTAGCC-CCACCAGGCCATCCCATG-CAAACATGGGAGCGACTATGCTAATATGAGTAATAAGAGAGCC-TCCGCCTCTCTCCTTGCACACGTGTAAATCGGAATGGA--CCCTCCACCGAATATTAACGGCCCCAAA-CAAAGAGGGAACTGAACAACAGACCAAACAACCAGAAAA-CCATCCAAC-AAA-CAACCG-TTAACCCCACACCGGTGTGCCCCC-AAGGAAAGACTAAAAGAAAAAGAAGGAACTCGGCAAACAC----ATAAAGCCTCGCCTG-TTTACCAAAAACATCGCCTCTTGC-AAAACTGAGGAATAAGAGGTCCCGCCTGCCCTGTGACTATATG-TTTAACGGCCGCGGTATTTTGACCGTGCGAAGGTAGCGCAATCACTTGTCTTTTAAATGGAGACCTGTATGAATGGCATAACGAGGGCTTAGCTGTCTCC-TTTTTCAAGTCAATGAAATTGATCTCCCCGTGCAGAAGCGGGGATAGCACCATAAGACGAGAAGACCCTATGGAGCTTTAGACACC--AAGGCAGATC-ATGTTAAACACCCCTTCA--CAAAGGACCAAACCAGATGAACCCTGCCCTAATGTCTTTGGTTGGGGCGACCGCGGGGAAACAAAAAACCCCCACGTGGAATGGGAATACTC-CTTCCTACAACTAAGAGCTCCCGCTCTAATGACCAGAA--TTTCTGACCAAT-CAGATCCGGCAACGCCGATCAACGGACCGAGTTACCCTAGGGATAACAGCGCAATCCCCTTTTAGAGCCCATATCGACAAGGGGGTTTACGACCTCGATGTTGGATC-AGGAC-ATCCTAATGGTGCAGCCGCTATTA-AGGNNNN----NNNNTATTTCCTTTTCGCATACGCAATCCTACGTTCAATTCCCAACAAACTCGGAGGAGTTCTGGCCCTCCTAGCTTCCATCCTAGTACTCATAGTCGTCCCAATCCTCCACACATCCAAACAACGAAGCCTCACATTTCGACCCCTCACGCAATTCTTATTCTGAACCCTCGTTGCAGACGTCGCCATCCTTACCTGAATCGGAGGCATGCCTGTTGAACACCCCTTCATCATCATCGGACAAGTAGCATCTTTCTTGTACTTCTTCCTCTTTTTAGTTCTTTCTCCCTTCGCAGGATGATTAGAAAACAAAGTACTTGAATGACATTNNNN----NNNNNGCTAACGTAGC-TTAACTAAAGCATAACACTGAA-GATGTTAAGATGGACCCTAGAAAGTTCCGTAAGCANNNN----NNNNNCAAAGAATAGTTTAAT-TTAGAATCCTAGCTTTGGGAGTTGGGGGTAGGAGTTAGAATCTCCTTTCTTTGANNNN----NNNNNGCACTAGTAGCTCAGTTTCAGAGCGCCGGTCTTGTAAGCCGGATGCCGGAGGTTAAAATCCTCCCTACTGCTNNNN----NNNNNCAGAGTATAGCTAAGACAGAAAAGCATCTCCCTTACACTGAGAAGTCATCCGTGCAAATCGGATTACCCTGANNNN----NNNNNNNGTGGATGACTCCCCAGCTGACACCATCACTCGGCGGTTTCGCTATGATGTGGCACTGGTGTCAGCATTAAAGGATCTGGAGGAGGACATCATGGAGGGGCTGAGAGAGAGTGGGATGGAAGACAGTGCTTGCACCTCAGGCTTCAGTGTCATGATCAAGGAATCCTGTGATGGCATGGGCGATGTCAGCGAGAAGCACGGTGGAGGACCAGCTGTTCCTGAGAAAGCTGTACGTTTCTCTTTCACTGTTATGTCTGTCTCTGTCCTGGCAGACGATGAGGAGGAAGAGGTTACCATCTTCTCTGAGCCTAAGCCAAACTCAGAACTGTCCTGCAAGCCCCTTTGCCTGACATTTGTGGATGAGTCAGATCATGAGACACTCACAGCTGTCCTGGGGCCTATAGTTGCAGAGCGTAATGCAATGAAAGAGAGCAGGCTCATCCTATCCGTGGGTGGACTAGCTCGCTCCTTCCGCTTCCACTTCAGAGGCACAGGATACGATGAGAAGATGGTGCGTGAGATGGAGGGCCTGGAGGCCTCAGGGTCCACTTATGTCTGCACTCTTTGTGACGCCAGTCGGGCAGAGGCCTCTAAAAACATGGTGCTACACTCCGTCACCCGCGGTCATGAAGAGAACCTAGAACGTTACGAAATATGGAGAACCAACCCCTTTTCTGAGTCTGTAGATGAGCTGCGAGACAGAGTCAAANNNN----NNNNNNNTTGAGGGCCATCTCCTTCTCCAATGACTCATGCTACCTTCCTCCGTTACGCTGTCCAGCTGTTTGCCGCCTCGACCCCTATGATGGGCTTCCAGAGAGTTATCTCATCCACGGTGGCCGCACCCCAAATAATGAGATCTCATCGAGCCTATACCTGCTGACCATGGACAGCCGTGGCTGCAATCGCAAACTGAACTTGCGCTGCAAAGAGAAAGAGCTGGTGGGGGAAGTTCCAGGGGCCAGATACGGTCACACAATGAGCATGATTCAAAGCCGTGGGAAGACAGCTTGTGTGTTGTTTGGGGGTAGATCCTACATGCCAGCAGGAGAGCGGACCACAGAGAGCTGGAACAGCGTCGTCGACTGTCCTCCTCAGGTGTTCCTGTTTGACTTGGAGTTCGGTTGCTCCTCTGCTCACACTTTACCYGAGCTCAGCGATGGACAGTCTTTCCATTTGGCCCTTGCCAGAGAAGACTGTGTCTACTTCGTCGGGGGTCACTCACTCACCTCTGACTCCCGCCCCCCTCGACTCTTTCGTCTGCGTGTTGAGCTTCTGCAGGGCAGCCCCTTGCTCTCCTGTGAGACTCTAGACACTGGCATATCCATCTCCAGTGCCATAATCACCCGTACAGGTCCCAATCACAGATATATCATCTTAGGTGGGTATCAGTCAGACTCCCAGAAGAGGATGGAGTGCAGCACTGTGATTCTGGATGAAAAAGGGATCCACNNNN----NNNNNNNACATTTTATGCTGAGGTGTTTGGCCTACCTTCCCCTGAGGTGAAGTGGTTCTGCAACAAAACCCAACTGGTGGCAGATGACAGAGTTAAAATGGAGAGAGATGGCGATAGCATCTCGCTAACAATTCACAATGTCACTAAAGCCGATCAGGGAGAGTATATCTGCGAGGCTTTAAACTATGTCGGGGAAGCAAGAAGTGTTGCTTTAGTGGTAGTTGTATCGCAGGAAGTGAGGTTCATGCCTGCCCCACCTGCTGTCACCCATCAGCATGTGATGGAGTTTGATGTGGAGGAAGATGACTCTTCTCGTTCTCCTTCCCCTCAGGAGATTCTGCTTGAAGTAGAATTGGATGAAAACGAGGTGAAAGAATTTGAGAAACAGGTTAAGATCATCACCATTCCTGAGTACACAGCCGACAACAAGAGCATGATCATATCTTTGGATGTTTTACCAAGTATTTATGAGGAGGGCGCTGTG
Kyphosus_bigibbus_no_voucher_Indian_Ocean_KspCo016	CAAAGGCTTGGTCCTGACTTTACTATCAACTTTAGCCAAACTTACACATGCAAGTATCCGCACCCCCGTGAGAATGCCCC-ACAGTTCCCTGCCCGGGAACAAGGAGCTGGTATCAGGCACATTTGACTATAAGCCCACGACACCTTGCTTAGCCACACCCTCAAGGGAACTCAGCAGTGATAAACATTAAGCTATAAGTGAAAACTTGACTTAGTCAA-GGC--TAAGAGGGCCGGTAAAACTCGTGCCAGCCACCGCGGTTATACGAGAGGCCCAAGTTGATAGACTCC-GGCGTAAAGAGTGGTTAAGACACATCTAC----GAAACTAAAGCCGAACGCCCTCAGGGCTGT-TATACGCTCCCGAAGGTAAGAAGTTCAATCACGAAAGTGGCTTTATATCAGCTGAATCCACGAAAGCTATGACACAAACT-GGGATTAGATACCCCACT-ATGCCTAGCCATAAACATTGATAGTACAATACGCCTA-CTATCCGCCAGGGTACTACGAGCATCAGCTTAAAACCCAAAGGACTTGGCGGTGCTTTAGATCCACCTAGAGGAGCCTGTTCTAGAACCGATAACCCCCG-TTCAACCTCACCCTCCCTTGTTTT-TCCCGCCTATATACCGCCGTCGTCAGCTTACCCTGTGAAGG--CCTCATAGTAAGCAGAATTGGCACAACCCAAAACGTCAGGTCGAGGTGTAGCGTATGGAAGGGGAAGA-AATGGGCTACATTCACTGACAC-AGTGAATTACGGACGA-TATACTG-AAATATATATCTAAAGGAGGATTTAGCAGTAAGCAGGAAATAGAGTGTTCTGCTGAAATT-GGCCCTGAAGCGCGCACACACCGCCCGTCACTCTCCCCAAGCCTAA-CAATCTAAATAATTAAAACCTTACAA--TCGCAAAGGGGAGGCAAGTCGTAACATGGTAAGTGTACCGGAAGGTGCACTTGGAAAAAT--NNNN----NNNNCGCCCACTAGCTAG--CCCC-----CC---AAACCAAAAACAA-CACACCAATATAAATACCCCTAAAT-GCACTAACACCTGCA-TAAAACAAACCATTTTTCCCCCTTAGTATGGGCGACAG-AAAAGGGACTG-TGGCGCAATAGAGAAAGTACCGCAAGGGAACGCTGAAAGAGCAGTGAAACAACTCAGTC-AAGCCTAAAAAAGCAGAGATTTAACCTCGTACCTTTTGCATCATGATTTAGCCAGTAAGACCCAAGCAAAGAGTTCTT-TAGTTTGGTTTCCCGAAACTAAGTGAGCTACTCCAAGACAGCCTATTAATAGGGCAAACCCGTCCCTGTGGCAAAAGGGTGGGAAGAGCTTTGAGTAGAGGTGACAAACCTACCGAACTTAGTTATAGCTGGTTGCCTGAGAATTGAATAGAAGTTCAGCCTCCCGGCTTCTCCCCTC-ACCCTCGTCCGA-CCACCCTCTGACACCT-TAAGAAACCGCGAGAGTTACTCAAAGGGGGTACAGCCCCTTTGAGACAAGATACAACTTTACCAGGAGGGTAAAGATCATAATA-ACATGAAGGTAAAATGTTCTGGTGGGCCTAAAAGCAGCCATCCCTATAGAAAGCGTTAAAGCTCAGACATA-----CCCCTCACCC-TTTTATACTGATAATCA-AATCTTAACCCCCTAGCC-CCACCAGGCCATCCCATG-CAAACATGGGAGCGACTATGCTAATATGAGTAATAAGAGAGCC-TCCGCCTCTCTCCTTGCACACGTGTAAATCGGAATGGA--CCCTCCACCGAATATTAACGGCCCCAAA-CAAAGAGGGAACTGAACAACAGACCAAACAACCAGAAAA-CCATCCAAC-AAA-CAACCG-TTAACCCCACACCGGTGTGCCCCC-AAGGAAAGACTAAAAGAAAAAGAAGGAACTCGGCAAACAC----ATAAAGCCTCGCCTG-TTTACCAAAAACATCGCCTCTTGC-AAAACTGAGGAATAAGAGGTCCCGCCTGCCCTGTGACTATATG-TTTAACGGCCGCGGTATTTTGACCGTGCGAAGGTAGCGCAATCACTTGTCTTTTAAATGGAGACCTGTATGAATGGCATAACGAGGGCTTAGCTGTCTCC-TTTTTCAAGTCAATGAAATTGATCTCCCCGTGCAGAAGCGGGGATAGCACCATAAGACGAGAAGACCCTATGGAGCTTTAGACACC--AAGGCAGATC-ATGTTAAACACCCCTTCA--CAAAGGACCAAACCAGATGAACCCTGCCCTAATGTCTTTGGTTGGGGCGACCGCGGGGAAACAAAAAACCCCCACGTGGAATGGGAATACTC-CTTCCTACAACTAAGAGCTCCCGCTCTAATGACCAGAA--TTTCTGACCAAT-CAGATCCGGCAACGCCGATCAACGGACCGAGTTACCCTAGGGATAACAGCGCAATCCCCTTTTAGAGCCCATATCGACAAGGGGGTTTACGACCTCGATGTTGGATC-AGGAC-ATCCTAATGGTGCAGCCGCTATTA-AGGNNNN----NNNNTATTTCCTTTTCGCATACGCAATCCTACGTTCAATTCCCAACAAACTCGGAGGAGTTCTGNNCCTCCTAGCTTCCATCCTAGTACTCATAGTCGTCCCAATCCTCCACACATCCAAACAACGAAGCCTCACATTTCGACCCCTCACGCAATTCTTATTCTGAACCCTCGTTGCAGACGTCGCCATCCTTACCTGAATCGGAGGCATGCCTGTTGAACACCCCTTCATCATCATCGGACAAGTAGCATCTTTCTTGTACTTCTTCCTCTTTTTAGTTCTTTCTCCCTTCGCANGATGATTAGAAAACAAAGTACTTGAATGACACTNNNN----NNNNNGCTAACGTAGC-TTAACTAAAGCATAACACTGAA-GATGTTAAGATGGACCCTAGAAAGTTCCGTAAGCANNNN----NNNNNCAAAGAATAGTTTAAT-TTAGAATCCTAGCTTTGGGAGTTGGGGGTAGGAGTTAGAATCTCCTTTCTTTGANNNN----NNNNNGCACTAGTAGCTCAATTTCAGAGCGCCGGTCTTGTAAGCCGGATGCCGGAGGTTAAAATCCTCCCTACTGCTNNNN----NNNNNCAGAGTATAGCTAAGACAGAAAAGCATCTCCCTTACACTGAGAAGTCATCCGTGCAAATCGGATTACCCTGANNNN----NNNNNNNGTGGATGACTCCCCAGCTGACACCATCACTCGGCGGTTTCGCTATGATGTGGCACTGGTGTCAGCATTAAAGGATCTGGAGGAGGACATCATGGAGGGGCTGAGAGAGAGTGGGATGGAAGACAGTGCTTGCACCTCAGGCTTCAGTGTCATGATCAAGGAATCCTGTGATGGCATGGGCGATGTCAGCGAGAAGCACGGTGGAGGACCAGCTGTTCCTGAGAAAGCTGTACGTTTCTCTTTCACTGTTATGTCTGTCTCTGTCCTGGCAGACGATGAGGAGGAAGAGGTTACCATCTTCTCTGAGCCTAAGCCAAACTCAGAACTGTCCTGCAAGCCCCTTTGCCTGACATTTGTGGATGAGTCAGATCATGAGACACTCACAGCTGTCCTGGGGCCTATAGTTGCAGAGCGTAATGCAATGAAAGAGAGCAGGCTCATCCTATCCGTGGGTGGACTAGCTCGCTCCTTCCGCTTCCACTTCAGAGGCACAGGATACGATGAGAAGATGGTGCGTGAGATGGAGGGCCTGGAGGCCTCAGGGTCCACTTATGTCTGCACTCTTTGTGAYGCCAGTCGGGCAGAGGCCTCTAAAAACATGGTGCTACACTCCGTCACCCGCGGTCATGAAGAGAACCTAGAACGTTACGAAATATGGAGAACCAACCCCTTTTCTGAGTCTGTAGATGAGCTGCGAGACAGAGTCAAANNNN----NNNNNNNTTGAGGGCCATCTCCTTCTCCAATGACTCATGCTACCTTCCTCCGTTACGCTGTCCAGCTGTTTGCCGCCTCGACCCCTATGATGGGCTTCCAGAGAGTTATCTCATCCACGGTGGCCGCACCCCAAATAATGAGATCTCATCGAGCCTATACCTGCTGACCATGGACAGCCGTGGCTGCAATCGCAAACTGAACTTGCGCTGCAAAGAGAAAGAGCTGGTGGGGGAAGTTCCAGGGGCCAGATACGGTCACACAATGAGCATGATTCAAAGCCGTGGGAAGACAGCTTGTGTGTTGTTTGGGGGTAGATCCTACATGCCAGCAGGAGAGCGGACCACAGAGAGCTGGAACAGCGTCGTCGACTGTCCTCCTCAGGTGTTCCTGTTTGACTTGGAGTTCGGTTGCTCCTCTGCTCACACTTTACCCGAGCTCAGCGATGGACAGTCTTTCCATTTGGCCCTTGCCAGAGAAGACTGTGTCTACTTCGTCGGGGGTCACTCACTCACCTCTGACTCCCGCCCCCCTCGACTCTTTCGTCTGCGTGTTGAGCTTCTGCAGGGCAGCCCCTTGCTCTCCTGTGAGACTCTAGACACTGGCATATCCATCTCCAGTGCCATAATCACCCGTACAGGTCCCAATCACAGATATATCATCTTAGGTGGGTATCAGTCAGACTCCCAGAAGAGGATGGAGTGCAGCACTGTGATTCTGGATGAAAAARGGATCCACNNNN----NNNNNNNACATTTTATGCTGAGGTGTTTGGCCTACCTTCCCCTGAGGTGAAGTGGTTCTGCAACAAAACCCAACTGGTGGCAGATGACAGAGTTAAAATGGAGAGAGATGGCGATAGCATCTCGCTAACAATTCACAATGTCACTAAAGCCGATCAGGGAGAGTATATCTGCGAGGCTTTAAACTATGTCGGGGAAGCAAGAAGTGTTGCTTTAGTGGTAGTTGTATCGCAGGAAGTGAGGTTCATGCCTGCCCCACCTGCTGTCACCCATCAGCATGTGATGGAGTTTGATGTGGAGGAAGATGACTCTTCTCGTTCTCCTTCCCCTCAGGAGATTCTGCTTGAAGTAGAATTGGATGAAAACGAGGTGAAAGAATTTGAGAAACAGGTTAAGATCATCACCATTCCTGAGTACACAGCCGACAACAAGAGCATGATCATATCTTTGGATGTTTTACCAAGTATTTATGAGGAGGGCGCTGTG
Kyphosus_bigibbus_no_voucher_Indian_Ocean_KspCo017	CAAAGGCTTGGTCCTGACTTTACTATCAACTTTAGCCAAACTTACACATGCAAGTATCCGCACCCCCGTGAGAATGCCCC-ACAGTTCCCTGCCCGGGAACAAGGAGCTGGTATCAGGCACATTTGACTATAAGCCCACGACACCTTGCTTAGCCACACCCTCAAGGGAACTCAGCAGTGATAAACATTAAGCTATAAGTGAAAACTTGACTTAGTCAA-GGC--TAAGAGGGCCGGTAAAACTCGTGCCAGCCACCGCGGTTATACGAGAGGCCCAAGTTGATAGACTCC-GGCGTAAAGAGTGGTTAAGACACATCTAC----GAAACTAAAGCCGAACGCCCTCAGGGCTGT-TATACGCTCCCGAAGGTAAGAAGTTCAATCACGAAAGTGGCTTTATATCAGCTGAATCCACGAAAGCTATGACACAAACT-GGGATTAGATACCCCACT-ATGCCTAGCCATAAACATTGATAGTACAATACGCCTA-CTATCCGCCAGGGTACTACGAGCATCAGCTTAAAACCCAAAGGACTTGGCGGTGCTTTAGATCCACCTAGAGGAGCCTGTTCTAGAACCGATAACCCCCG-TTCAACCTCACCCTCCCTTGTTTT-TCCCGCCTATATACCGCCGTCGTCAGCTTACCCTGTGAAGG--CCTCATAGTAAGCAGAATTGGCACAACCCAAAACGTCAGGTCGAGGTGTAGCGTATGGAAGGGGAAGA-AATGGGCTACATTCACTGACAC-AGTGAATTACGGACGA-TATACTG-AAATATATATCTAAAGGAGGATTTAGCAGTAAGCAGGAAATAGAGTGTTCTGCTGAAATT-GGCCCTGAAGCGCGCACACACCGCCCGTCACTCTCCCCAAGCCTAA-CAATCTAAATAATTAAAACCTTACAA--TCGCAAAGGGGAGGCAAGTCGTAACATGGTAAGTGTACCGGAAGGTGCACTTGGAAAAAT--NNNN----NNNNCGCCCACTAGCTAG--CCCC-----CC---AAACCAAAAACAA-CACACCAATATAAATACCCCTAAAT-GCACTAACACCTGCA-TAAAACAAACCATTTTTCCCCCTTAGTATGGGCGACAG-AAAAGGGACTG-TGGCGCAATAGAGAAAGTACCGCAAGGGAACGCTGAAAGAGCAGTGAAACAACTCAGTC-AAGCCTAAAAAAGCAGAGATTTAACCTCGTACCTTTTGCATCATGATTTAGCCAGTAAGACCCAAGCAAAGAGTTCTT-TAGTTTGGTTTCCCGAAACTAAGTGAGCTACTCCAAGACAGCCTATTAATAGGGCAAACCCGTCCCTGTGGCAAAAGGGTGGGAAGAGCTTTGAGTAGAGGTGACAAACCTACCGAACTTAGTTATAGCTGGTTGCCTGAGAATTGAATAGAAGTTCAGCCTCTCGGCTTCTCCCCTC-ACCCTCGTCCGA-CCACCCTCTGACACCT-TAAGAAACCGCGAGAGTTACTCAAAGGGGGTACAGCCCCTTTGAGACAAGATACAACTTTACCAGGAGGGTAAAGATCATAATA-ACATGAAGGTAAAATGTTCTGGTGGGCCTAAAAGCAGCCATCCCTATAGAAAGCGTTAAAGCTCAGACATA-----CCCCTCACCC-TTTTATACTGATAATCA-AATCTTAACCCCCTAGCC-CCACCAGGCCATCCCATG-CAAACATGGGAGCGACTATGCTAATATGAGTAATAAGAGAGCC-TCCGCCTCTCTCCTTGCACACGTGTAAATCGGAATGGA--CCCTCCACCGAATATTAACGGCCCCAAA-CAAAGAGGGAACTGAACAACAGACCAAACAACCAGAAAA-CCATCCAAC-AAA-CAACCG-TTAACCCCACACCGGTGTGCCCCC-AAGGAAAGACTAAAAGAAAAAGAAGGAACTCGGCAAACAC----ATAAAGCCTCGCCTG-TTTACCAAAAACATCGCCTCTTGC-AAAACTGAGGAATAAGAGGTCCCGCCTGCCCTGTGACTATATG-TTTAACGGCCGCGGTATTTTGACCGTGCGAAGGTAGCGCAATCACTTGTCTTTTAAATGGAGACCTGTATGAATGGCATAACGAGGGCTTAGCTGTCTCC-TTTTTCAAGTCAATGAAATTGATCTCCCCGTGCAGAAGCGGGGATAGCACCATAAGACGAGAAGACCCTATGGAGCTTTAGACACC--AAGGCAGATC-ATGTTAAACACCCCTTCA--CAAAGGACCAAACCAGATGAACCCTGCCCTAATGTCTTTGGTTGGGGCGACCGCGGGGAAACAAAAAACCCCCACGTGGAATGGGAATACTC-CTTCCTACAACTAAGAGCTCCCGCTCTAATGACCAGAA--TTTCTGACCAAT-CAGATCCGGCAACGCCGATCAACGGACCGAGTTACCCTAGGGATAACAGCGCAATCCCCTTTTAGAGCCCATATCGACAAGGGGGTTTACGACCTCGATGTTGGATC-AGGAC-ATCCTAATGGTGCAGCCGCTATTA-AGGNNNN----NNNNTATTTCCTTTTCGCATACGCAATCCTACGTTCAATTCCCAACAAACTCGGAGGAGTTCTGGCCCTCCTAGCTTCCATCCTAGTACTCATAGTCGTCCCAATCCTCCACACATCCAAACAACGAAGCCTCACATTTCGACCCCTCACGCAATTCTTATTCTGAACCCTCGTTGCAGACGTCGCCATCCTTACCTGAATCGGAGGCATGCCTGTTGAACACCCCTTCATCATCATCGGACAAGTAGCATCTTTCTTGTACTTCTTCCTCTTTTTAGTTCTTTCTCCCTTCGCAGGATGATTAGAAAACAAAGTACTTGAATGACACTNNNN----NNNNNGCTAACGTAGC-TTAACTAAAGCATAACACTGAA-GATGTTAAGATGGACCCTAGAAAGTTCCGTAAGCANNNN----NNNNNCAAAGAATAGTTTAAT-TTAGAATCCTAGCTTTGGGAGTTGGGGGTAGGAGTTAGAATCTCCTTTCTTTGANNNN----NNNNNGCACTAGTAGCTCAGTTTCAGAGCGCCGGTCTTGTAAGCCGGATGCCGGAGGTTAAAATCCTCCCTACTGCTNNNN----NNNNNCAGAGTATAGCTAAGACAGAAAAGCATCTCCCTTACACTGAGAAGTCATCCGTGCAAATCGGATTACCCTGANNNN----NNNNNNNGTGGATGACTCCCCAGCTGACACCATCACTCGGCGGTTTCGCTATGATGTGGCACTGGTGTCAGCATTAAAGGATCTGGAGGAGGACATCATGGAGGGGCTGAGAGAGAGTGGGATGGAAGACAGTGCTTGCACCTCAGGCTTCAGTGTCATGATCAAGGAATCCTGTGATGGCATGGGCGATGTCAGCGAGAAGCACGGTGGAGGACCAGCTGTTCCTGAGAAAGCTGTACGTTTCTCTTTCACTGTTATGTCTGTCTCTGTCCTGGCAGACGATGAGGAGGAAGAGGTTACCATCTTCTCTGAGCCTAAGCCAAACTCAGAACTGTCCTGCAAGCCCCTTTGCCTGACATTTGTGGATGAGTCAGATCATGAGACACTCACAGCTGTCCTGGGGCCTATAGTTGCAGAGCGTAATGCAATGAAAGAGAGCAGGCTCATCCTATCCGTGGGTGGACTAGCTCGCTCCTTCCGCTTCCACTTCAGAGGCACAGGATACGATGAGAAGATGGTGCGTGAGATGGAGGGCCTGGAGGCCTCAGGGTCCACTTATGTCTGCACTCTTTGTGACGCCAGTCGGGCAGAGGCCTCTAAAAACATGGTGCTACACTCCGTCACCCGCGGTCATGAAGAGAACCTAGAACGTTACGAAATATGGAGAACCAACCCCTTTTCTGAGTCTGTAGATGAGCTGCGAGACAGAGTCAAANNNN----NNNNNNN---AGGGCCATCTCCTTCTCCAATGACTCATGCTACCTTCCTCCGTTACGCTGTCCAGCTGTTTGCCGCCTCGACCCCTATGATGGGCTTCCAGAGAGTTATCTCATCCACGGTGGCCGCACCCCAAATAATGAGATCTCATCGAGCCTATACTTGCTGACCATGGACAGCCGTGGCTGCAATCGCAAACTGAACTTGCGCTGCAAAGAGAAAGAGCTGGTGGGGGAAGTTCCAGGGGCCAGATACGGTCACACAATGAGCATGATTCAAAGCCGTGGGAAGACAGCTTGTGTGTTGTTTGGGGGTAGATCCTACATGCCAGCAGGAGAGCGGACCACAGAGAGCTGGAACAGCGTCGTCGACTGTCCTCCTCAGGTGTTCCTGTTTGACTTGGAGTTCGGTTGCTCCTCTGCTCACACTTTACCYGAGCTCAGCGATGGACAGTCTTTCCATTTGGCCCTTGCCAGAGAAGACTGTGTCTACTTCGTCGGGGGTCACTCACTCACCTCTGACTCCCGCCCCCCTCGACTCTTTCGTCTGCGTGTTGAGCTTCTGCAGGGCAGCCCCTTGCTCTCCTGTGAGACTCTAGACACTGGCATATCCATCTCCAGTGCCATAATCACCCGTACAGGTCCCAATCACAGATATATCATCTTAGGTGGGTATCAGTCAGACTCCCAGAAGAGGATGGAGTGCAGCACTGTGATTCTGGATGAAAAAGGGATCCACNNNN----NNNNNNNACATTTTATGCTGAGGTGTTTGGCCTACCTTCCCCTGAGGTGAAGTGGTTCTGCAACAAAACCCAACTGGTGGCAGATGACAGAGTTAAAATGGAGAGAGATGGCGATAGCATCTCGCTAACAATTCACAATGTCACTAAAGCCGATCAGGGAGAGTATATCTGCGAGGCTTTAAACTATGTCGGGGAAGCAAGAAGTGTTGCTTTAGTGGTAGTTGTATCGCAGGAAGTGAGGTTCATGCCTGCCCCACCTGCTGTCACCCATCAGCATGTGATGGAGTTTGATGTGGAGGAAGATGACTCTTCTCGTTCTCCTTCCCCTCAGGAGATTCTGCTTGAAGTAGAATTGGATGAAAACGAGGTGAAAGAATTTGAGAAACAGGTTAAGATCATCACCATTCCTGAGTACACAGCCGACAACAAGAGCATGATCATATCTTTGGATGTTTTACCAAGTATTTATGAGGAGGGCGGTGTG
Kyphosus_bigibbus_no_voucher_Indian_Ocean_KspCo019	CAAAGGCTTGGTCCTGACTTTACTATCAACTTTAGCCAAACTTACACATGCAAGTATCCGCACCCCCGTGAGAATGCCCC-ACAGTTCCCTGCCCGGGAACAAGGAGCTGGTATCAGGCACATTTGACTATAAGCCCACGACACCTTGCTTAGCCACACCCTCAAGGGAACTCAGCAGTGATAAACATTAAGCTATAAGTGAAAACTTGACTTAGTCAA-GGC--TAAGAGGGCCGGTAAAACTCGTGCCAGCCACCGCGGTTATACGAGAGGCCCAAGTTGATAGACTCC-GGCGTAAAGAGTGGTTAAGACACATCTAC----GAAACTAAAGCCGAACGCCCTCAGGGCTGT-TATACGCTCCCGAAGGTAAGAAGTTCAATCACGAAAGTGGCTTTATATCAGCTGAATCCACGAAAGCTATGACACAAACT-GGGATTAGATACCCCACT-ATGCCTAGCCATAAACATTGATAGTACAATACGCCTA-CTATCCGCCAGGGTACTACGAGCATCAGCTTAAAACCCAAAGGACTTGGCGGTGCTTTAGATCCACCTAGAGGAGCCTGTTCTAGAACCGATAACCCCCG-TTCAACCTCACCCTCCCTTGTTTT-TCCCGCCTATATACCGCCGTCGTCAGCTTACCCTGTGAAGG--CCTCATAGTAAGCAAAATTGGCACAACCCAAAACGTCAGGTCGAGGTGTAGCGTATGGAAGGGGAAGA-AATGGGCTACATTCACTGACAC-AGTGAATTACGGACGA-TATACTG-AAATATATATCTAAAGGAGGATTTAGCAGTAAGCAGGAAATAGAGTGTTCTGCTGAAATT-GGCCCTGAAGCGCGCACACACCGCCCGTCACTCTCCCCAAGCCTAA-CAATCTAAATAATTAAAACCTTACAA--TCGCAAAGGGGAGGCAAGTCGTAACATGGTAAGTGTACCGGAAGGTGCACTTGGAAAAAT--NNNN----NNNNCGCCCACTAGCTAG--CCCC-----CC---AAACCAAAAACAA-CACACCAATATAAATACCCCTAAAT-GCACTAACACCTGCA-TAAAACAAACCATTTTTCCCCCTTAGTATGGGCGACAG-AAAAGGGACTG-TGGCGCAATAGAGAAAGTACCGCAAGGGAACGCTGAAAGAGCAGTGAAACAACTCAGTC-AAGCCTAAAAAAGCAGAGATTTAACCTCGTACCTTTTGCATCATGATTTAGCCAGTAAGACCCAAGCAAAGAGTTCTT-TAGTTTGGTTTCCCGAAACTAAGTGAGCTACTCCAAGACAGCCTATTAATAGGGCAAACCCGTCCCTGTGGCAAAAGGGTGGGAAGAGCTTTGAGTAGAGGTGACAAACCTACCGAACTTAGTTATAGCTGGTTGCCTGAGAATTGAATAGAAGTTCAGCCTCTCGGCTTCTCCCCTC-ACCCTCGTCCGA-CCACCCTCTGACACCT-TAAGAAACCGCGAGAGTTACTCAAAGGGGGTACAGCCCCTTTGAGACAAGATACAACTTTACCAGGAGGGTAAAGATCATAATA-ACATGAAGGTAAAATGTTCTGGTGGGCCTAAAAGCAGCCATCCCTATAGAAAGCGTTAAAGCTCAGACATA-----CCCCTCACCC-TTTTATACTGATAATCA-AATCTTAACCCCCTAGCC-CCACCAGGCCATCCCATG-CAAACATGGGAGCGACTATGCTAATATGAGTAATAAGAGAGCC-TCCGCCTCTCTCCTTGCACACGTGTAAATCGGAATGGA--CCCTCCACCGAATATTAACGGCCCCAAA-CAAAGAGGGAACTGAACAACAGACCAAACAACCAGAAAA-CCATCCAAC-AAA-CAACCG-TTAACCCCACACCGGTGTGCCCCC-AAGGAAAGACTAAAAGAAAAAGAAGGAACTCGGCAAACAC----ATAAAGCCTCGCCTG-TTTACCAAAAACATCGCCTCTTGC-AAAACTGAGGAATAAGAGGTCCCGCCTGCCCTGTGACTATATG-TTTAACGGCCGCGGTATTTTGACCGTGCGAAGGTAGCGCAATCACTTGTCTTTTAAATGGAGACCTGTATGAATGGCATAACGAGGGCTTAGCTGTCTCC-TTTTTCAAGTCAATGAAATTGATCTCCCCGTGCAGAAGCGGGGATAGCACCATAAGACGAGAAGACCCTATGGAGCTTTAGACACC--AAGGCAGATC-ATGTTAAACACCCCTTCA--CAAAGGACCAAACCAGATGAACCCTGCCCTAATGTCTTTGGTTGGGGCGACCGCGGGGAAACAAAAAACCCCCACGTGGAATGGGAATACTC-CTTCCTACAACTAAGAGCTCCCGCTCTAATGACCAGAA--TTTCTGACCAAT-CAGATCCGGCAACGCCGATCAACGGACCGAGTTACCCTAGGGATAACAGCGCAATCCCCTTTTAGAGCCCATATCGACAAGGGGGTTTACGACCTCGATGTTGGATC-AGGAC-ATCCTAATGGTGCAGCCGCTATTA-AGGNNNN----NNNNTATTTCCTTTTCGCATACGCAATCCTACGTTCAATTCCCAACAAACTCGGAGGAGTTCTGGCCCTCCTAGCTTCCATCCTAGTACTCATAGTCGTCCCAATCCTCCACACATCCAAACAACGAAGCCTCACATTTCGACCCCTCACGCAATTCTTATTCTGAACCCTCGTTGCAGACGTCGCCATCCTTACCTGAATCGGAGGCATGCCTGTTGAACACCCCTTCATCATCATCGGACAAGTAGCATCTTTCTTGTACTTCTTCCTCTTTTTAGTTCTTTCTCCCTTCGCAGGATGATTAGAAAACAAAGTACTTGAATGACACTNNNN----NNNNNGCTAACGTAGC-TTAACTAAAGCATAACACTGAA-GATGTTAAGATGGACCCTAGAAAGTTCCGTAAGCANNNN----NNNNNCAAAGAATAGTTTAAT-TTAGAATCCTAGCTTTGGGAGTTGGGGGTAGGAGTTAGAATCTCCTTTCTTTGANNNN----NNNNNGCACTAGTAGCTCAGTTTCAGAGCGCCGGTCTTGTAAGCCGGATGCCGGAGGTTAAAATCCTCCCTACTGCTNNNN----NNNNNCAGAGTATAGCTAAGACAGAAAAGCATCTCCCTTACACTGAGAAGTCATCCGTGCAAATCGGATTACCCTGANNNN----NNNNNNNGTGGATGACTCCCCAGCTGACACCATCACTCGGCGGTTTCGCTATGATGTGGCACTGGTGTCAGCATTAAAGGATCTGGAGGAGGACATCATGGAGGGGCTGAGAGAGAGTGGGATGGAAGACAGTGCTTGCACCTCAGGCTTCAGTGTCATGATCAAGGAATCCTGTGATGGCATGGGCGATGTCAGCGAGAAGCACGGTGGAGGACCAGCTGTTCCTGAGAAAGCTGTACGTTTCTCTTTCACTGTTATGTCTGTCTCTGTCCTGGCAGACGATGAGGAGGAAGAGGTTACCATCTTCTCTGAGCCTAAGCCAAACTCAGAACTGTCCTGCAAGCCCCTTTGCCTGACATTTGTGGATGAGTCAGATCATGAGACACTCACAGCTGTCCTGGGGCCTATAGTTGCAGAGCGTAATGCAATGAAAGAGAGCAGGCTCATCCTATCCGTGGGTGGACTAGCTCGCTCCTTCCGCTTCCACTTCAGAGGCACAGGATACGATGAGAAGATGGTGCGTGAGATGGAGGGCCTGGAGGCCTCAGGGTCCACTTATGTCTGCACTCTTTGTGACGCCAGTCGGGCAGAGGCCTCTAAAAACATGGTGCTACACTCCGTCACCCGCGGTCATGAAGAGAACCTAGAACGTTACGAAATATGGAGAACCAACCCCTTTTCTGAGTCTGTAGATGAGCTGCGAGACAGAGTCAAANNNN----NNNNNNNTTGAGGGCCATCTCCTTCTCCAATGACTCATGCTACCTTCCTCCGTTACGCTGTCCAGCTGTTTGCCGCCTCGACCCCTATGATGGGCTTCCAGAGAGTTATCTCATCCACGGTGGCCGCACCCCAAATAATGAGATCTCATCGAGCCTATACCTGCTGACCATGGACAGCCGTGGCTGCAATCGCAAACTGAACTTGCGCTGCAAAGAGAAAGAGCTGGTGGGGGAAGTTCCAGGGGCCAGATACGGTCACACAATGAGCATGATTCAAAGCCGTGGGAAGACAGCTTGTGTGTTGTTTGGGGGTAGATCCTACATGCCAGCAGGAGAGCGGACCACAGAGAGCTGGAACAGCGTCGTCGACTGTCCTCCTCAGGTGTTCCTGTTTGACTTGGAGTTCGGTTGCTCCTCTGCTCACACTTTACCTGAGCTCAGCGATGGACAGTCTTTCCATTTGGCCCTTGCCAGAGAAGACTGTGTCTACTTCGTCGGGGGTCACTCACTCACCTCTGACTCCCGCCCCCCTCGACTCTTTCGTCTGCGTGTTGAGCTTCTGCAGGGCAGCCCCTTGCTCTCCTGTGAGACTCTAGACACTGGCATATCCATCTCCAGTGCCATAATCACCCGTACAGGTCCCAATCACAGATATATCATCTTAGGTGGGTATCAGTCAGACTCCCAGAAGAGGATGGAGTGCAGCACTGTGATTCTGGATGAAAAAGGGATCCACNNNN----NNNNNNNACATTTTATGCTGAGGTGTTTGGCCTACCTTCCCCTGAGGTGAAGTGGTTCTGCAACAAAACCCAACTGGTGGCAGATGACAGAGTTAAAATGGAGAGAGATGGCGATAGCATCTCGCTAACAATTCACAATGTCACTAAAGCCGATCAGGGAGAGTATATCTGCGAGGCTTTAAACTATGTTGGGGAAGCAAGAAGTGTTGCTTTAGTGGTAGTTGTATCGCAGGAAGTGAGGTTCATGCCTGCCCCACCTGCTGTCACCCATCAGCATGTGATGGAGTTTGATGTGGAGGAAGATGACTCTTCTCGTTCTCCTTCCCCTCAGGAGATTCTGCTTGAAGTAGAATTGGATGAAAACGAGGTGAAAGAATTTGAGAAACAGGTTAAGATCATCACCATTCCTGAGTACACAGCCGACAACAAGAGCATGATCATATCTTTGGATGTTTTACCAAGTATTTATGAGGAGGGCGGTGTG
Kyphosus_bigibbus_no_voucher_Indian_Ocean_KspCo020	CAAAGGCTTGGTCCTGACTTTACTATCAACTTTAGCCAAACTTACACATGCAAGTATCCGCACCCCCGTGAGAATGCCCC-ACAGTTCCCTGCCCGGGAACAAGGAGCTGGTATCAGGCACATTTGACTATAAGCCCACGACACCTTGCTTAGCCACACCCTCAAGGGAACTCAGCAGTGATAAACATTAAGCTATAAGTGAAAACTTGACTTAGTCAA-GGC--TAAGAGGGCCGGTAAAACTCGTGCCAGCCACCGCGGTTATACGAGAGGCCCAAGTTGATAGACTCC-GGCGTAAAGAGTGGTTAAGACACATCTAC----GAAACTAAAGCCGAACGCCCTCAGGGCTGT-TATACGCTCCCGAAGGTAAGAAGTTCAATCACGAAAGTGGCTTTATATCAGCTGAATCCACGAAAGCTATGACACAAACT-GGGATTAGATACCCCACT-ATGCCTAGCCATAAACATTGATAGTACAATACGCCTA-CTATCCGCCAGGGTACTACGAGCATCAGCTTAAAACCCAAAGGACTTGGCGGTGCTTTAGATCCACCTAGAGGAGCCTGTTCTAGAACCGATAACCCCCG-TTCAACCTCACCCTCCCTTGTTTT-TCCCGCCTATATACCGCCGTCGTCAGCTTACCCTGTGAAGG--CCTCATAGTAAGCAGAATTGGCACAACCCAAAACGTCAGGTCGAGGTGTAGCGTATGGAAGGGGAAGA-AATGGGCTACATTCACTGACAC-AGTGAATTACGGACGA-TATACTG-AAATATATATCTAAAGGAGGATTTAGCAGTAAGCAGGAAATAGAGTGTTCTGCTGAAATT-GGCCCTGAAGCGCGCACACACCGCCCGTCACTCTCCCCAAGCCTAA-CAATCTAAATAATTAAAACCTTACAA--TCGCAAAGGGGAGGCAAGTCGTAACATGGTAAGTGTACCGGAAGGTGCACTTGGAAAAAT--NNNN----NNNNCGCCCACTAGCTAG--CCCC-----CC---AAACCAAAAACAA-CACACCAATATAAATACCCCTAAAT-GCACTAACACCTGCA-TAAAACAAACCATTTTTCCCCCTTAGTATGGGCGACAG-AAAAGGGACTG-TGGCGCAATAGAGAAAGTACCGCAAGGGAACGCTGAAAGAGCAGTGAAACAACTCAGTC-AAGCCTAAAAAAGCAGAGATTTAACCTCGTACCTTTTGCATCATGATTTAGCCAGTAAGACCCAAGCAAAGAGTTCTT-TAGTTTGGTTTCCCGAAACTAAGTGAGCTACTCCAAGACAGCCTATTAATAGGGCAAACCCGTCCCTGTGGCAAAAGGGTGGGAAGAGCTTTGAGTAGAGGTGACAAACCTACCGAACTTAGTTATAGCTGGTTGCCTGAGAATTGAATAGAAGTTCAGCCTCTCGGCTTCTCCCCTC-ACCCTCGTCCGA-CCACCCTCTGACACCT-TAAGAAACCGCGAGAGTTACTCAAAGGGGGTACAGCCCCTTTGAGACAAGATACAACTTTACCAGGAGGGTAAAGATCATAATA-ACATGAAGGTAAAATGTTCTGGTGGGCCTAAAAGCAGCCATCCCTATAGAAAGCGTTAAAGCTCAGACATA-----CCCCTCACCC-TTTTATACTGATAATCA-AATCTTAACCCCCTAGCC-CCACCAGGCCATCCCATG-CAAACATGGGAGCGACTATGCTAATATGAGTAATAAGAGAGCC-TCCGCCTCTCTCCTTGCACACGTGTAAATCGGAATGGA--CCCTCCACCGAATATTAACGGCCCCAAA-CAAAGAGGGAACTGAACAACAGACCAAACAACCAGAAAA-CCATCCAAC-AAA-CAACCG-TTAACCCCACACCGGTGTGCCCCC-AAGGAAAGACTAAAAGAAAAAGAAGGAACTCGGCAAACAC----ACAAAGCCTCGCCTG-TTTACCAAAAACATCGCCTCTTGC-AAAACTGAGGAATAAGAGGTCCCGCCTGCCCTGTGACTATATG-TTTAACGGCCGCGGTATTTTGACCGTGCGAAGGTAGCGCAATCACTTGTCTTTTAAATGGAGACCTGTATGAATGGCATAACGAGGGCTTAGCTGTCTCC-TTTTTCAAGTCAATGAAATTGATCTCCCCGTGCAGAAGCGGGGATAGCACCATAAGACGAGAAGACCCTATGGAGCTTTAGACACC--AAGGCAGATC-ATGTTAAACACCCCTTCA--CAAAGGACCAAACCAGATGAACCCTGCCCTAATGTCTTTGGTTGGGGCGACCGCGGGGAAACAAAAAACCCCCACGTGGAATGGGAATACTC-CTTCCTACAACTAAGAGCTCCCGCTCTAATGACCAGAA--TTTCTGACCAAT-CAGATCCGGCAACGCCGATCAACGGACCGAGTTACCCTAGGGATAACAGCGCAATCCCCTTTTAGAGCCCATATCGACAAGGGGGTTTACGACCTCGATGTTGGATC-AGGAC-ATCCTAATGGTGCAGCCGCTATTA-AGGNNNN----NNNNTATTTCCTTTTCGCATACGCAATCCTACGTTCAATTCCCAACAAACTCGGAGGAGTTCTGGCCCTCCTAGCTTCCATCCTAGTACTCATAGTCGTCCCAATCCTCCACACATCCAAACAACGAAGCCTCACATTTCGACCCCTCACGCAATTCTTATTCTGAACCCTCGTTGCAGACGTCGCCATCCTTACCTGAATCGGAGGCATGCCTGTTGAACACCCCTTCATCATCATCGGACAAGTAGCATCTTTCTTGTACTTCTTCCTCTTTTTAGTTCTTTCTCCCTTCGCAGGATGATTAGAAAACAAAGTACTTGAATGACACTNNNN----NNNNNGCTAACGTAGC-TTAACTAAAGCATAACACTGAA-GATGTTAAGATGGACCCTAGAAAGTTCCGTAAGCANNNN----NNNNNCAAAGAATAGTTTAAT-TTAGAATCCTAGCTTTGGGAGTTGGGGGTAGGAGTTAGAATCTCCTTTCTTTGANNNN----NNNNNGCACTAGTAGCTCAGTTTCAGAGCGCCGGTCTTGTAAGCCGGATGCCGGAGGTTAAAATCCTCCCTACTGCTNNNN----NNNNNCAGAGTATAGCTAAGACAGAAAAGCATCTCCCTTACACTGAGAAGTCATCCGTGCAAATCGGATTACCCTGANNNN----NNNNNNNGTKGATGRCTCCCCAGCTGACACCATCACNNGGCGGYTTCGCTATGATGTGGCACTGGTGTCAGCATTAAAGGATCTGGAGGAGGACATCATGGAGGGGCTGAGAGAGAGTGGGATGGAAGACAGTGCTTGCACCTCAGGCTTCAGTGTCATGATCAAGGAATCCTGTGATGGCATGGGCGATGTCAGCGAGAAGCACGGTGGAGGACCAGCTGTTCCTGAGAAAGCTGTACGTTTCTCTTTCACTGTTATGTCTGTCTCTGTCCTGGCAGACGATGAGGAGGAAGAGGTTACCATCTTCTCTGAGCCTAAGCCAAACTCAGAACTGTCCTGCAAGCCCCTTTGCCTGACATTTGTGGATGAGTCAGATCATGAGACACTCACAGCTGTCCTGGGGCCTATAGTTGCAGAGCGTAATGCAATGAAAGAGAGCAGGCTCATCCTATCCGTGGGTGGACTAGCTCGCTCCTTCCGCTTCCACTTCAGAGGCACAGGATACGATGAGAAGATGGTGCGTGAGATGGAGGGCCTGGAGGCCTCAGGGTCCACTTATGTCTGCACTCTTTGTGACGCCAGTCGGGCAGAGGCCTCTAAAAACATGGTGCTACACTCCGTCACCCGCGGTCATGAAGAGAACCTAGAACGTTACGAAATATGGAGAACCAACCCCTTTTCTGAGTCTGTAGATGAGCTGCGAGACAGAGTCAAANNNN----NNNNNNNTTGAGGGCCATCTCCTTCTCCAATGACTCATGCTACCTTCCTCCGTTACGCTGTCCAGCTGTTTGCCGCCTCGACCCCTATGATGGGCTTCCAGAGAGTTATCTCATCCACGGTGGCCGCACCCCAAATAATGAGATCTCATCGAGCCTATACCTGCTGACCATGGACAGCCGTGGCTGCAATCGCAAACTGAACTTGCGCTGCAAAGAGAAAGAGCTGGTGGGGGAAGTTCCAGGGGCCAGATACGGTCACACAATGAGCATGATTCAAAGCCGTGGGAAGACAGCTTGTGTGTTGTTTGGGGGTAGATCCTACATGCCAGCAGGAGAGCGGACCACAGAGAGCTGGAACAGCGTCGTCGACTGTCCTCCTCAGGTGTTCCTGTTTGACTTGGAGTTCGGTTGCTCCTCTGCTCACACTTTACCTGAGCTCAGCGATGGACAGTCTTTCCATTTGGCCCTTGCCAGAGAAGACTGTGTCTACTTCGTCGGGGGTCACTCACTCACCTCTGACTCCCGCCCCCCTCGACTCTTTCGTCTGCGTGTTGAGCTTCTGCAGGGCAGCCCCTTGCTCTCCTGTGAGACTCTAGACACTGGCATATCCATCTCCAGTGCCATAATCACCCGTACAGGTCCCAATCACAGATATATCATCTTAGGTGGGTATCAGTCAGACTCCCAGAAGAGGATGGAGTGCAGCACTGTGATTCTGGATGAAAAAGGGATCCACNNNN----NNNNNNNACATTTTATGCTGAGGTGTTTGGCCTACCTTCCCCTGAGGTGAAGTGGTTCTGCAACAAAACCCAACTGGTGGCAGATGACAGAGTTAAAATGGAGAGAGATGGCGATAGCATCTCGCTAACAATTCACAATGTCACTAAAGCCGATCAGGGAGAGTATATCTGCGAGGCTTTAAACTATGTCGGGGAAGCAAGAAGTGTTGCTTTAGTGGTAGTTGTATCGCAGGAAGTGAGGTTCATGCCTGCCCCACCTGCTGTCACCCATCAGCATGTGATGGAGTTTGATGTGGAGGAAGATGACTCTTCTCGTTCTCCTTCCCCTCAGGAGATTCTGCTTGAAGTAGAATTGGATGAAAACGAGGTGAAAGAATTTGAGAAACAGGTTAAGATCATCACCATTCCTGAGTACACAGCCGACAACAAGAGCATGATCATATCTTTGGATGTTTTACCAAGTATTTATGAGGAGGGCGGTGTG
Kyphosus_bigibbus_no_voucher_Indian_Ocean_KspCo021	CAAAGGCTTGGTCCTGACTTTACTATCAACTTTAGCCAAACTTACACATGCAAGTATCCGCACCCCCGTGAGAATGCCCC-ACAGTTCCCTGCCCGGGAACAAGGAGCTGGTATCAGGCACATTTGACTATAAGCCCACGACACCTTGCTTAGCCACACCCTCAAGGGAACTCAGCAGTGATAAACATTAAGCTATAAGTGAAAACTTGACTTAGTCAA-GGC--TAAGAGGGCCGGTAAAACTCGTGCCAGCCACCGCGGTTATACGAGAGGCCCAAGTTGATAGACTCC-GGCGTAAAGAGTGGTTAAGACACATCTAC----GAAACTAAAGCCGAACGCCCTCAGGGCTGT-TATACGCTCCCGAAGGTAAGAAGTTCAATCACGAAAGTGGCTTTATATCAGCTGAATCCACGAAAGCTATGACACAAACT-GGGATTAGATACCCCACT-ATGCCTAGCCATAAACATTGATAGTACAATACGCCTA-CTATCCGCCAGGGTACTACGAGCATCAGCTTAAAACCCAAAGGACTTGGCGGTGCTTTAGATCCACCTAGAGGAGCCTGTTCTAGAACCGATAACCCCCG-TTCAACCTCACCCTCCCTTGTTTT-TCCCGCCTATATACCGCCGTCGTCAGCTTACCCTGTGAAGG--CCTCATAGTAAGCAGAATTGGCACAACCCAAAACGTCAGGTCGAGGTGTAGCGTATGGAAGGGGAAGA-AATGGGCTACATTCACTGACAC-AGTGAATTACGGACGA-TATACTG-AAATATATATCTAAAGGAGGATTTAGCAGTAAGCAGGAAATAGAGTGTTCTGCTGAAATT-GGCCCTGAAGCGCGCACACACCGCCCGTCACTCTCCCCAAGCCTAA-CAATCTAAATAATTAAAACCTTACAA--TCGCAAAGGGGAGGCAAGTCGTAACATGGTAAGTGTACCGGAAGGTGCACTTGGAAAAAT--NNNN----NNNNCGCCCACTAGCTAG--CCCC-----CC---AAACCAAAAACAA-CACACCAATATAAATACCCCTAAAT-GCACTAACACCTGCA-TAAAACAAACCATTTTTCCCCCTTAGTATGGGCGACAG-AAAAGGGACTG-TGGCGCAATAGAGAAAGTACCGCAAGGGAACGCTGAAAGAGCAGTGAAACAACTCAGTC-AAGCCTAAAAAAGCAGAGATTTAACCTCGTACCTTTTGCATCATGATTTAGCCAGTAAGACCCAAGCAAAGAGTTCTT-TAGTTTGGTTTCCCGAAACTAAGTGAGCTACTCCAAGACAGCCTGTTAATAGGGCAAACCCGTCCCTGTGGCAAAAGGGTGGGAAGAGCTTTGAGTAGAGGTGACAAACCTACCGAACTTAGTTATAGCTGGTTGCCTGAGAATTGAATAGAAGTTCAGCCTCTCGGCTTCTCCCCTC-ACCCTCGTCCGA-CCACCCTCTGACACCT-TAAGAAACCGCGAGAGTTACTCAAAGGGGGTACAGCCCCTTTGAGACAAGATACAACTTTACCAGGAGGGTAAAGATCATAATA-ACATGAAGGTAAAATGTTCTGGTGGGCCTAAAAGCAGCCATCCCTATAGAAAGCGTTAAAGCTCAGACATA-----CCCCTCACCC-TTTTATACTGATAATCA-AATCTTAACCCCCTAGCC-CCACCAGGCCATCCCATG-CAAACATGGGAGCGACTATGCTAATATGAGTAATAAGAGAGCC-TCCGCCTCTCTCCTTGCACACGTGTAAATCGGAATGGA--CCCTCCACCGAATATTAACGGCCCCAAA-CAAAGAGGGAACTGAACAACAGACCAAACAACCAGAAAA-CCATCCAAC-AAA-CAACCG-TTAACCCCACACCGGTGTGCCCCC-AAGGAAAGACTAAAAGAAAAAGAAGGAACTCGGCAAACAC----ATAAAGCCTCGCCTG-TTTACCAAAAACATCGCCTCTTGC-AAAACTGAGGAATAAGAGGTCCCGCCTGCCCTGTGACTATATG-TTTAACGGCCGCGGTATTTTGACCGTGCGAAGGTAGCGCAATCACTTGTCTTTTAAATGGAGACCTGTATGAATGGCATAACGAGGGCTTAGCTGTCTCC-TTTTTCAAGTCAATGAAATTGATCTCCCCGTGCAGAAGCGGGGATAGCACCATAAGACGAGAAGACCCTATGGAGCTTTAGACACC--AAGGCAGATC-ATGTTAAACACCCCTTCA--CAAAGGACCAAACCAGATGAACCCTGCCCTAATGTCTTTGGTTGGGGCGACCGCGGGGAAACAAAAAACCCCCACGTGGAATGGGAATACTC-CTTCCTACAACTAAGAGCTCCCGCTCTAATGACCAGAA--TTTCTGACCAAT-CAGATCCGGCAACGCCGATCAACGGACCGAGTTACCCTAGGGATAACAGCGCAATCCCCTTTTAGAGCCCATATCGACAAGGGGGTTTACGACCTCGATGTTGGATC-AGGAC-ATCCTAATGGTGCAGCCGCTATTA-AGGNNNN----NNNNTATTTCCTTTTCGCATACGCAATCCTACGTTCAATTCCCAACAAACTCGGAGGAGTTCTGGCCCTCCTAGCTTCCATCCTAGTACTCATAGTCGTCCCAATCCTCCACACATCCAAACAACGAAGCCTCACATTTCGACCCCTCACGCAATTCTTATTCTGAACCCTCGTTGCAGACGTCGCCATCCTTACCTGAATCGGAGGCATGCCTGTTGAACACCCCTTCATCATCATCGGACAAGTAGCATCTTTCTTGTACTTCTTCCTCTTTTTAGTTCTTTCTCCCTTCGCAGGATGATTAGAAAACAAAGTACTTGAATGACACTNNNN----NNNNNGCTAACGTAGC-TTAACTAAAGCATAACACTGAA-GATGTTAAGATGGACCCTAGAAAGTTCCGTAAGCANNNN----NNNNNCAAAGAATAGTTTAAT-TTAGAATCCTAGCTTTGGGAGTTGGGGGTAGGAGTTAGAATCTCCNTTCTTTGANNNN----NNNNNGCACTAGTAGCTCAGTTTCAGAGCGCCGGTCTTGTAAGCCGGATGCCGGAGGTTAAAATCCTCCCTACTGCTNNNN----NNNNNCAGAGTATAGCTAAGACAGAAAAGCATCTCCCTTACACTGAGAAGTCATCCGTGCAAATCGGATTACCCTGANNNN----NNNNNNNGTGGATGACTCCCCAGCTGACACCATCACTCGGCGGTTTCGCTATGATGTGGCACTGGTGTCAGCATTAAAGGATCTGGAGGAGGACATCATGGAGGGGCTGAGAGAGAGTGGGATNGAAGACAGTGCTTGCACCTCAGGCTTCAGTGTCATGATCAAGGAATCCTGTGATGGCATGGGCGATGTCAGCGAGAAGCACGGTGGAGGACCAGCTGTTCCTGAGAAAGCTGTACGTTTCTCTTTCACTGTTATGTCTGTCTCTGTCCTGGCAGACGATGAGGAGGAAGAGGTTACCATCTTCTCTGAGCCTAAGCCAAACTCAGAACTGTCCTGCAAGCCCCTTTGCCTGACATTTGTGGATGAGTCAGATCATGAGACACTCACAGCTGTCCTGGGGCCTATAGTTGCAGAGCGTAATGCAATGAAAGAGAGCAGGCTCATCCTATCCGTGGGTGGACTAGCTCGCTCCTTCCGCTTCCACTTCAGAGGCACAGGATACGATGAGAAGATGGTGCGTGAGATGGAGGGCCTGGAGGCCTCAGGGTCCACTTATGTCTGCACTCTTTGTGACGCCAGTCGGGCAGAGGCCTCTAAAAACATGGTGCTACACTCCGTCACCCGCGGTCATGAAGAGAACCTAGAACGTTACGAAATATGGAGAACCAACCCCTTTTCTGAGTCTGTAGATGAGCTGCGAGACAGAGTCAAANNNN----NNNNNNNTTGAGGGCCATCTCCTTCTCCAATGACTCATGCTACCTTCCTCCGTTACGCTGTCCAGCTGTTTGCCGCCTCGACCCCTATGATGGGCTTCCAGAGAGTTATCTCATCCACGGTGGCCGCACCCCAAATAATGAGATCTCATCGAGCCTATACCTGCTGACCATGGACAGCCGTGGCTGCAATCGCAAACTGAACTTGCGCTGCAAAGAGAAAGAGCTGGTGGGGGAAGTTCCAGGGGCCAGATACGGTCACACAATGAGCATGATTCAAAGCCGTGGGAAGACAGCTTGTGTGTTGTTTGGGGGTAGATCCTACATGCCAGCAGGAGAGCGGACCACAGAGAGCTGGAACAGCGTCGTCGACTGTCCTCCTCAGGTGTTCCTGTTTGACTTGGAGTTCGGTTGCTCCTCTGCTCACACTTTACCTGAGCTCAGCGATGGACAGTCTTTCCATTTGGCCCTTGCCAGAGAAGACTGTGTCTACTTCGTCGGGGGTCACTCACTCACCTCTGACTCCCGCCCCCCTCGACTCTTTCGTCTGCGTGTTGAGCTTCTGCAGGGCAGCCCCTTGCTCTCCTGTGAGACTCTAGACACTGGCATATCCATCTCCAGTGCCATAATCACCCGTACAGGTCCCAATCACAGATATATCATCTTAGGTGGGTATCAGTCAGACTCCCAGAAGAGGATGGAGTGCAGCACTGTGATTCTGGATGAAAAAGGGATCCACNNNN----NNNNNNNACATTTTATGCTGAGGTGTTTGGCCTACCTTCCCCTGAGGTGAAGTGGTTCTGCAACAAAACCCAACTGGTGGCAGATGACAGAGTTAAAATGGAGAGAGATGGCGATAGCATCTCGCTAACAATTCACAATGTCACTAAAGCCGATCAGGGAGAGTATATCTGCGAGGCTTTAAACTATGTCGGGGAAGCAAGAAGTGTTGCTTTAGTGGTAGTTGTATCGCAGGAAGTGAGGTTCATGCCTGCCCCACCTGCTGTCACCCATCAGCATGTGATGGAGTTTGATGTGGAGGAAGATGACTCTTCTCGTTCTCCTTCCCCTCAGGAGATTCTGCTTGAAGTAGAATTGGATGAAAACGAGGTGAAAGAATTTGAGAAACAGGTTAAGATCATCACCATTCCTGAGTACACAGCCGACAACAAGAGCATGATCATATCTTTGGATGTTTTACCAAGTATTTATGAGGAGGGCGGTGTG
Kyphosus_cornelii_no_voucher_Indian_Ocean_KspCo022	CAAAGGCTTGGTCCTGACTTTACTATCAACTTTAGCCAAACTTACACATGCAAGTATCCGCACCCCCGTGAGAATGCCCC-ACAGTTCCCTGCCCGGGAACAAGGAGCTGGTATCAGGCACATCCCCCA-CAAGCCCACGACACCTTGCTTAGCCACACCCTCAAGGGAACTCAGCAGTGATAGACATTAAGCTATAAGTGAAAACTTGACTTAGTCAA-GGC--TAAGAGGGCCGGTAAAACTCGTGCCAGCCACCGCGGTTATACGAGAGGCCCAAGTTGATAGACTCC-GGCGTAAAGAGTGGTTAAGATATATTTGTTAATAAAACTAAAGCCGAACGCCTTCAGGGCTGT-TATACGCTCCCGAAGATATGAAGTTCAATCACGAAAGTGGCTTTATACCAACTGAACCCACGAAAGCTATGACACAAACT-GGGATTAGATACCCCACT-ATGCCTAGCCATAAACATTGATAGTACAATACGCCTA-CTATCCGCCAGGGTACTACGAGCATCAGCTTGAAACCCAAAGGACTTGGCGGTGCTTTAGATCCACCTAGAGGAGCCTGTTCTAGAACCGATAACCCCCG-TTCAACCTCACCCTTCCTTGTTTC-TCCCGCCTATATACCGCCGTCGTCAGCTTACCCTGTGAAGG--TCTTATAGTAAGCAGAATTGGTAGAACCCAAAACGTCAGGTCGAGGTGTAGCGTATGGAGGGGGAAGA-AATGGGCTACATTCACTAACGT-AGTGAATTACGGACGA-TGCACTG-AAACGTACATCTAAAGGAGGATTTAGCAGTAAGCAGGAAATAGAGCGTCCTGCTGAAATT-GGCCCTGAAGCGCGCACACACCGCCCGTCACTCTCCCCAAGCCCAA-CAATCTATGTAACTAAAACCTTAACA--TCGCAAAGGGGAGGCAAGTCGTAACATGGTAAGTGTACCGGAAGGTGCACTTGGAAAAAT--NNNN----NNNNCGCCCACTAGCTAG--CCCC-----CC---AAACCAAAAACAA-CATACCAATATAAATACCCCTAAAT-GCACTAACACCTGCA-TAAAACAAACCATTTTTCCCCCTTAGTATGGGCGACAG-AAAAGGGACTG-TGGCGCAATAGAGAAAGTACCGCAAGGGAACGCTGAAAGAGAAATGAAACAACTCAGTA-AAGCCTTAAAAAGCAGAGATTTAAACTCGTACCTTTTGCATCATGATTTAGCCAGTAATACCCAAGCAAAGAGCCCTT-TAGTTTGGTTCCCCGAAACTAAGTGAGCTACTCCAAGACAGCCTATTAATAGGGCCAACCCGTCCCTGTGGCAAAAGGGTGGGAAGAGCTTTGAGTAGAGGTGACAGACCTACCGAACTTAGTTATAGCTGGTTGCCTGAGAATTGAATAGAAGTTCAGCCTCTCGGCTTCTTCCCTC-ACCTCCGTCCGA--CCCCTTCTGACACCC-TAAGAAACCGCGAGAGTTATTCAAAGGGGGTACAGCCCCTTTGAAACAAGATACAACTTTACCAGGTGGGTAAAGATCATAATA-ACCCAAAGGCAAAATGTTCTGGTGGGCCTAAAAGCAGCCATCCCTATAGAAAGCGTTAAAGCTCAGACATA-----CCCCTTATCC-TTTTATCCTGATAATCA-AATCTTAACCCCCTAACC-CTACCAGGCCATCCCATG-CAAACATGGGAGCGACCATGCTAATATGAGTAATAAGAGAGCC-TTAGCCTCTCTCCTTGCACACGTGTAAATCGGAATGGA--CCCACCACCGAATCTTAACGGCCCCAAA-CAAAGAGGGAACTGAACAGCAGACCAAACAACCAGAAAA-CCATCCAAT-AAA-CAACCG-TTAACCCCACACTGGTGTGCCCCT-AAGGAAAGACTAAAAGAAAAAGAAGGAACTCGGCAAACAC----ATAAAGCCTCGCCTG-TTTACCAAAAACATCGCCTCTTGC-AAAACTGAGGAATAAGAGGTCCCGCCTGCCCTGTGACTATATG-TTTAACGGCCGCGGTATTTTGACCGTGCGAAGGTAGCGCAATCACTTGTCTTTTAAATGGAGACCTGTATGAATGGCATAACGAGGGCTTAGCTGTCTCC-TTTTTCAAGTCAATGAAATTGATCTCCCCGTGCAGAAGCGGGGATAACACCATAAGACGAGAAGACCCTATGGAGCTTTAGACACC--AAGGCAGATC-ATGTTAAACACCCCTGAA--TAAAGGACCAAACCAGATGAGCCCTGCCCTAATGTCTTTGGTTGGGGCGACCGCGGGGAAACAAAAAACCCCCACGTGGAATGGGAACACTT-CCTCCCACAACTAAGAGCTCCCGCTCTAATGACCAGAA--TTTCTGACCAAT-CAGATCCGGCAACGCCGATCAACGGACCGAGTTACCCTAGGGATAACAGCGCAATCCCCTTTTAGAGCCCATATCGACAAGGGGGTTTACGACCTCGATGTTGGATC-AGGAC-ATCCTAATGGTGCAGCCGCTATTA-AGGNNNN----NNNNTATTTCCTCTTCGCATACGCTATCCTTCGTTCAATTCCAAACAAACTTGGAGGCGTCCTAGCCCTTCTATCTTCCATCCTAGTCCTTATAGTCGTTCCCATCCTCCACACATCAAAACAACGAAGCCTTACATTCCGACCCCTCACACAGTTCCTATTCTGAACCCTTGTAGCAGACGTCGCCATTCTCACTTGAATTGGAGGCATGCCTGTTGAACACCCCTTTATTATCATCGGACAAGTAGCATCCTTCCTGTACTTCCTCCTCTTTTTAGTTCTTTCCCCCTTTGCAGGCTGACTAGAAAACAAAGTGCTTGAATGACACTNNNN----NNNNNGCTAGCGTAGC-TTAATTAAAGCATAACACTGAA-GATGTTAAGATGGGCCCTAGAAAGCTCCGCAAGCANNNN----NNNNNCAAAGAATAGTTTAAT-TTAGAATCCTAGCTTTGGGAGTTGGGGGTAGGAGTTAGAATCTCCTTTCTTTGANNNN----NNNNNGCACTAGTAGCTCAGTTCCAGAGCGCCGGTCTTGTAAGCCGGATGCCGGAGGTTAAAATCCTCCCTACTGCTNNNN----NNNNNCAGAGTATAGCTAAGACAGAAAAGCATCTCCCTTACACTGAGAAGTCATCCGTGCAAATCGGATTACCCTGANNNN----NNNNNNNGTGGATGACTCCCCATCTGACACCATCACTCGGCGGTTTCGCTATGATGTGGCACTGGTGTCAGCATTAAAGGATCTGGAGGAGGACATCATGGAGGGGCTGAGGGAGAGTGGGATGGAAGACAGTGCTTGCACCTCCGGCTTCAGTGTCATGATCAAGGAATCCTGTGATGGCATGGGCGATGTCAGCGAGAAGCACGGTGGAGGACCAGCTGTTCCTGAGAAAGCTGTACGTTTCTCTTTCACTGTTATGTCTGTCTCTGTCCTGGCAGACGATGAGGAGGAAGAGGTTACTATCTTCTCTGAGCCAAAGCCAAACTCAGAACTGTCCTGCAAGCCCCTTTGCCTGACATTTGTGGATGAGTCAGATCATGAGACACTCACAGCTGTCCTGGGGCCTATAGTTGCGGAGCGTAATGCAATGAAAGAGAGCAGGCTCATCCTATCTGTGGGTGGACTAGCTCGCTCCTTCCGCTTCCACTTCAGAGGCACAGGATACGATGAGAAGATGGTGCGTGAGATGGAGGGCCTGGAGGCCTCAGGGTCCACTTACGTCTGCACTCTTTGTGACACCAGTCGGGCAGAGGCCTCTCAAAACATGGTGCTACACTCCATCACCCGCAGTCATGAAGAGAACCTAGAACGTTACGAAATATGGAGAACCAACCCCTTTTCTGAGTCTGTAGATGAGCTGCGAGACAGAGTCAAANNNN----NNNNNNNTTGAGGGCCATCTCCTTCTCCAATGACTCATGCTACCTTCCTCCGTTACGCTGTCCAGCTGTTTGCCGCCTCGACCCCTATGACGGGCTTCCAGAGAGTTACCTCATCCACGGCGGCCGCACCCCAAATAATGAGATCTCATCGAGCCTGTACCTGTTGACCATGGACAGCCGTGGCTGCAATCGCAAACTGAACTTGCGCTGCAAAGAGAAAGAACTGGTGGGGGAAGTGCCAGGGGCCAGATACGGCCACACAATGAGCATGATTCAAAGCCGTGGGAAGACAGCTTGTGTATTGTTTGGGGGTAGGTCCTACATGCCAGCAGGAGAGCGGACCACAGAGAGCTGGAACAGCGTCGTCGACTGTCCTCCTCAGGTGTTCCTGTTTGACTTGGAGTTTGGTTGCTCCTCTGCTCACACTTTACCCGAGCTCAGCGATGGACAGTCTTTCCATTTGGCCCTTGCCAGAGAAGACTGTGTCTACTTCGTCGGGGGTCACTCGCTCACCTCTGACTCCCGCCCCCCTCGACTCTTTCGCCTGCGCGTTGAGCTTCTGCAGGGCAGCCCCTTGCTCTCCTGTGACACTCTAGACACTGGCATATCCATCTCCAGTGCCATAATCACCCGTACAGGTCCCAGTCACAGATATATCATCTTAGGTGGGTATCAGTCAGACTCCCAGAAGAGGATGGAGTGCAGCACTGTGATTCTGGATGAGAAAGGGATCCACNNNN----NNNNNNNTCATTTAATGCTGAGGTGTTTGGCCTACCTTCCCCTGAGGTGAAGTGGTTCTGCAACAAAACACAACTGGTGGCAGATGACAGAGTTAAAATGGAGAGAGATGGTGATAGCATCTCGCTAACAATTCACAATGTCAATAAAGCCGATCAGGGAGAGTATATCTGCGAGGCTTTAAACTATGTCGGGGAAGCAAGAAGTGTTGCTTTAGTGGTAGTTGTATCGCAGGAAGTGAGGTTCATGCCTGCCCCACCTGCTGTCACACATCAGCATGTGATGGAGTTTGATGTGGAGGAAGATGACTCTTCTCGTTCTCCTTCCCCTCAGGAGATTCTGCTCGAAGTAGAATTGGATGAAAACGAGGTGAAAGAATTTGAGAAACAGGTTAAGATCATCACCATTCCTGAGTACACAGCCGACAACAAGAGCATGATCATATCTTTGGATGTGTTACCAAGTATTTATGAGGAGGGCGCTGTG
[truncated: 202,492 more chars]
