# Supplementary material for: Input data for inferring species distributions in Kyphosidae world-wide
Source: Data Brief. 2016 Jul 5;8:1013–7. doi: 10.1016/j.dib.2016.06.043 (PMC4969239; doi:10.1016/j.dib.2016.06.043)
Supplement: Supplementary file 2 — Supplementary material [file mmc2.zip › mb_A5_SFig05_r2.nex.con.nwk]

#NEXUS
[ID: 3270249796]
begin taxa;
	dimensions ntax=109;
	taxlabels
		Atypichthys_strigatus_AMS_NI266_Australia_AstrAu001
		Atypichthys_strigatus_AMS_I44632_009_Australia_AstrTa003
		Girella_cyanea_no_voucher_New_Zealand_GcyaNe001
		Girella_cyanea_AIM_MA30178_New_Zealand_GcyaTh005
		Girella_fimbriata_AIM_MA30179_New_Zealand_GfimLa001
		Girella_punctata_no_voucher_Japan_GmelJa001
		Girella_nebulosa_no_voucher_Pacific_GnebEa001
		Girella_nigricans_no_voucher_E_Pacific_GnigBa001
		Graus_nigra_no_voucher_E_Pacific_GnigCh006
		Girella_punctata_no_voucher_W_Pacific_GpunJa001
		Girella_simplicidens_no_voucher_E_Pacific_GsimSa003
		Girella_tricuspidata_AIM_MA30173_New_Zealand_GtriTu001
		Girella_zebra_no_voucher_W_Australia_GzebRo001
		Hyperoglyphe_antarctica_NMNZ_P037102_New_Zealand_HantMo001
		Kyphosus_azureus_no_voucher_E_Pacific_HBa002
		Kyphosus_analogus_no_voucher_E_Pacific_KanaCl008
		Kyphosus_analogus_no_voucher_E_Pacific_KanaPi006
		Kyphosus_analogus_no_voucher_E_Pacific_KanaPi007
		Kyphosus_pacificus_NMNZ_P045652_New_Zealand_KbigCa023
		Kyphosus_pacificus_no_voucher_Pacific_KbigEa001
		Kyphosus_hawaiiensis_no_voucher_Pacific_KbigHa004
		Kyphosus_hawaiiensis_no_voucher_Pacific_KbigHa005
		Kyphosus_pacificus_NMNZ_P050179_SW_Pacific_KbigKe062
		Kyphosus_pacificus_NMNZ_P050180_SW_Pacific_KbigKe063
		Kyphosus_pacificus_NMNZ_P050182_SW_Pacific_KbigKe064
		Kyphosus_pacificus_NMNZ_P049883_SW_Pacific_KbigKe065
		Kyphosus_pacificus_NMNZ_P050181_SW_Pacific_KbigKe066
		Kyphosus_pacificus_NMNZ_P049884_SW_Pacific_KbigKe067
		Kyphosus_bigibbus_NMNZ_P045657_New_Zealand_KbigMi049
		Kyphosus_bigibbus_no_voucher_New_Zealand_KbigNa020
		Kyphosus_pacificus_no_voucher_Lord_Howe_Island_KbigNo029
		Kyphosus_bigibbus_AIM_MA30189_New_Zealand_KbigNZ059
		Kyphosus_pacificus_AIM_MA30169_New_Zealand_KbigNZ060
		Kyphosus_bigibbus_AIM_MA30184_New_Zealand_KbigNZ061
		Kyphosus_pacificus_no_voucher_Pacific_Ocean_KbigRa039
		Kyphosus_pacificus_no_voucher_Pacific_Ocean_KbigRa042
		Kyphosus_pacificus_no_voucher_Pacific_Ocean_KbigRa045
		Kyphosus_bigibbus_no_voucher_Lord_Howe_Isl_KbigSa033
		Kyphosus_pacificus_no_voucher_S_Africa_KbigSo047
		Kyphosus_vaigiensis_no_voucher_W_Indian_Ocean_KbigSo048
		Kyphosus_bigibbus_NMCI_P2520_Sea_of_Japan_KbigTo021
		Kyphosus_bigibbus_NMCI_P2519_Sea_of_Japan_KbigTo022
		Kyphosus_cinerascens_no_voucher_E_Indian_Ocean_KcinCo003
		Kyphosus_cinerascens_no_voucher_W_Pacific_KcinJa001
		Kyphosus_cinerascens_WAM__P33449_001_NW_Australia_KcinNi019
		Kyphosus_cornelii_no_voucher_W_Australia_KcorAb001
		Kyphosus_cornelii_WAM_P33451_003_W_Australia_KcorAb015
		Kyphosus_cornelii_WAM_P33448_001_NW_Australia_KcorNi011
		Kyphosus_cornelii_no_voucher_W_Australia_KcorW007
		Kyphosus_elegans_no_voucher_E_Pacific_KeleCl012
		Kyphosus_elegans_no_voucher_E_Pacific_KeleCl013
		Kyphosus_elegans_no_voucher_E_Pacific_KelePe014
		Kyphosus_elegans_no_voucher_E_Pacific_KelePe015
		Kyphosus_elegans_no_voucher_E_Pacific_KelePi010
		Kyphosus_elegans_no_voucher_E_Pacific_KelePi011
		Kyphosus_hawaiiensis_AIM_MA30172_Pacific_KhawHa001
		Kyphosus_incisor_no_voucher_Mid_Atlantic_KincAs001
		Kyphosus_incisor_no_voucher_Atlantic_KincAs003
		Kyphosus_incisor_no_voucher_W_Atlantic_KincSa007
		Kuhlia_mugil_NMNZ_P050009_SW_Pacific_KmugKe001
		Kyphosus_pacificus_no_vocuher_Norfolk_Island
		Kyphosus_incisor_Ligas_et_al_2011_Mediterranean_KsalMe001
		Kyphosus_pacificus_AIM_MA30192_Pacific_KsanHa001
		Kyphosus_sectatrix_ZMUC_P5195_W_Atlantic_KsecAt005
		Kyphosus_sectatrix_ZMUC_P5196_W_Atlantic_KsecAt006
		Kyphosus_sectatrix_ZMUC_P5197_W_Atlantic_KsecAt007
		Kyphosus_cornelii_no_voucher_Indian_Ocean_KspCo012
		Kyphosus_bigibbus_no_voucher_Indian_Ocean_KspCo013
		Kyphosus_bigibbus_no_voucher_Indian_Ocean_KspCo014
		Kyphosus_bigibbus_no_voucher_Indian_Ocean_KspCo015
		Kyphosus_bigibbus_no_voucher_Indian_Ocean_KspCo016
		Kyphosus_bigibbus_no_voucher_Indian_Ocean_KspCo017
		Kyphosus_bigibbus_no_voucher_Indian_Ocean_KspCo019
		Kyphosus_bigibbus_no_voucher_Indian_Ocean_KspCo020
		Kyphosus_bigibbus_no_voucher_Indian_Ocean_KspCo021
		Kyphosus_cornelii_no_voucher_Indian_Ocean_KspCo022
		Kyphosus_bigibbus_NMNZ_P045653_New_Zealand_KspCu005
		Kyphosus_sydneyanus_NMNZ_P033808_New_Zealand_KspNo006
		Kyphosus_gladius_WAM_P33456_001_Indian_Ocean_KspWCa038
		Kyphosus_gladius_NMW_A_30940_001_W_Australia_KspWRo032
		Kyphosus_gladius_WAM_P33455_001_W_Australia_KspWRo035
		Kyphosus_sydneyanus_WAM_P33452_001_W_Australia_KsydAb058
		Kyphosus_sydneyanus_NMNZ_P045651_New_Zealand_KsydAh009
		Kyphosus_sydneyanus_WAM_P33456_002_Indian_Ocean_KsydCa062
		Kyphosus_sydneyanus_NMNZ_P045656_New_Zealand_KsydFa037
		Kyphosus_sydneyanus_no_voucher_New_Zealand_KsydGr011
		Kyphosus_bigibbus_NMNZ_P041290_SW_Pacific_KsydKe036
		Kyphosus_sydneyanus_no_voucher_New_Zealand_KsydLi005
		Kyphosus_sydneyanus_no_voucher_New_Zealand_KsydLi018
		Kyphosus_gladius_no_voucher_W_Australia_KsydRo002
		Kyphosus_bigibbus_no_voucher_E_Australia_KsydSy026
		Kyphosus_sydneyanus_no_voucher_W_Australia_KsydW044
		Kyphosus_sydneyanus_no_voucher_W_Australia_KsydW045
		Kyphosus_vaigiensis_no_voucher_Indian_Ocean_KvaiBa021
		Kyphosus_vaigiensis_no_voucher_Indian_Ocean_KvaiCo013
		Kyphosus_pacificus_no_voucher_Pacific_KvaiFr006
		Kyphosus_vaigiensis_no_voucher_W_Pacific_KvaiJa002
		Kyphosus_bigibbus_KAUM_I_21209_W_Pacifc_KvaiJa044
		Kyphosus_vaigiensis_NMNZ_P033808_New_Zealand_KvaiNe008
		Kyphosus_vaigiensis_WAM__P33449_002_NW_Australia_KvaiNi043
		Kyphosus_pacificus_no_voucher_Indian_Ocean_KvaiRe001
		Medialuna_california_no_voucher_E_Pacific_McalPo005
		Microcanthus_strigatus_AMS__I41866_017_E_Australia_MstrTw001
		Neoscorpis_litophilus_no_voucher_W_Indian_Ocean_NlitPo001
		Oplegnathus_woodwardi_NMNZ__P042395_New_Zealand_OwooNZ001
		Scorpis_lineolatus_AMS_NI_289_Australia_SlinAu001
		Scorpis_lineolatus_AIM__MA30185_New_Zealand_SlinWh003
		Kyphosus_ocyurus_no_voucher_E_Pacific_SocyCl003
		Scorpis_violaceus_AIM__MA30188_New_Zealand_SvioWh001
		;
end;
begin trees;
	translate
		1	Atypichthys_strigatus_AMS_NI266_Australia_AstrAu001,
		2	Atypichthys_strigatus_AMS_I44632_009_Australia_AstrTa003,
		3	Girella_cyanea_no_voucher_New_Zealand_GcyaNe001,
		4	Girella_cyanea_AIM_MA30178_New_Zealand_GcyaTh005,
		5	Girella_fimbriata_AIM_MA30179_New_Zealand_GfimLa001,
		6	Girella_punctata_no_voucher_Japan_GmelJa001,
		7	Girella_nebulosa_no_voucher_Pacific_GnebEa001,
		8	Girella_nigricans_no_voucher_E_Pacific_GnigBa001,
		9	Graus_nigra_no_voucher_E_Pacific_GnigCh006,
		10	Girella_punctata_no_voucher_W_Pacific_GpunJa001,
		11	Girella_simplicidens_no_voucher_E_Pacific_GsimSa003,
		12	Girella_tricuspidata_AIM_MA30173_New_Zealand_GtriTu001,
		13	Girella_zebra_no_voucher_W_Australia_GzebRo001,
		14	Hyperoglyphe_antarctica_NMNZ_P037102_New_Zealand_HantMo001,
		15	Kyphosus_azureus_no_voucher_E_Pacific_HBa002,
		16	Kyphosus_analogus_no_voucher_E_Pacific_KanaCl008,
		17	Kyphosus_analogus_no_voucher_E_Pacific_KanaPi006,
		18	Kyphosus_analogus_no_voucher_E_Pacific_KanaPi007,
		19	Kyphosus_pacificus_NMNZ_P045652_New_Zealand_KbigCa023,
		20	Kyphosus_pacificus_no_voucher_Pacific_KbigEa001,
		21	Kyphosus_hawaiiensis_no_voucher_Pacific_KbigHa004,
		22	Kyphosus_hawaiiensis_no_voucher_Pacific_KbigHa005,
		23	Kyphosus_pacificus_NMNZ_P050179_SW_Pacific_KbigKe062,
		24	Kyphosus_pacificus_NMNZ_P050180_SW_Pacific_KbigKe063,
		25	Kyphosus_pacificus_NMNZ_P050182_SW_Pacific_KbigKe064,
		26	Kyphosus_pacificus_NMNZ_P049883_SW_Pacific_KbigKe065,
		27	Kyphosus_pacificus_NMNZ_P050181_SW_Pacific_KbigKe066,
		28	Kyphosus_pacificus_NMNZ_P049884_SW_Pacific_KbigKe067,
		29	Kyphosus_bigibbus_NMNZ_P045657_New_Zealand_KbigMi049,
		30	Kyphosus_bigibbus_no_voucher_New_Zealand_KbigNa020,
		31	Kyphosus_pacificus_no_voucher_Lord_Howe_Island_KbigNo029,
		32	Kyphosus_bigibbus_AIM_MA30189_New_Zealand_KbigNZ059,
		33	Kyphosus_pacificus_AIM_MA30169_New_Zealand_KbigNZ060,
		34	Kyphosus_bigibbus_AIM_MA30184_New_Zealand_KbigNZ061,
		35	Kyphosus_pacificus_no_voucher_Pacific_Ocean_KbigRa039,
		36	Kyphosus_pacificus_no_voucher_Pacific_Ocean_KbigRa042,
		37	Kyphosus_pacificus_no_voucher_Pacific_Ocean_KbigRa045,
		38	Kyphosus_bigibbus_no_voucher_Lord_Howe_Isl_KbigSa033,
		39	Kyphosus_pacificus_no_voucher_S_Africa_KbigSo047,
		40	Kyphosus_vaigiensis_no_voucher_W_Indian_Ocean_KbigSo048,
		41	Kyphosus_bigibbus_NMCI_P2520_Sea_of_Japan_KbigTo021,
		42	Kyphosus_bigibbus_NMCI_P2519_Sea_of_Japan_KbigTo022,
		43	Kyphosus_cinerascens_no_voucher_E_Indian_Ocean_KcinCo003,
		44	Kyphosus_cinerascens_no_voucher_W_Pacific_KcinJa001,
		45	Kyphosus_cinerascens_WAM__P33449_001_NW_Australia_KcinNi019,
		46	Kyphosus_cornelii_no_voucher_W_Australia_KcorAb001,
		47	Kyphosus_cornelii_WAM_P33451_003_W_Australia_KcorAb015,
		48	Kyphosus_cornelii_WAM_P33448_001_NW_Australia_KcorNi011,
		49	Kyphosus_cornelii_no_voucher_W_Australia_KcorW007,
		50	Kyphosus_elegans_no_voucher_E_Pacific_KeleCl012,
		51	Kyphosus_elegans_no_voucher_E_Pacific_KeleCl013,
		52	Kyphosus_elegans_no_voucher_E_Pacific_KelePe014,
		53	Kyphosus_elegans_no_voucher_E_Pacific_KelePe015,
		54	Kyphosus_elegans_no_voucher_E_Pacific_KelePi010,
		55	Kyphosus_elegans_no_voucher_E_Pacific_KelePi011,
		56	Kyphosus_hawaiiensis_AIM_MA30172_Pacific_KhawHa001,
		57	Kyphosus_incisor_no_voucher_Mid_Atlantic_KincAs001,
		58	Kyphosus_incisor_no_voucher_Atlantic_KincAs003,
		59	Kyphosus_incisor_no_voucher_W_Atlantic_KincSa007,
		60	Kuhlia_mugil_NMNZ_P050009_SW_Pacific_KmugKe001,
		61	Kyphosus_pacificus_no_vocuher_Norfolk_Island,
		62	Kyphosus_incisor_Ligas_et_al_2011_Mediterranean_KsalMe001,
		63	Kyphosus_pacificus_AIM_MA30192_Pacific_KsanHa001,
		64	Kyphosus_sectatrix_ZMUC_P5195_W_Atlantic_KsecAt005,
		65	Kyphosus_sectatrix_ZMUC_P5196_W_Atlantic_KsecAt006,
		66	Kyphosus_sectatrix_ZMUC_P5197_W_Atlantic_KsecAt007,
		67	Kyphosus_cornelii_no_voucher_Indian_Ocean_KspCo012,
		68	Kyphosus_bigibbus_no_voucher_Indian_Ocean_KspCo013,
		69	Kyphosus_bigibbus_no_voucher_Indian_Ocean_KspCo014,
		70	Kyphosus_bigibbus_no_voucher_Indian_Ocean_KspCo015,
		71	Kyphosus_bigibbus_no_voucher_Indian_Ocean_KspCo016,
		72	Kyphosus_bigibbus_no_voucher_Indian_Ocean_KspCo017,
		73	Kyphosus_bigibbus_no_voucher_Indian_Ocean_KspCo019,
		74	Kyphosus_bigibbus_no_voucher_Indian_Ocean_KspCo020,
		75	Kyphosus_bigibbus_no_voucher_Indian_Ocean_KspCo021,
		76	Kyphosus_cornelii_no_voucher_Indian_Ocean_KspCo022,
		77	Kyphosus_bigibbus_NMNZ_P045653_New_Zealand_KspCu005,
		78	Kyphosus_sydneyanus_NMNZ_P033808_New_Zealand_KspNo006,
		79	Kyphosus_gladius_WAM_P33456_001_Indian_Ocean_KspWCa038,
		80	Kyphosus_gladius_NMW_A_30940_001_W_Australia_KspWRo032,
		81	Kyphosus_gladius_WAM_P33455_001_W_Australia_KspWRo035,
		82	Kyphosus_sydneyanus_WAM_P33452_001_W_Australia_KsydAb058,
		83	Kyphosus_sydneyanus_NMNZ_P045651_New_Zealand_KsydAh009,
		84	Kyphosus_sydneyanus_WAM_P33456_002_Indian_Ocean_KsydCa062,
		85	Kyphosus_sydneyanus_NMNZ_P045656_New_Zealand_KsydFa037,
		86	Kyphosus_sydneyanus_no_voucher_New_Zealand_KsydGr011,
		87	Kyphosus_bigibbus_NMNZ_P041290_SW_Pacific_KsydKe036,
		88	Kyphosus_sydneyanus_no_voucher_New_Zealand_KsydLi005,
		89	Kyphosus_sydneyanus_no_voucher_New_Zealand_KsydLi018,
		90	Kyphosus_gladius_no_voucher_W_Australia_KsydRo002,
		91	Kyphosus_bigibbus_no_voucher_E_Australia_KsydSy026,
		92	Kyphosus_sydneyanus_no_voucher_W_Australia_KsydW044,
		93	Kyphosus_sydneyanus_no_voucher_W_Australia_KsydW045,
		94	Kyphosus_vaigiensis_no_voucher_Indian_Ocean_KvaiBa021,
		95	Kyphosus_vaigiensis_no_voucher_Indian_Ocean_KvaiCo013,
		96	Kyphosus_pacificus_no_voucher_Pacific_KvaiFr006,
		97	Kyphosus_vaigiensis_no_voucher_W_Pacific_KvaiJa002,
		98	Kyphosus_bigibbus_KAUM_I_21209_W_Pacifc_KvaiJa044,
		99	Kyphosus_vaigiensis_NMNZ_P033808_New_Zealand_KvaiNe008,
		100	Kyphosus_vaigiensis_WAM__P33449_002_NW_Australia_KvaiNi043,
		101	Kyphosus_pacificus_no_voucher_Indian_Ocean_KvaiRe001,
		102	Medialuna_california_no_voucher_E_Pacific_McalPo005,
		103	Microcanthus_strigatus_AMS__I41866_017_E_Australia_MstrTw001,
		104	Neoscorpis_litophilus_no_voucher_W_Indian_Ocean_NlitPo001,
		105	Oplegnathus_woodwardi_NMNZ__P042395_New_Zealand_OwooNZ001,
		106	Scorpis_lineolatus_AMS_NI_289_Australia_SlinAu001,
		107	Scorpis_lineolatus_AIM__MA30185_New_Zealand_SlinWh003,
		108	Kyphosus_ocyurus_no_voucher_E_Pacific_SocyCl003,
		109	Scorpis_violaceus_AIM__MA30188_New_Zealand_SvioWh001
		;
tree con_50_majrule = [&U] (14[&prob=1.000000000000000e+00,prob_stddev=0.000000000000000e+00,prob_range={1.000000000000000e+00,1.000000000000000e+00},prob(percent)="100",prob+-sd="100+-0"]:2.649477e+00[&length_mean=2.665410206205832e+00,length_median=2.649477000000000e+00,length_95%HPD={1.983893000000000e+00,3.396101000000000e+00}],(102[&prob=1.000000000000000e+00,prob_stddev=0.000000000000000e+0…
end;
