# Supplementary material for: Input data for inferring species distributions in Kyphosidae world-wide
Source: Data Brief. 2016 Jul 5;8:1013–7. doi: 10.1016/j.dib.2016.06.043 (PMC4969239; doi:10.1016/j.dib.2016.06.043)
Supplement: Supplementary file 2 — Supplementary material [file mmc2.zip › mb_A7_fig02input.nex]

#NEXUS
[
PartitionFinder results, greedy search, aic model
pfk90_04
Number of taxa		134
Number of characters		5456
Subset	Best Model	Subset Partitions	Subset Sites	Alignment
1	GTR+I+G	mtDNA_12S, mtDNA_16S	1-1596, 1597-2595	./analysis/phylofiles/350391ed80e8c502c6dfd61f23321cd1.phy
2	GTR+I+G	mtDNA_cytbp1, mtDNA_tRNAVal	2596-2741, 5310-5383	./analysis/phylofiles/548919ad1266158d1733425bdff4ef6a.phy
3	HKY+I+G	mtDNA_cytbp2	2742-2887	./analysis/phylofiles/acfbfb1da6c27750405442072e7a9d13.phy
4	F81+I+G	mtDNA_cytbp3RY	2888-3032	./analysis/phylofiles/2a1083f7637012facda6f66d8f17fc61.phy
5	GTR+I+G	nDNA_RAG1p1, nDNA_Tmo4c4p1	3033-3922\3, 4685-5163\3	./analysis/phylofiles/7707398e9693598254749915d6532d38.phy
6	GTR+I+G	nDNA_RAG1p2, nDNA_RAG2p2	3034-3922\3, 3924-4684\3	./analysis/phylofiles/ef1c3db08832691df1120c74a150aa2f.phy
7	GTR+G	nDNA_RAG1p3, nDNA_RAG2p3	3035-3922\3, 3925-4684\3	./analysis/phylofiles/e6972307f4ada216fdeaac2f6aa3c885.phy
8	SYM+G	nDNA_RAG2p1	3923-4684\3	./analysis/phylofiles/30f445e27f5cc4a5b737fd16b6ad4730.phy
9	GTR+G	nDNA_Tmo4c4p2	4686-5163\3	./analysis/phylofiles/297e397bc42d033a822ac4d63ba5b797.phy
10	HKY+G	mtDNA_tRNAPro, nDNA_Tmo4c4p3	4687-5163\3, 5236-5309	./analysis/phylofiles/ee175e5ac60e0db4a02e2d291801e900.phy
11	HKY+G	mtDNA_tRNAPhe, mtDNA_tRNAThr	5164-5235, 5384-5456	./analysis/phylofiles/8c7587d87cb59ca7f071e2d77f63e6f5.phy
PartitionFinder results, greedy search, aic model
pfk90_05
Number of taxa		47
Number of characters		5456
				Subset	Best Model	Subset Partitions	Subset Sites	Alignment
1	GTR+I+G	mtDNA_12S, mtDNA_16S	1-1596, 1597-2595	./analysis/phylofiles/350391ed80e8c502c6dfd61f23321cd1.phy
2	GTR+I+G	mtDNA_cytbp1, mtDNA_tRNAVal	2596-2741, 5310-5383	./analysis/phylofiles/548919ad1266158d1733425bdff4ef6a.phy
3	GTR+I+G	mtDNA_cytbp2	2742-2887	./analysis/phylofiles/acfbfb1da6c27750405442072e7a9d13.phy
4	F81+I+G	mtDNA_cytbp3RY	2888-3032	./analysis/phylofiles/2a1083f7637012facda6f66d8f17fc61.phy
5	GTR+I+G	nDNA_RAG1p1, nDNA_Tmo4c4p1	3033-3922\3, 4685-5163\3	./analysis/phylofiles/7707398e9693598254749915d6532d38.phy
6	SYM+I+G	nDNA_RAG1p2, nDNA_RAG2p2	3034-3922\3, 3924-4684\3	./analysis/phylofiles/ef1c3db08832691df1120c74a150aa2f.phy
7	GTR+G	nDNA_RAG1p3, nDNA_RAG2p3	3035-3922\3, 3925-4684\3	./analysis/phylofiles/e6972307f4ada216fdeaac2f6aa3c885.phy
8	SYM+G	nDNA_RAG2p1	3923-4684\3	./analysis/phylofiles/30f445e27f5cc4a5b737fd16b6ad4730.phy
9	GTR	nDNA_Tmo4c4p2	4686-5163\3	./analysis/phylofiles/297e397bc42d033a822ac4d63ba5b797.phy
10	HKY+G	mtDNA_tRNAPro, nDNA_Tmo4c4p3	4687-5163\3, 5236-5309	./analysis/phylofiles/ee175e5ac60e0db4a02e2d291801e900.phy
11	HKY+G	mtDNA_tRNAPhe, mtDNA_tRNAThr	5164-5235, 5384-5456	./analysis/phylofiles/8c7587d87cb59ca7f071e2d77f63e6f5.phy
PartitionFinder results, greedy search, aic model
pfk90_06
Number of taxa		47
Number of characters		5456
Subset	Best Model	Subset Partitions	Subset Sites	Alignment
1	GTR+I+G	mtDNA_12S, mtDNA_16S	1-1596, 1597-2595	./analysis/phylofiles/350391ed80e8c502c6dfd61f23321cd1.phy
2	GTR+I+G	mtDNA_cytbp1	2596-2741	./analysis/phylofiles/295b7bf8fccfe01338264af024515f87.phy
3	GTR+I+G	mtDNA_cytbp2	2742-2887	./analysis/phylofiles/acfbfb1da6c27750405442072e7a9d13.phy
4	F81+I+G	mtDNA_cytbp3RY	2888-3032	./analysis/phylofiles/2a1083f7637012facda6f66d8f17fc61.phy
5	SYM+I+G	nDNA_RAG1, nDNA_RAG2	3033-3922, 3923-4684	./analysis/phylofiles/9d3ac69474264c9fa9d9f8fdd976c6ea.phy
6	GTR+I+G	nDNA_Tmo4c4	4685-5163	./analysis/phylofiles/7b942463881f48663bab748690d6ca55.phy
7	K80+G	mtDNA_tRNA	5164-5456	./analysis/phylofiles/94ee2fe422f61acd2f96c94d182d109e.phy
PartitionFinder results, greedy search, aic model
pfk90_07
Number of taxa		134
Number of characters		5456
Subset	Best Model	Subset Partitions	Subset Sites	Alignment
1	GTR+I+G	mtDNA_12S, mtDNA_16S	1-1596, 1597-2595	./analysis/phylofiles/350391ed80e8c502c6dfd61f23321cd1.phy
2	GTR+I+G	mtDNA_cytbp1	2596-2741	./analysis/phylofiles/295b7bf8fccfe01338264af024515f87.phy
3	HKY+I+G	mtDNA_cytbp2	2742-2887	./analysis/phylofiles/acfbfb1da6c27750405442072e7a9d13.phy
4	F81+I+G	mtDNA_cytbp3RY	2888-3032	./analysis/phylofiles/2a1083f7637012facda6f66d8f17fc61.phy
5	SYM+I+G	nDNA_RAG1, nDNA_RAG2	3033-3922, 3923-4684	./analysis/phylofiles/9d3ac69474264c9fa9d9f8fdd976c6ea.phy
6	GTR+I+G	nDNA_Tmo4c4	4685-5163	./analysis/phylofiles/7b942463881f48663bab748690d6ca55.phy
7	K80+G	mtDNA_tRNA	5164-5456	./analysis/phylofiles/94ee2fe422f61acd2f96c94d182d109e.phy
]
[
Begin data;
	Dimensions ntax=134 nchar=5456;
	FORMAT DATATYPE=DNA interleave=yes GAP=- MISSING=?;
Matrix
AstrAu001_Astr_MicrAMS_NI266	N--AGCCCACCAGCTAG---CCCCC----CAAACCAAAAACAA-CACACCAATATAA----ATAACCCCAAAT-TCACTAATACTTATA-TTAAACAAACCATTTTACCCCCTTAGTATGGGCGACAG-AAAAGGGACCGTG-GCGCAATAGAGAAAGTACCGCAAGGGAACGCTGAAAGAG-AAGTGAAACAACCCAGT-AAAGCTTAAAAAAGCAGAGATTTAAACTCGTACCTTTTGCATCATGATTTAGCAAGTAATACCCAAGCAAAGAGTTCTT-TAGTTTGGCTCCCCGAAACTAGGTGAGCTACTCCAAGACAGCCTATT-AATAGGGCAAACCCGTCCCTGTGGCAAAAGGGTGGGAAGAGCTTTGAGTAGAGGTGACAGACCTACCGAA…
AstrTa003_Astr_MicrAMS_I44632_0	N--AGCCCACCAGCTAG---CCCCC----CAAACCAAAAACAA-CACACCAATATAA----ATAACCCCAAAT-TCACTAATACTTATA-TTACACAAACCATTTTACCCCCTTAGTATGGGCGACAG-AAAAGGGACCGTG-GCGCAATAGAGAAAGTACCGCAAGGGAACGCTGAAAGAG-AAGTGAAACACCCCAGT-AAAGCTT-ATAAAGCAGAGATTTAA-CTCGTACCTTTTGCATCATGATTTAGCAAGTAATACCCAAGCAAAGAGTTCTT-TAGTTTGGCTCCCCGAAACTAGGTGAGCTACTCCAAGACAGCCTATT-AATAGGGCAAACCCGTCCCTGTGGCAAAAGGGTGGGAAGAGCTTTGAGTAGAGGTGACAGACCTACCGAA…
Balistes__Bcap_Tetr	N--------------------------------------------------------------------------------------------------------------------------------------------------------------------------------------------------------------------------------------------------------------------------------------------------------------------------------------------------------------------------------------------------------------…
Chaetodip_Cfab_Acan	N--------------------------------------------------------------------------------------------------------------------------------------------------------------------------------------------------------------------------------------------------------------------------------------------------------------------------------------------------------------------------------------------------------------…
Chaetodon_Csem_Chae	N--------------------------------------------------------------------------------------------------------------------------------------------------------------------------------------------------------------------------------------------------------------------------------------------------------------------------------------------------------------------------------------------------------------…
Chaetodon_Cstr_Chae	N--------------------------------------------------------------------------------------------------------------------------------------------------------------------------------------------------------------------------------------------------------------------------------------------------------------------------------------------------------------------------------------------------------------…
Diagramma_Dpic_Haem	NCGTGCCCAACAGCTAG---------CCCAATAATTAAAATCAACAAATACCCATTA----ATAACCCCTAAA-ACACTACACCGCG---CCAAACAAACCATTTTTCCCCCTTAGTATAGGCGATAG-AAAAGGAACTCCT-GAGCAATAGAAAAAGTACCGCAAGGGAATGCTGAAAGAG-AAATGAAACAACCCAGT-AAAGCTGAAAAAAGCAGAGATTTTAACTCGTACCTTTTGCATCATGATTTAGCAAGTA-CACCCAAGCAAAGAGAACTT-TAGTTTGACACCCCGAAACTAAGTGAGCTACTCCAAGACAGCCTATTCATTAGGGCAAACCCGTCTCTGTGGCAAAAGAGTGGGAAGAGCTTCGAGTAGAGGTGACAGACCTACCGAA…
Etroplus__Emac_Cich	N--AGCCCAACAGCTAG------------CCAACCACAATCCCCTCAACATAACCCTTTTTATACCCCCTAAT-ACACTCGA---CACACCTAAATAAACCATTCTTCCCCCTTAGTACGGGCGACGG-AAACGGAAACCTATGCGCAATAGAGAAAGTACCGCAAGGGAAAGCTGAAAGAG-TAATGAAATAACCCAGT-AAAGCCAAAAAAAGCAGAGACTCGCCCTCGTACCTTTTGCATCATGATTTAGCTAG-ACCCCCTAAGCAAAAAGAATTT-TAGTTTAAACCCCCGAAACCAGATGAGCTACTCCAAGGCAGCCTAA--AATAGGGCAACCCCGTCTCTGTGGCAAAAGAGTGGGAAGAACTTTGAGTAGAGGTGACAAACCTACCGAA…
Forcipige_Ffla_Chae	N--------------------------------------------------------------------------------------------------------------------------------------------------------------------------------------------------------------------------------------------------------------------------------------------------------------------------------------------------------------------------------------------------------------…
GcyaNe001_Gcya_Gire	N--AGCCCATCAACTAG----CCCCAATAATAAATAAGAACAA-CTAATAAATATTA----ATAAACCCAAAT-ACACCAACCCCCACACCAAA-CAAACCATTTTTCCCCCTTAGTATGGGCGACAG-AAAAGGAAGCACG-GAGCAATAGAAAAAGTACCGCAAGGGAAAGTCGAAAGAG-ATATGAAATAGACCAGT-AAAGCCTAAATAAGCAGAGACTTAAACTCGTACCTTTTGCATCATGATTTAGCCAGTAATATATAAGCAAAAAGCCATTATAGTTTAATACCCCGAAACTACGTGAGCTACTTCAAGACAACCTACA-AATAGGGTAAACCCGTCCCTGTGGCAAAAGGGTGGGAAGATCTTTGAGTAGAGGTGACAGACCTACCGAA…
GcyaTh005_Gcya_GireAIM_MA30178	N--AGCCCATCAACTAG----CCCCAATAATAAATAAGAACAA-CTAATAAATATTA----ATAAACCCAAAT-ACACCAACCCCCACACCAAA-CAAACCATTTTTCCCCCTTAGTATGGGCGACAG-AAAAGGAAGCACG-GAGCAATAGAAAAAGTACCGCAAGGGAAAGTCGAAAGAG-ATATGAAATAGACCAGT-AAAGCCTAAATAAGCAGAGACTTAAACTCGTACCTTTTGCATCATGATTTAGCCAGTAATATATAAGCAAAAAGCCATTATAGTTTAATACCCCGAAACTACGTGAGCTACTTCAAGACAACCTACA-AATAGGGTAAACCCGTCCCTGTGGCAAAAGGGTGGGAAGATCTTTGAGTAGAGGTGACAGACCTACCGAA…
GfimLa001_Gfim_GireAIM_MA30179	N--AGCCCACTAGCTAG-----CCCAACCACCAATAAAAACAA-CCAACCAATATCC----ACAAACCCAAAA-GCACTAGACCTTGTA-TTAAACAAACCATTTTTCCCCCTTAGTATGGGCGACAG-AAAAGGGACTACG-GAGCTATAGAGGAAGTACCGTAAGGGAACACTGAAAGAG-AGATGACACAGACCAGT-AAAGCCTAAACAAGCAGAGATTTAAACTCGTACCTTTTGCATCATGATTTAGCCAGTAACACATAAGCAAAAAGACATT-TAGTTTAAAACCCCGAAACTACGTGAGCTACTCCAAGACAACCTGTT-AATAGGGTAAACCCGTCCCTGTGGCAAAAGGGTGGGAAGAGCTTTGAGTAGAGGTGACAGACCTACCGAA…
GmelJa001_Gmel_Gire25	N--AGCCCATCAACTAG----CCCCAATAATAAATAAAAACAA-CTAACCAATATTA----ATAAACCCAAATCACACCAACCCCTACACCAAACCAAACCATTTTTCCTCCCTAGTATGGGCGACAG-AAAAGGAAATACG-GAGCTATAGAAAAAGTACCGCAAGGGAAAGTTGAAAGAG-ATGTGAAACAGACCAGT-AAAGCCCAAATAAGCAGAGACTTAAACTCGTACCTTTTGCATCATGATTTAGCCAGTAATATATAAGCAAAAAGCCATTATAGTTTAATACCCCGAAACTACGTGAGCTACTCCAAGACAACCTACA-AATAGGGTAAACCCGTCCCTGTGGCAAAAGGGTGGGAAGATCTTTGAGTAGAGGTGATAGACCTACCGAA…
GnebEa001_Gneb_Gire163	N--AGCCCACTAGCTAG-----CCCAACCACCAATAAAAACAA-CCAACCAATATAC----ACAAACCCAAAA-GCACTAAACCTTGTA-TTAAACAAACCATTTTTCCCCCTTAGTATGGGCGACAG-AAAAGGAACTACG-GAGCTATAGAGAAAGTACCGTAAGGGAACACTGAAAGAG-AGATGACACAGACCAGT-AAAGCCTAAATAAGCAGAGATCTAAACTCGTACCTTTTGCATCATGATTTAGCCAGTAACACATAAGCAAAAAGACATT-TAGTTTAAAACCCCGAAACTACGTGAGCTACTCCAAGACAACCTATT-AATAGGGTAAACCCGTCCCTGTGGCAAAAGGGTGGGAAGAGCTTTGAGTAGAGGTGACAGACCTACCGAA…
GnigBa001_Gnig_Gire	N--AGCCCATCAACTAG----CCCCAATAATAAATAAAAACAA-CTAATCAATATTA----ATAAACCCAAAT-ACACCAACCCAA-CACCAAA-CAAACCATTTTTCCCCCTTAGTATGGGCGACAG-AAAAGGAAGCACG-GAGCAATAGAAAGAGTACCGCAAGGGAAAGTCGAAAGAG-ATATGAAATAGACCAGT-AAAGCCTAAGTAAGCAGAGACTTAAGCTCGTACCTTTCGCATCATGATTTAGCCAGTAATATATAAGCAAAAAGCCATTATAGTTTAATACCCCGAAACTACGTGAGCTACTCCAAGACAACCTACA-AATAGGGTAAACCCGTCCCTGTGGCAAAAGGGTGGGAAGATCTTTGAGTAGAGGTGACAGACCTACCGAA…
GnigCh006_Gnig_Gire	N--AGCCTACCAGCTAG-----CCCTCGTCAAAGCAAAAACAA-CAAACCCATATTA----ATAAACCCTAAT-ACACTAACACTT--ACCTAAACAAATCATTTTTCCCCCCTAGTACGGGCGACAG-AAAAGGGAACACG-GAGCAATAGAGAAAGTACCGCAAGGGAAAACTGAAAGAG-AAATGAAAAAAACCAGT-AAAGCCAGGATAAGCAGAGATTTAAGCTCGTACCTTTTGCATCATGATTTAGCCAGCACTAAATAAGCAAAAAGCCCTT-TAGTTTATTACCCCGAAACTAAGTGAGCTACTCCAAGACAGCCTGTT-AATAGGGCAAACCCGTCCCTGTGGCAAAAGGGTGGGAAGAGCTTTGAGTAGAGGTGACAGACCTACCGAA…
GpunJa001_Gpun_Gire1	N--AGCCCATCAACTAG----CCCCTACAATAAATAAAAACAA-CTAACCAATATTA----ATAAACCCAAAT-ACACCAACCCCT--ACCAAACCAAACCATTTTTCCTCCCTAGTATGGGCGACAG-AAAAGGAAATACG-GAGCAATAGAAAAAGTACCGCAAGGGAAAGTTGAAAGAG-CTATGAAACAGACCAGT-AAAGCCCTAATAAGCAGAGACTTAAACTCGTACCTTTTGCATCATGATTTAGCCAGTAATATATAAGCAAAAAGCCATTATAGTTTAATACCCCGAAACTACGTGAGCTACTCCAAGACAACCTACA-AATAGGGTAAACCCGTCCCTGTGGCAAAAGGGTGGGAAGATCTTTGAGTAGAGGTGACAGACCTACCGAA…
GsimSa003_Gsim_Gire	N--AGCCCATCAACTAG----CCCCAATAATAAATAAAAACAA-CTAATCAATATTA----ATAAACCCAAAT-ACACCAACCCAA-CACCAAA-CAAACCATTTTTCCCCCTTAGTATGGGTGACAG-AAAAGGAAGCACG-GAGCAATAGAAAGAGTACCGCAAGGGAAAGTCGAAAGAG-ATATGAAATAGACCAGT-AAAGCCTAAATAAGCAGAGATTTAAGCTCGTACCTTTCGCATCATGATTTAGCCAGTAATATATAAGCAAAAAGCCATTATAGTTTAATACCCCGAAACTACGTGAGCTACTCCAAGACAACCTACA-AATAGGGTAAACCCGTCCCTGTGGCAAAAGGGTGGGAAGATCTTTGAGTAGAGGTGACAGACCTACCGAA…
GtriTu001_Gtri_GireAIM_MA30173	N--AGCCTATCAACTAG----CCCCAATAATAAACAAAAACAA-CTGATCAATATTA----ATAAACCCAAAC-ACACTAAATCCCACACCAAACCAAACCATTTTTCCCCCTTAGTATGGGCGACAG-AAAAGGAAACACG-GAGCAATAGAAAAAGTACCGCAAGGGAAAGTCGAAAGAG-ATATGAAATAGACCAGT-AAAGCCTAAATAAGCAGAGATTTAAACTCGTACCTTTTGCATCATGATTTAGCCAGTAATATATAAGCAAAAAGCCATTATAGTTTAGTACCCCGAAACTACGTGAGCTACTCCAGGACAACCTACA-AATAGGGTAAACCCGTCCCTGTGGCAAAAGGGTGGGAAGATCTTTGAGTAGAGGTGACAAACCTACCGAA…
GzebRo001_Gzeb_GireAMS_I_2187	N--AGCCCATTAACTAG----CCCCAATAATGAATAAAAACAA-CTAATCAATATCA----ATAAACCCAAAT-ACACCAACCCC--TACCAAACCAAACCATTTTTCCCCCTTAGTATGGGCGACAG-AAAAGGAAACACG-GAGCAATAGAAAAAGTACCGCAAGGGAAAGTCGAAAGAG-ATATGAAATAGACCAGT-AAAGCCTAAATAAGCAGAGATTTAAACTCGTACCTTTTGCATCATGATTTAGCCAGTAATATATAAGCAAAAAGCCATTATAGTTTAATACCCCGAAACTACGTGAGCTACTCCAAGACAACCTACA-AATAGGGTAAACCCGTCCCTGTGGCAAAAGGGTGGGAAGATCTTTGAGTAGAGGTGACAGACCTACCGAA…
HantMo001_Hant_CentNMNZ_P037102	N--TGCCGACCAGCTAGCCCACCCA--------ACAAAAAACAACAGTCCAATATAA----ATAACCCCAAAG-ACACCCCCCCCCCGC-TTAACCAAACCATTTTATCACCTCAGTATGGGCGACAG-AAAAGGAACCATTGGAGCAATAGAGAAAGTACCGCAAGGGAATGCTGAAAAAG-AAATGAAATAATTCAGT-GAAGCCCAAAAAAGCAGAGATTTTACCTCGTACCTTTTGCATCATGATTTAGCTAGTATAACCCAAGCAAAGAGCACTT-TAGTTTGGACCCCCGAAACTACGTGAGCTACTCCAAGACAGCCTATC-AATAGGGCAAACCCGTCTCTGTGGCAATAGAGTGGGAAGATCTTTGAGTAGAGGTGACAGACCTACCGAA…
HBa002_Hazu_KyphHAZ_BLA_0606	N--CGCCCACTAGCTAG---CCCCC----CAAACCAAAAACAA-CATACCAATATTA----ATACCCCCAAAT-GCACTAGCACCTGCA--AAAACAAACCATTTTTCCCCCTTAGTATGGGCGACAG-AAAAGGGACTGTG-GCGCAATAGAGAAAGTACCGCAAGGGAACGCTGAAAGAG-AAATGAAACAACTCAGT-AAAGCCTTAAAAAGCAGAGATTTAAGCTCGTACCTTTTGCATCATGATTTAGCCAGTAATACCCAAGCAAAGAGCCCTT-TAGTTTGGTTCCCCGAAACTAAGTGAGCTACTCCAAGACAGCCTATT-AATAGGGCCAACCCGTCCCTGTGGCAAAAGGGTGGGAAGAGCTTTGAGTAGAGGTGACAGACCTACCGAA…
Hemitauri_Hpol_Chae	N--------------------------------------------------------------------------------------------------------------------------------------------------------------------------------------------------------------------------------------------------------------------------------------------------------------------------------------------------------------------------------------------------------------…
Heniochus_Hchr_Chae	N--------------------------------------------------------------------------------------------------------------------------------------------------------------------------------------------------------------------------------------------------------------------------------------------------------------------------------------------------------------------------------------------------------------…
KanaCl008_Kana_Kyph161	N--CGCCCACTAGCTAG---CCCCC----CAAACCAAAAACAA-CACACCAATATAA----ATATCCCTAAAT-GCACTAACACCCGCA-TAAAACAAACCATTTTTCCCCCTTAGTATGGGCGACAG-AAAAGGAACCGTG-GCGCAATAGAGAAAGTACCGCAAGGGAACGCTGAAAGAG-AAATGAAACAACTCAGT-CAAGCTAAAAAAAGCAGAGATTTAAGCTCGTACCTTTTGCATCATGATTTAGCCAGTAAAACCCAAGCAAAGAGCCCTT-TAGTTTGGTTTCCCGAAACTAAGTGAGCTACTCCAAGACAGCCTATT-AATAGGGCAAACCCGTCCCTGTGGCAAAAGGGTGGGAAGAGCTTTGAGTAGAGGTGACAAACCTACCGAA…
KanaPi006_Kana_Kyph90	N--CGCCCACTAGCTAG---CCCCC----CAAACCAAAAACAA-CACACCAATATAA----ATATCCCTAAAT-GCACTAACACCCGCA-TAAAACAAACCATTTTTCCCCCTTAGTATGGGCGACAG-AAAAGGAACCGTG-GCGCAATAGAGAAAGTACCGCAAGGGAACGCTGAAAGAG-AAATGAAACAACTCAGT-CAAGCTAAAAAAAGCAGAGATTTAAGCTCGTACCTTTTGCATCATGATTTAGCCAGTAAAACCCAAGCAAAGAGCCCTT-TAGTTTGGTTTCCCGAAACTAAGTGAGCTACTCCAAGACAGCCTATT-AATAGGGCAAACCCGTCCCTGTGGCAAAAGGGTGGGAAGAGCTTTGAGTAGAGGTGACAAACCTACCGAA…
KanaPi007_Kana_Kyph182	N--CGCCCACTAGCTAG---CCCCC----CAAACCAAAAACAA-CACACCAATATAA----ATATCCCTAAAT-GCACTAACACCCGCA-TAAAACAAACCATTTTTCCCCCTTAGTATGGGCGACAG-AAAAGGAACCGTG-GCGCAATAGAGAAAGTACCGCAAGGGAACGCTGAAAGAG-AAATGAAACAACTCAGT-CAAGCTAAAAAAAGCAGAGATTTAAGCTCGTACCTTTTGCATCATGATTTAGCCAGTAAAACCCAAGCAAAGAGCCCTT-TAGTTTGGTTTCCCGAAACTAAGTGAGCTACTCCAAGACAGCCTATT-AATAGGGCAAACCCGTCCCTGTGGCAAAAGGGTGGGAAGAGCTTTGAGTAGAGGTGACAAACCTACCGAA…
KbigCa023_Ksec_KyphNMNZ_P045652	N--CGCCCACTAGCTAG---CCCCC----TAAACCAAAAACAA-CATACCAATATAA----ATACCCCTAAAT-GCACTAACACCTGCA-TAAAACAAACCATTTTTCCCCCTTAGTATGGGCGACAG-AAAAGGGACTGTG-GCGCAATAGAGAAAGTACCGCAAGGGAACGCTGAAAGAG-CAATGAAACAACTCAGT-CAAGCCTAAAAAAGCAGAGATTCAAGCTCGTACCTTTTGCATCATGATTTAGCCAGTAAAACCCAAGCAAAGAGTTCTT-TAGTTTGGTTTCCCGAAACTAAGTGAGCTACTCCAAGACAGCCTATT-AATAGGGCAAACCCGTCCCTGTGGCAAAAGGGTGGGAAGAGCTTTGAGTAGAGGTGACAAACCTACCGAA…
KbigEa001_Ksec_Kyph45	N--CGCCCACTAGCTAG---CCCCC----TAAACCAAAAACAA-CATACCAATATAA----ATACCCCTAAAT-GCACTAACACCTGCA-TAAAACAAACCATTTTTCCCCCTTAGTATGGGCGACAG-AAAAGGGACTGTG-GCGCAATAGAGAAAGTACCGCAAGGGAACGCTGAAAGAG-CAATGAAACAACTCAGT-CAAGCCTAAAAAAGCAGAGATTCAAGCTCGTACCTTTTGCATCATGATTTAGCCAGTAAAACCCAAGCAAAGAGTTCTT-TAGTTTGGTTTCCCGAAACTAAGTGAGCTACTCCAAGACAGCCTATT-AATAGGGCAAACCCGTCCCTGTGGCAAAAGGGTGGGAAGAGCTTTGAGTAGAGGTGACAAACCTACCGAA…
KbigHa004_Khaw_Kyph531	N--CGCCCACTAGCTAG---CCCCC----CAAACCAAAAACAA-CACACCAATATAA----ATACCCCTAAAT-GCACTAACACCTGCA-TAAAACAAACCATTTTTCCCCCTTAGTATGGGCGACAG-AAAAGGGACTGTG-GCGCAATAGAGAAAGTACCGCAAGGGAACGCTGAAAGAG-CAGTGAAACAACTCAGT-CAAGCCTAAAAAAGCAGAGATTTAAGCTCGTACCTTTTGCATCATGATTTAGCCAGTAAAACCCAAGCAAAGAGTTCTT-TAGTTTGGTTCCCCGAAACTAAGTGAGCTACTCCAAGACAGCCTATT-AATAGGGCAAACCCGTCCCTGTGGCAAAAGGGTGGGAAGAGCTTTGAGTAGAGGTGACAAACCTACCGAA…
KbigHa005_Khaw_Kyph532	N--CGCCCACTAGCTAG---CCCCC----CAAACCAAAAACAA-CACACCAATATAA----ATACCCCTAAAT-GCACTAACACCTGCA-TAAAACAAACCATTTTTCCCCCTTAGTATGGGCGACAG-AAAAGGGACTGTG-GCGCAATAGAGAAAGTACCGCAAGGGAACGCTGAAAGAG-CAGTGAAACAACTCAGT-CAAGCCTAAAAAAGCAGAGATTTAAGCTCGTACCTTTTGCATCATGATTTAGCCAGTAAAACCCAAGCAAAGAGTTCTT-TAGTTTGGTTCCCCGAAACTAAGTGAGCTACTCCAAGACAGCCTATT-AATAGGGCAAACCCGTCCCTGTGGCAAAAGGGTGGGAAGAGCTTTGAGTAGAGGTGACAAACCTACCGAA…
KbigKe062_Kpac_KyphNMNZ_P050179	N--CGCCCACTAGCTAG---CCCCC----TAAACCAAAAACAA-CATACCAATATAA----ATACCCCTAAAT-GCACTAACACCTGCA-TAAAACAAACCATTTTTCCCCCTTAGTATGGGCGACAG-AAAAGGGACTGTG-GCGCAATAGAGAAAGTACCGCAAGGGAACGCTGAAAGAG-CAATGAAACAACTCAGT-CAAGCCTAAAAAAGCAGAGATTCAAGCTCGTACCTTTTGCATCATGATTTAGCCAGTAAAACCCAAGCAAAGAGTTCTT-TAGTTTGGTTTCCCGAAACTAAGTGAGCTACTCCAAGACAGCCTATT-AATAGGGCAAACCCGTCCCTGTGGCAAAAGGGTGGGAAGAGCTTTGAGTAGAGGTGACAAACCTACCGAA…
KbigKe063_Kpac_KyphNMNZ_P050180	N--CGCCCACTAGCTAG---CCCCC----TAAACCAAAAACAA-CATACCAATATAA----ATACCCCTAAAT-GCACTAACACCTGCA-TAAAACAAACCATTTTTCCCCCTTAGTATGGGCGACAG-AAAAGGGACTGTG-GCGCAATAGAGAAAGTACCGCAAGGGAACGCTGAAAGAG-CAATGAAACAACTCAGT-CAAGCCTAAAAAAGCAGAGATTCAAGCTCGTACCTTTTGCATCATGATTTAGCCAGTAAAACCCAAGCAAAGAGTTCTT-TAGTTTGGTTTCCCGAAACTAAGTGAGCTACTCCAAGACAGCCTATT-AATAGGGCAAACCCGTCCCTGTGGCAAAAGGGTGGGAAGAGCTTTGAGTAGAGGTGACAAACCTACCGAA…
KbigKe064_Kpac_KyphNMNZ_P050182	N--CGCCCACTAGCTAG---CCCCC----TAAACCAAAAACAA-CATACCAATATAA----ATACCCCTAAAT-GCACTAACACCTGCA-TAAAACAAACCATTTTTCCCCCTTAGTATGGGCGACAG-AAAAGGGACTGTG-GCGCAATAGAGAAAGTACCGCAAGGGAACGCTGAAAGAG-CAATGAAACAACTCAGT-CAAGCCTAAAAAAGCAGAGATTCAAGCTCGTACCTTTTGCATCATGATTTAGCCAGTAAAACCCAAGCAAAGAGTTCTT-TAGTTTGGTTTCCCGAAACTAAGTGAGCTACTCCAAGACAGCCTATT-AATAGGGCAAACCCGTCCCTGTGGCAAAAGGGTGGGAAGAGCTTTGAGTAGAGGTGACAAACCTACCGAA…
KbigKe065_Kpac_KyphNMNZ_P049883	N--CGCCCACTAGCTAG---CCCCC----TAAACCAAAAACAA-CATACCAATATAA----ATACCCCTAAAT-GCACTAACACCTGCA-TAAAACAAACCATTTTTCCCCCTTAGTATGGGCGACAG-AAAAGGGACTGTG-GCGCAATAGAGAAAGTACCGCAAGGGAACGCTGAAAGAG-CAATGAAACAACTCAGT-CAAGCCTAAAAAAGCAGAGATTCAAGCTCGTACCTTTTGCATCATGATTTAGCCAGTAAAACCCAAGCAAAGAGTTCTT-TAGTTTGGTTTCCCGAAACTAAGTGAGCTACTCCAAGACAGCCTATT-AATAGGGCAAACCCGTCCCTGTGGCAAAAGGGTGGGAAGAGCTTTGAGTAGAGGTGACAAACCTACCGAA…
KbigKe066_Kpac_KyphNMNZ_P050181	N--CGCCCACTAGCTAG---CCCCC----TAAACCAAAAACAA-CATACCAATATAA----ATACCCCTAAAT-GCACTAACACCTGCA-TAAAACAAACCATTTTTCCCCCTTAGTATGGGCGACAG-AAAAGGGACTGTG-GCGCAATAGAGAAAGTACCGCAAGGGAACGCTGAAAGAG-CAATGAAACAACTCAGT-CAAGCCTAAAAAAGCAGAGATTCAAGCTCGTACCTTTTGCATCATGATTTAGCCAGTAAAACCCAAGCAAAGAGTTCTT-TAGTTTGGTTTCCCGAAACTAAGTGAGCTACTCCAAGACAGCCTATT-AATAGGGCAAACCCGTCCCTGTGGCAAAAGGGTGGGAAGAGCTTTGAGTAGAGGTGACAAACCTACCGAA…
KbigKe067_Kpac_KyphNMNZ_P049884	N--CGCCCACTAGCTAG---CCCCC----TAAACCAAAAACAA-CATACCAATATAA----ATACCCCTAAAT-GCACTAATACCTGCA-TAAAACAAACCATTTTTCCCCCTTAGTATGGGCGACAG-AAAAGGGACTGTG-GCGCAATAGAGAAAGTACCGCAAGGGAACGCTGAAAGAG-CAATGAAACAACTCAGT-CAAGCCTAAAAAAGCAGAGATTCAAGCTCGTACCTTTTGCATCATGATTTAGCCAGTAAAACCCAAGCAAAGAGTTCTT-TAGTTTGGTTTCCCGAAACTAAGTGAGCTACTCCAAGACAGCCTATT-AATAGGGCAAACCCGTCCCTGTGGCAAAAGGGTGGGAAGAGCTTTGAGTAGAGGTGACAAACCTACCGAA…
KbigMi049_Kbig_KyphNMNZ_P045657	N--CGCCCACTAGCTAG---CCCCC----CAAACCAAAAACAA-CACACCAATATAA----ATACCCCTAAAT-GCACTAACACCTGCA-TAAAACAAACCATTTTTCCCCCTTAGTATGGGCGACAG-AAAAGGGACTGTG-GCGCNATAGAGAAAGTACCGCAAGGGAACGCTGAAAGAG-CAGTGAAACAACTCAGT-CAAGCCTAAAAAAGCAGAGATTTAACCTCGTACCTTTTGCATCATGATTTAGCCAGTAAGACCCAAGCAAAGAGTTCTT-TAGTTTGGTTTCCCGAAACTAAGTGAGCTACTCCAAGACAGCCTATT-AATAGGGCAAACCCGTCCCTGTGGCAAAAGGGTGGGAAGAGCTTTGAGTAGAGGTGACAAACCTACCGAA…
KbigNa020_Kbig_Kyph	N--CGCCCACTAGCTAG---CCCCC----CAAACCAAAAACAA-CACACCAATATAA----ATACCCCTAAAT-GCACTAACACCTGCA-TAAAACAAACCATTTTTCCCCCTTAGTATGGGCGACAG-AAAAGGGACTGTG-GCGCAATAGAGAAAGTACCGCAAGGGAACGCTGAAAGAG-CAGTGAAACAACTCAGT-CAAGCCTAAAAAAGCAGAGATTTAACCTCGTACCTTTTGCATCATGATTTAGCCAGTAAGACCCAAGCAAAGAGTTCTT-TAGTTTGGTTTCCCGAAACTAAGTGAGCTACTCCAAGACAGCCTATT-AATAGGGCAAACCCGTCCCTGTGGCAAAAGGGTGGGAAGAGCTTTGAGTAGAGGTGACAAACCTACCGAA…
KbigNo029_Ksec_Kyph	N--CGCCCACTAGCTAG---CCCCC----TAAACCAAAAACAA-CATACCAATATAA----ATACCCCTAAAT-GCACTAACACCTGCA-TAAAACAAACCATTTTTCCCCCTTAGTATGGGCGACAG-AAAAGGGACTGTG-GCGCAATAGAGAAAGTACCGCAAGGGAACGCTGAAAGAG-CAATGAAACAACTCAGT-CAAGCCTAAAAAAGCAGAGATTCAAGCTCGTACCTTTTGCATCATGATTTAGCCAGTAAAACCCAAGCAAAGAGTTCTT-TAGTTTGGTTTCCCGAAACTAAGTGAGCTACTCCAAGACAGCCTATT-AATAGGGCAAACCCGTCCCTGTGGCAAAAGGGTGGGAAGAGCTTTGAGTAGAGGTGACAAACCTACCGAA…
KbigNZ059_Kbig_KyphAIM_MA30189	N--CGCCCACTAGCTAG---CCCCC----CAAACCAAAAACAA-CACACCAATATAA----ATACCCCTAAAT-GCACTAACACCTGCA-TAAAACAAACCATTTTTCCCCCTTAGTATGGGCGACAG-AAAAGGGACTGTG-GCGCAATAGAGAAAGTACCGCAAGGGAACGCTGAAAGAG-CAGTGAAACAACTCAGT-CAAGCCTAAAAAAGCAGAGATTTAACCTCGTACCTTTTGCATCATGATTTAGCCAGTAAGACCCAAGCAAAGAGTTCTT-TAGTTTGGTTTCCCGAAACTAAGTGAGCTACTCCAAGACAGCCTATT-AATAGGGCAAACCCGTCCCTGTGGCAAAAGGGTGGGAAGAGCTTTGAGTAGAGGTGACAAACCTACCGAA…
KbigNZ060_Kpac_KyphAIM_MA30169	N--CGCCCACTAGCTAG---CCCCC----TAAACCAAAAACAA-CATACCAATATAA----ATACCCCTAAAT-GCACTAATACCTGCA-TAAAACAAACCATTTTTCCCCCTTAGTATGGGCGACAG-AAAAGGGACTGTG-GCGCAATAGAGAAAGTACCGCAAGGGAACGCTGAAAGAG-CAATGAAACAACTCAGT-CAAGCCTAAAAAAGCAGAGATTCAAGCTCGTACCTTTTGCATCATGATTTAGCCAGTAAAACCCAAGCAAAGAGTTCTT-TAGTTTGGTTTCCCGAAACTAAGTGAGCTACTCCAAGACAGCCTATT-AATAGGGCAAACCCGTCCCTGTGGCAAAAGGGTGGGAAGAGCTTTGAGTAGAGGTGACAAACCTACCGAA…
KbigNZ061_Kbig_KyphAIM_MA30184	N--CGCCCACTAGCTAG---CCCCC----CAAACCAAAAACAA-CACACCAATATAA----ATACCCCTAAAT-GCACTAACACCTGCA-TAAAACAAACCATTTTTCCCCCTTAGTATGGGCGACAG-AAAAGGGACTGTG-GCGCAATAGAGAAAGTACCGCAAGGGAACGCTGAAAGAG-CAGTGAAACAACTCAGT-CAAGCCTAAAAAAGCAGAGATTTAACCTCGTACCTTTTGCATCATGATTTAGCCAGTAAGACCCAAGCAAAGAGTTCTT-TAGTTTGGTTTCCCGAAACTAAGTGAGCTACTCCAAGACAGCCTATT-AATAGGGCAAACCCGTCCCTGTGGCAAAAGGGTGGGAAGAGCTTTGAGTAGAGGTGACAAACCTACCGAA…
KbigRa039_Ksec_Kyph	N--CGCCCACTAGCTAG---CCCCC----TAAACCAAAAACAA-CATACCAATATAA----ATACCCCTAAAT-GCACTAACACCTGCA-TAAAACAAACCATTTTTCCCCCTTAGTATGGGCGACAG-AAAAGGGACTGTG-GCGCAATAGAGAAAGTACCGCAAGGGAACGCTGAAAGAG-CAATGAAACAACTCAGT-CAAGCCTAAAAAAGCAGAGATTCAAGCTCGTACCTTTTGCATCATGATTTAGCCAGTAAAACCCAAGCAAAGAGTTCTT-TAGTTTGGTTTCCCGAAACTAAGTGAGCTACTCCAAGACAGCCTATT-AATAGGGCAAACCCGTCCCTGTGGCAAAAGGGTGGGAAGAGCTTTGAGTAGAGGTGACAAACCTACCGAA…
KbigRa042_Ksec_Kyph	N--CGCCCACTAGCTAG---CCCCC----TAAACCAAAAACAA-CATACCAATATAA----ATACCCCTAAAT-GCACTAACACCTGCA-TAAAACAAACCATTTTTCCCCCTTAGTATGGGCGACAG-AAAAGGGACTGTG-GCGCAATAGAGAAAGTACCGCAAGGGAACGCTGAAAGAG-CAATGAAACAACTCAGT-CAAGCCTAAAAAAGCAGAGATTCAAGCTCGTACCTTTTGCATCATGATTTAGCCAGTAAAACCCAAGCAAAGAGTTCTT-TAGTTTGGTTTCCCGAAACTAAGTGAGCTACTCCAAGACAGCCTATT-AATAGGGCAAACCCGTCCCTGTGGCAAAAGGGTGGGAAGAGCTTTGAGTAGAGGTGACAAACCTACCGAA…
KbigRa045_Ksec_Kyph	N--CGCCCACTAGCTAG---CCCCC----TAAACCAAAAACAA-CATACCAATATAA----ATACCCCTAAAT-GCACTAACACCTGCA-TAAAACAAACCATTTTTCCCCCTTAGTATGGGCGACAG-AAAAGGGACTGTG-GCGCAATAGAGAAAGTACCGCAAGGGAACGCTGAAAGAG-CAATGAAACAACTCAGT-CAAGCCTAAAAAAGCAGAGATTCAAGCTCGTACCTTTTGCATCATGATTTAGCCAGTAAAACCCAAGCAAAGAGTTCTT-TAGTTTGGTTTCCCGAAACTAAGTGAGCTACTCCAAGACAGCCTATT-AATAGGGCAAACCCGTCCCTGTGGCAAAAGGGTGGGAAGAGCTTTGAGTAGAGGTGACAAACCTACCGAA…
KbigSa033_Kbig_Kyph	N--CGCCCACTAGCTAG--CCCCCC----CAAACCAAAAACAA-CACACCAATATAA----ATACCCCTAAAT-GCACTAACACCTGCA-TAAAACAAACCATTTTTCCCCCTTAGTATGGGCGACAG-AAAAGGGACTGTG-GCGCAATAGAGAAAGTACCGCAAGGGAACGCTGAAAGAG-CAGTGAAACAACTCAGT-CAAGCCTAAAAAAGCAGAGATTTAACCTCGTACCTTTTGCATCATGATTTAGCCAGTAAGACCCAAGCAAAGAGTTCTT-TAGTTTGGTTTCCCGAAACTAAGTGAGCTACTCCAAGACAGCCTATT-AATAGGGCAAACCCGTCCCTGTGGCAAAAGGGTGGGAAGAGCTTTGAGTAGAGGTGACAAACCTACCGAA…
KbigSo047_Ksec_Kyph	N--CGCCCACTAGCTAG---CCCCC----TAAACCAAAAACAA-CATACCAATATAA----ATACCCCTAAAT-GCACTAACACCTGCA-TAAAACAAACCATTTTTCCCCCTTAGTATGGGCGACAG-AAAAGGGACTGTG-GCGCAATAGAGAAAGTACCGCAAGGGAACGCTGAAAGAG-CAATGAAACAACTCAGT-CAAGCCTAAAAAAGCAGAGATTCAAGCTCGTACCTTTTGCATCATGATTTAGCCAGTAAAACCCAAGCAAAGAGTTCTT-TAGTTTGGTTCCCCGAAACTAAGTGAGCTACTCCAAGACAGCCTATT-AATAGGGCAAACCCGTCCCTGTGGCAAAAGGGTGGGAAGAGCTTTGAGTAGAGGTGACAAACCTACCGAA…
KbigSo048_Kvai_Kyph	N--CGCCCACTAGCTAG---CCCCC----CAAACCAAAAACAA-CACACCAATATAA----ATATCCCTAAAT-GCACTAACACCCGCA-TAAAACAAACCATTTTTCCCCCTTAGTATGGGCGACAG-AAAAGGAACCGTG-GCGCAATAGAGAAAGTACCGCAAGGGAACGCTGAAAGAG-AAATGAAACAACTCAGT-CAAGCTAAAAAAAGCAGAGATTTAAGCTCGTACCTTTTGCATCATGATTTAGCCAGTAAAACCCAAGCAAAGAGCCCTT-TAGTTTGGTTTCCCGAAACTAAGTGAGCTACTCCAAGACAGCCTATT-AATAGGGCAAACCCGTCCCTGTGGCAAAAGGGTGGGAAGAGCTTTGAGTAGAGGTGACAAACCTACCGAA…
KbigTo021_Kbig_KyphNMCI_P2520	N--CGCCCACTAGCTAG---CCCCC----CAAACCAAAAACAA-CACACCAATATAA----ATACCCCTAAAT-GCACTAACACCTGCA-TAAAACAAACCATTTTTCCCCCTTAGTATGGGCGACAG-AAAAGGGACTGTG-GCGCAATAGAGAAAGTACCGCAAGGGAACGCTGAAAGAG-CAGTGAAACAACTCAGT-CAAGCCTAAAAAAGCAGAGATTTAACCTCGTACCTTTTGCATCATGATTTAGCCAGTAAGACCCAAGCAAAGAGTTCTT-TAGTTTGGTTTCCCGAAACTAAGTGAGCTACTCCAAGACAGCCTATT-AATAGGGCAAACCCGTCCCTGTGGCAAAAGGGTGGGAAGAGCTTTGAGTAGAGGTGACAAACCTACCGAA…
KbigTo022_Kbig_KyphNMCI_P2519	N--CGCCCACTAGCTAG---CCCCC----CAAACCAAAAACAA-CACACCAATATAA----ATACCCCTAAAT-GCACTAACACCTGCA-TAAAACAAACCATTTTTCCCCCTTAGTATGGGCGACAG-AAAAGGGACTGTG-GCGCAATAGAGAAAGTACCGCAAGGGAACGCTGAAAGAG-CAGTGAAACAACTCAGT-CAAGCCTAAAAAAGCAGAGATTTAACCTCGTACCTTTTGCATCATGATTTAGCCAGTAAGACCCAAGCAAAGAGTTCTT-TAGTTTGGTTTCCCGAAACTAAGTGAGCTACTCCAAGACAGCCTATT-AATAGGGCAAACCCGTCCCTGTGGCAAAAGGGTGGGAAGAGCTTTGAGTAGAGGTGACAAACCTACCGAA…
KcinCo003_Kcin_Kyph	N--CGCCCACTAGCTAG---CCCCC----CAAACCAAAAACAA-CACACCAATATAA----ATACCCCTAAAT-GCACTAACACCCGCA-TAAAACAAACCATTTTTCCCCCTTAGTATGGGCGACAG-AAAAGGGACCGTG-GCGCAATAGAGAAAGTACCGCAAGGGAACGCTGAAAGAG-TAATGAAACAACTCAGT-CAAGCCAAAAAAAGCAGAGATTTAAGCTCGTACCTTTTGCATCATGATTTAGCCAGAAAAACCCAAGCAAAGAGCCCTT-TAGTTTGGTTCCCCGAAACTAAGTGAGCTACTCCAAGACAGCCTATT-AATAGGGCAAACCCGTCCCTGTGGCAAAAGGGTGGGAAGAGCTTTGAGTAGAGGTGACAAACCTACCGAA…
KcinJa001_Kcin_Kyph153	N--CGCCCACTAGCTAG---CCCCC----CAAACCAAAAACAA-CACACCAATATAA----ATACCCCTAAAT-GCACTAACACCCGCA-TAAAACAAACCATTTTTCCCCCTTAGTATGGGCGACAG-AAAAGGGACCGTG-GCGCAATAGAGAAAGTACCGCAAGGGAACGCTGAAAGAG-TAATGAAACAACTCAGT-CAAGCCAAAAAAAGCAGAGATTTAAACTCGTACCTTTTGCATCATGATTTAGCCAGAAAAACCCAAGCAAAGAGCCCTT-TAGTTTGGTTCCCCGAAACTAAGTGAGCTACTCCAAGACAGCCTATT-AATAGGGCAAACCCGTCCCTGTGGCAAAAGGGTGGGAAGAGCTTTGAGTAGAGGTGACAAACCTACCGAA…
KcinNi019_Kcin_KyphWAM_P33449_0	N--CGCCCACTAGCTAG---CCCCC----CAAACCAAAAACAA-CACACCAATATAA----ATACCCCTAAAT-GCACTAACACCCGCA-TAAAACAAACCATTTTTCCCCCTTAGTATGGGCGACAG-AAAAGGGACCGTG-GCGCAATAGAGAAAGTACCGCAAGGGAACGCTGAAAGAG-TAATGAAACAACTCAGT-CAAGCCAAAAAAAGCAGAGATTTAAGCTCGTACCTTTTGCATCATGATTTAGCCAGAAAAACCCAAGCAAAGAGCCCTT-TAGTTTGGTTCCCCGAAACTAAGTGAGCTACTCCAAGACAGCCTATT-AATAGGGCAAACCCGTCCCTGTGGCAAAAGGGTGGGAAGAGCTTTGAGTAGAGGTGACAAACCTACCGAA…
KcorAb001_Kcor_Kyph1301	N--CGCCCACTAGCTAG---CCCCC----CAAACCAAAAACAA-CATACCAATATAA----ATACCCCTAAAT-GCACTAACACCTGCA-TAAAACAAACCATTTTTCCCCCTTAGTATGGGCGACAG-AAAAGGGACTGTG-GCGCAATAGAGAAAGTACCGCAAGGGAACGCTGAAAGAG-AAATGAAACAACTCAGT-AAAGCCTTAAAAAGCAGAGATTTAAACTCGTACCTTTTGCATCATGATTTAGCCAGTAATACCCAAGCAAAGAGCCCTT-TAGTTTGGTTCCCCGAAACTAAGTGAGCTACTCCAAGACAGCCTATT-AATAGGGCCAACCCGTCCCTGTGGCAAAAGGGTGGGAAGAGCTTTGAGTAGAGGTGACAGACCTACCGAA…
KcorAb015_Kcor_KyphWAM_P33451_0	N--CGCCCACTAGCTAG---CCCCC----CAAACCAAAAACAA-CATACCAATATAA----ATACCCCTAAAT-GCACTAACACCTGCA-TAAAACAAACCATTTTTCCCCCTTAGTATGGGCGACAG-AAAAGGGACTGTG-GCGCAATAGAGAAAGTACCGCAAGGGAACGCTGAAAGAG-AAATGAAACAACTCAGT-AAAGCCTTAAAAAGCAGAGATTTAAACTCGTACCTTTTGCATCATGATTTAGCCAGTAATACCCAAGCAAAGAGCCCTT-TAGTTTGGTTCCCCGAAACTAAGTGAGCTACTCCAAGACAGCCTATT-AATAGGGCCAACCCGTCCCTGTGGCAAAAGGGTGGGAAGAGCTTTGAGTAGAGGTGACAGACCTACCGAA…
KcorNi011_Kcor_KyphWAM_P33448_0	N--CGCCCACTAGCTAG---CCCCC----CAAACCAAAAACAA-CATACCAATATAA----ATACCCCTAAAT-GCACTAACACCTGCA-TAAAACAAACCATTTTTCCCCCTTAGTATGGGCGACAG-AAAAGGGACTGTG-GCGCAATAGAGAAAGTACCGCAAGGGAACGCTGAAAGAG-AAATGAAACAACTCAGT-AAAGCCTTAAAAAGCAGAGATTTAAACTCGTACCTTTTGCATCATGATTTAGCCAGTAATACCCAAGCAAAGAGCCCTT-TAGTTTGGTTCCCCGAAACTAAGTGAGCTACTCCAAGACAGCCTATT-AATAGGGCCAACCCGTCCCTGTGGCAAAAGGGTGGGAAGAGCTTTGAGTAGAGGTGACAGACCTACCGAA…
KcorW005_Kcor_Kyph	N--CGCCCACTAGCTAG---CCCCC----CAAACCAAAAACAA-CATACCAATATAA----ATACCCCTAAAT-GCACTAACACCTGCA-TAAAACAAACCATTTTTCCCCCTTAGTATGGGCGACAG-AAAAGGGACTGTG-GCGCAATAGAGAAAGTACCGCAAGGGAACGCTGAAAGAG-AAATGAAACAACTCAGT-AAAGCCTTAAAAAGCAGAGATTTAAACTCGTACCTTTTGCATCATGATTTAGCCAGTAATACCCAAGCAAAGAGCCCTT-TAGTTTGGTTCCCCGAAACTAAGTGAGCTACTCCAAGACAGCCTATT-AATAGGGCCAACCCGTCCCTGTGGCAAAAGGGTGGGAAGAGCTTTGAGTAGAGGTGACAGACCTACCGAA…
KcorW006_Kcor_Kyph	N--CGCCCACTAGCTAG---CCCCC----CAAACCAAAAACAA-CATACCAATATAA----ATACCCCTAAAT-GCACTAACACCTGCA-TAAAACAAACCATTTTTCCCCCTTAGTATGGGCGACAG-AAAAGGGACTGTG-GCGCAATAGAGAAAGTACCGCAAGGGAACGCTGAAAGAG-AAATGAAACAACTCAGT-AAAGCCTTAAAAAGCAGAGATTTAAACTCGTACCTTTTGCATCATGATTTAGCCAGTAATACCCAAGCAAAGAGCCCTT-TAGTTTGGTTCCCCGAAACTAAGTGAGCTACTCCAAGACAGCCTATT-AATAGGGCCAACCCGTCCCTGTGGCAAAAGGGTGGGAAGAGCTTTGAGTAGAGGTGACAGACCTACCGAA…
KcorW007_Kcor_Kyph	N--CGCCCACTAGCTAG---CCCCC----CAAACCAAAAACAA-CATACCAATATAA----ATACCCCTAAAT-GCACTAACACCTGCA-TAAAACAAACCATTTTTCCCCCTTAGTATGGGCGACAG-AAAAGGGACTGTG-GCGCAATAGAGAAAGTACCGCAAGGGAACGCTGAAAGAG-AAATGAAACAACTCAGT-AAAGCCTTAAAAAGCAGAGATTTAAACTCGTACCTTTTGCATCATGATTTAGCCAGTAATACCCAAGCAAAGAGCCCTT-TAGTTTGGTTCCCCGAAACTAAGTGAGCTACTCCAAGACAGCCTATT-AATAGGGCCAACCCGTCCCTGTGGCAAAAGGGTGGGAAGAGCTTTGAGTAGAGGTGACAGACCTACCGAA…
KeleCl012_Kele_Kyph132	N--CGCCCACTAGCTAG---CCCCC----CAAACCAAAAACAA-CACACCAATATAA----ATACCCCTAAAT-GCACTAACACCCGCA-TAAAACAAACCATTTTTCCCCCTTAGTATGGGCGACAG-AAAAGGGACCGTG-GCGCAATAGAGAAAGTACCGCAAGGGAACGCTGAAAGAG-TAATGAAACAACTCAGT-CAAGCCAAAAAAAGCAGAGATTTAAGCTCGTACCTTTTGCATCATGATTTAGCCAGTAAAACCCAAGCAAAGAGCCCTT-TAGTTTGGTTCCCCGAAACTAAGTGAGCTACTCCAAGACAGCCTATT-AATAGGGCAAACCCGTCCCTGTGGCAAAAGGGTGGGAAGAGCTTTGAGTAGAGGTGACAAACCTACCGAA…
KeleCl013_Kele_Kyph162	N--CGCCCACTAGCTAG---CCCCC----CAAACCAAAAACAA-CACACCAATATAA----ATACCCCCAAAT-GCACTAACACCCGCA-TAAAACAAACCATTTTTCCCCCTTAGTATGGGCGACAG-AAAAGGGACCGTG-GCGCAATAGAGAAAGTACCGCAAGGGAACGCTGAAAGAG-TAATGAAACAACTCAGT-CAAGCCAAAAAAAGCAGAGATTTAAGCTCGTACCTTTTGCATCATGATTTAGCCAGTAAAACCCAAGCAAAGAGCCCTT-TAGTTTGGTTCCCCGAAACTAAGTGAGCTACTCCAAGACAGCCTATT-AATAGGGCAAACCCGTCCCTGTGGCAAAAGGGTGGGAAGAGCTTTGAGTAGAGGTGACAAACCTACCGAA…
KelePe014_Kele_Kyph103PA	N--CGCCCACTAGCTAG---CCCCC----CAAACCAAAAACAA-CACACCAATATAA----ATACCCCTAAAT-GCACTAACACCCGCA-TAAAACAAACCATTTTTCCCCCTTAGTATGGGCGACAG-AAAAGGGACCGTG-GCGCAATAGAGAAAGTACCGCAAGGGAACGCTGAAAGAG-TAATGAAACAACTCAGT-CAAGCCAAAAAAAGCAGAGATTTAAGCTCGTACCTTTTGCATCATGATTTAGCCAGTAAAACCCAAGCAAAGAGCCCTT-TAGTTTGGTTCCCCGAAACTAAGTGAGCTACTCCAAGACAGCCTATT-AATAGGGCAAACCCGTCCCTGTGGCAAAAGGGTGGGAAGAGCTTTGAGTAGAGGTGACAAACCTACCGAA…
KelePe015_Kele_Kyph124GA	N--CGCCCACTAGCTAG---CCCCC----CAAACCAAAAACAA-CACACCAATATAA----ATACCCCCAAAT-GCACTAACACCCGCA-TAAAACAAACCATTTTTCCCCCTTAGTATGGGCGACAG-AAAAGGGACCGTG-GCGCAATAGAGAAAGTACCGCAAGGGAACGCTGAAAGAG-TAATGAAACAACTCAGT-CAAGCCAAAAAAAGCAGAGATTTAAGCTCGTACCTTTTGCATCATGATTTAGCCAGTAAAACCCAAGCAAAGAGCCCTT-TAGTTTGGTTCCCCGAAACTAAGTGAGCTACTCCAAGACAGCCTATT-AATAGGGCAAACCCGTCCCTGTGGCAAAAGGGTGGGAAGAGCTTTGAGTAGAGGTGACAAACCTACCGAA…
KelePi010_Kele_Kyph92	N--CGCCCACTAGCTAG---CCCCC----CAAACCAAAAACAA-CACACCAATATAA----ATACCCCTAAAT-GCACTAACACCCGCA-TAAAACAAACCATTTTTCCCCCTTAGTATGGGCGACAG-AAAAGGGACCGTG-GCGCAATAGAGAAAGTACCGCAAGGGAACGCTGAAAGAG-TAATGAAACAACTCAGT-CAAGCCAAAAAAAGCAGAGATTTAAGCTCGTACCTTTTGCATCATGATTTAGCCAGTAAAACCCAAGCAAAGAGCCCTT-TAGTTTGGTTCCCCGAAACTAAGTGAGCTACTCCAAGACAGCCTATT-AATAGGGCAAACCCGTCCCTGTGGCAAAAGGGTGGGAAGAGCTTTGAGTAGAGGTGACAAACCTACCGAA…
KelePi011_Kele_Kyph181	N--CGCCCACTAGCTAG---CCCCC----CAAACCAAAAACAA-CACACCAATATAA----ATACCCCCAAAT-GCACTAACACCCGCA-TAAAACAAACCATTTTTCCCCCTTAGTATGGGCGACAG-AAAAGGGACCGTG-GCGCAATAGAGAAAGTACCGCAAGGGAACGCTGAAAGAG-TAATGAAACAACTCAGT-CAAGCCAAAAAAAGCAGAGATTTAAGCTCGTACCTTTTGCATCATGATTTAGCCAGTAAAACCCAAGCAAAGAGCCCTT-TAGTTTGGTTCCCCGAAACTAAGTGAGCTACTCCAAGACAGCCTATT-AATAGGGCAAACCCGTCCCTGTGGCAAAAGGGTGGGAAGAGCTTTGAGTAGAGGTGACAAACCTACCGAA…
KhawHa001_Khaw_KyphAIM_MA30172	N--CGCCCACTAGCTAG---CCCCC----CAAACCAAAAACAA-CACACCAATATAA----ATACCCCTAAAT-GCACTAACACCTGCA-TAAAACAAACCATTTTTCCCCCTTAGTATGGGCGACAG-AAAAGGGACTGTG-GCGCAATAGAGAAAGTACCGCAAGGGAACGCTGAAAGAG-CAGTGAAACAACTCAGT-CAAGCCTAAAAAAGCAGAGATTTAAGCTCGTACCTTTTGCATCATGATTTAGCCAGTAAAACCCAAGCAAAGAGTTCTT-TAGTTTGGTTCCCCGAAACTAAGTGAGCTACTCCAAGACAGCCTATT-AATAGGGCAAACCCGTCCCTGTGGCAAAAGGGTGGGAAGAGCTTTGAGTAGAGGTGACAAACCTACCGAA…
KincAs001_Kinc_Kyph87	N--CGCCCACTAGCTAG---CCCCC----CAAACCAAAAACAA-CACACCAATATAA----ATATCCCTAAAT-GCACTAACACCCGCA-TAAAACAAACCATTTTTCCCCCTTAGTATGGGCGACAG-AAAAGGAACCGTG-GCGCAATAGAGAAAGTACCGCAAGGGAACGCTGAAAGAG-AAATGAAACAACTCAGT-CAAGCTAAAAAAAGCAGAGATTTAAGCTCGTACCTTTTGCATCATGATTTAGCCAGTAAAACCCAAGCAAAGAGCCCTT-TAGTTTGGTTTCCCGAAACTAAGTGAGCTACTCCAAGACAGCCTATT-AATAGGGCAAACCCGTCCCTGTGGCAAAAGGGTGGGAAGAGCTTTGAGTAGAGGTGACAAACCTACCGAA…
KincAs003_Kvai_Kyph223	N--CGCCCACTAGCTAG---CCCCC----CAAACCAAAAACAA-CACACCAATATAA----ATATCCCTAAAT-GCACTAACACCCGCA-TAAAACAAACCATTTTTCCCCCTTAGTATGGGCGACAG-AAAAGGAACCGTG-GCGCAATAGAGAAAGTACCGCAAGGGAACGCTGAAAGAG-AAATGAAACAACTCAGT-CAAGCTAAAAAAAGCAGAGATTTAAGCTCGTACCTTTTGCATCATGATTTAGCCAGTAAAACCCAAGCAAAGAGCCCTT-TAGTTTGGTTTCCCGAAACTAAGTGAGCTACTCCAAGACAGCCTATT-AATAGGGCAAACCCGTCCCTGTGGCAAAAGGGTGGGAAGAGCTTTGAGTAGAGGTGACAAACCTACCGAA…
KincSa007_Kinc_Kyph79	N--CGCCCACTAGCTAG---CCCCC----CAAACCAAAAACAA-CACACCAATATAA----ATATCCCTAAAT-GCACTAACACCCGCA-TAAAACAAACCATTTTTCCCCCTTAGTATGGGCGACAG-AAAAGGAACCGTG-GCGCAATAGAGAAAGTACCGCAAGGGAACGCTGAAAGAG-AAATGAAACAACTCAGT-CAAGCTAAAAAAAGCAGAGATTTAAGCTCGTACCTTTTGCATCATGATTTAGCCAGTAAAACCCAAGCAAAGAGCCCTT-TAGTTTGGTTTCCCGAAACTAAGTGAGCTACTCCAAGACAGCCTATT-AATAGGGCAAACCCGTCCCTGTGGCAAAAGGGTGGGAAGAGCTTTGAGTAGAGGTGACAAACCTACCGAA…
KmugKe001_Kmug_KuhlNMNZ_P050009	N--CGCTAAACAGCTAG---CCCCA----CCCACCAAAAACAA-CAAATAAATATAA----ATAACCCCAAAT-ACACCAACATTACCA-TTAAACAAACCATTTTTCCTCCCTAGTATAGGCGATAG-AAAAGGACCTGTTGGAGCAATAGAGAAAGTACCGCAAGGGAACGCTGAAAGAG-AAATGAAACAACCCATTACAAGCATAAAAAAGCAGAGATTTAAACTCGTACCTTTTGCATCATGATTTAGCCAGAACCCCTCAAGCAAAGAGACCTT-TAGTTTGACCCCCCGAAACTAGGTGAGCTACTCCAAGACAGCCTGT--AATAGGGCAAACCCGTCCCTGTGGCAAAAGGGTGGGAAGAGCTTCGAGTAGGGATGACAGATCTATCGAA…
KNo008_Kpac_Kyph22	N--CGCCCACTAGCTAG---CCCCC----TAAACCAAAAACAA-CATACCAATATAA----ATACCCCTAAAT-GCACTAACACCTGCA-TAAAACAAACCATTTTTCCCCCTTAGTATGGGCGACAG-AAAAGGGACTGTG-GCGCAATAGAGAAAGTACCGCAAGGGAACGCTGAAAGAG-CAATGAAACAACTCAGT-CAAGCCTAAAAAAGCAGAGATTCAAGCTCGTACCTTTTGCATCATGATTTAGCCAGTAAAACCCAAGCAAAGAGTTCTT-TAGTTTGGTTTCCCGAAACTAAGTGAGCTACTCCAAGACAGCCTATT-AATAGGGCAAACCCGTCCCTGTGGCAAAAGGGTGGGAAGAGCTTTGAGTAGAGGTGACAAACCTACCGAA…
KsalMe001_Ksal_KyphLigas_etal_2	N--CGCCCACTAGCTAG---CCCCC----CAAACCAAAAACAA-CACACCAATATAA----ATATCCCTAAAT-GCACTAACACCCGCA-TAAAACAAACCATTTTTCCCCCTTAGTATGGGCGACAG-AAAAGGAACCGTG-GCGCAATAGAGAAAGTACCGCAAGGGAACGCTGAAAGAG-AAATGAAACAACTCAGT-CAAGCTAAAAAAAGCAGAGATTTAAGCTCGTACCTTTTGCATCATGATTTAGCCAGTAAAACCCAAGCAAAGAGCCCTT-TAGTTTGGTTTCCCGAAACTAAGTGAGCTACTCCAAGACAGCCTATT-AATAGGGCAAACCCGTCCCTGTGGCAAAAGGGTGGGAAGAGCTTTGAGTAGAGGTGACAAACCTACCGAA…
KsanHa001_Ksan_KyphAIM_MA30192	N--CGCCCACTAGCTAG---CCCCC----TAAACCAAAAACAA-CATACCAATATAA----ATACCCCTAAAT-GCACTAACACCTGCA-TAAAACAAACCATTTTTCCCCCTTAGTATGGGCGACAG-AAAAGGGACTGTG-GCGCAATAGAGAAAGTACCGCAAGGGAACGCTGAAAGAG-CAATGAAACAACTCAGT-CAAGCCTAAAAAAGCAGAGATTCAAGCTCGTACCTTTTGCATCATGATTTAGCCAGTAAAACCCAAGCAAAGAGTTCTT-TAGTTTGGTTTCCCGAAACTAAGTGAGCTACTCCAAGACAGCCTATT-AATAGGGCAAACCCGTCCCTGTGGCAAAAGGGTGGGAAGAGCTTTGAGTAGAGGTGACAAACCTACCGAA…
KsecAt005_Ksec_KyphZMUC_P5195	N--CGCCCACTAGCTAG---CCCCC----TAAACCAAAAACAA-CATACCAATATAA----ATACCCCTAAAT-GCACTAACACCTGCA-TAAAACAAACCATTTTTCCCCCTTAGTATGGGCGACAG-AAAAGGGACTGTG-GCGCAATAGAGAAAGTACCGCANGGNNNCGCTGAAAGAG-CAATGAANCNACTCAGT-CAAGCCT-AAAAAGCAGAGATTCAAGCTCGTACCTTTTGCATCATGATTTAGCCAGTAAAACCCAAGCAAAGAGTTCTT-TAGTTTGGTTCCCCGAAACTAAGTGAGCTACTCCAAGACAGCCTATT-AATAGGGCAAACCCGTCCCTGTGGCAAAAGGGTGGGAAGAGCTTTGAGTAGAGGTGACAAACCTACCGAA…
KsecAt006_Ksec_KyphZMUC_P5196	N--CGCCCACTAGCTAG---CCCCC----TAAACCAAAAACAA-CATACCAATATAA----ATACCCCTAAAT-GCACTAACACCTGCA-TAAAACAAACCATTTTTCCCCCTTAGTATGGGCGACAG-AAAAGGGACTGTG-GCGCAATAGAGAAAGTACCGCAAGGGAACGCTGAAAGAG-CAATGAAACAACTCAGT-CAAGCCTAAAAAAGCAGAGATTCAAGCTCGTACCTTTTGCATCATGATTTAGCCAGTAAAACCCAAGCAAAGAGTTCTT-TAGTTTGGTTCCCCGAAACTAAGTGAGCTACTCCAAGACAGCCTATT-AATAGGGCAAACCCGTCCCTGTGGCAAAAGGGTGGGAAGAGCTTTGAGTAGAGGTGACAAACCTACCGAA…
KsecAt007_Ksec_KyphZMUC_P5197	N--CGCCCACTAGCTAG---CCCCC----TAAACCAAAAACAA-CATACCAATATAA----ATACCCCTAAAT-GCACTAACACCTGCA-TAAAACAAACCATTTTTCCCCCTTAGTATGGGCGACAG-AAAAGGGACTGTG-GCGCAATAGAGAAAGTACCGCAAGGGAACGCTGAAAGAG-CAATGAAACAACTCAGT-CAAGCCTAAAAAAGCAGAGATTCAAGCTCGTACCTTTTGCATCATGATTTAGCCAGTAAAACCCAAGCAAAGAGTTCTT-TAGTTTGGTTCCCCGAAACTAAGTGAGCTACTCCAAGACAGCCTATT-AATAGGGCAAACCCGTCCCTGTGGCAAAAGGGTGGGAAGAGCTTTGAGTAGAGGTGACAAACCTACCGAA…
KsecSa002_Kbig_Kyph71	N--CGCCCACTAGCTAG---CCCCC----CAAACCAAAAACAA-CACACCAATATAA----ATACCCCTAAAT-GCACTAACACCTGCA-TAAAACAAACCATTTTTCCCCCTTAGTATGGGCGACAG-AAAAGGGACTGTG-GCGCAATAGAGAAAGTACCGCAAGGGAACGCTGAAAGAG-CAGTGAAACAACTCAGT-CAAGCCTAAAAAAGCAGAGATTTAACCTCGTACCTTTTGCATCATGATTTAGCCAGTAAGACCCAAGCAAAGAGTTCTT-TAGTTTGGTTTCCCGAAACTAAGTGAGCTACTCCAAGACAGCCTATT-AATAGGGCAAACCCGTCCCTGTGGCAAAAGGGTGGGAAGAGCTTTGAGTAGAGGTGACAAACCTACCGAA…
KsecSa004_Kbig_Kyph77	N--CGCCCACTAGCTAG---CCCCC----CAAACCAAAAACAA-CACACCAATATAA----ATACCCCTAAAT-GCACTAACACCTGCA-TAAAACAAACCATTTTTCCCCCTTAGTATGGGCGACAG-AAAAGGGACTGTG-GCGCAATAGAGAAAGTACCGCAAGGGAACGCTGAAAGAG-CAGTGAAACAACTCAGT-CAAGCCTAAAAAAGCAGAGATTTAACCTCGTACCTTTTGCATCATGATTTAGCCAGTAAGACCCAAGCAAAGAGTTCTT-TAGTTTGGTTTCCCGAAACTAAGTGAGCTACTCCAAGACAGCCTATT-AATAGGGCAAACCCGTCCCTGTGGCAAAAGGGTGGGAAGAGCTTTGAGTAGAGGTGACAAACCTACCGAA…
KspCo012_Kcor_Kyph	N--CGCCCACTAGCTAG---CCCCC----CAAACCAAAAACAA-CATACCAATATAA----ATACCCCTAAAT-GCACTAACACCTGCA-TAAAACAAACCATTTTTCCCCCTTAGTATGGGCGACAG-AAAAGGGACTGTG-GCGCAATAGAGAAAGTACCGCAAGGGAACGCTGAAAGAG-AAATGAAACAACTCAGT-AAAGCCTTAAAAAGCAGAGATTTAAACTCGTACCTTTTGCATCATGATTTAGCCAGTAATACCCAAGCAAAGAGCCCTT-TAGTTTGGTTCCCCGAAACTAAGTGAGCTACTCCAAGACAGCCTATT-AATAGGGCCAACCCGTCCCTGTGGCAAAAGGGTGGGAAGAGCTTTGAGTAGAGGTGACAGACCTACCGAA…
KspCo013_Kbig_Kyph	N--CGCCCACTAGCTAG----CCCC----CAAACCAAAAACAA-CACACCAATATAA----ATACCCCTAAAT-GCACTAACACCTGCA-TAAAACAAACCATTTTTCCCCCTTAGTATGGGCGACAG-AAAAGGGACTGTG-GCGCAATAGAGAAAGTACCGCAAGGGAACGCTGAAAGAG-CAGTGAAACAACTCAGT-CAAGCCTAAAAAAGCAGAGATTTAACCTCGTACCTTTTGCATCATGATTTAGCCAGTAAGACCCAAGCAAAGAGTTCTT-TAGTTTGGTTTCCCGAAACTAAGTGAGCTACTCCAAGACAGCCTATT-AATAGGGCAAACCCGTCCCTGTGGCAAAAGGGTGGGAAGAGCTTTGAGTAGAGGTGACAAACCTACCGAA…
KspCo014_Kbig_Kyph	N--CGCCCACTAGCTAG----CCCC----CAAACCAAAAACAA-CACACCAATATAA----ATACCCCTAAAT-GCACTAACACCTGCA-CAAAACAAACCATTTTTCCCCCTTAGTATGGGCGACAG-AAAAGGGACTGTG-GCGCAATAGAGAAAGTACCGCAAGGGAACGCTGAAAGAG-CAGTGAAACAACTCAGT-CAAGCCTAAAAAAGCAGAGATTTAACCTCGTACCTTTTGCATCATGATTTAGCCAGTAAGACCCAAGCAAAGAGTTCTT-TAGTTTGGTTTCCCGAAACTAAGTGAGCTACTCCAAGACAGCCTATT-AATAGGGCAAACCCGTCCCTGTGGCAAAAGGGTGGGAAGAGCTTTGAGTAGAGGTGACAAACCTACCGAA…
KspCo015_Kbig_Kyph	N--CGCCCACTAGCTAG----CCCC----CAAACCAAAAACAA-CACACCAATATAA----ATACCCCTAAAT-GCACTAACACCTGCA-TAAAACAAACCATTTTTCCCCCTTAGTATGGGCGACAG-AAAAGGGACTGTG-GCGCAATAGAGAAAGTACCGCAAGGGAACGCTGAAAGAG-CAGTGAAACAACTCAGT-CAAGCCTAAAAAAGCAGAGATTTAACCTCGTACCTTTTGCATCATGATTTAGCCAGTAAGACCCAAGCAAAGAGTTCTT-TAGTTTGGTTTCCCGAAACTAAGTGAGCTACTCCAAGACAGCCTATT-AATAGGGCAAACCCGTCCCTGTGGCAAAAGGGTGGGAAGAGCTTTGAGTAGAGGTGACAAACCTACCGAA…
KspCo016_Kbig_Kyph	N--CGCCCACTAGCTAG---CCCCC----CAAACCAAAAACAA-CACACCAATATAA----ATACCCCTAAAT-GCACTAACACCTGCA-TAAAACAAACCATTTTTCCCCCTTAGTATGGGCGACAG-AAAAGGGACTGTG-GCGCAATAGAGAAAGTACCGCAAGGGAACGCTGAAAGAG-CAGTGAAACAACTCAGT-CAAGCCTAAAAAAGCAGAGATTTAACCTCGTACCTTTTGCATCATGATTTAGCCAGTAAGACCCAAGCAAAGAGTTCTT-TAGTTTGGTTTCCCGAAACTAAGTGAGCTACTCCAAGACAGCCTATT-AATAGGGCAAACCCGTCCCTGTGGCAAAAGGGTGGGAAGAGCTTTGAGTAGAGGTGACAAACCTACCGAA…
KspCo017_Kbig_Kyph	N--CGCCCACTAGCTAG---CCCCC----CAAACCAAAAACAA-CACACCAATATAA----ATACCCCTAAAT-GCACTAACACCTGCA-TAAAACAAACCATTTTTCCCCCTTAGTATGGGCGACAG-AAAAGGGACTGTG-GCGCAATAGAGAAAGTACCGCAAGGGAACGCTGAAAGAG-CAGTGAAACAACTCAGT-CAAGCCTAAAAAAGCAGAGATTTAACCTCGTACCTTTTGCATCATGATTTAGCCAGTAAGACCCAAGCAAAGAGTTCTT-TAGTTTGGTTTCCCGAAACTAAGTGAGCTACTCCAAGACAGCCTATT-AATAGGGCAAACCCGTCCCTGTGGCAAAAGGGTGGGAAGAGCTTTGAGTAGAGGTGACAAACCTACCGAA…
KspCo019_Kbig_Kyph	N--CGCCCACTAGCTAG---CCCCC----CAAACCAAAAACAA-CACACCAATATAA----ATACCCCTAAAT-GCACTAACACCTGCA-TAAAACAAACCATTTTTCCCCCTTAGTATGGGCGACAG-AAAAGGGACTGTG-GCGCAATAGAGAAAGTACCGCAAGGGAACGCTGAAAGAG-CAGTGAAACAACTCAGT-CAAGCCTAAAAAAGCAGAGATTTAACCTCGTACCTTTTGCATCATGATTTAGCCAGTAAGACCCAAGCAAAGAGTTCTT-TAGTTTGGTTTCCCGAAACTAAGTGAGCTACTCCAAGACAGCCTATT-AATAGGGCAAACCCGTCCCTGTGGCAAAAGGGTGGGAAGAGCTTTGAGTAGAGGTGACAAACCTACCGAA…
KspCo020_Kbig_Kyph	N--CGCCCACTAGCTAG---CCCCC----CAAACCAAAAACAA-CACACCAATATAA----ATACCCCTAAAT-GCACTAACACCTGCA-TAAAACAAACCATTTTTCCCCCTTAGTATGGGCGACAG-AAAAGGGACTGTG-GCGCAATAGAGAAAGTACCGCAAGGGAACGCTGAAAGAG-CAGTGAAACAACTCAGT-CAAGCCTAAAAAAGCAGAGATTTAACCTCGTACCTTTTGCATCATGATTTAGCCAGTAAGACCCAAGCAAAGAGTTCTT-TAGTTTGGTTTCCCGAAACTAAGTGAGCTACTCCAAGACAGCCTATT-AATAGGGCAAACCCGTCCCTGTGGCAAAAGGGTGGGAAGAGCTTTGAGTAGAGGTGACAAACCTACCGAA…
KspCo021_Kbig_Kyph	N--CGCCCACTAGCTAG---CCCCC----CAAACCAAAAACAA-CACACCAATATAA----ATACCCCTAAAT-GCACTAACACCTGCA-TAAAACAAACCATTTTTCCCCCTTAGTATGGGCGACAG-AAAAGGGACTGTG-GCGCAATAGAGAAAGTACCGCAAGGGAACGCTGAAAGAG-CAGTGAAACAACTCAGT-CAAGCCTAAAAAAGCAGAGATTTAACCTCGTACCTTTTGCATCATGATTTAGCCAGTAAGACCCAAGCAAAGAGTTCTT-TAGTTTGGTTTCCCGAAACTAAGTGAGCTACTCCAAGACAGCCTGTT-AATAGGGCAAACCCGTCCCTGTGGCAAAAGGGTGGGAAGAGCTTTGAGTAGAGGTGACAAACCTACCGAA…
KspCo022_Kcor_Kyph	N--CGCCCACTAGCTAG---CCCCC----CAAACCAAAAACAA-CATACCAATATAA----ATACCCCTAAAT-GCACTAACACCTGCA-TAAAACAAACCATTTTTCCCCCTTAGTATGGGCGACAG-AAAAGGGACTGTG-GCGCAATAGAGAAAGTACCGCAAGGGAACGCTGAAAGAG-AAATGAAACAACTCAGT-AAAGCCTTAAAAAGCAGAGATTTAAACTCGTACCTTTTGCATCATGATTTAGCCAGTAATACCCAAGCAAAGAGCCCTT-TAGTTTGGTTCCCCGAAACTAAGTGAGCTACTCCAAGACAGCCTATT-AATAGGGCCAACCCGTCCCTGTGGCAAAAGGGTGGGAAGAGCTTTGAGTAGAGGTGACAGACCTACCGAA…
KspCu005_Kbig_KyphNMNZ_P045653	N--CGCCCACTAGCTAG---CCCCC----CAAACCAAAAACAA-CACACCAATATAA----ATACCCCTAAAT-GCACTAACACCTGCA-TAAAACAAACCATTTTTCCCCCTTAGTATGGGCGACAG-AAAAGGGACTGTG-GCGCAATAGAGAAAGTACCGCAAGGGAACGCTGAAAGAG-CAGTGAAACAACTCAGT-CAAGCCTAAAAAAGCAGAGATTTAACCTCGTACCTTTTGCATCATGATTTAGCCAGTAAGACCCAAGCAAAGAGTTCTT-TAGTTTGGTTTCCCGAAACTAAGTGAGCTACTCCAAGACAGCCTATT-AATAGGGCAAACCCGTCCCTGTGGCAAAAGGGTGGGAAGAGCTTTGAGTAGAGGTGACAAACCTACCGAA…
KspNo006_Ksyd_KyphNZNM_P033808	N--CGCCCACTAGCTAG---CCCCC----CAAACCAAAAACAA-CACACCAATATAA----ATACCCCTAAAT-GCACTAACACCTGCA-TAAAACAAACCATTTTTCCCCCTTAGTATGGGCGACAG-AAAAGGAACTGTG-GCGCAATAGAGAAAGTACCGCAAGGGAACGCTGAAAGAG-CAATGAAACAACTCAGT-CAAGCCTAAAAAAGCAGAGATTTAAGCTCGTACCTTTTGCATCATGATTTAGCCAGTAAAACCCGAGCAAAGAGTCCTT-TAGTTTGGTTTCCCGAAACTAAGTGAGCTACTCCAAGACAGCCTATT-AATAGGGCAAACCCGTCCCTGTGGCAAAAGGGTGGGAAGAGCTTTGAGTAGAGGTGACAGACCTACCGAA…
KspW010_Kgla_Kyph	N--CGCCCACTAGCTAG---CCCCC----CAAACCAAAAACAA-CACACCAATATAA----ATACCCCTAAAT-GCACTAACACCTGCA-TAAAACAAACCATTTTTCCCCCTTAGTATGGGCGACAG-AAAAGGAACTGTG-GCGCAATAGAGAAAGTACCGCAAGGGAACGCTGAAAGAG-CAATGAAACAACTCAGT-CAAGCCTAAAAAAGCAGAGATTTAAACTCGTACCTTTTGCATCATGATTTAGCCAGTAAAACCCAAGCAAAGAGCCCTT-TAGTTTGGTTTCCCGAAACTAAGTGAGCTACTCCAAGACAGCCTATT-AATAGGGCAAACCCGTCCCTGTGGCAAAAGGGTGGGAAGAGCTTTGAGTAGAGGTGACAGACCTACCGAA…
KspWCa038_Kgla_KyphWAM_P33456_0	N--CGCCCACTAGCTAG---CCCCC----CAAACCAAAAACAA-CACACCAATATAA----ATACCCCTAAAT-GCACTAACACCTGCA-TAAAACAAACCATTTTTCCCCCTTAGTATGGGCGACAG-AAAAGGAACTGTG-GCGCAATAGAGAAAGTACCGCAAGGGAACGCTGAAAGAG-CAATGAAACAACTCAGT-CAAGCCTAAAAAAGCAGAGATTTAAACTCGTACCTTTTGCATCATGATTTAGCCAGTAAAACCCAAGCAAAGAGCCCTT-TAGTTTGGTTTCCCGAAACTAAGTGAGCTACTCCAAGACAGCCTATT-AATAGGGCAAACCCGTCCCTGTGGCAAAAGGGTGGGAAGAGCTTTGAGTAGAGGTGACAGACCTACCGAA…
KspWRo032_Kgla_KyphNMV_A_30940_	N--CGCCCACTAGCTAG---CCCCC----CAAACCAAAAACAA-CACACCAATATAA----ATACCCCTAAAT-GCACTAACACCTGCA-TAAAACAAACCATTTTTCCCCCTTAGTATGGGCGACAG-AAAAGGAACTGTG-GCGCAATAGAGAAAGTACCGCAAGGGAACGCTGAAAGAG-CAATGAAACAACTCAGT-CAAGCCTAAAAAAGCAGAGATTTAAACTCGTACCTTTTGCATCATGATTTAGCCAGTAAAACCCAAGCAAAGAGCCCTT-TAGTTTGGTTTCCCGAAACTAAGTGAGCTACTCCAAGACAGCCTATT-AATAGGGCAAACCCGTCCCTGTGGCAAAAGGGTGGGAAGAGCTTTGAGTAGAGGTGACAGACCTACCGAA…
KspWRo035_Kgla_KyphWAM_P33455_0	N--CGCCCACTAGCTAG---CCCCC----CAAACCAAAAACAA-CACACCAATATAA----ATACCCCTAAAT-GCACTAACACCTGCA-TAAAACAAACCATTTTTCCCCCTTAGTATGGGCGACAG-AAAAGGAACTGTG-GCGCAATAGAGAAAGTACCGCAAGGGAACGCTGAAAGAG-CAATGAAACAACTCAGT-CAAGCCTAAAAAAGCAGAGATTTAAACTCGTACCTTTTGCATCATGATTTAGCCAGTAAAACCCAAGCAAAGAGCCCTT-TAGTTTGGTTTCCCGAAACTAAGTGAGCTACTCCAAGACAGCCTATT-AATAGGGCAAACCCGTCCCTGTGGCAAAAGGGTGGGAAGAGCTTTGAGTAGAGGTGACAGACCTACCGAA…
KsydAb058_Ksyd_KyphWAM_P33452_0	N--CGCCCACTAGCTAG---CCCCC----CAAACCAAAAACAA-CACACCAATATAA----ATACCCCTAAAT-GCACTAACACCTGCA-TAAAACAAACCATTTTTCCCCCTTAGTATGGGCGACAG-AAAAGGAACTGTG-GCGCAATAGAGAAAGTACCGCAAGGGAACGCTGAAAGAG-CAATGAAACAACTCAGT-CAAGCCTAAAAAAGCAGAGATTTAAGCTCGTACCTTTTGCATCATGATTTAGCCAGTAAAACCCGAGCAAAGAGTCCTT-TAGTTTGGTTTCCCGAAACTAAGTGAGCTACTCCAAGACAGCCTATT-AATAGGGCAAACCCGTCCCTGTGGCAAAAGGGTGGGAAGAGCTTTGAGTAGAGGTGACAGACCTACCGAA…
KsydAh009_Ksyd_KyphNMNZ_P045651	N--CGCCCACTAGCTAG---CCCCC----CAAACCAAAAACAA-CACACCAATATAA----ATACCCCTAAAT-GCACTAACACCTGCA-TAAAACAAACCATTTTTCCCCCTTAGTATGGGCGACAG-AAAAGGAACTGTG-GCGCAATAGAGAAAGTACCGCAAGGGAACGCTGAAAGAG-CAATGAAACAACTCAGT-CAAGCCTAAAAAAGCAGAGATTTAAGCTCGTACCTTTTGCATCATGATTTAGCCAGTAAAACCCGAGCAAAGAGTCCTT-TAGTTTGGTTTCCCGAAACTAAGTGAGCTACTCCAAGACAGCCTATT-AATAGGGCAAACCCGTCCCTGTGGCAAAAGGGTGGGAAGAGCTTTGAGTAGAGGTGACAGACCTACCGAA…
KsydCa062_Ksyd_KyphWAM_P33456_0	N--CGCCCACTAGCTAG---CCCCC----CAAACCAAAAACAA-CACACCAATATAA----ATACCCCTAAAT-GCACTAGCACCTGCA-TAAAACAAACCATTTTTCCCCCTTAGTATGGGCGACAG-AAAAGGAACTGTG-GCGCAATAGAGAAAGTACCGCAAGGGAACGCTGAAAGAG-CAATGAAACAACTCAGT-CAAGCCTAAAAAAGCAGAGATTTAAGCTCGTACCTTTTGCATCATGATTTAGCCAGTAAAACCCGAGCAAAGAGTCCTT-TAGTTTGGTTTCCCGAAACTAAGTGAGCTACTCCAAGACAGCCTATT-AATAGGGCAAACCCGTCCCTGTGGCAAAAGGGTGGGAAGAGCTTTGAGTAGAGGTGACAGACCTACCGAA…
KsydFa037_Ksyd_KyphNMNZ_P045656	N--CGCCCACTAGCTAG---CCCCC----CAAACCAAAAACAA-CACACCAATATAA----ATACCCCTAAAT-GCACTAACACCTGCA-TAAAACAAACCATTTTTCCCCCTTAGTATGGGCGACAG-AAAAGGAACTGTG-GCGCAATAGAGAAAGTACCGCAAGGGAACGCTGAAAGAG-CAATGAAACAACTCAGT-CAAGCCTAAAAAAGCAGAGATTTAAGCTCGTACCTTTTGCATCATGATTTAGCCAGTAAAACCCGAGCAAAGAGTCCTT-TAGTTTGGTTTCCCGAAACTAAGTGAGCTACTCCAAGACAGCCTATT-AATAGGGCAAACCCGTCCCTGTGGCAAAAGGGTGGGAAGAGCTTTGAGTAGAGGTGACAGACCTACCGAA…
KsydGr011_Ksyd_KyphFish_12	N--CGCCCACTAGCTAG---CCCCC----CAAACCAAAAACAA-CACACCAATATAA----ATACCCCTAAAT-GCACTAACACCTGCA-TAAAACAAACCATTTTTCCCCCTTAGTATGGGCGACAG-AAAAGGAACTGTG-GCGCAATAGAGAAAGTACCGCAAGGGAACGCTGAAAGAG-CAATGAAACAACTCAGT-CAAGCCTAAAAAAGCAGAGATTTAAGCTCGTACCTTTTGCATCATGATTTAGCCAGTAAAACCCGAGCAAAGAGTCCTT-TAGTTTGGTTTCCCGAAACTAAGTGAGCTACTCCAAGACAGCCTATT-AATAGGGCAAACCCGTCCCTGTGGCAAAAGGGTGGGAAGAGCTTTGAGTAGAGGTGACAGACCTACCGAA…
KsydKe036_Kbig_KyphNMNZ_P041290	N--CGCCCACTAGCTAG----CCCC----CAAACCAAAAACAA-CACACCAATATAA----ATACCCCTAAAT-GCACTAACACCTGCA-TAAAACAAACCATTTTTCCCCCTTAGTATGGGCGACAG-AAAAGGGACTGTG-GCGCAATAGAGAAAGTACCGCAAGGGAACGCTGAAAGAG-CAGTGAAACAACTCAGT-CAAGCCTAAAAAAGCAGAGATTTAACCTCGTACCTTTTGCATCATGATTTAGCCAGTAAGACCCAAGCAAAGAGTTCTT-TAGTTTGGTTTCCCGAAACTAAGTGAGCTACTCCAAGACAGCCTATT-AATAGGGCAAACCCGTCCCTGTGGCAAAAGGGTGGGAAGAGCTTTGAGTAGAGGTGACAAACCTACCGAA…
KsydLi005_Ksyd_KyphFish_2	N--CGCCCACTAGCTAG---CCCCC----CAAACCAAAAACAA-CACACCAATATAA----ATACCCCTAAAT-GCACTAACACCTGCA-TAAAACAAACCATTTTTCCCCCTTAGTATGGGCGACAG-AAAAGGAACTGTG-GCGCAATAGAGAAAGTACCGCAAGGGAACGCTGAAAGAG-CAATGAAACAACTCAGT-CAAGCCTAAAAAAGCAGAGATTTAAGCTCGTACCTTTTGCATCATGATTTAGCCAGTAAAACCCGAGCAAAGAGTCCTT-TAGTTTGGTTTCCCGAAACTAAGTGAGCTACTCCAAGACAGCCTATT-AATAGGGCAAACCCGTCCCTGTGGCAAAAGGGTGGGAAGAGCTTTGAGTAGAGGTGACAGACCTACCGAA…
KsydLi018_Ksyd_Kyph	N--CGCCCACTAGCTAG---CCCCC----CAAACCAAAAACAA-CACACCAATATAA----ATACCCCTAAAT-GCACTAACACCTGCA-TAAAACAAACCATTTTTCCCCCTTAGTATGGGCGACAG-AAAAGGAACTGTG-GCGCAATAGAGAAAGTACCGCAAGGGAACGCTGAAAGAG-CAATGAAACAACTCAGT-CAAGCCTAAAAAAGCAGAGATTTAAGCTCGTACCTTTTGCATCATGATTTAGCCAGTAAAACCCGAGCAAAGAGTCCTT-TAGTTTGGTTTCCCGAAACTAAGTGAGCTACTCCAAGACAGCCTATT-AATAGGGCAAACCCGTCCCTGTGGCAAAAGGGTGGGAAGAGCTTTGAGTAGAGGTGACAGACCTACCGAA…
KsydRo002_Kgla_Kyph2188	N--CGCCCACTAGCTAG---CCCCC----CAAACCAAAAACAA-CACACCAATATAA----ATACCCCTAAAT-GCACTAACACCTGCA-TAAAACAAACCATTTTTCCCCCTTAGTATGGGCGACAG-AAAAGGAACTGTG-GCGCAATAGAGAAAGTACCGCAAGGGAACGCTGAAAGAG-CAATGAAACAACTCAGT-CAAGCCTAAAAAAGCAGAGATTTAAACTCGTACCTTTTGCATCATGATTTAGCCAGTAAAACCCAAGCAAAGAGCCCTT-TAGTTTGGTTTCCCGAAACTAAGTGAGCTACTCCAAGACAGCCTATT-AATAGGGCAAACCCGTCCCTGTGGCAAAAGGGTGGGAAGAGCTTTGAGTAGAGGTGACAGACCTACCGAA…
KsydSy026_Kbig_Kyph	N--CGCCCACTAGCTAG---CCCCC----CAAACCAAAAACAA-CACACCAATATAA----ATACCCCTAAAT-GCACTAACACCTGCA-TAAAACAAACCATTTTTCCCCCTTAGTATGGGCGACAG-AAAAGGGACTGTG-GCGCAATAGAGAAAGTACCGCAAGGGAACGCTGAAAGAG-CAGTGAAACAACTCAGT-CAAGCCTAAAAAAGCAGAGATTTAACCTCGTACCTTTTGCATCATGATTTAGCCAGTAAGACCCAAGCAAAGAGTTCTT-TAGTTTGGTTTCCCGAAACTAAGTGAGCTACTCCAAGACAGCCTATT-AATAGGGCAAACCCGTCCCTGTGGCAAAAGGGTGGGAAGAGCTTTGAGTAGAGGTGACAAACCTACCGAA…
KsydW042_Ksyd_Kyph	N--CGCCCACTAGCTAG---CCCCC----CAAACCAAAAACAA-CACACCAATATAA----ATACCCCTAAAT-GCACTAACACCTGCA-TAAAACAAACCATTTTTCCCCCTTAGTATGGGCGACAG-AAAAGGAACTGTG-GCGCAATAGAGAAAGTACCGCAAGGGAACGCTGAAAGAG-CAATGAAACAACTCAGT-CAAGCCTAAAAAAGCAGAGATTTAAGCTCGTACCTTTTGCATCATGATTTAGCCAGTAAAACCCGAGCAAAGAGTCCTT-TAGTTTGGTTTCCCGAAACTAAGTGAGCTACTCCAAGACAGCCTATT-AATAGGGCAAACCCGTCCCTGTGGCAAAAGGGTGGGAAGAGCTTTGAGTAGAGGTGACAGACCTACCGAA…
KsydW043_Ksyd_Kyph	N--CGCCCACTAGCTAG---CCCCC----CAAACCAAAAACAA-CACACCAATATAA----ATACCCCTAAAT-GCACTAACACCTGCA-TAAAACAAACCATTTTTCCCCCTTAGTATGGGCGACAG-AAAAGGAACTGTG-GCGCAATAGAGAAAGTACCGCAAGGGAACGCTGAAAGAG-CAATGAAACAACTCAGT-CAAGCCTAAAAAAGCAGAGATTTAAGCTCGTACCTTTTGCATCATGATTTAGCCAGTAAAACCCGAGCAAAGAGTCCTT-TAGTTTGGTTTCCCGAAACTAAGTGAGCTACTCCAAGACAGCCTATT-AATAGGGCAAACCCGTCCCTGTGGCAAAAGGGTGGGAAGAGCTTTGAGTAGAGGTGACAGACCTACCGAA…
KsydW044_Ksyd_Kyph	N--CGCCCACTAGCTAG-CCCCCCC----CAAACCAAAAACAA-CACACCAATATAA----ATACCCCTAAAT-GCACTAACACCTGCA-TAAAACAAACCATTTTTCCCCCTTAGTATGGGCGACAG-AAAAGGAACTGTG-GCGCAATAGAGAAAGTACCGCAAGGGAACGCTGAAAGAG-CAATGAAACAACTCAGT-CAAGCCTAAAAAAGCAGAGATTTAAGCTCGTACCTTTTGCATCATGATTTAGCCAGTAAAACCCGAGCAAAGAGTCCTT-TAGTTTGGTTTCCCGAAACTAAGTGAGCTACTCCAAGACAGCCTATT-AATAGGGCAAACCCGTCCCTGTGGCAAAAGGGTGGGAAGAGCTTTGAGTAGAGGTGACAGACCTACCGAA…
KsydW045_Ksyd_Kyph	N--CGCCCACTAGCTAG---CCCCC----CAAACCAAAAACAA-CACACCAATATAA----ATACCCCTAAAT-GCACTAACACCTGCA-TAAAACAAACCATTTTTCCCCCTTAGTATGGGCGACAG-AAAAGGAACTGTG-GCGCAATAGAGAAAGTACCGCAAGGGAACGCTGAAAGAG-CAATGAAACAACTCAGT-CAAGCCTAAAAAAGCAGAGATTTAAGCTCGTACCTTTTGCATCATGATTTAGCCAGTAAAACCCGAGCAAAGAGTCCTT-TAGTTTGGTTTCCCGAAACTAAGTGAGCTACTCCAAGACAGCCTATT-AATAGGGCAAACCCGTCCCTGTGGCAAAAGGGTGGGAAGAGCTTTGAGTAGAGGTGACAGACCTACCGAA…
KvaiBa021_Kvai_Kyph	N--CGCCCACTAGCTAG---CCCCC----CAAACCAAAAACAA-CACACCAATATAA----ATATCCCTAAAT-GCACTAACACCCGCA-TAAAACAAACCATTTTTCCCCCTTAGTATGGGCGACAG-AAAAGGAACCGTG-GCGCAATAGAGAAAGTACCGCAAGGGAACGCTGAAAGAG-AAATGAAACAACTCAGT-CAAGCTAAAAAAAGCAGAGATTTAAGCTCGTACCTTTTGCATCATGATTTAGCCAGTAAAACCCAAGCAAAGAGCCCTT-TAGTTTGGTTTCCCGAAACTAAGTGAGCTACTCCAAGACAGCCTATT-AATAGGGCAAACCCGTCCCTGTGGCAAAAGGGTGGGAAGAGCTTTGAGTAGAGGTGACAAACCTACCGAA…
KvaiCo013_Kvai_Kyph	N--CGCCCACTAGCTAG---CCCCC----CAAACCAAAAACAA-CACACCAATATAA----ATATCCCTAAAT-GCACTAACACCCGCA-TAAAACAAACCATTTTTCCCCCTTAGTATGGGCGACAG-AAAAGGAACCGTG-GCGCAATAGAGAAAGTACCGCAAGGGAACGCTGAAAGAG-AAATGAAACAACTCAGT-CAAGCTAAAAAAAGCAGAGATTTAAGCTCGTACCTTTTGCATCATGATTTAGCCAGTAAAACCCAAGCAAAGAGCCCTT-TAGTTTGATTTCCCGAAACTAAGTGAGCTACTCCAAGACAGCCTATT-AATAGGGCAAACCCGTCCCTGTGGCAAAAGGGTGGGAAGAGCTTTGAGTAGAGGTGACAAACCTACCGAA…
KvaiFr006_Ksec_Kyph	N--CGCCCACTAGCTAG---CCCCC----TAAACCAAAAACAA-CATACCAATATAA----ATACCCCTAAAT-GCACTAATACCTGCA-TAAAACAAACCATTTTTCCCCCTTAGTATGGGCGACAG-AAAAGGGACTGTG-GCGCAATAGAGAAAGTACCGCAAGGGAACGCTGAAAGAG-CAATGAAACAACTCAGT-CAAGCCTAAAAAAGCAGAGATTCAAGCTCGTACCTTTTGCATCATGATTTAGCCAGTAAAACCCAAGCAAAGAGTTCTT-TAGTTTGGTTTCCCGAAACTAAGTGAGCTACTCCAAGACAGCCTATT-AATAGGGCAAACCCGTCCCTGTGGCAAAAGGGTGGGAAGAGCTTTGAGTAGAGGTGACAAACCTACCGAA…
KvaiJa002_Kvai_Kyph396	N--CGCCCACTAGCTAG---CCCCC----CAAACCAAAAACAA-CACACCAATATAA----ATATCCCTAAAT-GCACTAACACCCGCA-TAAAACAAACCATTTTTCCCCCTTAGTATGGGCGACAG-AAAAGGAACCGTG-GCGCAATAGAGAAAGTACCGCAAGGGAACGCTGAAAGAG-AAATGAAACAACTCAGT-CAAGCTAAAAAAAGCAGAGATTTAAGCTCGTACCTTTTGCATCATGATTTAGCCAGTAAAACCCAAGCAAAGAGCCCTT-TAGTTTGATTTCCCGAAACTAAGTGAGCTACTCCAAGACAGCCTATT-AATAGGGCAAACCCGTCCCTGTGGCAAAAGGGTGGGAAGAGCTTTGAGTAGAGGTGACAAACCTACCGAA…
KvaiJa044_Kbig_KyphKAUM_I_21209	N--CGCCCACTAGCTAG---CCCCC----CAAACCAAAAACAA-CACACCAATATAA----ATACCCCTAAAT-GCACTAACACCTGCA-TAAAACAAACCATTTTTCCCCCTTAGTATGGGCGACAG-AAAAGGGACTGTG-GCGCAATAGAGAAAGTACCGCAAGGGAACGCTGAAAGAG-CAGTGAAACAACTCAGT-CAAGCCTAAAAAAGCAGAGATTTAACCTCGTACCTTTTGCATCATGATTTAGCCAGTAAGACCCAAGCAAAGAGTTCTT-TAGTTTGGTTTCCCGAAACTAAGTGAGCTACTCCAAGACAGCCTATT-AATAGGGCAAACCCGTCCCTGTGGCAAAAGGGTGGGAAGAGCTTTGAGTAGAGGTGACAAACCTACCGAA…
KvaiNe008_Kvai_KyphNMNZ_P033808	N--CGCCCACTAGCTAG---CCCCC----CAAACCAAAAACAA-CACACCAATATAA----ATATCCCTAAAT-GCACTAACACCCGCA-TAAAACAAACCATTTTTCCCCCTTAGTATGGGCGACAG-AAAAGGAACCGTG-GCGCAATAGAGAAAGTACCGCAAGGGAACGCTGAAAGAG-AAATGAAACAACTCAGT-CAAGCTAAAAAAAGCAGAGATTTAAGCTCGTACCTTTTGCATCATGATTTAGCCAGTAAAACCCAAGCAAAGAGCCCTT-TAGTTTGATTTCCCGAAACTAAGTGAGCTACTCCAAGACAGCCTATT-AATAGGGCAAACCCGTCCCTGTGGCAAAAGGGTGGGAAGAGCTTTGAGTAGAGGTGACAAACCTACCGAA…
KvaiNi043_Kvai_KyphWAM_P33449_0	N--CGCCCACTAGCTAG---CCCCC----CAAACCAAAAACAA-CACACCAATATAA----ATATCCCTAAAT-GCACTAACACCCGCA-TAAAACAAACCATTTTTCCCCCTTAGTATGGGCGACAG-AAAAGGAACCGTG-GCGCAATAGAGAAAGTACCGCAAGGGAACGCTGAAAGAG-AAATGAAACAACTCAGT-CAAGCTAAAAAAAGCAGAGATTTAAGCTCGTACCTTTTGCATCATGATTTAGCCAGTAAAACCCAAGCAAAGAGCCCTT-TAGTTTGGTTTCCCGAAACTAAGTGAGCTACTCCAAGACAGCCTATT-AATAGGGCAAACCCGTCCCTGTGGCAAAAGGGTGGGAAGAGCTTTGAGTAGAGGTGACAAACCTACCGAA…
KvaiRe001_Ksec_Kyph95	N--CGCCCACTAGCTAG---CCCCC----TAAACCAAAAACAA-CATACCAATATAA----ATACCCCTAAAT-GCACTAACACCTGCA-TAAAACAAACCATTTTTCCCCCTTAGTATGGGCGACAG-AAAAGGGACTGTG-GCGCAATAGAGAAAGTACCGCAAGGGAACGCTGAAAGAG-CAATGAAACAACTCAGT-CAAGCCTAAAAAAGCAGAGATTCAAGCTCGTACCTTTTGCATCATGATTTAGCCAGTAAAACCCAAGCAAAGAGTTCTT-TAGTTTGGTTCCCCGAAACTAAGTGAGCTACTCCAAGACAGCCTATT-AATAGGGCAAACCCGTCCCTGTGGCAAAAGGGTGGGAAGAGCTTTGAGTAGAGGTGACAAACCTACCGAA…
KvaiW012_Kvai_Kyph	N--CGCCCACTAGCTAG---CCCCC----CAAACCAAAAACAA-CACACCAATATAA----ATATCCCTAAAT-GCACTAACACCCGCA-TAAAACAAACCATTTTTCCCCCTTAGTATGGGCGACAG-AAAAGGAACCGTG-GCGCAATAGAGAAAGTACCGCAAGGGAACGCTGAAAGAG-AAATGAAACAACTCAGT-CAAGCTAAAAAAAGCAGAGATTTAAGCTCGTACCTTTTGCATCATGATTTAGCCAGTAAAACCCAAGCAAAGAGCCCTT-TAGTTTGGTTTCCCGAAACTAAGTGAGCTACTCCAAGACAGCCTATT-AATAGGGCAAACCCGTCCCTGTGGCAAAAGGGTGGGAAGAGCTTTGAGTAGAGGTGACAAACCTACCGAA…
McalPo005_Mcal_Scor	N--TGCCCAGCAGCTAG---CCCCC-----AGATCAAACACAA-CATATCAATATAA----ATACCCCCAAAT-ACACCAAACCTTATA-TTAAACAAACCATTTTACCCCCTTAGTATGGGCGACAG-AAAAGGGCCTGTG-GAGCAATAGAGAAAGTACCGCAAGGGAATGCTGAAAGAG-AAATGAAATAAACCAGT-CAAGCCTAAAAAAGCAGAGATCCAAGCTCGTACCTTTTGCATCATGATTTAGCTAGTAATACCCAAGCAAAGTGCACTT-TAGTTTGGTTCCCCGAAACTAAGTGAGCTACTCCAAGACAGCCTATT-AATAGGGCGAACCCGTCCCTGTGGCAAAAGGGTGGGAAGAGCTTCGAGTAGAGGTGACAGACCTACCGAA…
MstrTw001_Mstr_MicrAMS_I41866_0	N--AGCCGACTAGCTAGCCCCATCATCACCAAGACCGAAAACAACCTATCTATATTA----ATAACCCCAAAT-CCACGAATGCCCCCGCTTTAACAAACCATTTTACCCCTCTAGTATGGGCGACAG--AAAGAGACTTAGGGAGCTATAGAGTAAGTACCGTAAGGGAACGCTGAAAGAG-TAGTGAAACAGCTCAGT-AAAGCTTAAAAAAGCAGAGATTCAGGCTCGTACCTTTTGCATCATGATTTAGCAAGTACTATCCAAGCAGAGAGCCCTT-TAGTTTGACTTCCCGAAACTGGGTGAGCTACTCCAAGACAGCCTATT-AATAGGGCAAACCCGTCCCTGTGGCAAAAGGGTGGGAAGAGCTTCGAGTAGGGGTGACAGACCTATCGAA…
Nannoperc_Nobs_Perc	N--CGCTAAATAGCTAG---CCCAC----CCAACCAAAAACA--TAACTCATTATAAGGTGATAAGGTAAGAG-AAGCTTGTTTACG-A-CATAATAGCCCATGATGATGTGTTAGGTTAGTCCACTT-------GACTCTT---GACCTAGATAAAGTACCGCAAGGGAACGCTGAAAGAG-AAATGAAACAACCCAGTATAAGCCCTAGAAAGCAGAGACTAAAACTCGTACCTTTTGCATCATGAATTAGTTAGTAAAACCCAAGCAAAGTGCACTT-TAGTTTGATTTCCCGAAACTAGGTGAGCTACTCCAAGACAGCCTATT-AATAGGGCACACCCGTCTCTGTGGCAAAAGAGTGGGAAGATCTTTGAGTAGAGGTGACAAACCTACCGAA…
NlitPo001_Nlit_Kyph	N--CGCCCAGCAGCTAG---CCCCT-----AAACCAAAAACAA-CATACCAATATTA----ATAACCCCATAT-GCACTAATTCCCGCA-TAAAACAAACCATTTTTCCCCCTTAGTATGGGCGACAG-AAAAGGGACTACG-GAGCTATAGAGAAAGTACCGCAAGGGAACGCTGAAAGAG-AAATGAAACAACCCAGT-AAAGCCTAAAAAAGCAGAGATTTAAACTCGTACCTTTTGCATCATGACTTAGCCAGTAACAACTAAGCAAAGAGTCCTT-TAGTTTAGTACCCCGAAACTAAGTGAGCTACTCCAAGACAGCCTATT-AATAGGGCAAACCCGTCCCTGTGGCAAAAGGGTGGGAAGAGCTTTGAGTAGAGGTGACAGACCTACCGAA…
Oplegnath_Opun_Ople	N-ATGCCCACCAGCTAG---CCCCC----CAAACCAAAAACAA-CCCACCAATATTT----ATAAACCCAAAT-ACACTAATCCTTACA-CTAAACAAACCATTTTTCCCCCTTAGTATGGGCGACAG-AAAAGGGACTATGTGAGCAATAGAGAAAGTACCGCAAGGGAATGCTGAAAGAGTAAATGAAATAACCCAGT-GAAGCTTAAAAAAGCAGAGATTTAACCTCGTACCTTTTGCATCATGATTTAGCCAGTAATAATCAAGCAAAGAGCCCTT-TAGTTTGACTCCCCGAAACTAGGTGAGCTACTCCAAGACAGCCTGTT-AGTAGGGCAAACCCGTCCCTGTTGCAAAAGGGTGGGAAGAGCTTCGAGTAGAGGTGACAGACCTATCGAA…
OwooNZ001_Owoo_OpleNMNZ_P042395	N--TGCCCAGCAGCTAG---CCCCC----TAAACCAAAAACAACCCCCCCAATATCA----ATACCCCCAAAC-ACACCAATGCTTGTA-TTAAACAAACCATTTTTCCCCCTTAGTATGGGCGACAG-AAAAGGGACTGTG-GAGCAATAGAGAAAGTACCGCAAGGGAACGCTGAAAGAG-AAATGAAACAACCCAGT-AAAGCTTAAAAAAGCAGAGATTTAAACTCGTACCTTTTGCATCATGATTTAGCCAGTAATTCCCAAGCAAAGAGTTCTT-TAGTTTGATGCCCCGAAACTACGTGAGCTACTCCAAGACAGCCTATT-AATAGGGCAAACCCGTCTCTGTGGCAAAAGAGTGGGAAGAGCTTTGAGTAGAGGTGACAGACCTACCGAA…
Platax_or_Porb_Acan	N--CGCCCATCAGCTAGCCCCTCCC--------CTAAAAACAA-CAAACCCCCATTA----ATAACCCCAAAC-CCACTTTAACTAAC--CTAAACAAATCATTTTATCCCCTGAGTATAGGCGAAAG-AAAAGGAACCATCGGCGCAATAGAAAAAGTACCGCAAGGGAACGCTGAAAGAG-AAATGAAATAACCCAGT-TAAGCTACAAAAAGCAGAGATCACACCTCGTACCTTTTGCATCATGATTTAGCTAGAAAACCTCAAGCAAAGAGCACTT-TAGTTTGATTCCCCGAAACTAGGTGAGCTACTCCAAGACAGCCTATC-ATTAGGGCCAACCCGTCTCTGTGGCAAAAGAGTGGGAAGAGCTTCGAGTAGAGGTGACAGACCTATCGAA…
Rhynchope_Roxy_Tera	N--CGCCCATTAGCTAG---CCCCAAACTCAAAACCAAAAACAACCAATCAACATCC----ATACCCCCAAAG-ACACTAACCCTAGAA-CAAAACAAACCATTTTTCCCCCTTAGTATGGGCGACAG-AAAAGGAACCATG-GAGCAATAGAAAAAGTACCGCAAGGGAAAGCTGAAAGAG-AGATGAAATAGCCCAAT-AAAGCCTAAAAAAGCAGAGATTCAACCTCGTACCTTTTGCATCATGATTTAGCAAGTAACCCCCGAGCAAAGAGACCTT-TAGTTCGGCCCCCCGAAACTAAGCGAGCTACTCCAAGACAGCCTAA--AATAGGGCAAACCCGTCCCTGTGGCAAAAGGGTGGGATGAGCTTTGAGTAGAGGTGACAGACCTACCGAG…
Scatophag_Sarg_Scat	N--------------------------------------------------------------------------------------------------------------------------------------------------------------------------------------------------------------------------------------------------------------------------------------------------------------------------------------------------------------------------------------------------------------…
Scomber_s_Ssco_Scom	N--CGCCCACTAGCTAGCCCGTCCT--------AGCAAAATCAACAATCCAATGTAA----ATAACCCCAAAC-ACACATCACCTTCCA-CTAAACAAAGCATTTTTCCCCCTTAGTATGGGAGACAG-AAAAGGAACTATCGGAGCAATAGAGAAAGTACCGCAAGGGAACGCTGAAAGAG-AAATGAAACAACCCAGT-GAAGCCTAAAAAAGCAGAGATTTTACCTCGTACCTTTTGCATCATGATTTAGCTAGTACTACCCAAGCAAAGAGCACTT-TAGTTTGGGCCCCCGAAACTAGGTGAGCTACTCCAAGACAGCCTATC-AATAGGGCAAACCCGTCTCTGTGGCAAAAGAGTGGGAAGAGCTTCGAGTAAAGGTGACAGACCTACCGAA…
Selenotoc_Smul_Scat	N--------------------------------------------------------------------------------------------------------------------------------------------------------------------------------------------------------------------------------------------------------------------------------------------------------------------------------------------------------------------------------------------------------------…
SlinAu001_Slin_ScorAMS_NI_289	N--TGCCCAGCAGCTAG---CCCCCTCCTTAAATCAAACACAA-CATATCAATATAA----ATACACCCAGAT-GCACTAAATCTTATA-TTAAACAAACCATTTTACCCCCTTAGTATGGGCGACAG-AAAAGGGCCCGTG-GAGCAATAGAGAAAGTACCGCAAGGGAACGCTGAAAGAG-AAATGAAATAAACCAGT-CAAGCCTAGAAAAGCAGAGATTTAAGCTCGTACCTTTTGCATCATGATTTAGCTAGTAATACCCAAGCGAAGCGCACTT-TAGTTTGGTTTCCCGAAACTAGGTGAGCTACTCCAAGACAGCCTATT-AATAGGGCGAACCCGTCCCTGTGGCAAAAGGGTGGGAAGAGCTTTGAGTAGAGGTGACAGACCTACCGAA…
SlinWh003_Slin_ScorAIM_MA30185	N--TGCCCAGCAGCTAG---CCCCCTCCTTAAATCAAACACAA-CATATCAATATAA----ATACACCCAGAT-GCACTAAATCTTATA-CTAAACAAACCATTTTACCCCCTTAGTATGGGCGACAG-AAAAGGGCCCGTG-GAGCAATAGAGAAAGTACCGCAAGGGAACGCTGAAAGAG-AAATGAAATAAACCAGT-CAAGCCTAGAAAAGCAGAGATTTAAGCTCGTACCTTTTGCATCATGATTTAGCTAGTAATACCCAAGCGAAGCGCACTT-TAGTTTGGTTTCCCGAAACTAGGTGAGCTACTCCAAGACAGCCTATT-AATAGGGCGAACCCGTCCCTGTGGCAAAAGGGTGGGAAGAGCTTTGAGTAGAGGTGACAGACCTACCGAA…
SocyCl003_Socy_Kyph	N--CGCCCACTAGCTAG---CCCCC----CAAACCAAAAACAA-CACACCAATATAA----ATACCCCTAAAT-GCACTAACACCCGCA-TAAAACAAACCATTTTTCCCCCTTAGTATGGGCGACAG-AAAAGGAACCGTG-GCGCAATAGAGAAAGTACCGCAAGGGAACGCTGAAAGAG-TAATGAAACAACTCAGT-CAAGCTAAAAAAAGCAGAGATTTAAGCTCGTACCTTTTGCATCATGATTTAGCCAGTAAGACCCAAGCAAAGAGCCCTT-TAGTTTGGTTTCCCGAAACTAAGTGAGCTACTCCAAGACAGCCTATT-AATAGGGCAAACCCGTCCCTGTGGCAAAAGGGTGGGAAGAGCTTTGAGTAGAGGTGATAAACCTACCGAA…
SvioWh001_Svio_ScorAIM_MA30188	N--TGCCCAGCAGCTAG---CCCCCTCCTCAAATCAAACACAA-CATATCAATATAA----ATACACCCAGAT-GCACTAAATCTTATA-TTAAACAAACCATTTTACCCCCTTAGTATGGGCGACAG-AAAAGGGCCCGTG-GAGCAATAGAGAAAGTACCGCAAGGGAACGCTGAAAGAG-AAATGAAACAAACCAGT-CAAGCCTAAAAAAGCAGAGATTTAAGCTCGTACCTTTTGCATCATGATTTAGCTAGTAATACCCAAGCAAAGTGCACTT-TAGTTTGGTTTCCCGAAACTAGGTGAGCTACTCCAAGACAGCCTATT-AATAGGGCGAACCCGTCCCTGTGGCAAAAGGGTGGGAAGAGCTTTGAGTAGAGGTGACAGACCTACCGAA…
Zanclus_c_Zcor_Acan	N--CGTCCAACAGCTAGCCCCCCTC--------CCAAAAAGCAACAAAACCCTATCA----ATACCCCCAAAT-ACACCAACACCTCC--TAAAACAAACCATTTTTCCCCCTTAGTATGGGCGACAG-AAAAGGCACTACG-GAGCTATAGATAAAGTACCGCAAGGGAACGCTGAAAGAG-AAATGAAATAACCCAGT-TAAACCCAAAGAAGCAGAGATTAGAACTCGTACCTTTTGCATCATGATTTAGCCAGTACTCATCAAGCAAAGAGCACTT-TAGTTTGACTCCCCGAAACTGTGCGAGCTACTCCAAGACAGCCTACC-AATAGGGCAAACCCGTCTCTGTGGCAAAAGAGTGGGAAGAGCTTAGAGTAGAGGTGACAAACCTACCGAG…
;
]
[small matrix - single representatives per species]
Begin data;
	Dimensions ntax=47 nchar=5456;
	FORMAT DATATYPE=DNA interleave=yes GAP=- MISSING=?;
Matrix
Atypichthys_strigatus_AMS_I44632_009_Australia_AstrTa003	N--AGCCCACCAGCTAG---CCCCC----CAAACCAAAAACAA-CACACCAATATAA----ATAACCCCAAAT-TCACTAATACTTATA-TTACACAAACCATTTTACCCCCTTAGTATGGGCGACAG-AAAAGGGACCGTG-GCGCAATAGAGAAAGTACCGCAAGGGAACGCTGAAAGAG-AAGTGAAACACCCCAGT-AAAGCTT-ATAAAGCAGAGATTTAA-CTCGTACCTTTTGCATCATGATTTAGCAAGTAATACCCAAGCAAAGAGTTCTT-TAGTTTGGCTCCCCGAAACTAGGTGAGCTACTCCAAGACAGCCTATT-AATAGGGCAAACCCGTCCCTGTGGCAAAAGGGTGGGAAGAGCTTTGAGTAGAGGTGACAGACCTACCGAA…
Balistes_capriscus_NCBI	N--------------------------------------------------------------------------------------------------------------------------------------------------------------------------------------------------------------------------------------------------------------------------------------------------------------------------------------------------------------------------------------------------------------…
Chaetodipterus_faber_NCBI	N--------------------------------------------------------------------------------------------------------------------------------------------------------------------------------------------------------------------------------------------------------------------------------------------------------------------------------------------------------------------------------------------------------------…
Chaetodon_semilarvatus_NCBI	N--------------------------------------------------------------------------------------------------------------------------------------------------------------------------------------------------------------------------------------------------------------------------------------------------------------------------------------------------------------------------------------------------------------…
Chaetodon_striatus_NCBI	N--------------------------------------------------------------------------------------------------------------------------------------------------------------------------------------------------------------------------------------------------------------------------------------------------------------------------------------------------------------------------------------------------------------…
Diagramma_picta_NCBI	NCGTGCCCAACAGCTAG---------CCCAATAATTAAAATCAACAAATACCCATTA----ATAACCCCTAAA-ACACTACACCGCG---CCAAACAAACCATTTTTCCCCCTTAGTATAGGCGATAG-AAAAGGAACTCCT-GAGCAATAGAAAAAGTACCGCAAGGGAATGCTGAAAGAG-AAATGAAACAACCCAGT-AAAGCTGAAAAAAGCAGAGATTTTAACTCGTACCTTTTGCATCATGATTTAGCAAGTA-CACCCAAGCAAAGAGAACTT-TAGTTTGACACCCCGAAACTAAGTGAGCTACTCCAAGACAGCCTATTCATTAGGGCAAACCCGTCTCTGTGGCAAAAGAGTGGGAAGAGCTTCGAGTAGAGGTGACAGACCTACCGAA…
Etroplus_maculatus_NCBI	N--AGCCCAACAGCTAG------------CCAACCACAATCCCCTCAACATAACCCTTTTTATACCCCCTAAT-ACACTCGA---CACACCTAAATAAACCATTCTTCCCCCTTAGTACGGGCGACGG-AAACGGAAACCTATGCGCAATAGAGAAAGTACCGCAAGGGAAAGCTGAAAGAG-TAATGAAATAACCCAGT-AAAGCCAAAAAAAGCAGAGACTCGCCCTCGTACCTTTTGCATCATGATTTAGCTAG-ACCCCCTAAGCAAAAAGAATTT-TAGTTTAAACCCCCGAAACCAGATGAGCTACTCCAAGGCAGCCTAA--AATAGGGCAACCCCGTCTCTGTGGCAAAAGAGTGGGAAGAACTTTGAGTAGAGGTGACAAACCTACCGAA…
Forcipiger_flavissimus_NCBI	N--------------------------------------------------------------------------------------------------------------------------------------------------------------------------------------------------------------------------------------------------------------------------------------------------------------------------------------------------------------------------------------------------------------…
Girella_cyanea_AIM_MA30178_New_Zealand_GcyaTh005	N--AGCCCATCAACTAG----CCCCAATAATAAATAAGAACAA-CTAATAAATATTA----ATAAACCCAAAT-ACACCAACCCCCACACCAAA-CAAACCATTTTTCCCCCTTAGTATGGGCGACAG-AAAAGGAAGCACG-GAGCAATAGAAAAAGTACCGCAAGGGAAAGTCGAAAGAG-ATATGAAATAGACCAGT-AAAGCCTAAATAAGCAGAGACTTAAACTCGTACCTTTTGCATCATGATTTAGCCAGTAATATATAAGCAAAAAGCCATTATAGTTTAATACCCCGAAACTACGTGAGCTACTTCAAGACAACCTACA-AATAGGGTAAACCCGTCCCTGTGGCAAAAGGGTGGGAAGATCTTTGAGTAGAGGTGACAGACCTACCGAA…
Girella_fimbriata_AIM_MA30179_New_Zealand_GfimLa001	N--AGCCCACTAGCTAG-----CCCAACCACCAATAAAAACAA-CCAACCAATATCC----ACAAACCCAAAA-GCACTAGACCTTGTA-TTAAACAAACCATTTTTCCCCCTTAGTATGGGCGACAG-AAAAGGGACTACG-GAGCTATAGAGGAAGTACCGTAAGGGAACACTGAAAGAG-AGATGACACAGACCAGT-AAAGCCTAAACAAGCAGAGATTTAAACTCGTACCTTTTGCATCATGATTTAGCCAGTAACACATAAGCAAAAAGACATT-TAGTTTAAAACCCCGAAACTACGTGAGCTACTCCAAGACAACCTGTT-AATAGGGTAAACCCGTCCCTGTGGCAAAAGGGTGGGAAGAGCTTTGAGTAGAGGTGACAGACCTACCGAA…
Girella_punctata_no_voucher_Japan_GmelJa001	N--AGCCCATCAACTAG----CCCCAATAATAAATAAAAACAA-CTAACCAATATTA----ATAAACCCAAATCACACCAACCCCTACACCAAACCAAACCATTTTTCCTCCCTAGTATGGGCGACAG-AAAAGGAAATACG-GAGCTATAGAAAAAGTACCGCAAGGGAAAGTTGAAAGAG-ATGTGAAACAGACCAGT-AAAGCCCAAATAAGCAGAGACTTAAACTCGTACCTTTTGCATCATGATTTAGCCAGTAATATATAAGCAAAAAGCCATTATAGTTTAATACCCCGAAACTACGTGAGCTACTCCAAGACAACCTACA-AATAGGGTAAACCCGTCCCTGTGGCAAAAGGGTGGGAAGATCTTTGAGTAGAGGTGATAGACCTACCGAA…
Girella_nebulosa_no_voucher_Pacific_GnebEa001	N--AGCCCACTAGCTAG-----CCCAACCACCAATAAAAACAA-CCAACCAATATAC----ACAAACCCAAAA-GCACTAAACCTTGTA-TTAAACAAACCATTTTTCCCCCTTAGTATGGGCGACAG-AAAAGGAACTACG-GAGCTATAGAGAAAGTACCGTAAGGGAACACTGAAAGAG-AGATGACACAGACCAGT-AAAGCCTAAATAAGCAGAGATCTAAACTCGTACCTTTTGCATCATGATTTAGCCAGTAACACATAAGCAAAAAGACATT-TAGTTTAAAACCCCGAAACTACGTGAGCTACTCCAAGACAACCTATT-AATAGGGTAAACCCGTCCCTGTGGCAAAAGGGTGGGAAGAGCTTTGAGTAGAGGTGACAGACCTACCGAA…
Girella_nigricans_no_voucher_E_Pacific_GnigBa001	N--AGCCCATCAACTAG----CCCCAATAATAAATAAAAACAA-CTAATCAATATTA----ATAAACCCAAAT-ACACCAACCCAA-CACCAAA-CAAACCATTTTTCCCCCTTAGTATGGGCGACAG-AAAAGGAAGCACG-GAGCAATAGAAAGAGTACCGCAAGGGAAAGTCGAAAGAG-ATATGAAATAGACCAGT-AAAGCCTAAGTAAGCAGAGACTTAAGCTCGTACCTTTCGCATCATGATTTAGCCAGTAATATATAAGCAAAAAGCCATTATAGTTTAATACCCCGAAACTACGTGAGCTACTCCAAGACAACCTACA-AATAGGGTAAACCCGTCCCTGTGGCAAAAGGGTGGGAAGATCTTTGAGTAGAGGTGACAGACCTACCGAA…
Graus_nigra_no_voucher_E_Pacific_GnigCh006	N--AGCCTACCAGCTAG-----CCCTCGTCAAAGCAAAAACAA-CAAACCCATATTA----ATAAACCCTAAT-ACACTAACACTT--ACCTAAACAAATCATTTTTCCCCCCTAGTACGGGCGACAG-AAAAGGGAACACG-GAGCAATAGAGAAAGTACCGCAAGGGAAAACTGAAAGAG-AAATGAAAAAAACCAGT-AAAGCCAGGATAAGCAGAGATTTAAGCTCGTACCTTTTGCATCATGATTTAGCCAGCACTAAATAAGCAAAAAGCCCTT-TAGTTTATTACCCCGAAACTAAGTGAGCTACTCCAAGACAGCCTGTT-AATAGGGCAAACCCGTCCCTGTGGCAAAAGGGTGGGAAGAGCTTTGAGTAGAGGTGACAGACCTACCGAA…
Girella_punctata_no_voucher_W_Pacific_GpunJa001	N--AGCCCATCAACTAG----CCCCTACAATAAATAAAAACAA-CTAACCAATATTA----ATAAACCCAAAT-ACACCAACCCCT--ACCAAACCAAACCATTTTTCCTCCCTAGTATGGGCGACAG-AAAAGGAAATACG-GAGCAATAGAAAAAGTACCGCAAGGGAAAGTTGAAAGAG-CTATGAAACAGACCAGT-AAAGCCCTAATAAGCAGAGACTTAAACTCGTACCTTTTGCATCATGATTTAGCCAGTAATATATAAGCAAAAAGCCATTATAGTTTAATACCCCGAAACTACGTGAGCTACTCCAAGACAACCTACA-AATAGGGTAAACCCGTCCCTGTGGCAAAAGGGTGGGAAGATCTTTGAGTAGAGGTGACAGACCTACCGAA…
Girella_simplicidens_no_voucher_E_Pacific_GsimSa003	N--AGCCCATCAACTAG----CCCCAATAATAAATAAAAACAA-CTAATCAATATTA----ATAAACCCAAAT-ACACCAACCCAA-CACCAAA-CAAACCATTTTTCCCCCTTAGTATGGGTGACAG-AAAAGGAAGCACG-GAGCAATAGAAAGAGTACCGCAAGGGAAAGTCGAAAGAG-ATATGAAATAGACCAGT-AAAGCCTAAATAAGCAGAGATTTAAGCTCGTACCTTTCGCATCATGATTTAGCCAGTAATATATAAGCAAAAAGCCATTATAGTTTAATACCCCGAAACTACGTGAGCTACTCCAAGACAACCTACA-AATAGGGTAAACCCGTCCCTGTGGCAAAAGGGTGGGAAGATCTTTGAGTAGAGGTGACAGACCTACCGAA…
Girella_tricuspidata_AIM_MA30173_New_Zealand_GtriTu001	N--AGCCTATCAACTAG----CCCCAATAATAAACAAAAACAA-CTGATCAATATTA----ATAAACCCAAAC-ACACTAAATCCCACACCAAACCAAACCATTTTTCCCCCTTAGTATGGGCGACAG-AAAAGGAAACACG-GAGCAATAGAAAAAGTACCGCAAGGGAAAGTCGAAAGAG-ATATGAAATAGACCAGT-AAAGCCTAAATAAGCAGAGATTTAAACTCGTACCTTTTGCATCATGATTTAGCCAGTAATATATAAGCAAAAAGCCATTATAGTTTAGTACCCCGAAACTACGTGAGCTACTCCAGGACAACCTACA-AATAGGGTAAACCCGTCCCTGTGGCAAAAGGGTGGGAAGATCTTTGAGTAGAGGTGACAAACCTACCGAA…
Girella_zebra_no_voucher_W_Australia_GzebRo001	N--AGCCCATTAACTAG----CCCCAATAATGAATAAAAACAA-CTAATCAATATCA----ATAAACCCAAAT-ACACCAACCCC--TACCAAACCAAACCATTTTTCCCCCTTAGTATGGGCGACAG-AAAAGGAAACACG-GAGCAATAGAAAAAGTACCGCAAGGGAAAGTCGAAAGAG-ATATGAAATAGACCAGT-AAAGCCTAAATAAGCAGAGATTTAAACTCGTACCTTTTGCATCATGATTTAGCCAGTAATATATAAGCAAAAAGCCATTATAGTTTAATACCCCGAAACTACGTGAGCTACTCCAAGACAACCTACA-AATAGGGTAAACCCGTCCCTGTGGCAAAAGGGTGGGAAGATCTTTGAGTAGAGGTGACAGACCTACCGAA…
Hyperoglyphe_antarctica_NMNZ_P037102_New_Zealand_HantMo001	N--TGCCGACCAGCTAGCCCACCCA--------ACAAAAAACAACAGTCCAATATAA----ATAACCCCAAAG-ACACCCCCCCCCCGC-TTAACCAAACCATTTTATCACCTCAGTATGGGCGACAG-AAAAGGAACCATTGGAGCAATAGAGAAAGTACCGCAAGGGAATGCTGAAAAAG-AAATGAAATAATTCAGT-GAAGCCCAAAAAAGCAGAGATTTTACCTCGTACCTTTTGCATCATGATTTAGCTAGTATAACCCAAGCAAAGAGCACTT-TAGTTTGGACCCCCGAAACTACGTGAGCTACTCCAAGACAGCCTATC-AATAGGGCAAACCCGTCTCTGTGGCAATAGAGTGGGAAGATCTTTGAGTAGAGGTGACAGACCTACCGAA…
Kyphosus_azureus_no_voucher_E_Pacific_HBa002	N--CGCCCACTAGCTAG---CCCCC----CAAACCAAAAACAA-CATACCAATATTA----ATACCCCCAAAT-GCACTAGCACCTGCA--AAAACAAACCATTTTTCCCCCTTAGTATGGGCGACAG-AAAAGGGACTGTG-GCGCAATAGAGAAAGTACCGCAAGGGAACGCTGAAAGAG-AAATGAAACAACTCAGT-AAAGCCTTAAAAAGCAGAGATTTAAGCTCGTACCTTTTGCATCATGATTTAGCCAGTAATACCCAAGCAAAGAGCCCTT-TAGTTTGGTTCCCCGAAACTAAGTGAGCTACTCCAAGACAGCCTATT-AATAGGGCCAACCCGTCCCTGTGGCAAAAGGGTGGGAAGAGCTTTGAGTAGAGGTGACAGACCTACCGAA…
Hemitaurichthys_polylepis_NCBI	N--------------------------------------------------------------------------------------------------------------------------------------------------------------------------------------------------------------------------------------------------------------------------------------------------------------------------------------------------------------------------------------------------------------…
Heniochus_chrysostomus_NCBI	N--------------------------------------------------------------------------------------------------------------------------------------------------------------------------------------------------------------------------------------------------------------------------------------------------------------------------------------------------------------------------------------------------------------…
Kyphosus_bigibbus_AIM_MA30189_New_Zealand_KbigNZ059	N--CGCCCACTAGCTAG---CCCCC----CAAACCAAAAACAA-CACACCAATATAA----ATACCCCTAAAT-GCACTAACACCTGCA-TAAAACAAACCATTTTTCCCCCTTAGTATGGGCGACAG-AAAAGGGACTGTG-GCGCAATAGAGAAAGTACCGCAAGGGAACGCTGAAAGAG-CAGTGAAACAACTCAGT-CAAGCCTAAAAAAGCAGAGATTTAACCTCGTACCTTTTGCATCATGATTTAGCCAGTAAGACCCAAGCAAAGAGTTCTT-TAGTTTGGTTTCCCGAAACTAAGTGAGCTACTCCAAGACAGCCTATT-AATAGGGCAAACCCGTCCCTGTGGCAAAAGGGTGGGAAGAGCTTTGAGTAGAGGTGACAAACCTACCGAA…
Kyphosus_cinerascens_WAM__P33449_001_NW_Australia_KcinNi019	N--CGCCCACTAGCTAG---CCCCC----CAAACCAAAAACAA-CACACCAATATAA----ATACCCCTAAAT-GCACTAACACCCGCA-TAAAACAAACCATTTTTCCCCCTTAGTATGGGCGACAG-AAAAGGGACCGTG-GCGCAATAGAGAAAGTACCGCAAGGGAACGCTGAAAGAG-TAATGAAACAACTCAGT-CAAGCCAAAAAAAGCAGAGATTTAAGCTCGTACCTTTTGCATCATGATTTAGCCAGAAAAACCCAAGCAAAGAGCCCTT-TAGTTTGGTTCCCCGAAACTAAGTGAGCTACTCCAAGACAGCCTATT-AATAGGGCAAACCCGTCCCTGTGGCAAAAGGGTGGGAAGAGCTTTGAGTAGAGGTGACAAACCTACCGAA…
Kyphosus_cornelii_WAM_P33451_003_W_Australia_KcorAb015	N--CGCCCACTAGCTAG---CCCCC----CAAACCAAAAACAA-CATACCAATATAA----ATACCCCTAAAT-GCACTAACACCTGCA-TAAAACAAACCATTTTTCCCCCTTAGTATGGGCGACAG-AAAAGGGACTGTG-GCGCAATAGAGAAAGTACCGCAAGGGAACGCTGAAAGAG-AAATGAAACAACTCAGT-AAAGCCTTAAAAAGCAGAGATTTAAACTCGTACCTTTTGCATCATGATTTAGCCAGTAATACCCAAGCAAAGAGCCCTT-TAGTTTGGTTCCCCGAAACTAAGTGAGCTACTCCAAGACAGCCTATT-AATAGGGCCAACCCGTCCCTGTGGCAAAAGGGTGGGAAGAGCTTTGAGTAGAGGTGACAGACCTACCGAA…
Kyphosus_elegans_no_voucher_E_Pacific_KeleCl012	N--CGCCCACTAGCTAG---CCCCC----CAAACCAAAAACAA-CACACCAATATAA----ATACCCCTAAAT-GCACTAACACCCGCA-TAAAACAAACCATTTTTCCCCCTTAGTATGGGCGACAG-AAAAGGGACCGTG-GCGCAATAGAGAAAGTACCGCAAGGGAACGCTGAAAGAG-TAATGAAACAACTCAGT-CAAGCCAAAAAAAGCAGAGATTTAAGCTCGTACCTTTTGCATCATGATTTAGCCAGTAAAACCCAAGCAAAGAGCCCTT-TAGTTTGGTTCCCCGAAACTAAGTGAGCTACTCCAAGACAGCCTATT-AATAGGGCAAACCCGTCCCTGTGGCAAAAGGGTGGGAAGAGCTTTGAGTAGAGGTGACAAACCTACCGAA…
Kyphosus_hawaiiensis_AIM_MA30172_Pacific_KhawHa001	N--CGCCCACTAGCTAG---CCCCC----CAAACCAAAAACAA-CACACCAATATAA----ATACCCCTAAAT-GCACTAACACCTGCA-TAAAACAAACCATTTTTCCCCCTTAGTATGGGCGACAG-AAAAGGGACTGTG-GCGCAATAGAGAAAGTACCGCAAGGGAACGCTGAAAGAG-CAGTGAAACAACTCAGT-CAAGCCTAAAAAAGCAGAGATTTAAGCTCGTACCTTTTGCATCATGATTTAGCCAGTAAAACCCAAGCAAAGAGTTCTT-TAGTTTGGTTCCCCGAAACTAAGTGAGCTACTCCAAGACAGCCTATT-AATAGGGCAAACCCGTCCCTGTGGCAAAAGGGTGGGAAGAGCTTTGAGTAGAGGTGACAAACCTACCGAA…
Kuhlia_mugil_NMNZ_P050009_SW_Pacific_KmugKe001	N--CGCTAAACAGCTAG---CCCCA----CCCACCAAAAACAA-CAAATAAATATAA----ATAACCCCAAAT-ACACCAACATTACCA-TTAAACAAACCATTTTTCCTCCCTAGTATAGGCGATAG-AAAAGGACCTGTTGGAGCAATAGAGAAAGTACCGCAAGGGAACGCTGAAAGAG-AAATGAAACAACCCATTACAAGCATAAAAAAGCAGAGATTTAAACTCGTACCTTTTGCATCATGATTTAGCCAGAACCCCTCAAGCAAAGAGACCTT-TAGTTTGACCCCCCGAAACTAGGTGAGCTACTCCAAGACAGCCTGT--AATAGGGCAAACCCGTCCCTGTGGCAAAAGGGTGGGAAGAGCTTCGAGTAGGGATGACAGATCTATCGAA…
Kyphosus_sectatrix_ZMUC_P5195_W_Atlantic_KsecAt005	N--CGCCCACTAGCTAG---CCCCC----TAAACCAAAAACAA-CATACCAATATAA----ATACCCCTAAAT-GCACTAACACCTGCA-TAAAACAAACCATTTTTCCCCCTTAGTATGGGCGACAG-AAAAGGGACTGTG-GCGCAATAGAGAAAGTACCGCANGGNNNCGCTGAAAGAG-CAATGAANCNACTCAGT-CAAGCCT-AAAAAGCAGAGATTCAAGCTCGTACCTTTTGCATCATGATTTAGCCAGTAAAACCCAAGCAAAGAGTTCTT-TAGTTTGGTTCCCCGAAACTAAGTGAGCTACTCCAAGACAGCCTATT-AATAGGGCAAACCCGTCCCTGTGGCAAAAGGGTGGGAAGAGCTTTGAGTAGAGGTGACAAACCTACCGAA…
Kyphosus_gladius_WAM_P33456_001_Indian_Ocean_KspWCa038	N--CGCCCACTAGCTAG---CCCCC----CAAACCAAAAACAA-CACACCAATATAA----ATACCCCTAAAT-GCACTAACACCTGCA-TAAAACAAACCATTTTTCCCCCTTAGTATGGGCGACAG-AAAAGGAACTGTG-GCGCAATAGAGAAAGTACCGCAAGGGAACGCTGAAAGAG-CAATGAAACAACTCAGT-CAAGCCTAAAAAAGCAGAGATTTAAACTCGTACCTTTTGCATCATGATTTAGCCAGTAAAACCCAAGCAAAGAGCCCTT-TAGTTTGGTTTCCCGAAACTAAGTGAGCTACTCCAAGACAGCCTATT-AATAGGGCAAACCCGTCCCTGTGGCAAAAGGGTGGGAAGAGCTTTGAGTAGAGGTGACAGACCTACCGAA…
Kyphosus_sydneyanus_NMNZ_P045651_New_Zealand_KsydAh009	N--CGCCCACTAGCTAG---CCCCC----CAAACCAAAAACAA-CACACCAATATAA----ATACCCCTAAAT-GCACTAACACCTGCA-TAAAACAAACCATTTTTCCCCCTTAGTATGGGCGACAG-AAAAGGAACTGTG-GCGCAATAGAGAAAGTACCGCAAGGGAACGCTGAAAGAG-CAATGAAACAACTCAGT-CAAGCCTAAAAAAGCAGAGATTTAAGCTCGTACCTTTTGCATCATGATTTAGCCAGTAAAACCCGAGCAAAGAGTCCTT-TAGTTTGGTTTCCCGAAACTAAGTGAGCTACTCCAAGACAGCCTATT-AATAGGGCAAACCCGTCCCTGTGGCAAAAGGGTGGGAAGAGCTTTGAGTAGAGGTGACAGACCTACCGAA…
Kyphosus_vaigiensis_WAM__P33449_002_NW_Australia_KvaiNi043	N--CGCCCACTAGCTAG---CCCCC----CAAACCAAAAACAA-CACACCAATATAA----ATATCCCTAAAT-GCACTAACACCCGCA-TAAAACAAACCATTTTTCCCCCTTAGTATGGGCGACAG-AAAAGGAACCGTG-GCGCAATAGAGAAAGTACCGCAAGGGAACGCTGAAAGAG-AAATGAAACAACTCAGT-CAAGCTAAAAAAAGCAGAGATTTAAGCTCGTACCTTTTGCATCATGATTTAGCCAGTAAAACCCAAGCAAAGAGCCCTT-TAGTTTGGTTTCCCGAAACTAAGTGAGCTACTCCAAGACAGCCTATT-AATAGGGCAAACCCGTCCCTGTGGCAAAAGGGTGGGAAGAGCTTTGAGTAGAGGTGACAAACCTACCGAA…
Medialuna_california_no_voucher_E_Pacific_McalPo005	N--TGCCCAGCAGCTAG---CCCCC-----AGATCAAACACAA-CATATCAATATAA----ATACCCCCAAAT-ACACCAAACCTTATA-TTAAACAAACCATTTTACCCCCTTAGTATGGGCGACAG-AAAAGGGCCTGTG-GAGCAATAGAGAAAGTACCGCAAGGGAATGCTGAAAGAG-AAATGAAATAAACCAGT-CAAGCCTAAAAAAGCAGAGATCCAAGCTCGTACCTTTTGCATCATGATTTAGCTAGTAATACCCAAGCAAAGTGCACTT-TAGTTTGGTTCCCCGAAACTAAGTGAGCTACTCCAAGACAGCCTATT-AATAGGGCGAACCCGTCCCTGTGGCAAAAGGGTGGGAAGAGCTTCGAGTAGAGGTGACAGACCTACCGAA…
Microcanthus_strigatus_AMS__I41866_017_E_Australia_MstrTw001	N--AGCCGACTAGCTAGCCCCATCATCACCAAGACCGAAAACAACCTATCTATATTA----ATAACCCCAAAT-CCACGAATGCCCCCGCTTTAACAAACCATTTTACCCCTCTAGTATGGGCGACAG--AAAGAGACTTAGGGAGCTATAGAGTAAGTACCGTAAGGGAACGCTGAAAGAG-TAGTGAAACAGCTCAGT-AAAGCTTAAAAAAGCAGAGATTCAGGCTCGTACCTTTTGCATCATGATTTAGCAAGTACTATCCAAGCAGAGAGCCCTT-TAGTTTGACTTCCCGAAACTGGGTGAGCTACTCCAAGACAGCCTATT-AATAGGGCAAACCCGTCCCTGTGGCAAAAGGGTGGGAAGAGCTTCGAGTAGGGGTGACAGACCTATCGAA…
Nannoperca_obscura_NCBI	N--CGCTAAATAGCTAG---CCCAC----CCAACCAAAAACA--TAACTCATTATAAGGTGATAAGGTAAGAG-AAGCTTGTTTACG-A-CATAATAGCCCATGATGATGTGTTAGGTTAGTCCACTT-------GACTCTT---GACCTAGATAAAGTACCGCAAGGGAACGCTGAAAGAG-AAATGAAACAACCCAGTATAAGCCCTAGAAAGCAGAGACTAAAACTCGTACCTTTTGCATCATGAATTAGTTAGTAAAACCCAAGCAAAGTGCACTT-TAGTTTGATTTCCCGAAACTAGGTGAGCTACTCCAAGACAGCCTATT-AATAGGGCACACCCGTCTCTGTGGCAAAAGAGTGGGAAGATCTTTGAGTAGAGGTGACAAACCTACCGAA…
Neoscorpis_litophilus_no_voucher_W_Indian_Ocean_NlitPo001	N--CGCCCAGCAGCTAG---CCCCT-----AAACCAAAAACAA-CATACCAATATTA----ATAACCCCATAT-GCACTAATTCCCGCA-TAAAACAAACCATTTTTCCCCCTTAGTATGGGCGACAG-AAAAGGGACTACG-GAGCTATAGAGAAAGTACCGCAAGGGAACGCTGAAAGAG-AAATGAAACAACCCAGT-AAAGCCTAAAAAAGCAGAGATTTAAACTCGTACCTTTTGCATCATGACTTAGCCAGTAACAACTAAGCAAAGAGTCCTT-TAGTTTAGTACCCCGAAACTAAGTGAGCTACTCCAAGACAGCCTATT-AATAGGGCAAACCCGTCCCTGTGGCAAAAGGGTGGGAAGAGCTTTGAGTAGAGGTGACAGACCTACCGAA…
Oplegnathus_punctatus_NCBI	N-ATGCCCACCAGCTAG---CCCCC----CAAACCAAAAACAA-CCCACCAATATTT----ATAAACCCAAAT-ACACTAATCCTTACA-CTAAACAAACCATTTTTCCCCCTTAGTATGGGCGACAG-AAAAGGGACTATGTGAGCAATAGAGAAAGTACCGCAAGGGAATGCTGAAAGAGTAAATGAAATAACCCAGT-GAAGCTTAAAAAAGCAGAGATTTAACCTCGTACCTTTTGCATCATGATTTAGCCAGTAATAATCAAGCAAAGAGCCCTT-TAGTTTGACTCCCCGAAACTAGGTGAGCTACTCCAAGACAGCCTGTT-AGTAGGGCAAACCCGTCCCTGTTGCAAAAGGGTGGGAAGAGCTTCGAGTAGAGGTGACAGACCTATCGAA…
Oplegnathus_woodwardi_NMNZ__P042395_New_Zealand_OwooNZ001	N--TGCCCAGCAGCTAG---CCCCC----TAAACCAAAAACAACCCCCCCAATATCA----ATACCCCCAAAC-ACACCAATGCTTGTA-TTAAACAAACCATTTTTCCCCCTTAGTATGGGCGACAG-AAAAGGGACTGTG-GAGCAATAGAGAAAGTACCGCAAGGGAACGCTGAAAGAG-AAATGAAACAACCCAGT-AAAGCTTAAAAAAGCAGAGATTTAAACTCGTACCTTTTGCATCATGATTTAGCCAGTAATTCCCAAGCAAAGAGTTCTT-TAGTTTGATGCCCCGAAACTACGTGAGCTACTCCAAGACAGCCTATT-AATAGGGCAAACCCGTCTCTGTGGCAAAAGAGTGGGAAGAGCTTTGAGTAGAGGTGACAGACCTACCGAA…
Platax_orbicularis_NCBI	N--CGCCCATCAGCTAGCCCCTCCC--------CTAAAAACAA-CAAACCCCCATTA----ATAACCCCAAAC-CCACTTTAACTAAC--CTAAACAAATCATTTTATCCCCTGAGTATAGGCGAAAG-AAAAGGAACCATCGGCGCAATAGAAAAAGTACCGCAAGGGAACGCTGAAAGAG-AAATGAAATAACCCAGT-TAAGCTACAAAAAGCAGAGATCACACCTCGTACCTTTTGCATCATGATTTAGCTAGAAAACCTCAAGCAAAGAGCACTT-TAGTTTGATTCCCCGAAACTAGGTGAGCTACTCCAAGACAGCCTATC-ATTAGGGCCAACCCGTCTCTGTGGCAAAAGAGTGGGAAGAGCTTCGAGTAGAGGTGACAGACCTATCGAA…
Rhynchopelates_oxyrhynchus_NCBI	N--CGCCCATTAGCTAG---CCCCAAACTCAAAACCAAAAACAACCAATCAACATCC----ATACCCCCAAAG-ACACTAACCCTAGAA-CAAAACAAACCATTTTTCCCCCTTAGTATGGGCGACAG-AAAAGGAACCATG-GAGCAATAGAAAAAGTACCGCAAGGGAAAGCTGAAAGAG-AGATGAAATAGCCCAAT-AAAGCCTAAAAAAGCAGAGATTCAACCTCGTACCTTTTGCATCATGATTTAGCAAGTAACCCCCGAGCAAAGAGACCTT-TAGTTCGGCCCCCCGAAACTAAGCGAGCTACTCCAAGACAGCCTAA--AATAGGGCAAACCCGTCCCTGTGGCAAAAGGGTGGGATGAGCTTTGAGTAGAGGTGACAGACCTACCGAG…
Scatophagus_argus_NCBI	N--------------------------------------------------------------------------------------------------------------------------------------------------------------------------------------------------------------------------------------------------------------------------------------------------------------------------------------------------------------------------------------------------------------…
Scomber_scombrus_NCBI	N--CGCCCACTAGCTAGCCCGTCCT--------AGCAAAATCAACAATCCAATGTAA----ATAACCCCAAAC-ACACATCACCTTCCA-CTAAACAAAGCATTTTTCCCCCTTAGTATGGGAGACAG-AAAAGGAACTATCGGAGCAATAGAGAAAGTACCGCAAGGGAACGCTGAAAGAG-AAATGAAACAACCCAGT-GAAGCCTAAAAAAGCAGAGATTTTACCTCGTACCTTTTGCATCATGATTTAGCTAGTACTACCCAAGCAAAGAGCACTT-TAGTTTGGGCCCCCGAAACTAGGTGAGCTACTCCAAGACAGCCTATC-AATAGGGCAAACCCGTCTCTGTGGCAAAAGAGTGGGAAGAGCTTCGAGTAAAGGTGACAGACCTACCGAA…
Selenotoca_multifasciata_NCBI	N--------------------------------------------------------------------------------------------------------------------------------------------------------------------------------------------------------------------------------------------------------------------------------------------------------------------------------------------------------------------------------------------------------------…
Scorpis_lineolatus_AIM__MA30185_New_Zealand_SlinWh003	N--TGCCCAGCAGCTAG---CCCCCTCCTTAAATCAAACACAA-CATATCAATATAA----ATACACCCAGAT-GCACTAAATCTTATA-CTAAACAAACCATTTTACCCCCTTAGTATGGGCGACAG-AAAAGGGCCCGTG-GAGCAATAGAGAAAGTACCGCAAGGGAACGCTGAAAGAG-AAATGAAATAAACCAGT-CAAGCCTAGAAAAGCAGAGATTTAAGCTCGTACCTTTTGCATCATGATTTAGCTAGTAATACCCAAGCGAAGCGCACTT-TAGTTTGGTTTCCCGAAACTAGGTGAGCTACTCCAAGACAGCCTATT-AATAGGGCGAACCCGTCCCTGTGGCAAAAGGGTGGGAAGAGCTTTGAGTAGAGGTGACAGACCTACCGAA…
Kyphosus_ocyurus_no_voucher_E_Pacific_SocyCl003	N--CGCCCACTAGCTAG---CCCCC----CAAACCAAAAACAA-CACACCAATATAA----ATACCCCTAAAT-GCACTAACACCCGCA-TAAAACAAACCATTTTTCCCCCTTAGTATGGGCGACAG-AAAAGGAACCGTG-GCGCAATAGAGAAAGTACCGCAAGGGAACGCTGAAAGAG-TAATGAAACAACTCAGT-CAAGCTAAAAAAAGCAGAGATTTAAGCTCGTACCTTTTGCATCATGATTTAGCCAGTAAGACCCAAGCAAAGAGCCCTT-TAGTTTGGTTTCCCGAAACTAAGTGAGCTACTCCAAGACAGCCTATT-AATAGGGCAAACCCGTCCCTGTGGCAAAAGGGTGGGAAGAGCTTTGAGTAGAGGTGATAAACCTACCGAA…
Scorpis_violaceus_AIM__MA30188_New_Zealand_SvioWh001	N--TGCCCAGCAGCTAG---CCCCCTCCTCAAATCAAACACAA-CATATCAATATAA----ATACACCCAGAT-GCACTAAATCTTATA-TTAAACAAACCATTTTACCCCCTTAGTATGGGCGACAG-AAAAGGGCCCGTG-GAGCAATAGAGAAAGTACCGCAAGGGAACGCTGAAAGAG-AAATGAAACAAACCAGT-CAAGCCTAAAAAAGCAGAGATTTAAGCTCGTACCTTTTGCATCATGATTTAGCTAGTAATACCCAAGCAAAGTGCACTT-TAGTTTGGTTTCCCGAAACTAGGTGAGCTACTCCAAGACAGCCTATT-AATAGGGCGAACCCGTCCCTGTGGCAAAAGGGTGGGAAGAGCTTTGAGTAGAGGTGACAGACCTACCGAA…
Zanclus_cornutus_NCBI	N--CGTCCAACAGCTAGCCCCCCTC--------CCAAAAAGCAACAAAACCCTATCA----ATACCCCCAAAT-ACACCAACACCTCC--TAAAACAAACCATTTTTCCCCCTTAGTATGGGCGACAG-AAAAGGCACTACG-GAGCTATAGATAAAGTACCGCAAGGGAACGCTGAAAGAG-AAATGAAATAACCCAGT-TAAACCCAAAGAAGCAGAGATTAGAACTCGTACCTTTTGCATCATGATTTAGCCAGTACTCATCAAGCAAAGAGCACTT-TAGTTTGACTCCCCGAAACTGTGCGAGCTACTCCAAGACAGCCTACC-AATAGGGCAAACCCGTCTCTGTGGCAAAAGAGTGGGAAGAGCTTAGAGTAGAGGTGACAAACCTACCGAG…
;
End;
BEGIN MRBAYES;
		log start filename=k98_13.log;
		log start replace;
		set autoclose=YES;
		set nowarnings=YES;
[charactersets]
[k90_08]
charset mtDNA_16S = 1-1596;[1]
charset mtDNA_12S = 1597-2595;[2]
charset mtDNA_cytb = 2596-3032;[3]
charset nDNA_RAG1 = 3033-3922;[4]
charset nDNA_RAG2 = 3923-4684;[5]
charset nDNA_Tmo4c4 = 4685-5163;[6]
charset mtDNA_tRNAPhe = 5164-5235;[7]
charset mtDNA_tRNAPro = 5236-5309;[8]
charset mtDNA_tRNAVal = 5310-5383;[9]
charset mtDNA_tRNAThr = 5384-5456;[10]
charset mtDNA_cytbp1 = 2596-2741;[11]
charset mtDNA_cytbp2 = 2742-2887;[12]
charset mtDNA_cytbp3RY = 2888-3032;[13]
charset nDNA_RAG1p1 = 3033-3922\3;[14]
charset nDNA_RAG1p2 = 3034-3922\3;[15]
charset nDNA_RAG1p3 = 3035-3922\3;[16]
charset nDNA_RAG2p1 = 3923-4684\3;[17]
charset nDNA_RAG2p2 = 3924-4684\3;[18]
charset nDNA_RAG2p3 = 3925-4684\3;[19]
charset nDNA_Tmo4c4p1 = 4685-5163\3;[20]
charset nDNA_Tmo4c4p2 = 4686-5163\3;[21]
charset nDNA_Tmo4c4p3 = 4687-5163\3;[22]
charset nDNA_RAG1_RAG2 = 3033-4684;[23]
charset mtDNA_16S_12S = 1-2595;[24]
charset mtDNA_tRNA = 5164-5456;[25]
charset nDNA_RAG1_RAG2_Tmo4c4= 3033-5163;[26]
charset mtDNA_cytbp1_p2= 2596-2887;[26]
[Exclude characters sets]
	[	exclude all;]
[include characters sets]
	[	include all;	]
[Define partitions]
[
	partition pfk90_04		= 11:
mtDNA_12S mtDNA_16S,
mtDNA_cytbp1 mtDNA_tRNAVal,
mtDNA_cytbp2,
mtDNA_cytbp3RY,
nDNA_RAG1p1 nDNA_Tmo4c4p1,
nDNA_RAG1p2 nDNA_RAG2p2,
nDNA_RAG1p3 nDNA_RAG2p3,
nDNA_RAG2p1,
nDNA_Tmo4c4p2,
mtDNA_tRNAPro nDNA_Tmo4c4p3,
mtDNA_tRNAPhe mtDNA_tRNAThr;
]
[
	partition pfk90_05		= 11:
mtDNA_12S mtDNA_16S,
mtDNA_cytbp1 mtDNA_tRNAVal,
mtDNA_cytbp2,
mtDNA_cytbp3RY,
nDNA_RAG1p1 nDNA_Tmo4c4p1,
nDNA_RAG1p2 nDNA_RAG2p2,
nDNA_RAG1p3 nDNA_RAG2p3,
nDNA_RAG2p1,
nDNA_Tmo4c4p2,
mtDNA_tRNAPro nDNA_Tmo4c4p3,
mtDNA_tRNAPhe mtDNA_tRNAThr;
]
	partition pfk90_06		= 7:
mtDNA_16S_12S,
mtDNA_cytbp1,
mtDNA_cytbp2,
mtDNA_cytbp3RY,
nDNA_RAG1_RAG2,
nDNA_Tmo4c4,
mtDNA_tRNA;
[
	partition pfk90_07		= 7:
mtDNA_16S_12S,
mtDNA_cytbp1,
mtDNA_cytbp2,
mtDNA_cytbp3RY,
nDNA_RAG1_RAG2,
nDNA_Tmo4c4,
mtDNA_tRNA;
]
[	set partition = pfk90_04	;]
[	set partition = pfk90_05	;]
	set partition = pfk90_06	;
[	set partition = pfk90_07	;]
	outgroup Balistes_capriscus_NCBI;
[settings evolutionary models as found by PartitionFinder , only using G and not I+G, and without morphology]
[pfk90_06 as in conc_n-m_08.xls for 47 taxa]
[
		[GTR+G]
		lset applyto=() nst=6 rates=gamma;
		prset applyto=() statefreqpr=dirichlet(1,1,1,1);
]
		[F81+G]
		lset applyto=(4) nst=1 rates=gamma;
		prset applyto=(4) statefreqpr=dirichlet(1,1,1,1);
[
		[SYM+G]
		lset applyto=(5) nst=6 rates=gamma;
		prset applyto=(5) statefreqpr=fixed(equal);
]
		[HKY+G]
		lset applyto=(1,2,3,5,6,7) nst=2 rates=gamma;
		prset applyto=(1,2,3,5,6,7) statefreqpr=dirichlet(1,1,1,1);
[
[pfk90_07 as in conc_n-m_08.xls for 134 taxa]
		[GTR+G]
		lset applyto=(1,2,6) nst=6 rates=gamma;
		prset applyto=(1,2,6) statefreqpr=dirichlet(1,1,1,1);
		[HKY+G]
		lset applyto=(3) nst=2 rates=gamma;
		prset applyto=(3) statefreqpr=dirichlet(1,1,1,1);
		[F81+G]
		lset applyto=(4) nst=1 rates=gamma;
		prset applyto=(4) statefreqpr=dirichlet(1,1,1,1);
		[SYM+G]
		lset applyto=(5) nst=6 rates=gamma;
		prset applyto=(5) statefreqpr=fixed(equal);
		[K80+G]
		lset applyto=(7) nst=2 rates=gamma;
		prset applyto=(7) statefreqpr=fixed(equal);
[
		[GTR]
		lset applyto = () nucmodel=4by4 nst=6 covarion=no;
		prset applyto=() statefreqpr=dirichlet(1,1,1,1);
		[SYM+I+G]
		lset applyto=() nst=6 rates=invgamma;
		prset applyto=() statefreqpr=fixed(equal);
		[F81]
		lset applyto=() nst=1;
		prset applyto=() statefreqpr=dirichlet(1,1,1,1);
		[HKY]
		lset applyto=() nst=2;
		prset applyto=() statefreqpr=dirichlet(1,1,1,1);
]
]
		unlink statefreq = (all);
		unlink revmat = (all);
		unlink shape = (all);
		unlink pinvar = (all);
[
	ss ngen=4000000 diagnfreq=4000 nchain=12 nruns=4 samplefreq=400 printfreq=10000 savebrlens=YES;
	sump;
]
[
		mcmc ngen=10000 nchain=6 nruns=4 samplefreq=10 printfreq=1000 savebrlens=YES relburnin=yes burninfrac=0.30;
		sumt burnin=6;
]
[
		mcmc ngen=1000 nchain=6 nruns=4 samplefreq=10 printfreq=100 savebrlens=YES;
		[sump relburnin=yes burninfrac=0.25;
		sumt;]
		sumt relburnin=yes burninfrac=0.25;
]
[
		mcmc ngen=1000000 nchain=8 nruns=4 samplefreq=100 printfreq=10000 savebrlens=YES relburnin=yes temp=0.008;
		sumt relburnin=yes burninfrac=0.25;
]
		mcmc ngen=4000000 nchain=8 nruns=4 samplefreq=400 printfreq=10000 savebrlens=YES;
		sumt relburnin=yes burninfrac=0.25;
[		sumt burnin=700;]
[
		mcmc ngen=1000 nchain=6 nruns=4 samplefreq=10 printfreq=100 savebrlens=YES relburnin=yes temp=0.0001;
		sumt burnin=25;
]
]
quit;
	END;
