# Supplementary material for: Input data for inferring species distributions in Kyphosidae world-wide
Source: Data Brief. 2016 Jul 5;8:1013–7. doi: 10.1016/j.dib.2016.06.043 (PMC4969239; doi:10.1016/j.dib.2016.06.043)
Supplement: Supplementary file 2 — Supplementary material [file mmc2.zip › mb_A7_fig02tree.nwk]

#NEXUS
begin taxa;
	dimensions ntax=47;
	taxlabels
	Chaetodon_semilarvatus_NCBI
	Chaetodon_striatus_NCBI
	Forcipiger_flavissimus_NCBI
	Heniochus_chrysostomus_NCBI
	Hemitaurichthys_polylepis_NCBI
	Scatophagus_argus_NCBI
	Selenotoca_multifasciata_NCBI
	Chaetodipterus_faber_NCBI
	Platax_orbicularis_NCBI
	Zanclus_cornutus_NCBI
	Diagramma_picta_NCBI
	Etroplus_maculatus_NCBI
	Scomber_scombrus_NCBI
	Hyperoglyphe_antarctica_NMNZ_P037102_New_Zealand_HantMo001
	Atypichthys_strigatus_AMS_I44632_009_Australia_AstrTa003
	Microcanthus_strigatus_AMS__I41866_017_E_Australia_MstrTw001
	Oplegnathus_woodwardi_NMNZ__P042395_New_Zealand_OwooNZ001
	Oplegnathus_punctatus_NCBI
	Rhynchopelates_oxyrhynchus_NCBI
	Kuhlia_mugil_NMNZ_P050009_SW_Pacific_KmugKe001
	Scorpis_violaceus_AIM__MA30188_New_Zealand_SvioWh001
	Scorpis_lineolatus_AIM__MA30185_New_Zealand_SlinWh003
	Medialuna_california_no_voucher_E_Pacific_McalPo005
	Girella_nebulosa_no_voucher_Pacific_GnebEa001
	Girella_fimbriata_AIM_MA30179_New_Zealand_GfimLa001
	Girella_tricuspidata_AIM_MA30173_New_Zealand_GtriTu001
	Girella_zebra_no_voucher_W_Australia_GzebRo001
	Girella_cyanea_AIM_MA30178_New_Zealand_GcyaTh005
	Girella_simplicidens_no_voucher_E_Pacific_GsimSa003
	Girella_nigricans_no_voucher_E_Pacific_GnigBa001
	Girella_punctata_no_voucher_W_Pacific_GpunJa001
	Girella_punctata_no_voucher_Japan_GmelJa001
	Graus_nigra_no_voucher_E_Pacific_GnigCh006
	Kyphosus_azureus_no_voucher_E_Pacific_HBa002
	Kyphosus_cornelii_WAM_P33451_003_W_Australia_KcorAb015
	Kyphosus_sectatrix_ZMUC_P5195_W_Atlantic_KsecAt005
	Kyphosus_bigibbus_AIM_MA30189_New_Zealand_KbigNZ059
	Kyphosus_hawaiiensis_AIM_MA30172_Pacific_KhawHa001
	Kyphosus_elegans_no_voucher_E_Pacific_KeleCl012
	Kyphosus_cinerascens_WAM__P33449_001_NW_Australia_KcinNi019
	Kyphosus_vaigiensis_WAM__P33449_002_NW_Australia_KvaiNi043
	Kyphosus_ocyurus_no_voucher_E_Pacific_SocyCl003
	Kyphosus_gladius_WAM_P33456_001_Indian_Ocean_KspWCa038
	Kyphosus_sydneyanus_NMNZ_P045651_New_Zealand_KsydAh009
	Neoscorpis_litophilus_no_voucher_W_Indian_Ocean_NlitPo001
	Nannoperca_obscura_NCBI
	Balistes_capriscus_NCBI
;
end;
begin trees;
	tree TREE1 = [&R] (((((Chaetodon_semilarvatus_NCBI[&height_95%_HPD={0.12329558599999998,0.20818441},height_median=0.1651382985,length_range={0.007670481,0.04457126},height=0.1658897608457994,length_95%_HPD={0.01275499,0.02965075},height_range={0.09061451099999998,0.26449093840000004},length=0.021341299258832405,length_median=0.02106739]:0.021341299258831464,Chaetodon_striatus_NCBI[&height_95%_HPD…
end;
begin figtree;
	set appearance.backgroundColorAttribute="Default";
	set appearance.backgroundColour=#-1;
	set appearance.branchColorAttribute="User selection";
	set appearance.branchLineWidth=1.0;
	set appearance.branchMinLineWidth=0.0;
	set appearance.branchWidthAttribute="Fixed";
	set appearance.foregroundColour=#-16777216;
	set appearance.selectionColour=#-2144520576;
	set branchLabels.colorAttribute="User selection";
	set branchLabels.displayAttribute="Branch times";
	set branchLabels.fontName="Arial";
	set branchLabels.fontSize=12;
	set branchLabels.fontStyle=0;
	set branchLabels.isShown=false;
	set branchLabels.significantDigits=4;
	set layout.expansion=0;
	set layout.layoutType="RECTILINEAR";
	set layout.zoom=0;
	set legend.attribute=null;
	set legend.fontSize=10.0;
	set legend.isShown=false;
	set legend.significantDigits=4;
	set nodeBars.barWidth=4.0;
	set nodeBars.displayAttribute=null;
	set nodeBars.isShown=false;
	set nodeLabels.colorAttribute="User selection";
	set nodeLabels.displayAttribute="Node ages";
	set nodeLabels.fontName="Arial";
	set nodeLabels.fontSize=12;
	set nodeLabels.fontStyle=0;
	set nodeLabels.isShown=false;
	set nodeLabels.significantDigits=4;
	set nodeShape.colourAttribute=null;
	set nodeShape.isShown=false;
	set nodeShape.minSize=10.0;
	set nodeShape.scaleType=Width;
	set nodeShape.shapeType=Circle;
	set nodeShape.size=4.0;
	set nodeShape.sizeAttribute=null;
	set polarLayout.alignTipLabels=false;
	set polarLayout.angularRange=0;
	set polarLayout.rootAngle=0;
	set polarLayout.rootLength=100;
	set polarLayout.showRoot=true;
	set radialLayout.spread=0.0;
	set rectilinearLayout.alignTipLabels=false;
	set rectilinearLayout.curvature=0;
	set rectilinearLayout.rootLength=100;
	set scale.offsetAge=0.0;
	set scale.rootAge=1.0;
	set scale.scaleFactor=1.0;
	set scale.scaleRoot=false;
	set scaleAxis.automaticScale=true;
	set scaleAxis.fontSize=8.0;
	set scaleAxis.isShown=false;
	set scaleAxis.lineWidth=1.0;
	set scaleAxis.majorTicks=1.0;
	set scaleAxis.origin=0.0;
	set scaleAxis.reverseAxis=false;
	set scaleAxis.showGrid=true;
	set scaleBar.automaticScale=true;
	set scaleBar.fontSize=12.0;
	set scaleBar.isShown=true;
	set scaleBar.lineWidth=1.0;
	set scaleBar.scaleRange=0.0;
	set tipLabels.colorAttribute="User selection";
	set tipLabels.displayAttribute="Names";
	set tipLabels.fontName="Arial";
	set tipLabels.fontSize=12;
	set tipLabels.fontStyle=0;
	set tipLabels.isShown=true;
	set tipLabels.significantDigits=4;
	set trees.order=true;
	set trees.orderType="increasing";
	set trees.rooting=false;
	set trees.rootingType="User Selection";
	set trees.transform=false;
	set trees.transformType="cladogram";
end;
