# Supplementary material for: Input data for inferring species distributions in Kyphosidae world-wide
Source: Data Brief. 2016 Jul 5;8:1013–7. doi: 10.1016/j.dib.2016.06.043 (PMC4969239; doi:10.1016/j.dib.2016.06.043)
Supplement: Supplementary file 2 — Supplementary material [file mmc2.zip › morph_pars_matrix.nex]

#NEXUS
[written Mon Jan 18 13:36:04 CET 2016 by Mesquite  version 3.04 (build 725) at zn09082.local/10.61.212.54]

BEGIN TAXA;
	TITLE Taxa;
	DIMENSIONS NTAX=43;
	TAXLABELS
		Atypichthys_latus Atypichthys_strigatus Bathystethus_cultratus Doydixodon_fasciatum Girella_albostriata Girella_cyanea Girella_elevata Girella_fimbriata Girella_freminvillii Girella_laevifrons Girella_nigricans Girella_punctata_1 Girella_punctata_2 Girella_mezina Girella_tricuspidata Girella_zebra Girella_zonata Graus_nigra Hermosilla_azurea Kyphosus_bigibbus Kyphosus_cinerascens Kyphosus_cornelii Kyphosus_elegans Kyphosus_hawaiiensis Kyphosus_sectatrix Kyphosus_gladius Kyphosus_sydneyanus Kyphosus_vaigiensis Kyphosus_incisor Kyphosus_analogus Kyphosus_vaigiensis_vaigiensis Labracoglossa_argenteiventris Medialuna_californiensis Microcanthus_strigatus Neatypus_obliquus Scorpis_aequipinnis Scorpis_chilensis Scorpis_georgianus Scorpis_lineolatus Scorpis_violaceus Sectator_ocyurus Tilodon_sexfasciatum Dichistius_capensis 
	;

END;


BEGIN CHARACTERS;
	TITLE  Character_Matrix;
	DIMENSIONS  NCHAR=152;
	FORMAT DATATYPE = STANDARD GAP = - MISSING = ? SYMBOLS = "  0 1 2 3 4 5 6 7 8";
	CHARSTATELABELS 
		1 caudal_fin_rays /  16_to_17 16_to_17 17_to_18 18_to_19, 2 Vertebral_number_AV /  10_to_11 10_to_12 11_to_12 12_to_13 13_to_14 14_to_15, 3 Vertebral_number_CV /  15_to_16 15_to_17 16_to_18 17_to_18 18_to_19 19_to_20 20_to_21, 4 Total_vertebrae /  25_to_26 26_to_27 27_to_28 28_to_29 29_to_30 30_to_31 31_to_32 32_to_33 33_to_34, 5 Dorsal_fin_spines /  8_to_9 8_to_10 9_to_11 10_to_12 11_to_12 12_to_13 13_to_14 14_to_15 15_to_16 16_to_17, 6 Soft_dorsal_fin_rays /  10_to_12 12_to_14 14_to_16 16_to_18 18_to_20 20_to_22 22_to_24 24_to_26 26_to_28, 7 Anal_fin_spines /  2_to_3 2_to_3 3_to_4 4_to_5, 8 Soft_anal_fin_rays /  9_to_11 11_to_14 13_to_16 16_to_18 18_to_21 20_to_23 23_to_25 25_to_28 27_to_30, 9 Pectoral_fin_rays_left /  14_to_15 14_to_16 15_to_17 16_to_18 17_to_18 18_to_19 19_to_20 20_to_21 21_to_22 22_to_23, 10 Pectoral_fin_rays_right /  15_to_16 15_to_17 16_to_18 17_to_18 18_to_19 19_to_20 20_to_21, 11 Gill_rakers_upper_limb_on_first_gill_arch_outside_right /  3_to_5 4_to_6 6_to_8 7_to_9 9_to_11 10_to_12 12_to_14 13_to_15 15_to_17, 12 Gill_rakers_upper_limb_on_first_gill_arch_inside_right /  3_to_5 4_to_6 6_to_8 7_to_9 9_to_11 10_to_12 12_to_14 13_to_15 15_to_17, 13 Gill_rakers_upper_limb_on_first_gill_arch_inside_left /  4_to_5 5_to_7 6_to_8 8_to_9 9_to_11 10_to_12 12_to_13 13_to_15 14_to_16, 14 Gill_rakers_upper_limb_on_first_gill_arch_outside_left /  4_to_6 5_to_8 7_to_10 9_to_12 11_to_13 13_to_15 15_to_17 17_to_19 19_to_21, 15 Gill_rakers_lower_limb_on_first_gill_arch_outside_Rigth /  11_to_14 13_to_16 16_to_19 19_to_22 21_to_24 24_to_27 27_to_30 29_to_32 32_to_35, 16 Gill_rakers_lower_limb_on_first_gill_arch_inside_right /  9_to_12 11_to_15 14_to_18 17_to_21 20_to_23 23_to_26 26_to_29 29_to_32 32_to_35, 17 Gill_rakers_lower_limb_on_first_gill_arch_inside_left /  10_to_13 12_to_16 15_to_19 18_to_22 21_to_24 24_to_27 27_to_30 30_to_33 33_to_36, 18 Gill_rakers_lower_limb_on_first_gill_arch_outside_left /  12_to_15 14_to_17 17_to_20 20_to_23 22_to_25 25_to_28 28_to_31 30_to_33 33_to_36, 19 Gill_rakers_total_on_first_gill_arch_outside_right /  15_to_19 18_to_23 22_to_27 26_to_31 30_to_34 34_to_38 38_to_42 42_to_46 46_to_50, 20 Gill_rakers_total_on_first_gill_arch_inside_right /  13_to_17 17_to_21 21_to_25 25_to_29 29_to_34 33_to_38 37_to_42 41_to_46 45_to_50, 21 Gill_rakers_total_on_first_gill_arch_inside_left /  15_to_19 19_to_23 23_to_27 27_to_31 31_to_36 35_to_40 39_to_44 43_to_48 47_to_52, 22 Gill_rakers_total_on_first_gill_arch_outside_left /  16_to_20 20_to_24 24_to_28 28_to_32 32_to_36 36_to_40 40_to_44 44_to_48 48_to_52, 23 Pore_Scales_in_Lateral_Line_left /  40_to_45 44_to_49 49_to_54 54_to_59 58_to_63 63_to_68 68_to_73 72_to_77 77_to_82, 24 Pore_Scales_in_Lateral_Line_right /  44_to_48 47_to_52 51_to_56 55_to_60 59_to_63 63_to_67 67_to_71 71_to_75 75_to_79, 25 Pore_scales_in_caual_fin_left /  0_to_1 1_to_2 2_to_3 3_to_4 4_to_6 5_to_7 6_to_8 7_to_9 8_to_10, 26 Pore_scales_in_caual_fin_right /  0_to_1 1_to_2 2_to_3 3_to_4 4_to_5 5_to_6 6_to_7 7_to_8 8_to_9, 27 Scale_rows_above_lateral_line_left /  6_to_9 8_to_12 11_to_14 14_to_17 17_to_20 19_to_23 22_to_25 25_to_28 28_to_31, 28 Scale_rows_above_lateral_line_right /  6_to_9 8_to_12 11_to_15 14_to_18 17_to_20 20_to_23 23_to_26 26_to_29 29_to_32, 29 Scale_rows_below_lateral_line_left /  12_to_16 16_to_21 20_to_25 25_to_30 29_to_34 34_to_39 38_to_43 43_to_48 47_to_52, 30 Scale_rows_below_lateral_line_right /  13_to_17 17_to_22 21_to_26 26_to_30 30_to_35 34_to_39 39_to_43 43_to_48 47_to_52, 31 Scales_in_lateral_line_with_or_wthout_pores_left /  48_to_55 55_to_63 62_to_70 70_to_77 77_to_85 84_to_92 92_to_99 99_to_107 106_to_114, 32 Scales_in_lateral_line_with_or_wthout_pores_right /  48_to_55 54_to_62 61_to_68 68_to_75 75_to_82 81_to_89 88_to_95 95_to_102 102_to_109, 33 Scale_rows_in_longituinal_row_left /  42_to_48 48_to_55 54_to_61 61_to_67 67_to_74 73_to_80 80_to_86 86_to_93 92_to_99, 34 Scale_rows_in_longituinal_row_right /  42_to_48 47_to_53 53_to_59 58_to_64 64_to_70 69_to_75 75_to_81 80_to_86 86_to_92, 35 Postorbital_scales_left /  0_to_3 2_to_6 5_to_8 8_to_11 11_to_14 13_to_17 16_to_19 19_to_22 22_to_25, 36 Postorbital_scales_right /  0_to_3 2_to_6 5_to_8 8_to_11 11_to_14 13_to_17 16_to_19 19_to_22 22_to_25, 37 Insicor_like_teeth_on_upper_jaw_on_premaxilla /  7_to_15 15_to_23 23_to_31 31_to_39 39_to_48 47_to_56 55_to_64 63_to_72 71_to_80, 38 Insicor_like_teeth_on_lower_jaw_on_dentary /  8_to_16 16_to_24 24_to_32 32_to_40 40_to_48 48_to_56 56_to_64 64_to_72 72_to_80, 39 Preorbital_scales_left /  0_to_2 1_to_3 3_to_5 4_to_6 6_to_8 7_to_9 9_to_11 10_to_12 12_to_14, 40 Preorbital_scales_right /  0_to_1 1_to_2 2_to_4 3_to_5 4_to_6 6_to_7 7_to_9 8_to_10 9_to_11, 41 No_of_visible_pores_on_lower_jaw /  0_to_1 1_to_3 2_to_4 4_to_5 5_to_7 6_to_8 8_to_9 9_to_11 10_to_12, 42 Cheek_Scales_left /  2_to_4 4_to_7 6_to_9 9_to_11 11_to_14 13_to_16 16_to_18 18_to_21 20_to_23, 43 Cheek_Scales_right /  3_to_5 5_to_8 7_to_10 10_to_12 12_to_15 14_to_17 17_to_19 19_to_22 21_to_24, 44 Istmus_scale_rows /  0_to_2 1_to_4 3_to_6 5_to_8 7_to_9 9_to_11 11_to_13 13_to_15 15_to_17, 45 Interorbital_Scale_Rows /  0_to_3 2_to_6 5_to_8 8_to_11 11_to_14 13_to_17 16_to_19 19_to_22 22_to_25, 46 Scalerows_Below_Spiny_dorsal_fin_Base_left /  16_to_21 20_to_25 25_to_30 29_to_34 34_to_39 38_to_43 43_to_48 47_to_52 52_to_57, 47 Scalerows_Below_Spiny_dorsal_fin_Base_rigth /  17_to_22 21_to_26 26_to_31 30_to_35 35_to_40 39_to_44 44_to_49 48_to_53 53_to_58, 48 Scalerows_Below_soft_dorsal_fin_Base_left /  10_to_13 12_to_16 15_to_19 18_to_22 21_to_24 24_to_27 27_to_30 30_to_33 33_to_36, 49 Scalerows_Below_soft_dorsal_fin_Base_right /  11_to_14 13_to_16 16_to_19 19_to_22 21_to_24 24_to_27 27_to_30 29_to_32 32_to_35, 50 Scalerows_above_Anal_fin_Base_left /  10_to_14 14_to_18 18_to_22 22_to_26 26_to_31 30_to_35 34_to_39 38_to_43 42_to_47, 51 Scalerows_above_Anal_fin_Base_right /  11_to_15 15_to_19 19_to_24 23_to_28 27_to_32 32_to_36 36_to_41 40_to_45 44_to_49, 52 Prepectoral_length /  17_to_21%SL 20_to_23%SL 23_to_26%SL 25_to_29%SL 28_to_31%SL 31_to_34%SL 34_to_37%SL 36_to_39%SL 39_to_42%SL, 53 Preventral_length /  24_to_28%SL 27_to_31%SL 30_to_34%SL 33_to_36%SL 36_to_39%SL 39_to_42%SL 42_to_45%SL 45_to_48%SL 47_to_51%SL, 54 Head_length /  17_to_20%SL 20_to_23%SL 22_to_25%SL 24_to_27%SL 27_to_29%SL 29_to_32%SL 31_to_34%SL 33_to_36%SL 36_to_39%SL, 55 Body_width /  7_to_10%SL 9_to_12%SL 12_to_14%SL 14_to_16%SL 16_to_18%SL 18_to_20%SL 20_to_22%SL 22_to_24%SL 24_to_26%SL, 56 Body_depth /  20_to_26%SL 26_to_31%SL 31_to_37%SL 36_to_42%SL 42_to_48%SL 47_to_53%SL 53_to_58%SL 58_to_64%SL 63_to_69%SL, 57 Caudal_peduncle_depth /  6_to_8%SL 7_to_9%SL 8_to_10%SL 10_to_11%SL 11_to_13%SL 12_to_14%SL 13_to_15%SL 15_to_17%SL 16_to_18%SL, 58 Snout_length /  3_to_5%SL 4_to_6%SL 5_to_7%SL 6_to_7%SL 7_to_8%SL 8_to_9%SL 9_to_10%SL 10_to_11%SL 10_to_12%SL 11_to_13%SL, 59 Eye_diam /  4_to_5%SL 5_to_7%SL 6_to_8%SL 7_to_9%SL 9_to_10%SL 10_to_11%SL 11_to_13%SL 12_to_14%SL 13_to_15%SL, 60 Interorbital_width /  5_to_6%SL 6_to_8%SL 7_to_9%SL 8_to_10%SL 10_to_11%SL 11_to_13%SL 12_to_14%SL 13_to_15%SL 15_to_16%SL, 61 Upper_jaw_length /  2_to_4%SL 3_to_5%SL 4_to_6%SL 5_to_7%SL 7_to_8%SL 8_to_9%SL 9_to_11%SL 10_to_12%SL 11_to_13%SL, 62 Preanal_length /  46_to_49%SL 49_to_52%SL 52_to_55%SL 54_to_58%SL 57_to_60%SL 60_to_63%SL 63_to_66%SL 66_to_69%SL 68_to_72%SL, 63 Predorsal_length /  24_to_27%SL 26_to_29%SL 29_to_32%SL 31_to_34%SL 34_to_37%SL 36_to_39%SL 39_to_42%SL 41_to_44%SL 44_to_47%SL, 64 Dorsal_fin_base_length /  28_to_32%SL 32_to_37%SL 36_to_41%SL 40_to_45%SL 44_to_49%SL 49_to_53%SL 53_to_57%SL 57_to_62%SL 61_to_66%SL, 65 Soft_dorsal_fin_base_length /  9_to_13%SL 12_to_16%SL 15_to_19%SL 18_to_22%SL 21_to_25%SL 25_to_28%SL 28_to_31%SL 31_to_34%SL 34_to_38%SL, 66 Pectoral_fin_length /  12_to_14%SL 13_to_16%SL 15_to_17%SL 17_to_19%SL 19_to_21%SL 20_to_23%SL 22_to_24%SL 24_to_26%SL 26_to_28%SL, 67 Anal_fin_base_length /  6_to_10%SL 10_to_14%SL 14_to_18%SL 18_to_22%SL 22_to_26%SL 26_to_30%SL 30_to_34%SL 34_to_39%SL 38_to_43%SL, 68 Caudal_fin_length /  9_to_12%SL 12_to_15%SL 14_to_17%SL 17_to_20%SL 19_to_22%SL 22_to_25%SL 24_to_27%SL 27_to_29%SL 29_to_32%SL, 69 Pelvic_fin_length /  8_to_11%SL 10_to_13%SL 12_to_15%SL 14_to_17%SL 17_to_19%SL 19_to_21%SL 21_to_24%SL 23_to_26%SL 25_to_28%SL, 70 1st_dorsal_fin_spine_length /  0_to_2%SL 1_to_3%SL 2_to_4%SL 3_to_4%SL 4_to_5%SL 5_to_6%SL 6_to_7%SL 7_to_8%SL 7_to_9%SL 8_to_10%SL, 71 6th_dorsal_fin_spine_length /  4_to_6%SL 6_to_8%SL 7_to_10%SL 9_to_12%SL 11_to_13%SL 13_to_15%SL 15_to_17%SL 17_to_19%SL 19_to_21%SL, 72 4th_dorsal_fin_ray_length /  2_to_5%SL 5_to_8%SL 7_to_10%SL 10_to_13%SL 13_to_16%SL 15_to_18%SL 18_to_21%SL 20_to_24%SL 23_to_26%SL, 73 3rd_anal_fin_spine_length /  2_to_4%SL 4_to_6%SL 5_to_8%SL 7_to_9%SL 9_to_11%SL 11_to_13%SL 12_to_15%SL 14_to_16%SL 16_to_18%SL, 74 2nd_anal_fin_ray_length /  4_to_7%SL 7_to_10%SL 9_to_12%SL 12_to_15%SL 14_to_17%SL 17_to_20%SL 19_to_22%SL 22_to_25%SL 25_to_28%SL, 75 Caudal_peduncle_length_dorsal /  9_to_11%SL 11_to_13%SL 13_to_15%SL 15_to_18%SL 17_to_20%SL 19_to_22%SL 21_to_24%SL 23_to_26%SL 25_to_28%SL, 76 Caudal_peduncle_length_anal /  9_to_11%SL 10_to_13%SL 12_to_15%SL 14_to_17%SL 16_to_18%SL 18_to_20%SL 20_to_22%SL 22_to_24%SL 24_to_26%SL, 77 Spinous_dorsal_fin_base_length /  11_to_15%SL 14_to_19%SL 18_to_23%SL 22_to_27%SL 26_to_31%SL 30_to_34%SL 34_to_38%SL 38_to_42%SL 42_to_46%SL, 78 Head_width /  9_to_11%SL 10_to_13%SL 12_to_14%SL 14_to_16%SL 15_to_17%SL 17_to_19%SL 18_to_20%SL 20_to_22%SL 21_to_23%SL, 79 Head_height /  17_to_20%SL 20_to_22%SL 22_to_25%SL 24_to_27%SL 27_to_30%SL 29_to_32%SL 31_to_34%SL 34_to_37%SL 36_to_39%SL, 80 Gill_slit_opening_length /  1_to_2%SL 2_to_3%SL 3_to_4%SL 3_to_5%SL 4_to_6%SL 5_to_7%SL 6_to_8%SL 7_to_9%SL, 81 Gill_slit_opening_height /  13_to_15%SL 14_to_16%SL 16_to_17%SL 17_to_19%SL 18_to_20%SL 20_to_21%SL 21_to_23%SL 22_to_24%SL 24_to_25%SL, 82 Uper_lip_height /  0_to_2%SL 1_to_3%SL 2_to_4%SL 3_to_4%SL 4_to_5%SL 5_to_6%SL 6_to_7%SL, 83 Dist_between_nostrils /  0_to_1%SL 1_to_2%SL 2_to_3%SL, 84 Ant_Nostril_to_Ant_Eye_edge /  1_to_2%SL 2_to_3%SL 3_to_4%SL 4_to_5%SL 4_to_6%SL, 85 Post_Nostril_to_ant_edge_of_eye /  0_to_1%SL 0_to_2%SL 1_to_3%SL 2_to_4%SL 3_to_5%SL 4_to_5%SL 5_to_6%SL 6_to_7%SL, 86 Lower_edge_of_eye_to_lower_cheek_edge /  4_to_6%SL 5_to_7%SL 6_to_8%SL 8_to_9%SL 9_to_11%SL 10_to_12%SL 11_to_13%SL 13_to_14%SL 14_to_16%SL, 87 Post_edge_of_jaw_to_eye /  '-' 5_to_ '-' 4%SL '-' 4_to_ '-' 3%SL '-' 3_to_ '-' 2%SL '-' 1_to_ '-' 1%SL 0_to_0%SL 0_to_2%SL 1_to_3%SL 2_to_4%SL 3_to_5%SL, 88 head_height_above_eye /  1_to_2%SL 2_to_3%SL 2_to_4%SL 3_to_5%SL 4_to_6%SL 5_to_6%SL 6_to_7%SL 7_to_8%SL 8_to_9%SL, 89 Postorbital_Distance /  7_to_8%SL 8_to_9%SL 9_to_11%SL 10_to_12%SL 11_to_13%SL 12_to_14%SL 13_to_15%SL 15_to_16%SL 16_to_17%SL, 90 Pelvic_spine_length /  3_to_6%SL 5_to_7%SL 7_to_9%SL 9_to_11%SL 11_to_13%SL 12_to_15%SL 14_to_16%SL 16_to_18%SL 18_to_20%SL, 91 Pectoral_fin_base /  3_to_4%SL 4_to_5%SL 5_to_6%SL 5_to_7%SL 6_to_7%SL 7_to_8%SL 8_to_9%SL 9_to_10%SL, 92 Isthmus_width /  0_to_1%SL 1_to_3%SL 2_to_4%SL 3_to_5%SL 5_to_6%SL 6_to_7%SL 7_to_9%SL 8_to_10%SL 9_to_11%SL, 93 Snout_to_anus /  42_to_45%SL 45_to_48%SL 48_to_51%SL 50_to_53%SL 53_to_56%SL 55_to_59%SL 58_to_61%SL 61_to_64%SL 63_to_66%SL, 94 End_of_pelvic_fin_to_anal_fin /  '-' 4_to_ '-' 2%SL '-' 1_to_1%SL 1_to_4%SL 4_to_7%SL 7_to_10%SL 10_to_13%SL 13_to_16%SL 16_to_19%SL 19_to_22%SL, 95 Dorsal_fin_orig_to_anal_fin_orig /  9_to_13%SL 13_to_17%SL 16_to_20%SL 20_to_24%SL 23_to_27%SL 27_to_31%SL 30_to_34%SL 34_to_38%SL 37_to_41%SL, 96 Ant_of_Pect_fin_to_ant_of_pelvic_fin /  '-' 5_to_ '-' 3%SL '-' 2_to_0%SL 0_to_2%SL 2_to_5%SL 4_to_7%SL 6_to_9%SL 9_to_12%SL 11_to_14%SL 14_to_16%SL, 97 Tail_height /  12_to_18%SL 17_to_22%SL 22_to_27%SL 26_to_32%SL 31_to_36%SL 36_to_41%SL 40_to_46%SL 45_to_50%SL 50_to_55%SL, 98 Tail_height_above_dorsal_edge /  '-24 to ' '-20%SL' '-20 to ' '-17%SL' '-16 to ' '-13%SL' '-13 to ' '-' 9%SL '-' 9_to_ '-' 6%SL '-' 5_to_ '-' 2%SL '-' 1_to_2%SL 1_to_6%SL 5_to_9%SL, 99 Tail_height_below_ventral_edge /  '-20 to ' '-18%SL' '-17 to ' '-15%SL' '-14 to ' '-12%SL' '-11 to ' '-' 9%SL '-' 8_to_ '-' 6%SL '-' 5_to_ '-' 3%SL '-' 2_to_0%SL 0_to_3%SL 3_to_7%SL, 100 Depth_of_notch_in_caudal_fin /  0_to_3%SL 2_to_6%SL 5_to_8%SL 8_to_11%SL 11_to_14%SL 13_to_17%SL 16_to_20%SL 19_to_22%SL 22_to_25%SL, 101 Postopercular_plate_height /  1_to_2%SL 2_to_3%SL 3_to_4%SL 3_to_5%SL 4_to_6%SL 5_to_6%SL 6_to_7%SL 7_to_8%SL 8_to_9%SL, 102 Postopercular_plate_width /  0_to_2%SL 1_to_3%SL 2_to_4%SL 3_to_5%SL 4_to_5%SL 5_to_6%SL 6_to_7%SL, 103 Preventral_lgt_Prepectoral_lgth /  '-' 4_to_ '-' 2%SL '-' 1_to_1%SL 0_to_3%SL 3_to_6%SL 5_to_8%SL 8_to_10%SL 10_to_13%SL 12_to_15%SL 15_to_18%SL, 104 Ratio_of_Spine_DF_base_to_Soft_DF_base /  0_to_1 1_to_2 1_to_3 2_to_4 3_to_4, 105 PectoralFinLgt_vs_PectFinBase /  2_to_3 2_to_4 3_to_4 4_to_5 4_to_6, 106 PostOpercuPlateHeigh_vs_PostOperc_PlWidth /  0_to_1 1_to_2 2_to_3 3_to_4, 107 HeadLgt_vs_HeadHeght /  0_to_1 1_to_2, 108 Ratio_2AnalFinRay_vs_6DFSpinelgth /  0_to_1 0_to_1 1_to_2, 109 CadPedunclDept_vs_CadPedunLeng /  0_to_1 0_to_1 1_to_2, 110 CaduPeduncDep_vs_IsthmWidth /  1_to_4 3_to_7 6_to_10 9_to_12 12_to_15 15_to_18 18_to_21 21_to_24 23_to_27, 111 Dorsal_Supranumerary_spines_associated_with_DPt1 /  1_to_2 1_to_2 2_to_3, 112 pterygiophores_in_Dorsal_Insertion_Space_no_4 /  0_to_1 0_to_1 1_to_2 2_to_3, 113 pterygiophores_in_Dorsal_Insertion_Space_no_5 /  1_to_2 1_to_2 2_to_3, 114 pterygiophores_in_Dorsal_Insertion_Space_no_6 /  1_to_2 1_to_2 2_to_3, 115 pterygiophores_in_Dorsal_Insertion_Space_no_7 /  1_to_2 1_to_2 2_to_3, 116 pterygiophores_in_Dorsal_Insertion_Space_no_8 /  1_to_2 1_to_2 2_to_3, 117 pterygiophores_in_Dorsal_Insertion_Space_no_10 /  1_to_2 2_to_3, 118 pterygiophores_in_Dorsal_Insertion_Space_no_11 /  0_to_1 1_to_2, 119 pterygiophores_in_Dorsal_Insertion_Space_no_12 /  1_to_2 2_to_3, 120 pterygiophores_in_Dorsal_Insertion_Space_no_13 /  1_to_2 2_to_3, 121 pterygiophores_in_Dorsal_Insertion_Space_no_14 /  0_to_1 1_to_2 2_to_3, 122 pterygiophores_in_Dorsal_Insertion_Space_no_15 /  1_to_2 2_to_3, 123 pterygiophores_in_Dorsal_Insertion_Space_no_16 /  1_to_2 2_to_3, 124 pterygiophores_in_Dorsal_Insertion_Space_no_17 /  1_to_2 2_to_3, 125 pterygiophores_in_Dorsal_Insertion_Space_no_18 /  1_to_2 2_to_3 3_to_4, 126 pterygiophores_in_Dorsal_Insertion_Space_no_19 /  1_to_2 2_to_3 3_to_4, 127 pterygiophores_in_Dorsal_Insertion_Space_no_20 /  1_to_2 2_to_3 3_to_4, 128 pterygiophores_in_Dorsal_Insertion_Space_no_21 /  1_to_2 1_to_2 2_to_3, 129 pterygiophores_in_Dorsal_Insertion_Space_no_22 /  1_to_2 1_to_2 2_to_3, 130 pterygiophores_in_Dorsal_Insertion_Space_no_23 /  1_to_2 1_to_2 2_to_3, 131 pterygiophores_in_Dorsal_Insertion_Space_no_25 /  1_to_2 1_to_2 2_to_3, 132 Number_of_Supraneurals /  2_to_3 2_to_3 3_to_4, 133 Number_of_dorsal_pterygiophores /  19_to_21 20_to_23 22_to_25 24_to_27 26_to_28 28_to_30 30_to_32 32_to_34 34_to_36, 134 Supraneurals_inserted_in_Dorsal_Insertion_Space_no_3 /  0_to_1 0_to_1 1_to_2, 135 Dorsal_Vertebrae_posterior_to_posteriormost_vertebra_Pu1_participating_in_last_DIS_incl_urostylPuc_ie_Pu2_to_Puc /  5_to_6 5_to_7 6_to_7 7_to_8 8_to_9 9_to_10, 136 Anal_Vertebrae_posterior_to_posteriormost_vertebra_Pu1_participating_in_last_IHS_incl_urostylPuc_ie_Pu2_to_Puc /  4_to_5 4_to_6 5_to_7 6_to_8 7_to_8 8_to_9 9_to_10 10_to_11 11_to_12, 137 pterygiophores_in_Dorsal_Insertion_Space_no_2 /  0_to_1 0_to_1 1_to_2, 138 Pterygiophores_in_Interheamal_Spine_Space_no_11 /  1_to_2 1_to_2 2_to_3, 139 Pterygiophores_in_Interheamal_Spine_Space_no_12 /  1_to_2 2_to_3 3_to_4 4_to_5 5_to_6, 140 Pterygiophores_in_Interheamal_Spine_Space_no_13 /  1_to_2 2_to_3, 141 Pterygiophores_in_Interheamal_Spine_Space_no_14 /  0_to_1 1_to_2 2_to_3, 142 Pterygiophores_in_Interheamal_Spine_Space_no_15 /  1_to_2 2_to_3, 143 Pterygiophores_in_Interheamal_Spine_Space_no_16 /  1_to_2 2_to_3 3_to_4, 144 Pterygiophores_in_Interheamal_Spine_Space_no_17 /  1_to_2 2_to_3, 145 Pterygiophores_in_Interheamal_Spine_Space_no_18 /  1_to_2 2_to_3 3_to_4, 146 Pterygiophores_in_Interheamal_Spine_Space_no_19 /  1_to_2 2_to_3 3_to_4, 147 Pterygiophores_in_Interheamal_Spine_Space_no_20 /  1_to_2 2_to_3 3_to_4, 148 Pterygiophores_in_Interheamal_Spine_Space_no_21 /  1_to_2 1_to_2 2_to_3, 149 Pterygiophores_in_Interheamal_Spine_Space_no_23 /  1_to_2 1_to_2 2_to_3, 150 Number_of_Anal_Pterygiophores /  10_to_12 12_to_14 14_to_17 16_to_19 18_to_21 21_to_23 23_to_26 25_to_28 27_to_30, 151 No_of_Dpt_minus_no_of_Apt /  2_to_4 3_to_6 5_to_7 7_to_9 9_to_11 10_to_13 12_to_14 14_to_16 16_to_18, 152 Total_ptg /  30_to_34 34_to_38 38_to_42 42_to_46 46_to_50 50_to_54 54_to_58 58_to_62 62_to_66 ; 
	MATRIX
	Atypichthys_latus               200042222122111111211156554444555566323355445334555455453454464526456463633364435112237346326256453531623210111200000100211112-----1301200002111220--343
	Atypichthys_strigatus           200043233132222112211233323343444455210013335333455445244364555537665561313354333112126336324443132432523110111200000100211121-----130120000211121---343
	Bathystethus_cultratus          200017283164448658855723451111122200--00500-01241422222204126146738402121122311231012252312005112654--402-110802000001112111220----1710100412121222--808
	Doydixodon_fasciatum            2---53216-66545554555510004322110045110-044002-2-1-575438645763446356547455746332221157364537463---2--712-1011------------------------------------------
	Girella_albostriata             2---72214-3212111111115-0-6-5-5-5-2-110-04---4-2-3-3454564355747373764545534753454122563545376753553--621-1111------------------------------------------
	Girella_cyanea                  23028121644222221232123344223323233-110-536--4412223444455344636363664544546652222122471544264654652--622-101212000001011111111----140340-00101111---172
	Girella_elevata                 2112622154221111111111223433222212101100032--2211213334473244517383563454655653443122561645264744662--522-011212000001002010110----131350-00110111---162
	Girella_fimbriata               2112812022321212202211665645554555--1100-22--44223334344662455272734824456578533332224--4442-1683--1---33-101212000001102011111----141360--0201111---072
	Girella_freminvillii            2212532141--78--58--8811002211111120770-04-0-1-2-1-3356485177736573653252645474465122853624376742442--512-111112000001012111110----140350-00111121---172
	Girella_laevifrons              230243216-6455633664461-0-4-2-1-0-2-780-03---1-1-1-3455485286636483663263655573556122743834365634662--612-11111200000110211121-----140450-00211110---162
	Girella_nigricans               211271216-6565554455452-0-2-1-1-1-2-760-15---2-1-1-4453364445746273664454435643442121452634275642641214221111212000001011111110----130350-00111110---162
	Girella_punctata_1              211282228-6444434454453-0-2-2-2-2-7-540-17---2-1-2-4455465345646374763445434653452122573646275644652--621-1111120000011121111120---150230-001111110--263
	Girella_punctata_2              211282217-88--55--67--2-3-1-1-2-2-6-35---5---------35443-4245637374465444334743--------------36----2--62--1---12000001011111121----140340-001101110--172
	Girella_mezina                  2---81215-6544554455452-1-2-2-1-1-3-550-34---1-1-1-4543474344737263763445424743333122461543275764552--622-1012------------------------------------------
	Girella_tricuspidata            111281213244434444444422002222111156320-133002-0-2-34434652447373535534444347323321223725432656534420062211112120000010020111110---130240-001011110--162
	Girella_zebra                   211271215-3222222222226-0-6-7-6-5-6-110-25---6-4-4-4444363344736363565545535653332122472555275753551--621-101212000001011111111----130240-001011110--162
	Girella_zonata                  2022722165888688888888210021211111--760-054000-2-1-3353475346726483873555746556574122723645265852344--512-011212000001011111211----1403500002111-----082
	Graus_nigra                     2458832255321211112112660088555655770000-87--88433454642752277274634523434466433331215--8252-5732--021-1121112120000010010100111111060470----00111111284
	Hermosilla_azurea               2000302021210111011101215411110111333200-216-1111004353463455654353343633466443554122365633455452--2324121110112100001112111-------1014500012120-----040
	Kyphosus_bigibbus               20113121542111222122113356222233336622003445623232233344432545544344434222564433521223535333554656632151111001121000010111110------11145000021110----141
	Kyphosus_cinerascens            10113121543332343333333356222122225533003435611112133444533555543434534425664434531223435434444656632251211101121100011020110------11145000021110----141
	Kyphosus_cornelii               20003322322101221221122135111111113333002124010322243443442544365353443233654523341223635324345435546441211001120000011121111------131330011211111---242
	Kyphosus_elegans                201132114433323332333333682211322266440034456222222334454336454544454343234445346312224453245555666422612111001210000101211110-----111440000211120---141
	Kyphosus_hawaiiensis            20113121442211222222124357222233446633001445722233234344442546453444535334554434531233444524545755632161211000120100010111111------11145000021110----141
	Kyphosus_sectatrix              20113121543222332232223357222234446632003445622333333344442545454434434223554433421233544333555656632161211001121100010111011------11145000020111----141
	Kyphosus_gladius                20113121431101111111013145222112225533002325511211144344432545444333334222764533421223545434555546622161211101121100010121110------11145000021110----141
	Kyphosus_sydneyanus             21013111432101111011012245221112225533001334611111134455532645543333535222664534621224545434645665522161111001121000010121110------111450-0121110----141
	Kyphosus_vaigiensis             2011322255433233334333435622223334662200344572222323444443354455434542422255443452122354532344455553215121110112110001102011100----121340000211110---242
	Kyphosus_incisor                201132225533323333333344672222343466330-355572-3-3-3444433254444434442422255342352122253532355455662215121100112110001002111100----121340000211110---242
	Kyphosus_analogus               20113222553322232233224465321245457-330-35-673-3-3-333443325344543453232124444235311224453334546566421611111001211000111211110-----121440000211120---242
	Kyphosus_vaigiensis_vaigiensis  201132226543334433443343562221333365220034356222232344344335445543454242235544345212135453234446555322512111011210000110201110-----121340000211110---242
	Labracoglossa_argenteiventris   2000282643332343344324552-0000333333560-732133-2-4-3231012225546836522332222220220001231421147422664223021100212101111112111221----18101002121212210-748
	Medialuna_californiensis        200027244-2221111111113-3-2-2-2-2-66420-44-861-3-3-2335333144436634532131333343432122255522145553553216121110212100011112111121----171120011211112---566
	Microcanthus_strigatus          100033222121111100110122462233212244320013344223333667476674575747358764442166656211135566428366232231512210121200000100211121-----1301110001111210--343
	Neatypus_obliquus               2000362410211112112101225512231111442200232341133223544542543618656555536421654331112353462273773423327131101112000001012111222----1600110002111222--455
	Scorpis_aequipinnis             200118274341122211311266686688888877334635737777888556353654836576683218373316424111145252314222465621503111121200100111211122-----18112002121212220-737
	Scorpis_chilensis               2---28285-5533434544358-5-4-5-8-7-8-43--26-368-8-7-32434232362467577112223223433310123545121253045861041320101------------------------------------------
	Scorpis_georgianus              201127273131122111210278675578777878548726757776878445374334834665672217373334437112251362314433553432512111121200000111211122-----0711100312121220--827
	Scorpis_lineolatus              2000282843744665467547674644556677663245444357766774453535446256768733233322344251111353523132235435105131111212000001112111222----18101002121212220-838
	Scorpis_violaceus               2000282754633444345434683443545767673257255476656663344533245247767722132322344341122374623124325436115031011212000011112111221----18101002121212221-838
	Sectator_ocyurus                20113322653332332333235465332255567633003555721443333322221433356256212110452313211111546212453558863151221101111110110120112------131440001211121---242
	Tilodon_sexfasciatum            2000262421222112111211544555775667442100544447678876664757545666675565654411455252122472574172554232426122101212000001012111221----1500100002111122--445
	Dichistius_capensis             2000252235221132122212773278555566881100087067-8-5--54417225542757337135044654766322353784345266678353-13101111200000111211110-----1411500102111-----263

;

END;
BEGIN MacCladeStart;
	Extended;

END;
BEGIN ASSUMPTIONS;
	OPTIONS DEFTYPE = unord PolyTcount = MINSTEPS;
	TYPESET * UNTITLED   =  unord:  1 -  152;

END;

BEGIN MacClade;
	Version 4.0 88;
	LastModified -835653834;
	FileSettings editor '0' '0' '1' '1';
	Singles 000;
	Editor 00011001111111100100010010 '0' '24' Geneva '9' '100' '1' all;
	EditorPosition '46' '52' '819' '1371';
	TreeWindowPosition '46' '6' '831' '1390';
	ListWindow Characters closed Geneva '9' '50' '10' '273' '765' 000;
	ListWindow Taxa closed Geneva '9' '50' '10' '276' '490' 100000000;
	ListWindow Trees closed Geneva '9' '50' '10' '276' '490';
	ListWindow TypeSets closed Geneva '9' '50' '10' '276' '490';
	ListWindow WtSets closed Geneva '9' '50' '10' '276' '490';
	ListWindow ExSets closed Geneva '9' '50' '10' '276' '490';
	ListWindow CharSets closed Geneva '9' '50' '10' '276' '490';
	ListWindow TaxSets closed Geneva '9' '50' '10' '276' '490';
	ListWindow CharPartitions closed Geneva '9' '50' '10' '276' '490';
	ListWindow CharPartNames closed Geneva '9' '50' '10' '276' '490';
	ListWindow WtSets closed Geneva '9' '50' '10' '276' '490';
	ChartWindowPosition '52' '30' '818' '1380';
	StateNamesSymbols closed Geneva '9' '10' '50' '30' '148' '220';
	WindowOrder;
	OtherSymbols & / 00 ? -;
	Correlation '0' '0' '1000' '0' '0' 10011010;
	Salmo 00000001;
	EditorFile '2';
	ExportHTML _ MOSS '100' 110000;
	PrettyPrint 10;
	EditorToolsPosition '707' '92' '115' '165';
	TreeWindowProgram 10;
	TreeWindow 0000;
	Continuous '0' '3' 1;
	Calculations 0000001;
	SummaryMode '0' '0' 0;
	Charts Geneva '9' ( normal ) 0010;
	NexusOptions '0' '0' '50' 001011011;
	TipLabel '1';
	TreeFont Geneva '9' ( normal );
	TreeShape 1.0 1.0 0100;
	TraceLabels 0101;
	ChartColors '0' '0' '65535' '9' '0' 1;
	ChartBiggestSpot 1;
	ChartPercent 10;
	ChartBarWidth '10' 1;
	ChartVerticalAxis 10101;
	ChartMinMax '0';
	TraceAllChangesDisplay '1' 1;
	BarsOnBranchesDisplay '0' '0' '60000' '10000' '10000' '10000' '10000' '60000' '65000' '65000' '65000' '6' '1' 0000101;
	ContinuousBranchLabels 0;
	AllStatesBranchLabels 1;
	IndexNotation '2' 1;
	PrintTree 10.00 '2' '2' '2' '2' '2' '2' '2' '2' '2' '2' '2' Geneva '9' ( normal ) Geneva '10' ( normal ) Geneva '9' ( normal ) Geneva '9' ( normal ) Geneva '9' ( bold ) Geneva '9' ( normal ) Geneva '9' ( normal ) '83' '115' '13' '45' '116' '148' '13' '45' '149' '181' '13' '45' '182' '214' '13' '45' '639' '125' '0' '0' '518' '4488' '2796' '35' '2838' '35' '2838' '2304' '24' '35' '4' '8' '1' '1' '0' '0' '-39' '4' '-40' '0' '1' '2' '1' '8' '132' '132' '0' '2' 0100111000000001010100000111000;
	MatchChar 00 .;
	EntryInterpretation 01;
	ColorOptions 00;
	TreeTools '0' '5' '4' '0' '10' '4' '0' 00100111111101110;
	EditorTools '0' '0' '0' '1000' '0' '0' '6' '3' '1' 100010101110011;
	PairAlign '2' '2' '3' '2' '1' '1' '2' '1' '3' 1010;
	BothTools '1';

END;
BEGIN SETS;
	TAXSET outgroups_Dichistius_capensis  =  43;

END;

BEGIN PAUP;
ctype ord : AllCumF;
assume wts = USW;
outgroup outgroups_Dichistius_capensis;
set criterion = parsimony;
set maxtrees = 10 increase = auto;
bootstrap nreps = 10 treefile = infile.tre search = heuristic / addseq = random nreps = 10 swap = TBR rstatus = yes;
set maxtrees = 100 increase = auto;
gettrees file = infile.tre StoreTreeWts = yes;
contree all / strict = no majrule = yes usetreewts = yes treefile = contree.tre;

END;
BEGIN MESQUITECHARMODELS;
	ProbModelSet * UNTITLED   =  'Mk1 (est.)':  1 -  152;
END;

Begin MESQUITE;
		MESQUITESCRIPTVERSION 2;
		TITLE AUTO;
		tell ProjectCoordinator;
		timeSaved 1453120564589;
		getEmployee #mesquite.minimal.ManageTaxa.ManageTaxa;
		tell It;
			setID 0 4588437757703880291;
		endTell;
		getEmployee #mesquite.charMatrices.ManageCharacters.ManageCharacters;
		tell It;
			setID 0 5377038838729686131;
			mqVersion 304;
			checksumv 0 3 4076906969 null  getNumChars 152 numChars 152 getNumTaxa 43 numTaxa 43   short true   bits 511   states 511   sumSquaresStatesOnly 1.3671507E7 sumSquares 1.3671507E7 longCompressibleToShort false usingShortMatrix true   NumFiles 1 NumMatrices 1;
			mqVersion;
		endTell;
		getWindow;
		tell It;
			suppress;
			setResourcesState false false 100;
			setPopoutState 300;
			setExplanationSize 0;
			setAnnotationSize 0;
			setFontIncAnnot 0;
			setFontIncExp 0;
			setSize 1327 688;
			setLocation 39 22;
			setFont SanSerif;
			setFontSize 10;
			getToolPalette;
			tell It;
			endTell;
			desuppress;
		endTell;
		getEmployee  #mesquite.charMatrices.BasicDataWindowCoord.BasicDataWindowCoord;
		tell It;
			showDataWindow #5377038838729686131 #mesquite.charMatrices.BasicDataWindowMaker.BasicDataWindowMaker;
			tell It;
				getWindow;
				tell It;
					setExplanationSize 30;
					setAnnotationSize 20;
					setFontIncAnnot 0;
					setFontIncExp 0;
					setSize 1227 616;
					setLocation 39 22;
					setFont SanSerif;
					setFontSize 10;
					getToolPalette;
					tell It;
					endTell;
					setActive;
					setTool mesquite.charMatrices.BasicDataWindowMaker.BasicDataWindow.arrow;
					colorCells  #mesquite.charMatrices.ColorByState.ColorByState;
				tell It;
					setStateLimit 9;
					toggleUniformMaximum on;
				endTell;
					colorRowNames  #mesquite.charMatrices.TaxonGroupColor.TaxonGroupColor;
					colorColumnNames  #mesquite.charMatrices.CharGroupColor.CharGroupColor;
					colorText  #mesquite.charMatrices.NoColor.NoColor;
					setBackground White;
					toggleShowNames on;
					toggleShowTaxonNames on;
					toggleTight off;
					toggleThinRows off;
					toggleShowChanges on;
					toggleSeparateLines off;
					toggleShowStates on;
					toggleAutoWCharNames on;
					toggleAutoTaxonNames off;
					toggleShowDefaultCharNames off;
					toggleConstrainCW on;
					toggleBirdsEye off;
					toggleShowPaleGrid off;
					toggleShowPaleCellColors off;
					toggleShowPaleExcluded off;
					togglePaleInapplicable on;
					toggleShowBoldCellText off;
					toggleAllowAutosize on;
					toggleColorsPanel off;
					toggleDiagonal on;
					setDiagonalHeight 80;
					toggleLinkedScrolling on;
					toggleScrollLinkedTables off;
				endTell;
				showWindow;
				getWindow;
				tell It;
					forceAutosize;
				endTell;
				getEmployee #mesquite.charMatrices.ColorCells.ColorCells;
				tell It;
					setColor Red;
					removeColor off;
				endTell;
				getEmployee #mesquite.categ.StateNamesStrip.StateNamesStrip;
				tell It;
					showStrip off;
				endTell;
				getEmployee #mesquite.charMatrices.AnnotPanel.AnnotPanel;
				tell It;
					togglePanel off;
				endTell;
				getEmployee #mesquite.charMatrices.CharReferenceStrip.CharReferenceStrip;
				tell It;
					showStrip off;
				endTell;
				getEmployee #mesquite.charMatrices.QuickKeySelector.QuickKeySelector;
				tell It;
					autotabOff;
				endTell;
				getEmployee #mesquite.charMatrices.SelSummaryStrip.SelSummaryStrip;
				tell It;
					showStrip off;
				endTell;
				getEmployee #mesquite.categ.SmallStateNamesEditor.SmallStateNamesEditor;
				tell It;
					panelOpen true;
				endTell;
			endTell;
		endTell;
		endTell;
end;
