# Supplementary material for: Input data for inferring species distributions in Kyphosidae world-wide
Source: Data Brief. 2016 Jul 5;8:1013–7. doi: 10.1016/j.dib.2016.06.043 (PMC4969239; doi:10.1016/j.dib.2016.06.043)
Supplement: Supplementary file 2 — Supplementary material [file mmc2.zip › morph_pars_matrix_tree.nwk]

#NEXUS
begin taxa;
	dimensions ntax=43;
	taxlabels
	Atypichthys_latus
	Atypichthys_strigatus
	Bathystethus_cultratus
	Dichistius_capensis
	Doydixodon_fasciatum
	Girella_albostriata
	Girella_cyanea
	Girella_elevata
	Girella_fimbriata
	Girella_freminvillii
	Girella_laevifrons
	Girella_mezina
	Girella_nigricans
	Girella_punctata_1
	Girella_punctata_2
	Girella_tricuspidata
	Girella_zebra
	Girella_zonata
	Graus_nigra
	Hermosilla_azurea
	Kyphosus_analogus
	Kyphosus_bigibbus
	Kyphosus_cinerascens
	Kyphosus_cornelii
	Kyphosus_elegans
	Kyphosus_gladius
	Kyphosus_hawaiiensis
	Kyphosus_incisor
	Kyphosus_sectatrix
	Kyphosus_sydneyanus
	Kyphosus_vaigiensis
	Kyphosus_vaigiensis_vaigiensis
	Labracoglossa_argenteiventris
	Medialuna_californiensis
	Microcanthus_strigatus
	Neatypus_obliquus
	Scorpis_aequipinnis
	Scorpis_chilensis
	Scorpis_georgianus
	Scorpis_lineolatus
	Scorpis_violaceus
	Sectator_ocyurus
	Tilodon_sexfasciatum
;
end;
begin trees;
	tree PAUP_1 = [&U] (Dichistius_capensis:100.0,((Atypichthys_latus:100.0,Atypichthys_strigatus:100.0)[&bp=53.722115]:53.722115,((Bathystethus_cultratus:100.0,Labracoglossa_argenteiventris:100.0,((Scorpis_aequipinnis:100.0,Scorpis_georgianus:100.0)[&bp=72.673409]:72.673409,(Scorpis_chilensis:100.0,Scorpis_violaceus:100.0)[&bp=51.732437]:51.732437,Scorpis_lineolatus:100.0)[&bp=51.809406]:51.809406)[…
end;
begin figtree;
	set appearance.backgroundColorAttribute="Default";
	set appearance.backgroundColour=#ffffff;
	set appearance.branchColorAttribute="User selection";
	set appearance.branchColorGradient=false;
	set appearance.branchLineWidth=1.0;
	set appearance.branchMinLineWidth=0.0;
	set appearance.branchWidthAttribute="Fixed";
	set appearance.foregroundColour=#000000;
	set appearance.hilightingGradient=false;
	set appearance.selectionColour=#2d3680;
	set branchLabels.colorAttribute="User selection";
	set branchLabels.displayAttribute="Branch times";
	set branchLabels.fontName="Arial";
	set branchLabels.fontSize=12;
	set branchLabels.fontStyle=0;
	set branchLabels.isShown=false;
	set branchLabels.significantDigits=4;
	set layout.expansion=0;
	set layout.layoutType="RECTILINEAR";
	set layout.zoom=0;
	set legend.attribute="bp";
	set legend.fontSize=10.0;
	set legend.isShown=false;
	set legend.significantDigits=4;
	set nodeBars.barWidth=4.0;
	set nodeBars.displayAttribute=null;
	set nodeBars.isShown=false;
	set nodeLabels.colorAttribute="User selection";
	set nodeLabels.displayAttribute="bp";
	set nodeLabels.fontName="Arial";
	set nodeLabels.fontSize=12;
	set nodeLabels.fontStyle=0;
	set nodeLabels.isShown=true;
	set nodeLabels.significantDigits=2;
	set nodeShape.colourAttribute="User selection";
	set nodeShape.isShown=false;
	set nodeShape.minSize=10.0;
	set nodeShape.scaleType=Width;
	set nodeShape.shapeType=Circle;
	set nodeShape.size=4.0;
	set nodeShape.sizeAttribute="Fixed";
	set polarLayout.alignTipLabels=false;
	set polarLayout.angularRange=0;
	set polarLayout.rootAngle=0;
	set polarLayout.rootLength=100;
	set polarLayout.showRoot=true;
	set radialLayout.spread=0.0;
	set rectilinearLayout.alignTipLabels=false;
	set rectilinearLayout.curvature=0;
	set rectilinearLayout.rootLength=100;
	set scale.offsetAge=0.0;
	set scale.rootAge=1.0;
	set scale.scaleFactor=1.0;
	set scale.scaleRoot=false;
	set scaleAxis.automaticScale=true;
	set scaleAxis.fontSize=8.0;
	set scaleAxis.isShown=false;
	set scaleAxis.lineWidth=1.0;
	set scaleAxis.majorTicks=1.0;
	set scaleAxis.origin=0.0;
	set scaleAxis.reverseAxis=false;
	set scaleAxis.showGrid=true;
	set scaleBar.automaticScale=true;
	set scaleBar.fontSize=12.0;
	set scaleBar.isShown=true;
	set scaleBar.lineWidth=1.0;
	set scaleBar.scaleRange=0.0;
	set tipLabels.colorAttribute="User selection";
	set tipLabels.displayAttribute="Names";
	set tipLabels.fontName="Arial";
	set tipLabels.fontSize=12;
	set tipLabels.fontStyle=0;
	set tipLabels.isShown=true;
	set tipLabels.significantDigits=4;
	set trees.order=true;
	set trees.orderType="decreasing";
	set trees.rooting=false;
	set trees.rootingType="User Selection";
	set trees.transform=false;
	set trees.transformType="cladogram";
end;
