# Supplementary material for: Input data for inferring species distributions in Kyphosidae world-wide
Source: Data Brief. 2016 Jul 5;8:1013–7. doi: 10.1016/j.dib.2016.06.043 (PMC4969239; doi:10.1016/j.dib.2016.06.043)
Supplement: Supplementary file 2 — Supplementary material [file mmc2.zip › READ_ME.txt]

READ-ME FILE 
for the supplementary input-files provided for :
Knudsen, S.W., Clements, K.D., 2016. World-wide species distributions in the family Kyphosidae (Teleostei: Perciformes). Mol. Phylogenet. Evol. 101, 252–266.

The zipped file contains the following files:

Input-files nexus-files for MrBayes, BEAST and PAUP:
All nexus-files holds information about data partioning, nucleotide substitution models and run settings for analysis in MrBayes 
mb_A1_SFig02_nmt.nex
mb_A2_SFig01_mt.nex
mb_A3_SFig03_n.nex
mb_A4_SFig04_r1.nex
mb_A5_SFig05_r2.nex
mb_A6_SFig06_t4.nex
mb_A7_fig02input.nex
morph_pars_matrix.nex

BEAuti and BEAST input-files (BEAST v1.8.0):
The beauti-file can be opened by using BEAuti v. 1.8.0
The xml-files can be viewed in a text-editor.
beast_A7_03_fig03.xml
beast_A7_03E_fig03.xml
BEAST_A7_03_fig03.beautiv180

Tree-files in newick-format from analysis in MrBayes, BEAST and PAUP
These files can be opened using Mesquite or FigTree v. 1.4.2
beast_A7_03_fig03.nwk
mb_A1_SFig02_nmt.nex.con.nwk
mb_A2_SFig01_mt.nex.con.nwk
mb_A3_SFig03_n.nex.con.nwk
mb_A4_SFig04_r1.nex.con.nwk
mb_A5_SFig05_r2.nex.con.nwk
mb_A6_SFig06_t4.nex.con.nwk
mb_A7_fig02tree.nwk
morph_pars_matrix_tree.nwk

Input xml-files for steeping stone analysis in BEAST v.1.8.0 to test for relationship between Kyphosidae and the other closely related families that could serve as sister-families to Kyphosidae.
The 'log_marg-lik'-files are the results of running the same input-xml files four times in parallel to obtain an average marginal likelihood based on four stepping-stone estimates.
The '.tre'-files comprise the consensus tree from each the runs performed in BEAST and can be opened with Mesquite v. 3.04 (Maddison, W.P., Maddison, D.R., 2015. Mesquite: A Modular System for Evolutionary Analysis. Version 3.04. <http://mesquiteproject.org>.)
The results from all 'log_marg-lik'-files are summarised in table 1 in Knudsen, S.W., Clements, K.D., 2016. World-wide species distributions in the family Kyphosidae (Teleostei: Perciformes). Mol. Phylogenet. Evol. 101, 252–266.


bk86_07_36ss_no_constraints.xml
bk86_07_36ss_no_constraints_log_marg-lik01.txt
bk86_07_36ss_no_constraints_log_marg-lik02.txt
bk86_07_36ss_no_constraints_log_marg-lik03.txt
bk86_07_36ss_no_constraints_log_marg-lik04.txt
bk86_07_36ss_no_constraints_mean_tree.tre

bk86_07_37ss_kyp_gir.xml
bk86_07_37ss_kyp_gir_log_marg-lik01.txt
bk86_07_37ss_kyp_gir_log_marg-lik02.txt
bk86_07_37ss_kyp_gir_log_marg-lik03.txt
bk86_07_37ss_kyp_gir_log_marg-lik04.txt
bk86_07_37ss_kyp_gir_mean_tree.tre

bk86_07_38ss_kyp_sco.xml
bk86_07_38ss_kyp_sco_log_marg-lik01.txt
bk86_07_38ss_kyp_sco_log_marg-lik02.txt
bk86_07_38ss_kyp_sco_log_marg-lik03.txt
bk86_07_38ss_kyp_sco_log_marg-lik04.txt
bk86_07_38ss_kyp_sco_mean_tree.tre

bk86_07_39ss_kyp_mic.xml
bk86_07_39ss_kyp_mic_log_marg-lik01.txt
bk86_07_39ss_kyp_mic_log_marg-lik02.txt
bk86_07_39ss_kyp_mic_log_marg-lik03.txt
bk86_07_39ss_kyp_mic_log_marg-lik04.txt
bk86_07_39ss_kyp_mic_mean_tree.tre

bk86_07_40ss_kyp_kuh.xml
bk86_07_40ss_kyp_kuh_log_marg-lik01.txt
bk86_07_40ss_kyp_kuh_log_marg-lik02.txt
bk86_07_40ss_kyp_kuh_log_marg-lik03.txt
bk86_07_40ss_kyp_kuh_log_marg-lik04.txt
bk86_07_40ss_kyp_kuh_mean_tree.tre

bk86_07_41ss_kyp_ter.xml
bk86_07_41ss_kyp_ter_log_marg-lik01.txt
bk86_07_41ss_kyp_ter_log_marg-lik02.txt
bk86_07_41ss_kyp_ter_log_marg-lik03.txt
bk86_07_41ss_kyp_ter_log_marg-lik04.txt
bk86_07_41ss_kyp_ter_mean_tree.tre

bk86_07_42ss_kyp_opl.xml
bk86_07_42ss_kyp_opl_log_marg-lik01.txt
bk86_07_42ss_kyp_opl_log_marg-lik02.txt
bk86_07_42ss_kyp_opl_log_marg-lik03.txt
bk86_07_42ss_kyp_opl_log_marg-lik04.txt
bk86_07_42ss_kyp_opl_mean_tree.tre
